# Supplementary material for: Small variant benchmark from a complete assembly of X and Y chromosomes
Source: Nat Commun. 2025 Jan 8;16:497. doi: 10.1038/s41467-024-55710-z (PMC11711550; doi:10.1038/s41467-024-55710-z)
Supplement: Supplementary file 3 — Supplementary Data 1 [file 41467_2024_55710_MOESM3_ESM.xlsx]

## Sheet: all_re_curations_sorted_hightli
Callset_Name	Correct_In_Benchmark	Correct_In_Callset	"Notes (required if column 1 is 'No' or 'Unsure')"	JZ_Correct_In_Benchmark	JZ_Correct_In_Callset	JZ_Notes	JW_Notes	JM_Notes	chrom	chromStart	chromEnd	VCF_QUAL	VCF_FILTER	VCF_INFO	VCF_VAF	VCF_DP	VCF_GT	VCF_GQ	label	strata	REPMASK_SINE_length	REPMASK_LINE_length	REPMASK_LTR_length	REPMASK_Satellite_length	REPMASK_LINE_L1_length	REPMASK_LINE_L2_length	REPMASK_LINE_CR1_length	REPMASK_LINE_RTE.X_length	REPMASK_LINE_RTE.BovB_length	REPMASK_LINE_Penelope_length	REPMASK_LINE_Dong.R4_length	TR_count	TR_unit_size_max	TR_unit_size_min	TR_unit_size_median	TR_unit_copies_max	TR_unit_copies_min	TR_unit_copies_median	TR_identity_max	TR_identity_min	TR_identity_median	TR_per_indel_mismatch_max	TR_per_indel_mismatch_min	TR_per_indel_mismatch_median	TR_score_max	TR_score_min	TR_score_median	TR_percent_A_max	TR_percent_A_min
NeuSomatic	Yes	No							chrX	282942	282949	30					0|1		fn	S14												6	15	2	11	122.5	10.9	17.55	74	70	70.5	22	14	17	151	55	116.5	40	36
UCLA_GATK_3_4_Illumina	Unsure	Yes	PAR1 HET variant in benchmark supported by T2T, HiFi, ONT, Illumina 60x and Element alignment. Variant looks a quite similar to the neighboring reference bases. Low mapping quality reads were found in Illumina 300X 2x150bp dataset, hence no variant in callset.	Yes	No		4bp INS in benchmark, supported by multiple techs and not in a difficult region but within a couple hundred bp of end of benchmark region. several Illumina reads supporting both INDEL and ref have MAPQ70.		chrX	329579	329580	30					1|0		fn	S14
DV_Revio	Yes	No	Both alleles present in reads, although the called geNotype is wrong					GT appears correct and confirmed with JZ he is also unsure why they say it is wrong. Surrounding variants, on same haplotype, are also missed by callset.	chrX	330873	330874	30					1|0		fn	S14
Sentieon_HiFi	Yes	Unsure		Yes	No	benchmark is clearly correct here and sentieon misses 21bp ins			chrX	330873	330874	30					1|0		fn	S14
DV_Revio	Unsure	No	Call is wrong because should be heterozygous, but truthset might also be wrong here	Yes	No	all techs agree with benchmark, though long reads represent it as 2 dels		short reads 3 bp deletion while long reads have 2 bp deletion followed 1 bp deletion, net result is the same	chrX	332237	332239	20.8	PASS		1	3	"1/1"	10	fp	S07
DV_Revio	Yes	No	The ALT allele is correct, but the geNotype is wrong (should be 0/1) because of low depth. Both REF and ALT alleles present in reads.						chrX	333282	333283	24.9	PASS		1	2	"1/1"	5	fp	S03
DV_Revio	Yes	No	The ALT allele is correct, but the geNotype is wrong (should be 0/1) because of low depth. Both REF and ALT alleles present in reads.						chrX	333849	333850	24.5	PASS		1	2	"1/1"	5	fp	S03
DV_Revio	Yes	No	The ALT allele is correct, but the geNotype is wrong (should be 0/1) because of low depth. Both REF and ALT alleles present in reads.						chrX	333868	333869	26.2	PASS		1	2	"1/1"	5	fp	S03
DV_Revio	Yes	No	Both alleles present in reads, although the called geNotype is wrong						chrX	334102	334103	30					0|1		fn	S10
DV_Revio	Yes	No	The ALT allele is correct, but the geNotype is wrong (should be 0/1) because of low depth. Both REF and ALT alleles present in reads.						chrX	334120	334121	15.3	PASS		1	2	"1/1"	5	fp	S03
DV_Revio	Yes	No	The ALT allele is correct, but the geNotype is wrong (should be 0/1) because of low depth. Both REF and ALT alleles present in reads.						chrX	334179	334180	15.7	PASS		1	2	"1/1"	5	fp	S03
DV_Revio	Yes	No	Low depth, but both alleles present in reads						chrX	334396	334397	30					0|1		fn	S10
ITER_ONT	Yes	No							chrX	334495	334496	30					0|1		fn	S10
DV_Revio	Yes	No	Both alleles present in reads, although the called geNotype is wrong because of depth						chrX	336875	336876	30					0|1		fn	S14
DV_Revio	Yes	No	Low depth, but both alleles present in reads						chrX	337135	337136	30					0|1		fn	S10	293
Sentieon_HiFi	Yes	Unsure		Yes	No	benchmark is clearly correct here and would be surprised if vcfeval failed here			chrX	339271	339272	30					0|1		fn	S14
ITER_ILMN	Yes	No							chrX	345248	345249	30					0|1		fn	S10
ITER_ILMN	Yes	No							chrX	346641	346642	30					0|1		fn	S10
XYAlign_GATK_Illumina	Yes	No		Yes	No				chrX	368204	368205	53.64	PASS	AC=1;AF=0.500;AN=2;BaseQRankSum=-2.644e+00;DP=26;ExcessHet=3.0103;FS=8.101;MLEAC=1;MLEAF=0.500;MQ=59.49;MQRankSum=-2.239e+00;QD=2.06;ReadPosRankSum=-9.280e-01;SOR=0.039		26	0|1	61	fp	S03												1	37	37	37	22.5	22.5	22.5	91	91	91	0	0	0	1250	1250	1250	20	20
NYGC_GATK_Illumina	Yes	No							chrX	368900	368901	50.77	PASS	AC=1;AF=0.500;AN=2;BaseQRankSum=-2.017e+00;ClippingRankSum=0.049;DP=28;ExcessHet=3.0103;FS=6.029;MLEAC=1;MLEAF=0.500;MQ=60.00;MQ0=0;MQRankSum=0.443;QD=2.03;ReadPosRankSum=-2.066e+00;SOR=1.928;VQSLOD=13.05;culprit=QD		28	0/1	79	fp	S03												1	37	37	37	22.5	22.5	22.5	91	91	91	0	0	0	1250	1250	1250	20	20
ITER_ONT	Yes	No							chrX	372678	372679	5.67	PASS	AC=2;AF=1;AN=2;F;NS=1;MAF=0;AC_Het=0;AC_Hom=2;AC_Hemi=0;HWE=1;ExcHet=1			"1/1"		fp	S03	272
ITER_ONT	Yes	No							chrX	394075	394076	30					1|1		fn	S14
ITER_ILMN	Yes	No							chrX	395768	395769	30					1|1		fn	S14	311
DV_Revio	Yes	No	Homopolymer sequencing error, HiFi reads show >2 alleles						chrX	400574	400575	8.9	PASS		0.238095	21	0|1	9	fp	S07
ITER_ILMN	Yes	No							chrX	411602	411607	30					1|0		fn	S14	323											1	4	4	4	10.8	10.8	10.8	100	100	100	0	0	0	86	86	86	74	74
NYGC_GATK_Illumina	Yes	No							chrX	417607	417608	971.77	VQSRTrancheSNP99.60to99.80	AC=1;AF=0.500;AN=2;BaseQRankSum=-4.930e-01;ClippingRankSum=-1.638e+00;DP=37;ExcessHet=3.0103;FS=2.908;MLEAC=1;MLEAF=0.500;MQ=58.43;MQ0=0;MQRankSum=-2.390e-01;QD=26.26;ReadPosRankSum=-4.290e-01;SOR=0.965;VQSLOD=-1.015e+00;culprit=MQ		37	0/1	99	fn	S10	308
UCLA_GATK_3_4_Illumina	No	Yes	PAR1 HET variant in benchmark likely result of repeats, rmsk:SINE:AluSx1. Possible FP call.	Yes	No		2bp INS in benchmark, supported by multiple techs and at beginning of homopolymer. several Illumina reads supporting both INDEL and ref have MAPQ70.		chrX	418616	418617	30					0|1		fn	S14	293
ITER_ILMN	Yes	No							chrX	419427	419428	30					0|1		fn	S14
ITER_ILMN	Yes	No							chrX	428710	428711	30					1|1		fn	S10	324
ITER_ILMN	Yes	No							chrX	439957	439962	30					0|1		fn	S14												12	230	12	24	7.5	2	2.8	94	63	80.5	20	0	7.5	942	56	72	47	36
ITER_ONT	Yes	No							chrX	440386	440387	30					1|1		fn	S10												12	230	12	24	7.5	2	2.8	94	63	80.5	20	0	7.5	942	56	72	47	36
ITER_ONT	Yes	No							chrX	441157	441158	30					0|1		fn	S10
NYGC_GATK_Illumina	Yes	No							chrX	441455	441456	660.78	PASS	AC=1;AF=0.500;AN=2;BaseQRankSum=0.080;ClippingRankSum=-9.630e-01;DP=26;ExcessHet=3.0103;FS=0.000;MLEAC=1;MLEAF=0.500;MQ=60.00;MQ0=0;MQRankSum=-1.766e+00;POSITIVE_TRAIN_SITE;QD=25.41;ReadPosRankSum=-8.000e-02;SOR=0.481;VQSLOD=14.13;culprit=MQ		26	0/1	27	fp	S03	220
ITER_ILMN	Yes	No							chrX	443709	443710	30					1|1		fn	S10
UCLA_GATK_3_4_Illumina	No	Yes	PAR1 HET variant in benchmark only supported by T2T, HiFi, ONT, Illumina 60x and Element alignment. Variant overlaps with a repeat region, trf:10.5x11bp:AATTTTAATTT. Low mapping quality reads were found in Illumina 300X 2x150bp dataset, hence no variant in callset.	Yes	No	supported by illumina alignments, and same net length as HiFi and element though they have a different representation	JZ Please Check - 16 bp HET DEL then 2bp INS along with flanking SNPs supported by about half of Illumina reads that cross the TR. HiFi, ONT, Element have a 10 bp DEL, 2bp DEL, and 2bp DEL so net 14bp DEL which is what benchmark has but different representation.		chrX	449391	449408	30					1|0		fn	S14												3	16	5	11	21.8	6.8	10.5	89	88	88	11	10	11	159	135	152	37	37
UCLA_GATK_3_4_Illumina	No	Yes	PAR1 HET variant in benchmark overlaps with repeat region, rmsk:SINE:AluJr. Likely FP.	Yes	No		1 bp HET INS at beginning of short homopolymer. Element reads support the 1bp HET INS. Illumina reads that cross homopolymer almost all support HET 1bp INS with 1 read supporting 2bp INS. Support in HiFi and somewhat noisy in ONT.		chrX	458937	458938	30					1|0		fn	S14	319
UCLA_GATK_3_4_Illumina	No	No	PAR1 HET variant in benchmark overlaps with repeat region, trf:3x189bp:CAGGCTGGAGTGCAGTGGCTGATCTCGACTCACTGCAACCTCTGCCTCCCAGGTTGAATCGATTCTCCTGCCTCAGCCTCCCAAGTAGCTGGGATTACAGGTACCTGCCACCAGGCCAGGCAAATGTTTGTATTTTTAGTAGAGACGGGTTTCACCATGTTGGTCAGGCTGGTCTCGAACTCCTGACCT.	Yes	No		HET SNP in SINE in benchmark. Support for HET SNP in Element, ONT, HiFi. Illumina reads are surprisingly noisy but largely support HET SNP.		chrX	553711	553712	30					0|1		fn	S10	415											1	188	188	188	3	3	3	88	88	88	3	3	3	841	841	841	18	18
NYGC_GATK_Illumina	Yes	No							chrX	562387	562388	1480.77	PASS	AC=1;AF=0.500;AN=2;BaseQRankSum=-1.930e-01;ClippingRankSum=-3.850e-01;DP=36;ExcessHet=3.0103;FS=0.000;MLEAC=1;MLEAF=0.500;MQ=60.00;MQ0=0;MQRankSum=-1.444e+00;QD=25.08;ReadPosRankSum=0.050;SOR=0.246;VQSLOD=12.45;culprit=MQ		36	0/1	99	fp	S03												5	108	4	25	187.5	2	2.4	94	68	82	15	1	7	454	64	87	29	23
ITER_ILMN	Yes	No							chrX	577970	577975	30					1|0		fn	S14												11	129	4	51	200.8	1.8	4.3	86	65	76	18	3	11	481	115	209	51	41
XYAlign_GATK_Illumina	Yes	No		Yes	No				chrX	587623	587624	30					1|0		fn	S14	312
XYAlign_GATK_Illumina	Yes	No	Heterozygous indel filtered out in callset	Yes	No				chrX	602969	602972	48.73		AC=1;AF=0.500;AN=2;DP=23;ExcessHet=3.0103;FS=0.000;MLEAC=1;MLEAF=0.500;MQ=60.00;MQRankSum=0.00;QD=9.75;SOR=1.981		5	0/1	5	fp	S05	305
ITER_ONT	Yes	No							chrX	604359	604360	5	PASS	AC=2;AF=1;AN=2;F;NS=1;MAF=0;AC_Het=0;AC_Hom=2;AC_Hemi=0;HWE=1;ExcHet=1			"1/1"		fp	S03	326											3	166	4	163	11.5	2.1	3.5	100	87	87	3	0	1	791	92	499	76	29
Sentieon_HiFi	No	Yes	Poly-T. Short-read data leans toward a het 1bp insertion	Unsure	Unsure	Since >>50% of element reads support the ins, and almost all illumina reads do but are noisy, I lean towards this being mosaic or too noisy to know for sure			chrX	617029	617030	65.55		AC=1;AF=0.5;AN=2;BaseQRankSum=0.316;ClippingRankSum=0.903;DP=33;ExcessHet=3.0103;FS=0;GC=49.33;MLEAC=1;MLEAF=0.5;ML_PROB=0.02;MQ=60;MQRankSum=0;NBQ=81.778;QD=1.99;RPA=18,19;RU=T;ReadPosEndDist=3720.88;ReadPosRankSum=0.063;SOR=0.663;STR;UDP=33		33	0/1	17	fp	S07	304
ITER_ILMN	Unsure	No	Query 3 bp deletion has very low support; we are Unsure that the benchmark called variants are true due to the low complexity of the TR locus.	Yes	No	it's hard to know for sure because the 24bp del is represented as a 23+1bp del in HiFi and element, but likely just different representations			chrX	624922	624926	3.8	PASS	AC=1;AF=0.5;AN=2;NS=1;MAF=0.5;AC_Het=1;AC_Hom=0;AC_Hemi=0;HWE=1;ExcHet=1			0/1		fp	S07												7	157	4	4	22.5	1.9	9.8	100	81	89	10	0	2	534	51	93	5	0
ITER_ILMN	Unsure	No	Query deletion is Not well supported; we are Unsure about the location of the benchmark called variants (C/T and T/C) downstream of the 24 bp deletion due to the low complexity of the region.	Yes	No	it's hard to know for sure because the 24bp del is represented as a 23+1bp del in HiFi and element, but likely just different representations			chrX	624929	624931	6.7	PASS	AC=1;AF=0.5;AN=2;NS=1;MAF=0.5;AC_Het=1;AC_Hom=0;AC_Hemi=0;HWE=1;ExcHet=1			0/1		fp	S07												7	157	4	4	22.5	1.9	9.8	100	81	89	10	0	2	534	51	93	5	0
DV_Element				Yes	No	ins in TR supported by illumina, HiFi, and ONT, but element is Noisy			chrX	625057	625058	30					1|0		fn	S14												7	40	3	11	24.3	2.5	5	90	76	82	23	2	10	121	61	67	3	0
DV_Element				Yes	No	TC-rich region supported by illumina, HiFi, and ONT, but element is Noisy			chrX	625202	625206	30					0|1		fn	S14												7	40	3	11	24.3	2.5	5	90	76	82	23	2	10	121	61	67	3	0
XYAlign_GATK_Illumina	Unsure	Unsure	multiple SNPs or single indel variant	Yes	No	GATK calls a 4bp ins instead of the SNV in the benchmark, which can be correct in a different representation of this complex variant in a long TR, but GATK doesn't call a nearby SNV so it gets the haplotypes wrong			chrX	648917	648918	1327.03		AC=2;AF=1.00;AN=2;DP=30;ExcessHet=3.0103;FS=0.000;MLEAC=2;MLEAF=1.00;MQ=53.82;QD=28.43;SOR=6.091		20	"1/1"	90	fp	S07												2	14	4	9	38.8	10.9	24.85	78	73	75.5	22	12	17	151	124	137.5	0	0
DV_Element				Yes	No	adjacent diTRs that appear to be correct in benchmark and this del is a short read alignment error			chrX	655567	655574	8.2	PASS		0.125	56	0/1	7	fp	S07												2	2	2	2	29	21.5	25.25	100	96	98	0	0	0	107	86	96.5	48	0
ITER_ONT	Yes	No							chrX	660052	660059	30					1|0		fn	S14	601
XYAlign_GATK_Illumina	Yes	No	filtered out in callset	Yes	No				chrX	691338	691339	30					1|1		fn	S10
ITER_ONT	Yes	No							chrX	693564	693565	7.16	PASS	AC=1;AF=0.5;AN=2;F;NS=1;MAF=0.5;AC_Het=1;AC_Hom=0;AC_Hemi=0;HWE=1;ExcHet=1			0/1		fp	S07	466											1	159	159	159	2	2	2	92	92	92	1	1	1	523	523	523	15	15
DV_HiFi	Yes	No	This is probably fuzziness on where the PAR boundaries are, with the region-based heuristic I used collapsing a true HET call into 1/1	Yes	No				chrX	702242	702243	10.1	PASS				2023-01-01	8	fp	S03	315
ITER_ILMN	Yes	No							chrX	731301	731302	14.4	PASS	AC=1;AF=0.5;AN=2;NEGATIVE_TRAIN_SITE;NS=1;MAF=0.5;AC_Het=1;AC_Hom=0;AC_Hemi=0;HWE=1;ExcHet=1			0/1		fp	S03	311
UCLA_GATK_3_4_Illumina	Yes	No	Simple repeat region variant in call-set, not detected in benchmark						chrX	761155	761156	137.64	PASS	AC=1;AF=0.500000;AN=2;BaseQRankSum=-4.39800;DP=64;ExcessHet=0.00000;FS=7.32700;MLEAC=1;MLEAF=0.500000;MQ=60.0000;MQRankSum=0.00000;QD=2.37000;ReadPosRankSum=0.949000;SOR=2.30300;VQSLOD=3.46000;culprit=QD		58	0/1	99	fp	S02												3	15	6	9	87.5	32.9	58.7	78	69	74	14	7	14	481	157	281	1	1
NeuSomatic	Yes	No							chrX	767041	767050	100	PASS	SCORE=1.0000;DP=61;RO=27;AO=34;AF=0.5574		61	0/1		fp	S07												1	4	4	4	48.5	48.5	48.5	82	82	82	10	10	10	234	234	234	71	71
NYGC_GATK_Illumina	Yes	No							chrX	782490	782491	860.77	PASS	AC=1;AF=0.500;AN=2;BaseQRankSum=1.90;ClippingRankSum=0.325;DP=37;ExcessHet=3.0103;FS=5.295;MLEAC=1;MLEAF=0.500;MQ=59.66;MQ0=0;MQRankSum=-1.315e+00;NEGATIVE_TRAIN_SITE;QD=23.26;ReadPosRankSum=-1.432e+00;SOR=1.688;VQSLOD=-5.629e-01;culprit=MQ		37	0/1	47	fp	S03	600
NYGC_GATK_Illumina	Yes	No							chrX	804395	804398	247.73	PASS	AC=2;AF=1.00;AN=2;DP=18;ExcessHet=3.0103;FS=0.000;MLEAC=1;MLEAF=0.500;MQ=60.00;MQ0=0;QD=27.53;SOR=0.836;VQSLOD=3.34;culprit=FS		13	"1/1"	26	fp	S05
XYAlign_GATK_Illumina	Yes	No	illumina data can't call the alt allele	Yes	No				chrX	818395	818396	30					0|1		fn	S14												3	29	6	23	112.5	19.6	29.3	78	71	74	20	10	16	584	213	368	46	46
NeuSomatic	Yes	No							chrX	845255	845256	28.5402	PASS	SCORE=0.9986;DP=57;RO=26;AO=18;AF=0.4091		57	0/1		fp	S02												5	84	12	56	22.8	2.5	3.8	93	66	88	22	4	5	310	91	305	53	51
ITER_ILMN	Yes	No							chrX	845255	845256	41.3	PASS	AC=1;AF=0.5;AN=2;NS=1;MAF=0.5;AC_Het=1;AC_Hom=0;AC_Hemi=0;HWE=1;ExcHet=1			0/1		fp	S02												5	84	12	56	22.8	2.5	3.8	93	66	88	22	4	5	310	91	305	53	51
XYAlign_GATK_Illumina	Yes	No		Yes	No				chrX	863907	863908	231.64	PASS	AC=1;AF=0.500;AN=2;BaseQRankSum=-4.624e+00;DP=64;ExcessHet=3.0103;FS=8.282;MLEAC=1;MLEAF=0.500;MQ=59.62;MQRankSum=-3.192e+00;QD=4.21;ReadPosRankSum=-9.330e-01;SOR=2.074		55	0|1	99	fp	S03
XYAlign_GATK_Illumina	Yes	No		Yes	No				chrX	863982	863983	36.6		AC=1;AF=0.500;AN=2;BaseQRankSum=-1.896e+00;DP=69;ExcessHet=3.0103;FS=3.738;MLEAC=1;MLEAF=0.500;MQ=60.00;MQRankSum=0.00;QD=0.68;ReadPosRankSum=1.38;SOR=1.594		54	0/1	44	fp	S07
XYAlign_GATK_Illumina	Unsure	Unsure	TC-rich	Yes	No	variants result from mismapped reads (using ONT, appears to be reads from ins on chr16			chrX	864076	864082	468.6		AC=1;AF=0.500;AN=2;BaseQRankSum=2.77;DP=68;ExcessHet=3.0103;FS=13.957;MLEAC=1;MLEAF=0.500;MQ=60.00;MQRankSum=0.00;QD=7.10;ReadPosRankSum=-2.671e+00;SOR=1.301		66	0|1	99	fp	S07
NYGC_GATK_Illumina	Yes	No							chrX	864086	864088	175.73	PASS	AC=1;AF=0.500;AN=2;BaseQRankSum=-3.920e-01;ClippingRankSum=-3.380e-01;DP=63;ExcessHet=3.0103;FS=5.705;MLEAC=1;MLEAF=0.500;MQ=59.73;MQ0=0;MQRankSum=-5.550e-01;NEGATIVE_TRAIN_SITE;QD=3.59;ReadPosRankSum=0.146;SOR=1.785;VQSLOD=-2.052e+00;culprit=QD		49	0/1	99	fp	S07
XYAlign_GATK_Illumina	Yes	No		Yes	No				chrX	864245	864246	532.64	PASS	AC=1;AF=0.500;AN=2;BaseQRankSum=0.00;DP=30;ExcessHet=3.0103;FS=9.149;MLEAC=1;MLEAF=0.500;MQ=58.79;MQRankSum=-2.216e+00;QD=17.75;ReadPosRankSum=0.021;SOR=0.078		30	0|1	99	fp	S03	228
Sentieon_HiFi	No	Unsure	26bp poly-A. The 1bp insertion in the benchmark VCF is Not supported by high MapQ Illumina reads.	No	Unsure	illumina and element seem to support 1bp del instead of 1bp ins, so benchmark seems wrong			chrX	864426	864428	5.07		AC=1;AF=0.5;AN=2;BaseQRankSum=1.091;ClippingRankSum=0;DP=38;Entropy=1.06;ExcessHet=3.0103;FS=0;GC=48.31;ML_PROB=1;MQ=60;MQRankSum=0;NBQ=81.873;RPA=26,25;RU=A;ReadPosEndDist=71.5;ReadPosRankSum=3.555;SOR=0.963;STR;UDP=38			1|0		fp	S05	228
XYAlign_GATK_Illumina	Yes	No		Yes	No				chrX	864454	864455	622.6		AC=1;AF=0.500;AN=2;BaseQRankSum=-8.960e-01;DP=32;ExcessHet=3.0103;FS=15.869;MLEAC=1;MLEAF=0.500;MQ=58.09;MQRankSum=-1.935e+00;QD=20.75;ReadPosRankSum=-1.537e+00;SOR=0.480		30	0|1	99	fp	S07
Sentieon_HiFi	Unsure	Unsure	30x11bp repeat. Long read alignments are Noisy	Yes	No	benchmark seems clearly supported by element and some long reads, though long reads are a bit noisy			chrX	872709	872710	30					0|1		fn	S10												4	104	5	51.5	64.2	3	16.85	83	70	73	18	12	17.5	313	106	189.5	0	0
NYGC_GATK_Illumina	Yes	No							chrX	873367	873368	30					0|1		fn	S14	199
NYGC_GATK_Illumina	Yes	No							chrX	873402	873403	30					0|1		fn	S10												1	28	28	28	8.7	8.7	8.7	93	93	93	5	5	5	407	407	407	47	47
NYGC_GATK_Illumina	Yes	No							chrX	912040	912041	44.77	PASS	AC=1;AF=0.500;AN=2;BaseQRankSum=-2.626e+00;ClippingRankSum=-9.240e-01;DP=36;ExcessHet=3.0103;FS=4.959;MLEAC=1;MLEAF=0.500;MQ=60.00;MQ0=0;MQRankSum=0.00;QD=1.32;ReadPosRankSum=0.097;SOR=0.695;VQSLOD=12.86;culprit=QD		34	0/1	73	fp	S02	256
DV_Element				Yes	No	TTTC TR where both benchmark haplotypes seem to be supported in length by most HiFi reads and parts of short reads, and same as verkko, so likely correct, though ideally would align reads directly to assembly			chrX	936488	936489	3.3	PASS		0.241379	29	0/1	3	fp	S07												1	4	4	4	45.8	45.8	45.8	87	87	87	8	8	8	224	224	224	0	0
DV_HiFi	Yes	No	Same as above.	Yes	No				chrX	937777	937778	24.4	PASS				2023-01-01	4	fp	S03												1	2	2	2	28.5	28.5	28.5	92	92	92	0	0	0	96	96	96	45	45
Sentieon_HiFi	Yes	No							chrX	969376	969377	69.46		AC=1;AF=0.5;AN=2;BaseQRankSum=0.146;ClippingRankSum=0;DP=37;Entropy=0.89;ExcessHet=3.0103;FS=0;GC=49.33;ML_PROB=0.01;MQ=60;MQRankSum=0;NBQ=79.344;RPA=18,19;RU=T;ReadPosEndDist=67.818;ReadPosRankSum=5.648;SOR=0.582;STR;UDP=37			1|0		fp	S05
NeuSomatic	Yes	No							chrX	985867	985868	30					1|1		fn	S14	288											1	315	315	315	1.9	1.9	1.9	85	85	85	2	2	2	829	829	829	17	17
NeuSomatic	Yes	No							chrX	1000529	1000530	5.4983	PASS	SCORE=0.7181;DP=90;RO=43;AO=32;AF=0.4267		90	"1/1"		fp	S03												1	3	3	3	13.7	13.7	13.7	100	100	100	0	0	0	82	82	82	68	68
NeuSomatic	Yes	No							chrX	1000529	1000530	30					0|1		fn	S10												1	3	3	3	13.7	13.7	13.7	100	100	100	0	0	0	82	82	82	68	68
NYGC_GATK_Illumina	Unsure	No	PAR1 region, tandem repeat, Noisy area, some support in PacBio and ONT for a HET call (although inconsistent across haplotypes in ONT) as opposed to homALT as it is in the query, but benchmark has a No call. Variant upstream in benchmark considered real.	Unsure	No	long TR where long reads are too noisy to know if it is exactly correct in the benchmark			chrX	1047060	1047061	331.78	PASS	AC=2;AF=1.00;AN=2;DP=13;ExcessHet=3.0103;FS=0.000;MLEAC=2;MLEAF=1.00;MQ=60.00;MQ0=0;QD=27.07;SOR=2.833;VQSLOD=9.90;culprit=SOR		8	"1/1"	24	fp	S02		240			240							1	4	4	4	69.5	69.5	69.5	86	86	86	11	11	11	309	309	309	71	71
UCLA_GATK_3_4_Illumina	No	No	Variant likely a result of repeat region mis-mapping, trf:2x167bp:TTTTTTTTTTTTTTATTTGAGACTGAGTCTTGCTCTGTCGCCCAGGCTGGAGTGCAGTGGGCCATCTCGGCTCACTACAACCTCCACCTCCAGGGTTCAAGCAAATTCTCCTGCCTCAGCCTCCCGAGTAGCTGGGATTACAGGCGCCCACCACCACGCCAGACAAA	Yes	No	4bp/3bp ins in homopolymer is supported by element and clean illumina reads. HiFi and ONT are noisy	Please check JZ - query VCF gets 1 part of GT correct but it is is HET 3bp/4bp INS in PAR in benchmark. HET 3bp/4bp INS at beginning of homopolymer. Element support. HiFi and ONT support HET INS by noisy on lengths. Illumina reads that cross homopolymer seem to support benchmark.		chrX	1056235	1056236	802.99	PASS	AC=2;AF=1.00000;AN=2;BaseQRankSum=0.231000;DP=75;ExcessHet=0.00000;FS=2.71600;MLEAC=2;MLEAF=1.00000;MQ=60.0000;MQRankSum=0.00000;QD=29.7400;ReadPosRankSum=0.486000;SOR=1.38900;VQSLOD=1.48000;culprit=DP		27	"1/1"	22	fp	S07												2	166	166	166	4.1	2	3.05	89	70	79.5	15	4	9.5	509	499	504	17	17
NeuSomatic	Yes	No							chrX	1070866	1070873	100	PASS	SCORE=1.0000;DP=57;RO=39;AO=26;AF=0.4		57	0/1		fp	S07												4	24	4	23	27.5	1.9	5.5	95	70	80.5	16	0	11	134	72	96	70	65
NYGC_GATK_Illumina	Yes	No							chrX	1075206	1075207	981.85	PASS	AC=1;AF=0.500;AN=2;BaseQRankSum=0.657;ClippingRankSum=0.538;DP=31;ExcessHet=3.0103;FS=3.163;MLEAC=1;MLEAF=0.500;MQ=60.00;MQ0=0;MQRankSum=-1.016e+00;QD=33.86;ReadPosRankSum=-1.494e+00;SOR=0.442;VQSLOD=14.57;culprit=MQ		29	0/1	17	fp	S02			1104									8	190	24	70	17	1.9	2.8	92	64	83.5	11	2	6	729	66	367	20	15
DV_Revio	Yes	No	Low depth (4X)						chrX	1154682	1154683	30					0|1		fn	S10	186
Sentieon_HiFi	Yes	No	HiFi has low coverage of one hap						chrX	1154682	1154683	30					0|1		fn	S10	186
XYAlign_GATK_Illumina	No	Yes	A/T geNotype with T-linked indel	Yes	No	The SNV is one way to represent this complex variant in a homopolymer, but GATK mistakenly misses insertion and calls large del downstream due to systematic errors in illumina that aren't in element			chrX	1166298	1166299	876.64	PASS	AC=1;AF=0.500;AN=2;BaseQRankSum=1.44;DP=29;ExcessHet=3.0103;FS=30.121;MLEAC=1;MLEAF=0.500;MQ=58.25;MQRankSum=3.57;QD=30.23;ReadPosRankSum=2.70;SOR=2.307		29	0|1	99	fp	S03
ITER_ONT	Yes	No							chrX	1166298	1166299	6.05	PASS	AC=2;AF=1;AN=2;F;NS=1;MAF=0;AC_Het=0;AC_Hom=2;AC_Hemi=0;HWE=1;ExcHet=1			"1/1"		fp	S03
DV_HiFi	No	No	I think there are two haplotypes with different variants. One, which agrees with Truth is a 2bp deletion. The other is a 1bp deletion Not in Truth. Look at the Element data, it seems very clear	Yes	No	The truth is correctly calling a compound het with 1bp and 2bp del here			chrX	1187938	1187940	14.9	PASS				2023-01-01	9	fp	S07	93
DV_HiFi	Yes	No	Element is very informative here.	Yes	No				chrX	1187949	1187950	25.8	PASS				0/1	26	fp	S03	93
ITER_ILMN	Yes	No							chrX	1187952	1187954	14.4	PASS	AC=1;AF=0.5;AN=2;NS=1;MAF=0.5;AC_Het=1;AC_Hom=0;AC_Hemi=0;HWE=1;ExcHet=1			0/1		fp	S07	93
DV_HiFi	No	Yes	OK, a few issues here. First, there is a clear support for a GT repeat expansion in multiple techNologies. Especially supported in Element. Second issue, in the Verkko BAM, one haplotype has a 15bp deletion (looks like a full deletion of the GT repeat) and I don't see any evidence of this in any techNology	Yes	No	Long series of different diTRs, and the benchmark seems likely correct because most HiFi reads support the lengths in the benchmark (though with a different representation), and different illumina reads support different parts of the benchmark calls, and verkko supports the same calls, so it's borderline but I think the preponderence of evidence supports the benchmark even though HiFi is Noisy an…			chrX	1189137	1189138	26.1	PASS				0/1	26	fp	S07												5	36	2	17	84	2.5	6.4	95	74	89	12	0	6	159	55	144	35	32
ITER_ILMN	Unsure	No	Query variant has good support in PacBio, ONT and Element, but with low quality in our data; benchmark 15 bp deletion is called without evident support; upstream variants have good support in query and benchmark.	Yes	No	Long series of different diTRs, and the benchmark seems likely correct because most HiFi reads support the lengths in the benchmark (though with a different representation), and different illumina reads support different parts of the benchmark calls, and verkko supports the same calls, so it's borderline but I think the preponderence of evidence supports the benchmark even though HiFi is Noisy an…			chrX	1189137	1189138	3.4	PASS	AC=1;AF=0.5;AN=2;NEGATIVE_TRAIN_SITE;NS=1;MAF=0.5;AC_Het=1;AC_Hom=0;AC_Hemi=0;HWE=1;ExcHet=1			0/1		fp	S07												5	36	2	17	84	2.5	6.4	95	74	89	12	0	6	159	55	144	35	32
DRAGEN_Illumina	yes	no							chrX	1189137	1189138	11.62	PASS	AC=1;AF=0.5;AN=2;DP=24;FS=3.892;MQ=237.04;MQRankSum=1.159;QD=2.08;ReadPosRankSum=-0.058;SOR=1.555;FractionInformativeReads=1		24	0|1	12	fp	S07												5	36	2	17	84	2.5	6.4	95	74	89	12	0	6	159	55	144	35	32
DV_HiFi	Yes	Unsure	Long region that can be expressed quite differently from the reads (it seems). If I looked deeply at all the reads for awhile I could probably figure out if reads in IGV are actually saying the same thing as the truth	Yes	No	Long series of different diTRs, and the benchmark seems likely correct because most HiFi reads support the lengths in the benchmark (though with a different representation), and different illumina reads support different parts of the benchmark calls, and verkko supports the same calls, so it's borderline but I think the preponderence of evidence supports the benchmark even though HiFi is Noisy an…			chrX	1189139	1189155	30					1|0		fn	S14												5	36	2	17	84	2.5	6.4	95	74	89	12	0	6	159	55	144	35	32
DV_Element				Yes	No	Long series of different diTRs, and the benchmark seems likely correct because most HiFi reads support the lengths in the benchmark, and different illumina reads support different parts of the benchmark calls, and verkko supports the same calls, so it's borderline but I think the preponderence of evidence supports the benchmark even though HiFi is Noisy and the repeat is too long for illumina aft…			chrX	1189159	1189160	5	PASS		0.136364	22	0/1	5	fp	S07												5	36	2	17	84	2.5	6.4	95	74	89	12	0	6	159	55	144	35	32
DV_Element				Yes	No	Long series of different diTRs, and the benchmark seems likely correct because most HiFi reads support the lengths in the benchmark, and different illumina reads support different parts of the benchmark calls, and verkko supports the same calls, so it's borderline but I think the preponderence of evidence supports the benchmark even though HiFi is Noisy and the repeat is too long for illumina aft…			chrX	1189161	1189162	5.8	PASS		0.173913	23	0/1	6	fp	S03												5	36	2	17	84	2.5	6.4	95	74	89	12	0	6	159	55	144	35	32
DV_HiFi	Unsure	Unsure	All techNologies (ONT, PacBio, Illumina, Element) have some evidence for the variant amond two haplotypes here. However, this region is messy	Yes	No	Long series of different diTRs, and the benchmark seems likely correct because most HiFi reads support the lengths in the benchmark (though with a different representation), and different illumina reads support different parts of the benchmark calls, and verkko supports the same calls, so it's borderline but I think the preponderence of evidence supports the benchmark even though HiFi is Noisy an…			chrX	1189161	1189162	20.3	PASS				0/1	20	fp	S03												5	36	2	17	84	2.5	6.4	95	74	89	12	0	6	159	55	144	35	32
DRAGEN_Illumina	yes	no							chrX	1189161	1189162	17.12	PASS	AC=1;AF=0.5;AN=2;DP=24;FS=3.834;MQ=236.46;MQRankSum=1.147;QD=2.08;ReadPosRankSum=2.078;SOR=1.015;FractionInformativeReads=1		23	0|1	17	fp	S03												5	36	2	17	84	2.5	6.4	95	74	89	12	0	6	159	55	144	35	32
DV_HiFi	Unsure	Unsure	Same as above	Yes	No	Long series of different diTRs, and the benchmark seems likely correct because most HiFi reads support the lengths in the benchmark (though with a different representation), and different illumina reads support different parts of the benchmark calls, and verkko supports the same calls, so it's borderline but I think the preponderence of evidence supports the benchmark even though HiFi is Noisy an…			chrX	1189173	1189174	13.3	PASS				0/1	13	fp	S03												5	36	2	17	84	2.5	6.4	95	74	89	12	0	6	159	55	144	35	32
NeuSomatic	Yes	No							chrX	1189180	1189181	19.7568	PASS	SCORE=0.9894;DP=87;RO=49;AO=35;AF=0.4167		87	0/1		fp	S03												5	36	2	17	84	2.5	6.4	95	74	89	12	0	6	159	55	144	35	32
DV_Revio	Yes	No	Mismapping in repetitive region						chrX	1189190	1189191	5.7	PASS		0.133333	15	0|1	6	fp	S07												5	36	2	17	84	2.5	6.4	95	74	89	12	0	6	159	55	144	35	32
DRAGEN_Illumina	yes	no							chrX	1189190	1189191	30					0|1		fn	S14												5	36	2	17	84	2.5	6.4	95	74	89	12	0	6	159	55	144	35	32
DV_HiFi	Yes	No	Complex representation of multiple insertions	Yes	No				chrX	1189195	1189196	1.7	RefCall				0/1	5	fn	S14												5	36	2	17	84	2.5	6.4	95	74	89	12	0	6	159	55	144	35	32
DV_Element				Yes	No	Long series of different diTRs, and the benchmark seems likely correct because most HiFi reads support the lengths in the benchmark, and different illumina reads support different parts of the benchmark calls, and verkko supports the same calls, so it's borderline but I think the preponderence of evidence supports the benchmark even though HiFi is Noisy and the repeat is too long for illumina aft…			chrX	1189207	1189208	30					0|1		fn	S14												5	36	2	17	84	2.5	6.4	95	74	89	12	0	6	159	55	144	35	32
DRAGEN_Illumina	yes	no							chrX	1189208	1189209	30					0|1		fn	S10												5	36	2	17	84	2.5	6.4	95	74	89	12	0	6	159	55	144	35	32
UCLA_GATK_3_4_Illumina	Unsure	Unsure	PAR1 HET variant in benchmark and callset in a repeat rich region	Yes	No		applying curation result from lines 104 and 105		chrX	1189208	1189209	2758.04	VQSRTrancheSNP99.00to99.90	AC=1;AF=0.500000;AN=2;BaseQRankSum=-0.0980000;DP=296;ExcessHet=0.00000;FS=2.72600;MLEAC=1;MLEAF=0.500000;MQ=55.0100;MQRankSum=-3.37000;QD=10.9400;ReadPosRankSum=7.69900;SOR=0.496000;VQSLOD=-2.33200;culprit=QD		252	0/1	99	fn	S10												5	36	2	17	84	2.5	6.4	95	74	89	12	0	6	159	55	144	35	32
UCLA_GATK_3_4_Illumina	No	No	PAR1 HET variant in callset and benchmark in a repeat rich region	Yes	No		applying curation result from lines 108 and 109		chrX	1189212	1189213	6804.64	VQSRTrancheSNP99.00to99.90	AC=1;AF=0.500000;AN=2;BaseQRankSum=1.65300;DP=295;ExcessHet=0.00000;FS=16.4050;MLEAC=1;MLEAF=0.500000;MQ=55.1200;MQRankSum=-3.55400;NEGATIVE_TRAIN_SITE;QD=26.6800;ReadPosRankSum=-0.913000;SOR=0.175000;VQSLOD=-6.27300;culprit=MQ		255	0/1	99	fn	S10												5	36	2	17	84	2.5	6.4	95	74	89	12	0	6	159	55	144	35	32
DV_Element				Yes	No	Long series of different diTRs, and the benchmark seems likely correct because most HiFi reads support the lengths in the benchmark, and different illumina reads support different parts of the benchmark calls, and verkko supports the same calls, so it's borderline but I think the preponderence of evidence supports the benchmark even though HiFi is Noisy and the repeat is too long for illumina aft…			chrX	1189232	1189233	5.1	PASS		0.5	24	0/1	5	fp	S07												5	36	2	17	84	2.5	6.4	95	74	89	12	0	6	159	55	144	35	32
DRAGEN_Illumina	yes	no							chrX	1189232	1189233	30					1|0		fn	S10												5	36	2	17	84	2.5	6.4	95	74	89	12	0	6	159	55	144	35	32
NYGC_GATK_Illumina	Yes	No							chrX	1196077	1196078	1950.77	VQSRTrancheSNP99.60to99.80	AC=2;AF=1.00;AN=2;DP=46;ExcessHet=3.0103;FS=0.000;MLEAC=2;MLEAF=1.00;MQ=59.64;MQ0=0;NEGATIVE_TRAIN_SITE;QD=30.48;SOR=0.990;VQSLOD=-2.014e+00;culprit=MQ		44	"1/1"	99	fn	S10	585
DRAGEN_Illumina	yes	no							chrX	1198181	1198202	12.47	PASS	AC=1;AF=0.5;AN=2;DP=27;FS=1.748;MQ=169.77;MQRankSum=1.371;QD=1.7;ReadPosRankSum=-0.119;SOR=1.136;FractionInformativeReads=0.889		24	0|1	12	fp	S07												2	60	32	46	12.3	6.2	9.25	94	88	91	10	2	6	665	551	608	21	21
UCLA_GATK_3_4_Illumina	No	No	PAR1 HET INDEL in callset but no reads indicating an INDEL. A HET SNP is seen by the start of this variant locus in the benchmark VCF. These variants are likely due to overlap with repeats, trf:12.3x31bp:GGAAGGCAGGACACCCTCCCTCCCACCTCCC.	Yes	No		applying curation result from lines 111 and 113		chrX	1198181	1198202	1577.6	PASS	AC=1;AF=0.500000;AN=2;BaseQRankSum=0.259000;DP=112;ExcessHet=0.00000;FS=2.48200;MLEAC=1;MLEAF=0.500000;MQ=59.2500;MQRankSum=-1.81900;QD=14.4700;ReadPosRankSum=1.17000;SOR=0.959000;VQSLOD=1.94000;culprit=DP		109	0/1	99	fp	S07												2	60	32	46	12.3	6.2	9.25	94	88	91	10	2	6	665	551	608	21	21
XYAlign_GATK_Illumina	Yes	No	large false indel in callset	Yes	No				chrX	1198182	1198183	30					1|0		fn	S10												2	60	32	46	12.3	6.2	9.25	94	88	91	10	2	6	665	551	608	21	21
DRAGEN_Illumina	yes	no							chrX	1198274	1198279	30					1|0		fn	S14												2	60	32	46	12.3	6.2	9.25	94	88	91	10	2	6	665	551	608	21	21
NeuSomatic	Yes	No							chrX	1198284	1198285	30					1|0		fn	S14												2	60	32	46	12.3	6.2	9.25	94	88	91	10	2	6	665	551	608	21	21
Sentieon_HiFi	Unsure	Unsure	long repeat - all techs are Noisy or low coverage	Unsure	Unsure	long repeat - all techs are Noisy or low coverage			chrX	1213267	1213268	251.89		AC=2;AF=1;AN=2;DP=6;Entropy=0.2;ExcessHet=3.0103;FS=0;GC=70.97;MLEAC=2;MLEAF=1;ML_PROB=0.01;MQ=60;NBQ=66.424;QD=41.98;ReadPosEndDist=64.667;SOR=1.329;UDP=6		6	1|1	18	fp	S03												3	131	5	6	95	2.9	67.2	79	71	75	19	10	13	362	151	261	2	1
XYAlign_GATK_Illumina	Yes	No	T-rich	Yes	No				chrX	1273763	1273767	30					1|0		fn	S14	275
DV_HiFi	Yes	No	Element seems to support truth, though mapping is spotty	Yes	No				chrX	1273769	1273770	0.8	RefCall				0/1	8	fn	S14	275
DV_HiFi	Yes	No	The few Element reads in here that map concordantly don't support a variant	Yes	No				chrX	1275087	1275088	41.4	PASS				2023-01-01	17	fp	S07
DV_Revio	Unsure	Unsure	ALT allele is correct, but geNotype is in question. Based on ONT & HiFi, looks like the Revio/DeepVariant geNotype might be correct, but tandem repeats in region make it difficult to kNow for sure.	Yes	No	most HiFi and ONT reads support net length of benchmark indels in very long TR, so think it is likely correct		long reads do generally seem to spport insertion. Short reads do not span TR. However, I do not see support nearby 27 bp insertion, position 1280862, other than in T2T assembly	chrX	1280852	1280853	37	PASS		0.888889	9	"1/1"	23	fp	S06		114			114							3	15	6	9	122.3	48.7	82.8	83	76	79	10	2	7	837	535	734	1	1
Sentieon_HiFi	Unsure	Yes	Complex tandem repeat. Callset representation has good read support	Yes	No	most HiFi and ONT reads support net length of benchmark indels in very long TR, so think it is likely correct			chrX	1280933	1280934	328.83		AC=1;AF=0.5;AN=2;BaseQRankSum=0.512;ClippingRankSum=0;DP=22;Entropy=0.94;ExcessHet=3.0103;FS=0;GC=57.63;MLEAC=1;MLEAF=0.5;ML_PROB=0.03;MQ=60;MQRankSum=0;NBQ=71.009;QD=14.95;ReadPosEndDist=63.182;ReadPosRankSum=0.168;SOR=0.743;UDP=22		22	1|0	99	fp	S03												3	15	6	9	122.3	48.7	82.8	83	76	79	10	2	7	837	535	734	1	1
NeuSomatic	Yes	No		Yes	No	most HiFi and ONT reads support net length of benchmark indels in very long TR, so think it is likely correct			chrX	1280942	1280949	100	PASS	SCORE=1.0000;DP=13;RO=9;AO=4;AF=0.3077		13	0/1		fp	S07												3	15	6	9	122.3	48.7	82.8	83	76	79	10	2	7	837	535	734	1	1
DV_Element				Yes	No	most HiFi and ONT reads support net length of benchmark indels in very long TR, so think it is likely correct			chrX	1281005	1281006	9	PASS		1	3	"1/1"	7	fp	S03												3	15	6	9	122.3	48.7	82.8	83	76	79	10	2	7	837	535	734	1	1
Sentieon_HiFi	Unsure	Yes	Complex tandem repeat. Callset representation has good read support	Yes	No	most HiFi and ONT reads support net length of benchmark indels in very long TR, so think it is likely correct			chrX	1281005	1281006	391.04		AC=1;AF=0.5;AN=2;BaseQRankSum=1.509;ClippingRankSum=0;DP=22;Entropy=0.94;ExcessHet=3.0103;FS=0;GC=57.63;ML_PROB=0.01;MQ=60;MQRankSum=0;NBQ=69.455;ReadPosEndDist=148.091;ReadPosRankSum=-4.062;SOR=0.743;UDP=22			1|0		fp	S03												3	15	6	9	122.3	48.7	82.8	83	76	79	10	2	7	837	535	734	1	1
DV_Element				Yes	No	most HiFi and ONT reads support net length of benchmark indels in very long TR, so think it is likely correct			chrX	1281036	1281037	30					0|1		fn	S10												3	15	6	9	122.3	48.7	82.8	83	76	79	10	2	7	837	535	734	1	1
NeuSomatic	Yes	No		Yes	No	most HiFi and ONT reads support net length of benchmark indels in very long TR, so think it is likely correct			chrX	1281036	1281037	30					0|1		fn	S10												3	15	6	9	122.3	48.7	82.8	83	76	79	10	2	7	837	535	734	1	1
Sentieon_HiFi	Unsure	Unsure	Highly repetitive. Long reads are Noisy	Yes	No	most HiFi and ONT reads support net length of benchmark indels in very long TR, so think it is likely correct			chrX	1281036	1281037	30					0|1		fn	S10												3	15	6	9	122.3	48.7	82.8	83	76	79	10	2	7	837	535	734	1	1
ITER_ONT	Unsure	No	Benchmark called a 47 bp deletion in this Cs-and-Ts TR region, but we do Not see a clear support of the 47 bp deletion in the benchmark long-reads data.	Yes	No	most HiFi and ONT reads support net length of benchmark indels in very long TR, so think it is likely correct			chrX	1281067	1281115	30					0|1		fn	S14												3	15	6	9	122.3	48.7	82.8	83	76	79	10	2	7	837	535	734	1	1
NeuSomatic	Yes	No							chrX	1281111	1281115	100	PASS	SCORE=1.0000;DP=86;RO=69;AO=18;AF=0.2069		86	0/1		fp	S07												3	15	6	9	122.3	48.7	82.8	83	76	79	10	2	7	837	535	734	1	1
Sentieon_HiFi	Unsure	Unsure	Very repetitve	Yes	No	most HiFi and ONT reads support net length of benchmark indels in very long TR, so think it is likely correct			chrX	1281111	1281115	391.04		AC=1;AF=0.5;AN=2;BaseQRankSum=0.975;ClippingRankSum=0;DP=23;Entropy=0.96;ExcessHet=3.0103;FS=0;GC=57.63;ML_PROB=0.02;MQ=60;MQRankSum=0;NBQ=69.4;RPA=6,5;RU=CTC;ReadPosEndDist=80.043;ReadPosRankSum=-2.797;SOR=0.627;STR;UDP=23			1|0		fp	S07												3	15	6	9	122.3	48.7	82.8	83	76	79	10	2	7	837	535	734	1	1
UCLA_GATK_3_4_Illumina	No	No	Repeat region. Indel length longer in benchmark. False call in both benchmark and callset as it is a repeat region and not all reads support a homozygous indel	Yes	No		applying curation result from lines 129 and 130		chrX	1281111	1281115	228.6	PASS	AC=1;AF=0.500000;AN=2;BaseQRankSum=1.62900;DP=38;ExcessHet=0.00000;FS=2.62600;MLEAC=1;MLEAF=0.500000;MQ=57.8700;MQRankSum=0.694000;QD=8.79000;ReadPosRankSum=-0.985000;SOR=1.98100;VQSLOD=1.04000;culprit=DP		26	0/1	99	fp	S07												3	15	6	9	122.3	48.7	82.8	83	76	79	10	2	7	837	535	734	1	1
DV_Element				Yes	No	Not sure why this is called homozygous by DV since even element supports het			chrX	1288144	1288145	32.7	PASS		0.491525	59	"1/1"	5	fp	S03
DV_Element				Yes	No	Likely GT and FN errors in element due to tandem SINEs			chrX	1288144	1288145	30					1|0		fn	S10
DV_Element				Yes	No	Not sure why this is called homozygous by DV since even element supports het			chrX	1288245	1288246	28.9	PASS		0.676471	34	"1/1"	5	fp	S03	264
Sentieon_HiFi	Yes	Unsure		Yes	No	Benchmark looks clearly correct so expect vcfeval would handle differences in representation			chrX	1288336	1288337	30					0|1		fn	S10	264
NeuSomatic	Yes	No							chrX	1288342	1288343	30					0|1		fn	S10	264
DV_HiFi	Yes	No	DeepVariant seems to think this region may be CNV and seems hesitant to call variants here.	Yes	No				chrX	1288354	1288355	0.2	RefCall				0/1	14	fn	S10	264
DV_Revio	Yes	No	Not sure why this call was wrong, signal looks clear in reads						chrX	1288365	1288366	0	RefCall		0.666667	12	0/1	25	fn	S10	264
DV_Element				Yes	No	Likely GT and FN errors in element due to tandem SINEs			chrX	1288374	1288375	2.7	RefCall		0.129032	31	0/1	3	fn	S10	264
DV_Element				Yes	No	Likely GT and FN errors in element due to tandem SINEs			chrX	1288421	1288422	1.7	RefCall		0.431818	44	0/1	5	fn	S10	264
ITER_ONT	Yes	No							chrX	1288423	1288424	30					0|1		fn	S10	264
ITER_ONT	Yes	No							chrX	1341548	1341550	13.97	PASS	AC=1;AF=0.5;AN=2;F;NS=1;MAF=0.5;AC_Het=1;AC_Hom=0;AC_Hemi=0;HWE=1;ExcHet=1			0/1		fp	S07
ITER_ONT	Yes	No							chrX	1341556	1341557	13.82	PASS	AC=1;AF=0.5;AN=2;F;NS=1;MAF=0.5;AC_Het=1;AC_Hom=0;AC_Hemi=0;HWE=1;ExcHet=1			0/1		fp	S03
XYAlign_GATK_Illumina	Yes	No		Yes	No				chrX	1347251	1347252	30					1|1		fn	S10	308
UCLA_GATK_3_4_Illumina	No	Yes	Benchmark variant likely result of ‘a' repeats, rmsk:SINE:AluSq2	Yes	No		Element and Illumina reads that cross homopolymer support HOM 1bp DEL		chrX	1350587	1350589	30					1|1		fn	S14	442
DV_Revio	Yes	No	Homopolymer sequencing error, HiFi reads show >2 alleles						chrX	1446499	1446500	30					0|1		fn	S14
XYAlign_GATK_Illumina	Yes	No		Yes	No				chrX	1468758	1468759	30					1|1		fn	S10												3	24	7	17	70.3	18.8	26.4	80	74	78	23	14	16	429	177	354	0	0
XYAlign_GATK_Illumina	Yes	No	No illumina coverage	Yes	No				chrX	1468897	1468898	30					1|1		fn	S14												3	24	7	17	70.3	18.8	26.4	80	74	78	23	14	16	429	177	354	0	0
XYAlign_GATK_Illumina	Yes	No	No illumina coverage	Yes	No				chrX	1468949	1468961	30					1|1		fn	S14												3	24	7	17	70.3	18.8	26.4	80	74	78	23	14	16	429	177	354	0	0
NeuSomatic	Yes	No							chrX	1468949	1468961	30					1|1		fn	S14												3	24	7	17	70.3	18.8	26.4	80	74	78	23	14	16	429	177	354	0	0
DRAGEN_Illumina	yes	no							chrX	1468979	1468980	30					1|1		fn	S10												3	24	7	17	70.3	18.8	26.4	80	74	78	23	14	16	429	177	354	0	0
DRAGEN_Illumina	yes	no							chrX	1493407	1493408	30					0|1		fn	S14												6	15	4	8.5	40	3.7	15.1	95	78	81.5	14	1	11	96	73	80	38	21
DV_Element				Yes	No	long GA-rich region where benchmark is supported by some HiFi and element reads on both haplotypes			chrX	1493426	1493438	1.1	RefCall		0.363636	33	0/1	7	fn	S14												6	15	4	8.5	40	3.7	15.1	95	78	81.5	14	1	11	96	73	80	38	21
NYGC_GATK_Illumina	Unsure	No	there is evidence for an INDEL in all techNologies at this site but Unsure about the length	Yes	No	long GA-rich region where benchmark is supported by some HiFi and element reads on both haplotypes			chrX	1493428	1493440	410.25	PASS	AC=1;AF=0.500;AN=2;DP=18;ExcessHet=3.0103;FS=0.000;MLEAC=1;MLEAF=0.500;MQ=60.00;MQ0=0;NEGATIVE_TRAIN_SITE;QD=34.08;SOR=4.977;VQSLOD=-3.127e+00;culprit=SOR		11	0/1	9	fp	S07												6	15	4	8.5	40	3.7	15.1	95	78	81.5	14	1	11	96	73	80	38	21
DRAGEN_Illumina	yes	no							chrX	1493428	1493440	4.28	PASS	AC=2;AF=1;AN=2;DP=8;FS=0;MQ=233.89;MQRankSum=0;QD=7.41;ReadPosRankSum=0;SOR=1.981;FractionInformativeReads=0.625		5	"1/1"	3	fp	S07												6	15	4	8.5	40	3.7	15.1	95	78	81.5	14	1	11	96	73	80	38	21
NYGC_GATK_Illumina	Yes	No							chrX	1493451	1493455	479.73	PASS	AC=2;AF=1.00;AN=2;DP=20;ExcessHet=3.0103;FS=0.000;MLEAC=2;MLEAF=1.00;MQ=60.00;MQ0=0;NEGATIVE_TRAIN_SITE;QD=31.73;SOR=5.136;VQSLOD=-3.113e+00;culprit=SOR		12	"1/1"	36	fp	S07												6	15	4	8.5	40	3.7	15.1	95	78	81.5	14	1	11	96	73	80	38	21
XYAlign_GATK_Illumina	Yes	No		Yes	No				chrX	1493460	1493461	30					1|1		fn	S10												6	15	4	8.5	40	3.7	15.1	95	78	81.5	14	1	11	96	73	80	38	21
NYGC_GATK_Illumina	Yes	No							chrX	1502816	1502817	1578.77	PASS	AC=1;AF=0.500;AN=2;BaseQRankSum=1.37;ClippingRankSum=0.049;DP=42;ExcessHet=3.0103;FS=0.000;MLEAC=1;MLEAF=0.500;MQ=57.15;MQ0=0;MQRankSum=-9.800e-02;QD=29.40;ReadPosRankSum=-3.910e-01;SOR=0.735;VQSLOD=-1.560e-01;culprit=QD		42	0/1	99	fp	S02			300
UCLA_GATK_3_4_Illumina	No	No	chrX PAR variant, likely FP due to simple repeat (TATC)n	Yes	No	HiFi is pretty clean in long TR and about half of the reads support each haplotype			chrX	1509055	1509056	2201.6	PASS	AC=1;AF=0.500000;AN=2;BaseQRankSum=2.18400;DP=409;ExcessHet=0.00000;FS=1.58800;MLEAC=1;MLEAF=0.500000;MQ=57.4900;MQRankSum=-9.21500;QD=5.44000;ReadPosRankSum=3.64400;SOR=0.589000;VQSLOD=1.70000;culprit=DP		405	0/1	99	fp	S07												5	43	4	39	398.2	1.9	3.9	84	71	81	12	0	5	789	50	110	24	21
DV_Element				Yes	No	complex var in TR where benchmark seems supported by HiFi			chrX	1509703	1509704	0.1	RefCall		0.361702	47	0/1	19	fn	S10												5	43	4	39	398.2	1.9	3.9	84	71	81	12	0	5	789	50	110	24	21
DRAGEN_Illumina	yes	no							chrX	1509740	1509741	30					0|1		fn	S14												5	43	4	39	398.2	1.9	3.9	84	71	81	12	0	5	789	50	110	24	21
DRAGEN_Illumina	yes	no							chrX	1509752	1509753	8.12	PASS	AC=1;AF=0.5;AN=2;DP=42;FS=1.485;MQ=125.12;MQRankSum=-3.978;QD=1.18;ReadPosRankSum=1.416;SOR=0.801;FractionInformativeReads=0.707		29	0|1	8	fp	S03												5	43	4	39	398.2	1.9	3.9	84	71	81	12	0	5	789	50	110	24	21
DRAGEN_Illumina	yes	no							chrX	1509772	1509773	6	PASS	AC=1;AF=0.5;AN=2;DP=42;FS=0;MQ=144.44;MQRankSum=-3.529;QD=1.18;ReadPosRankSum=2.595;SOR=0.693;FractionInformativeReads=0.634		26	0|1	5	fp	S03												5	43	4	39	398.2	1.9	3.9	84	71	81	12	0	5	789	50	110	24	21
DRAGEN_Illumina	yes	no							chrX	1509780	1509781	4.35	PASS	AC=1;AF=0.5;AN=2;DP=45;FS=0;MQ=156.81;MQRankSum=-3.581;QD=1.1;ReadPosRankSum=1.557;SOR=0.657;FractionInformativeReads=0.591		26	0|1	4	fp	S07												5	43	4	39	398.2	1.9	3.9	84	71	81	12	0	5	789	50	110	24	21
UCLA_GATK_3_4_Illumina	Yes	No	PAR1 HET variant in callset in a simple repeat (TATC)n region.						chrX	1509780	1509781	1380.6	PASS	AC=1;AF=0.500000;AN=2;BaseQRankSum=1.58600;DP=227;ExcessHet=0.00000;FS=14.2150;MLEAC=1;MLEAF=0.500000;MQ=58.6000;MQRankSum=-8.92500;QD=8.17000;ReadPosRankSum=-7.02500;SOR=1.34600;VQSLOD=1.39000;culprit=FS		169	0/1	99	fp	S07												5	43	4	39	398.2	1.9	3.9	84	71	81	12	0	5	789	50	110	24	21
DRAGEN_Illumina	yes	no							chrX	1509787	1509788	8.65	PASS	AC=1;AF=0.5;AN=2;DP=46;FS=0;MQ=157.96;MQRankSum=-3.581;QD=1.08;ReadPosRankSum=1.142;SOR=0.657;FractionInformativeReads=0.578		26	0|1	8	fp	S03												5	43	4	39	398.2	1.9	3.9	84	71	81	12	0	5	789	50	110	24	21
DV_HiFi	Yes	No	Element clearly supports truth	Yes	No				chrX	1515945	1515946	0.6	RefCall				0/1	9	fn	S14	335
UCLA_GATK_3_4_Illumina	Unsure	Yes	PAR1 HOM variant in benchmark and callset. Although overlaps with the ‘a’ repeat region, the A>G SNP could likely be TP as it doesn’t seem consistent with the repeat trend in the reference genome. This variant is also detected by T2T, HiFi, ONT and Illumina data.	Yes	No		HOM SNP at end of homopolymer in benchmark supported across techs with some support for HET 3bp DEL. Filtered variant in query with VQSRTrancheSNP99.00to99.90		chrX	1516037	1516038	4650.06	VQSRTrancheSNP99.00to99.90	AC=2;AF=1.00000;AN=2;DP=122;ExcessHet=0.00000;FS=0.00000;MLEAC=2;MLEAF=1.00000;MQ=59.2500;QD=26.0700;SOR=1.40700;VQSLOD=-0.0597000;culprit=DP		111	"1/1"	99	fn	S10	335
ITER_ILMN	Yes	No							chrX	1521943	1521944	10.8	PASS	AC=1;AF=0.5;AN=2;NEGATIVE_TRAIN_SITE;NS=1;MAF=0.5;AC_Het=1;AC_Hom=0;AC_Hemi=0;HWE=1;ExcHet=1			0/1		fp	S05	346
ITER_ONT	Yes	No							chrX	1538748	1538749	30					0|1		fn	S14	603
ITER_ONT	Yes	No							chrX	1544982	1544984	30					0|1		fn	S12	207											1	218	218	218	2	2	2	87	87	87	0	0	0	628	628	628	32	32
NYGC_GATK_Illumina	Yes								chrX	1545200	1545201	30					0|1		fn	S14	200											1	218	218	218	2	2	2	87	87	87	0	0	0	628	628	628	32	32
NeuSomatic	Yes	No							chrX	1558632	1558633	12.5858	PASS	SCORE=0.9449;DP=109;RO=40;AO=68;AF=0.6296		109	0/1		fp	S03												1	4	4	4	268	268	268	78	78	78	8	8	8	982	982	982	25	25
NYGC_GATK_Illumina	Yes	No							chrX	1565924	1565925	571.77	VQSRTrancheSNP99.80to100.00	AC=1;AF=0.500;AN=2;BaseQRankSum=0.569;ClippingRankSum=0.925;DP=55;ExcessHet=3.0103;FS=28.378;MLEAC=1;MLEAF=0.500;MQ=58.85;MQ0=0;MQRankSum=0.144;NEGATIVE_TRAIN_SITE;QD=10.40;ReadPosRankSum=3.20;SOR=0.011;VQSLOD=-1.091e+01;culprit=FS		55	0/1	99	fn	S10
ITER_ONT	Yes	No							chrX	1568521	1568522	5.72	PASS	AC=2;AF=1;AN=2;F;NS=1;MAF=0;AC_Het=0;AC_Hom=2;AC_Hemi=0;HWE=1;ExcHet=1			"1/1"		fp	S03												1	2	2	2	50	50	50	85	85	85	2	2	2	101	101	101	40	40
NYGC_GATK_Illumina	Unsure		Data correctly support TT insertion across techs, but Not sure if hom or het. For example, the same TT insertion is present in both haplotypes for ONT	Yes	No	pretty sure this is a correct het call since element, which is cleanest in the homopolymer, has about half of the reads supporting both			chrX	1572299	1572300	30					0|1		fn	S14	1185											1	298	298	298	3.9	3.9	3.9	84	84	84	4	4	4	1348	1348	1348	17	17
ITER_ILMN	Yes	No							chrX	1595244	1595252	34.5	PASS	AC=1;AF=0.5;AN=2;NS=1;MAF=0.5;AC_Het=1;AC_Hom=0;AC_Hemi=0;HWE=1;ExcHet=1			0/1		fp	S07
NYGC_GATK_Illumina	Yes	No	GeNotype error in Callset						chrX	1645138	1645139	397.73	PASS	AC=2;AF=1.00;AN=2;DP=28;ExcessHet=3.0103;FS=0.000;MLEAC=1;MLEAF=0.500;MQ=60.00;MQ0=0;POSITIVE_TRAIN_SITE;QD=33.14;SOR=1.609;VQSLOD=6.12;culprit=FS		19	"1/1"	59	fp	S07	300
DV_HiFi	Yes	No	Hard site. Better support for 3bp, especially in Element data	Yes	No				chrX	1651111	1651112	4.9	PASS				2023-01-01	3	fp	S07	283
XYAlign_GATK_Illumina	Yes	No		Yes	No				chrX	1679065	1679066	559.6		AC=1;AF=0.500;AN=2;BaseQRankSum=0.00;DP=37;ExcessHet=3.0103;FS=3.017;MLEAC=1;MLEAF=0.500;MQ=60.00;MQRankSum=0.00;QD=15.54;ReadPosRankSum=-1.879e+00;SOR=0.307		36	0/1	99	fp	S07	217
Sentieon_HiFi	Yes	No							chrX	1679065	1679066	115.04		AC=1;AF=0.5;AN=2;BaseQRankSum=-1.036;ClippingRankSum=-0;DP=5;Entropy=0.36;ExcessHet=3.0103;FS=0;GC=47.71;ML_PROB=0.82;MQ=60;MQRankSum=-0;NBQ=55.303;ReadPosEndDist=79;ReadPosRankSum=1.645;SOR=1.179;UDP=5			0|1		fp	S07	217
Sentieon_HiFi	Yes	No							chrX	1679066	1679067	70.04		AC=1;AF=0.5;AN=2;DP=5;Entropy=0.36;ExcessHet=3.0103;FS=0;GC=47.71;ML_PROB=0.21;MQ=60;NBQ=64.436;ReadPosEndDist=76.8;SOR=1.022;UDP=5			1|0		fp	S03	217
Sentieon_HiFi	Yes	No							chrX	1679066	1679067	30					1|1		fn	S10	217
NeuSomatic	Yes	No							chrX	1709892	1709893	15.7613	PASS	SCORE=0.9735;DP=120;RO=12;AO=105;AF=0.8974		120	0/1		fp	S03												9	232	14	32	8.6	2.2	4.7	98	67	74	22	1	17	826	50	101	45	40
DV_Revio	Yes	No	Mismapping in repetitive region						chrX	1718762	1718763	30					1|1		fn	S14												1	2	2	2	15	15	15	92	92	92	0	0	0	51	51	51	46	46
DV_Element				No	Yes	Benchmark misses deletion next to insertion due to kNown dipcall bug			chrX	1731302	1731305	22.6	PASS		0.986842	76	"1/1"	22	fp	S07	309
DV_Revio	Yes	No	Nearby homopolymer and other repeats resulting in sequencing error/mismapping	No	Yes	Benchmark misses deletion next to insertion due to kNown dipcall bug			chrX	1731302	1731305	20.2	PASS		1	12	"1/1"	19	fp	S07	309
Sentieon_HiFi	No	Yes	Benchmark callset seems to be missing an allele	No	Yes	Benchmark misses deletion next to insertion due to kNown dipcall bug			chrX	1731302	1731305	881.83		AC=2;AF=1;AN=2;DP=20;Entropy=0.54;ExcessHet=3.0103;FS=0;GC=45.57;MLEAC=2;MLEAF=1;ML_PROB=0.03;MQ=60;NBQ=79.105;QD=44.09;ReadPosEndDist=105.3;SOR=0.892;UDP=20		20	"1/1"	60	fp	S07	309
DV_Element				No	Yes	dipcall error missing del next to ins			chrX	1731303	1731304	30					1|1		fn	S14	309
Sentieon_HiFi	No	Yes	Benchmark callset seems to be missing an allele	No	Yes	Benchmark misses deletion next to insertion due to kNown dipcall bug			chrX	1731303	1731304	30					1|1		fn	S14	309
DV_Element				No	Yes	Benchmark misses deletion next to insertion due to kNown dipcall bug			chrX	1731307	1731308	31.3	PASS		1	76	"1/1"	31	fp	S03	309
ITER_ONT	Yes	No							chrX	1751729	1751731	6.6	PASS	AC=2;AF=1;AN=2;F;NS=1;MAF=0;AC_Het=0;AC_Hom=2;AC_Hemi=0;HWE=1;ExcHet=1			"1/1"		fp	S07	300
NeuSomatic	Yes	No							chrX	1762451	1762461	100	PASS	SCORE=1.0000;DP=46;RO=6;AO=46;AF=0.8846		46	"1/1"		fp	S05	309
DV_HiFi	Yes	No	Illumina and Element are very clear here	Yes	No				chrX	1782241	1782242	34.9	PASS				2023-01-01	19	fp	S05
DRAGEN_Illumina	yes	no							chrX	1798287	1798288	25.4	PASS	AC=1;AF=0.5;AN=2;DP=13;FS=0;MQ=210.51;MQRankSum=-0.423;QD=3.85;ReadPosRankSum=2.451;SOR=0.368;FractionInformativeReads=1		13	1|0	23	fp	S06		416			416
DRAGEN_Illumina	yes	no							chrX	1798288	1798289	17.2	PASS	AC=1;AF=0.5;AN=2;DP=13;FS=0;MQ=210.51;MQRankSum=-0.423;QD=3.85;ReadPosRankSum=2.282;SOR=0.368;FractionInformativeReads=1		13	1|0	16	fp	S06		416			416
NYGC_GATK_Illumina	Yes	No							chrX	1806371	1806372	1308.77	VQSRTrancheSNP99.60to99.80	AC=2;AF=1.00;AN=2;BaseQRankSum=-1.071e+00;ClippingRankSum=2.28;DP=45;ExcessHet=3.0103;FS=2.342;MLEAC=2;MLEAF=1.00;MQ=59.64;MQ0=0;MQRankSum=-1.117e+00;NEGATIVE_TRAIN_SITE;QD=29.74;SOR=0.713;VQSLOD=-1.722e+00;culprit=MQ		44	"1/1"	99	fn	S10	187											3	390	135	255	6.3	2.1	3	87	83	86	7	2	6	1097	895	1049	29	28
NYGC_GATK_Illumina	Yes	No							chrX	1893552	1893553	948.89	PASS	AC=1;AF=0.500;AN=2;BaseQRankSum=-1.210e-01;ClippingRankSum=1.40;DP=34;ExcessHet=3.0103;FS=11.190;MLEAC=1;MLEAF=0.500;MQ=60.00;MQ0=0;MQRankSum=0.243;POSITIVE_TRAIN_SITE;QD=27.91;ReadPosRankSum=-6.680e-01;SOR=0.888;VQSLOD=14.23;culprit=MQ		34	0/1	2	fp	S03
DV_HiFi	Yes	No	Representation issue with complex variant	Yes	No				chrX	1894440	1894441	0	RefCall				0/1	23	fn	S10												5	43	6	22	59.7	2.1	15.6	86	66	69	21	6	18	159	106	134	3	1
DV_HiFi	Yes	No	Representation issue with complex variant	Yes	No				chrX	1894458	1894459	0.1	RefCall				0/1	18	fn	S10												5	43	6	22	59.7	2.1	15.6	86	66	69	21	6	18	159	106	134	3	1
DV_HiFi	Yes	No	Complex candidate haplotypes due to real deletion combined with variation in repeat content	Yes	No				chrX	1894469	1894470	0	RefCall				0/1	22	fn	S10												5	43	6	22	59.7	2.1	15.6	86	66	69	21	6	18	159	106	134	3	1
DV_HiFi	Yes	Yes?	Truth looks correct. This particular site is called correctly (0/1) by DeepVariant. I am guessing there is some adjacent site with a call that screws up the hap.py allele Normalization?	Yes	Yes	This is weird because it is a TP in the hap.py vcf			chrX	1894470	1894475	35.2	PASS				0/1	35	fp	S07												5	43	6	22	59.7	2.1	15.6	86	66	69	21	6	18	159	106	134	3	1
DV_Revio	Yes	No	Homopolymer sequencing error, HiFi reads show >2 alleles						chrX	2235738	2235740	1.2	RefCall		0.181818	11	0/1	6	fn	S14	306											2	369	13	191	2.2	2	2.1	100	88	94	1	0	0.5	1210	52	631	76	34
ITER_ONT	Yes	No							chrX	2245969	2245970	30					1|0		fn	S10	310											1	8	8	8	4.9	4.9	4.9	87	87	87	0	0	0	60	60	60	84	84
DRAGEN_Illumina	yes	no							chrX	2282787	2282797	30					0|1		fn	S14												10	72	4	19	80.8	2.1	13.45	83	66	69	21	11	19.5	226	74	101.5	45	41
DV_Element				Yes	No	benchmark VNTR variants clearly supported by HiFi and ONT			chrX	2283894	2283931	30					1|0		fn	S13												11	172	14	18	31.9	1.9	3.8	100	66	82	28	0	9	443	51	70	30	19
Sentieon_HiFi	Yes	No							chrX	2291893	2291894	785.04		AC=1;AF=0.5;AN=2;BaseQRankSum=1.381;ClippingRankSum=0;DP=40;Entropy=1.18;ExcessHet=3.0103;FS=6.262;GC=50.12;ML_PROB=0.01;MQ=60;MQRankSum=0;NBQ=81.927;RPA=1,4;RU=T;ReadPosEndDist=68.964;ReadPosRankSum=1.114;SOR=1.492;STR;UDP=40			1|0		fp	S07	330
Sentieon_HiFi	Yes	Unsure		Yes	No	benchmark looks clearly supported by reads in element, which are clean in this homopolymer			chrX	2291893	2291894	30					0|1		fn	S14	330
NYGC_GATK_Illumina	Yes	No							chrX	2291895	2291896	138.77	PASS	AC=2;AF=1.00;AN=2;DP=7;ExcessHet=3.0103;FS=0.000;MLEAC=1;MLEAF=0.500;MQ=60.00;MQ0=0;QD=24.10;SOR=1.022;VQSLOD=2.58;culprit=DP		5	"1/1"	11	fp	S05	330
NeuSomatic	Yes	No							chrX	2303796	2303797	13.2487	PASS	SCORE=0.9527;DP=98;RO=31;AO=66;AF=0.6804		98	"1/1"		fp	S03												1	4	4	4	178	178	178	83	83	83	3	3	3	754	754	754	24	24
DRAGEN_Illumina	yes	no							chrX	2303796	2303797	33.64	PASS	AC=2;AF=1;AN=2;DP=13;FS=0;MQ=223.23;MQRankSum=-0.158;QD=5.19;ReadPosRankSum=1.423;SOR=3.442;FractionInformativeReads=0.846		11	"1/1"	8	fp	S03												1	4	4	4	178	178	178	83	83	83	3	3	3	754	754	754	24	24
DRAGEN_Illumina	yes	no							chrX	2303796	2303797	30					0|1		fn	S10												1	4	4	4	178	178	178	83	83	83	3	3	3	754	754	754	24	24
DRAGEN_Illumina	yes	no							chrX	2304203	2304208	47.03	PASS	AC=2;AF=1;AN=2;DP=18;FS=0;MQ=203.93;MQRankSum=0;QD=4.76;ReadPosRankSum=0;SOR=5.283;FractionInformativeReads=0.765		13	"1/1"	20	fp	S07												1	4	4	4	178	178	178	83	83	83	3	3	3	754	754	754	24	24
DV_HiFi	Yes	No	Representation issue with deletion and shift of repeat that can be represented as SNPs	Yes	No				chrX	2304207	2304208	0.2	RefCall				0/1	13	fn	S10												1	4	4	4	178	178	178	83	83	83	3	3	3	754	754	754	24	24
DV_Revio	Yes	No	Homopolymer sequencing error, HiFi reads show >2 alleles						chrX	2317255	2317256	8.2	PASS		1	2	"1/1"	4	fp	S07	592											1	294	294	294	2	2	2	83	83	83	5	5	5	751	751	751	16	16
ITER_ONT	Yes	No							chrX	2341039	2341041	15.67	PASS	AC=2;AF=1;AN=2;F;NS=1;MAF=0;AC_Het=0;AC_Hom=2;AC_Hemi=0;HWE=1;ExcHet=1			"1/1"		fp	S07
ITER_ONT	Yes	No							chrX	2348691	2348695	6.63	PASS	AC=1;AF=0.5;AN=2;F;NS=1;MAF=0.5;AC_Het=1;AC_Hom=0;AC_Hemi=0;HWE=1;ExcHet=1			0/1		fp	S05	300											1	15	15	15	1.9	1.9	1.9	93	93	93	6	6	6	53	53	53	6	6
NeuSomatic	Yes	No							chrX	2349810	2349811	30					1|0		fn	S10	297
NYGC_GATK_Illumina	Yes	No							chrX	2356408	2356409	938.89	PASS	AC=1;AF=0.500;AN=2;BaseQRankSum=0.729;ClippingRankSum=0.304;DP=34;ExcessHet=3.0103;FS=2.431;MLEAC=1;MLEAF=0.500;MQ=60.00;MQ0=0;MQRankSum=-3.040e-01;POSITIVE_TRAIN_SITE;QD=27.61;ReadPosRankSum=0.607;SOR=0.827;VQSLOD=15.20;culprit=MQ		34	0/1	2	fp	S02		189			189
NeuSomatic	Yes	No							chrX	2385107	2385108	24.5624	PASS	SCORE=0.9965;DP=71;RO=51;AO=27;AF=0.3462		71	0/1		fp	S07												1	2	2	2	26.5	26.5	26.5	92	92	92	0	0	0	61	61	61	9	9
ITER_ONT	Yes	No							chrX	2385107	2385108	5.47	PASS	AC=1;AF=0.5;AN=2;F;NS=1;MAF=0.5;AC_Het=1;AC_Hom=0;AC_Hemi=0;HWE=1;ExcHet=1			0/1		fp	S07												1	2	2	2	26.5	26.5	26.5	92	92	92	0	0	0	61	61	61	9	9
NeuSomatic	Yes	No							chrX	2385135	2385136	30					0|1		fn	S14												1	2	2	2	26.5	26.5	26.5	92	92	92	0	0	0	61	61	61	9	9
NYGC_GATK_Illumina	Yes	No	GeNotype error in Callset						chrX	2387903	2387904	325.73	PASS	AC=2;AF=1.00;AN=2;DP=17;ExcessHet=3.0103;FS=0.000;MLEAC=1;MLEAF=0.500;MQ=60.00;MQ0=0;QD=29.89;SOR=1.911;VQSLOD=3.69;culprit=FS		15	"1/1"	45	fp	S07
ITER_ILMN	Yes	No							chrX	2393654	2393655	30					1|1		fn	S10												2	68	36	52	16.8	8.4	12.6	88	85	86.5	4	4	4	784	748	766	24	24
NeuSomatic	Yes	No							chrX	2393670	2393671	30					1|1		fn	S10												2	68	36	52	16.8	8.4	12.6	88	85	86.5	4	4	4	784	748	766	24	24
DRAGEN_Illumina	yes	no							chrX	2393689	2393690	30					1|1		fn	S10												2	68	36	52	16.8	8.4	12.6	88	85	86.5	4	4	4	784	748	766	24	24
ITER_ILMN	Yes	No							chrX	2399741	2399743	16.5	PASS	AC=1;AF=0.5;AN=2;NEGATIVE_TRAIN_SITE;NS=1;MAF=0.5;AC_Het=1;AC_Hom=0;AC_Hemi=0;HWE=1;ExcHet=1			0/1		fp	S05	326
NYGC_GATK_Illumina	Yes								chrX	2525848	2525849	30					1|1		fn	S14
ITER_ILMN	Yes	No							chrX	2541593	2541596	13.8	PASS	AC=1;AF=0.5;AN=2;NS=1;MAF=0.5;AC_Het=1;AC_Hom=0;AC_Hemi=0;HWE=1;ExcHet=1			0/1		fp	S05
DRAGEN_Illumina	yes	no							chrX	2541593	2541596	24.55	PASS	AC=2;AF=1;AN=2;DP=17;FS=3.09;MQ=245.07;MQRankSum=1.294;QD=2.95;ReadPosRankSum=1.664;SOR=0.086;FractionInformativeReads=0.706		12	"1/1"	3	fp	S05
Sentieon_HiFi	Yes	No	Poly-A contraction						chrX	2573859	2573861	30					1|1		fn	S14	290
Sentieon_HiFi	Yes	No	HiFi has low coverage of one hap						chrX	2578974	2578975	1303.83		AC=1;AF=0.5;AN=2;BaseQRankSum=0.175;ClippingRankSum=0;DP=69;Entropy=1.41;ExcessHet=3.0103;FS=0;GC=41.82;MLEAC=1;MLEAF=0.5;ML_PROB=0.03;MQ=60;MQRankSum=0;NBQ=79.997;QD=18.9;ReadPosEndDist=58.536;ReadPosRankSum=7.464;SOR=0.643;UDP=69		69	0/1	99	fp	S03
NYGC_GATK_Illumina	Yes								chrX	2593827	2593829	30					1|0		fn	S14	306
DRAGEN_Illumina	no	Yes	listed as a 1bp deletion in the truth but I think it might be a 2bp deletion based on Pacbio and some Ilmn reads	Yes	No	All element reads support 1bp del. Other techs are a little noisy but most illumina reads support 1bp and HiFi averages to 1bp			chrX	2654392	2654394	30					1|1		fn	S12	304
XYAlign_GATK_Illumina	Yes	No		Yes	No				chrX	2662031	2662032	720.03		AC=2;AF=1.00;AN=2;DP=36;ExcessHet=3.0103;FS=0.000;MLEAC=2;MLEAF=1.00;MQ=59.72;QD=34.29;SOR=1.230		21	"1/1"	62	fp	S05	303
UCLA_GATK_3_4_Illumina	Yes	Yes	PAR1 HET variant in benchmark and callset supported by T2T, HiFi, ONT and Illumina data						chrX	2679485	2679486	3361.64	VQSRTrancheSNP99.00to99.90	AC=1;AF=0.500000;AN=2;BaseQRankSum=-11.8100;DP=324;ExcessHet=0.00000;FS=0.00000;MLEAC=1;MLEAF=0.500000;MQ=60.4300;MQRankSum=-1.80200;POSITIVE_TRAIN_SITE;QD=10.8800;ReadPosRankSum=0.780000;SOR=0.673000;VQSLOD=0.119000;culprit=QD		309	0/1	99	fn	S10
XYAlign_GATK_Illumina	Yes	No	filtered out in callset	Yes	No				chrY	3409907	3409908	30					1		fn	S09			625
UCLA_GATK_3_4_Illumina	Yes	No	PAR3; HET variant; detected in PacBio, ONT, Illumina						chrY	3538019	3538020	5143.64	PASS	AC=1;AF=0.500000;AN=2;BaseQRankSum=9.08500;DP=367;ExcessHet=0.00000;FS=1.71800;MLEAC=1;MLEAF=0.500000;MQ=60.0000;MQRankSum=0.00000;QD=14.2900;ReadPosRankSum=0.190000;SOR=0.741000;VQSLOD=15.5100;culprit=FS		360	0/1	99	fp	S02		4762			4762
UCLA_GATK_3_4_Illumina	Yes	No	PAR3; HET variant; detected in PacBio, ONT, Illumina						chrY	3538096	3538097	4680.64	PASS	AC=1;AF=0.500000;AN=2;BaseQRankSum=-7.86100;DB;DP=347;ExcessHet=0.00000;FS=0.825000;MLEAC=1;MLEAF=0.500000;MQ=60.0000;MQRankSum=0.00000;QD=13.9300;ReadPosRankSum=-0.322000;SOR=0.756000;VQSLOD=15.6400;culprit=FS		336	0/1	99	fp	S02		4762			4762
UCLA_GATK_3_4_Illumina	Yes	No	PAR3; HET variant; detected in PacBio, ONT, Illumina						chrY	3538235	3538236	5511.64	PASS	AC=1;AF=0.500000;AN=2;BaseQRankSum=2.91000;DB;DP=362;ExcessHet=0.00000;FS=0.00000;MLEAC=1;MLEAF=0.500000;MQ=59.9800;MQRankSum=0.00000;QD=15.7900;ReadPosRankSum=-0.368000;SOR=0.679000;VQSLOD=1.36000;culprit=QD		349	0/1	99	fp	S02		4762			4762
ITER_ONT	Yes	No							chrX	3543831	3543832	30					1		fn	S09	184											2	2	2	2	13.5	12.5	13	100	100	100	0	0	0	54	50	52	48	0
DV_Revio	Yes	No	ALT only in 4 out of ~30 reads, sequencing error?						chrY	3547703	3547704	5	PASS		0.318182	22	0|1	5	fp	S02
ITER_ONT	Yes	No							chrX	3747422	3747423	30					1		fn	S15	301
UCLA_GATK_3_4_Illumina	Unsure	No	No coverage in Illumina data. Variant only supported by T2T, HiFi and ONT. Variant overlaps with SenDup region.	Yes	No		SNP in SegDup - support from HiFi and ONT. No Illumina or Element mapping reads to this loci.		chrX	3837135	3837136	30					1		fn	S09
DV_Revio	Unsure	No	Homopolymer sequencing error, HiFi reads show >2 alleles, Not sure what the truth is though	Unsure	No	good example of even element not spanning a G homopolymer		long reads have support for some deletion however length of deletion is very inconsistent. Short reads do not span homopolymer, and infact end at or near ends of homopolymer and have low MAPQ	chrX	3875031	3875035	30					1		fn	S13
PEPPER_DV_ONT	Yes	No	Homopolymer issue	Yes	No				chrY	3876201	3876203	8.4	PASS		0.631579	19	2023-01-01	5	fp	S06			3579
ITER_ONT	Yes	No							chrX	3941332	3941340	4.77	PASS	AC=1;AF=1;AN=1;F;NS=1;MAF=0;AC_Het=0;AC_Hom=0;AC_Hemi=1;HWE=1;ExcHet=1			1		fp	S05	242
DV_HiFi	Yes	No	Looks like one extra haplotype mapping here in techNologies other than ONT	Yes	No				chrX	3978845	3978846	12	PASS				2023-01-01	12	fp	S08												1	4	4	4	40.8	40.8	40.8	85	85	85	9	9	9	228	228	228	0	0
PEPPER_DV_ONT	Yes	No	Homopolymer issue	Yes	No				chrX	4096912	4096914	30					1		fn	S12	320
UCLA_GATK_3_4_Illumina	Yes	No	Variant in callset overlapping SINE:AluSx ’t’ repeats						chrY	4478523	4478530	269.6	PASS	AC=1;AF=0.500000;AN=2;BaseQRankSum=0.456000;DP=88;ExcessHet=0.00000;FS=1.49700;MLEAC=1;MLEAF=0.500000;MQ=56.3500;MQRankSum=-6.59000;QD=4.65000;ReadPosRankSum=-2.70800;SOR=1.22000;VQSLOD=1.73000;culprit=DP		58	0/1	99	fp	S05	310
DV_Element				Yes	No	weird systematic or mapping error in element			chrX	4798029	4798030	9.1	PASS		0.181818	22	0/1	9	fp	S04	311
XYAlign_GATK_Illumina	Yes	No		Yes	No				chrX	5129451	5129452	35.04	PASS	AC=1;AF=1.00;AN=1;BaseQRankSum=0.431;DP=3;FS=4.771;MLEAC=1;MLEAF=1.00;MQ=60.00;MQRankSum=0.00;QD=11.68;ReadPosRankSum=-9.670e-01;SOR=2.225		3	1	45	fp	S04
DRAGEN_Illumina	yes	no							chrX	5173183	5173185	16.56	PASS	AC=1;AF=1;AN=1;DP=7;FS=0;MQ=77.78;MQRankSum=0.736;QD=3.67;ReadPosRankSum=-0.736;SOR=0.368;FractionInformativeReads=0.857		6	1	17	fp	S06												2	32	28	30	12	2.2	7.1	92	75	83.5	16	4	10	614	62	338	43	43
NYGC_GATK_Illumina	Yes	No							chrX	5227312	5227313	62.97	PASS	AC=1;AF=1.00;AN=1;DP=5;FS=0.000;MLEAC=1;MLEAF=1.00;MQ=49.58;MQ0=0;QD=31.48;SOR=2.303;VQSLOD=1.90;culprit=DP		2	1	99	fp	S08												2	5	4	4.5	42.8	12.4	27.6	84	76	80	18	8	13	174	51	112.5	73	67
NYGC_GATK_Illumina	Unsure	No	there is evidence for indel in ONT but No clear evidence in pacbio	Unsure	No	most pacbio reads sum to the same net 4bp del as the benchmark, so probably correct in long TR, but it is a bit noisy			chrX	5278724	5278726	41.97	PASS	AC=1;AF=1.00;AN=1;BaseQRankSum=0.742;ClippingRankSum=0.742;DP=8;FS=5.441;MLEAC=1;MLEAF=1.00;MQ=52.36;MQ0=0;MQRankSum=-7.420e-01;NEGATIVE_TRAIN_SITE;QD=6.00;ReadPosRankSum=-7.420e-01;SOR=2.225;VQSLOD=-1.584e+00;culprit=DP		7	1	81	fp	S08												1	4	4	4	62.2	62.2	62.2	84	84	84	12	12	12	329	329	329	72	72
NeuSomatic	Yes	No							chrY	5440757	5440762	30					1		fn	S13												1	2	2	2	22.5	22.5	22.5	95	95	95	0	0	0	81	81	81	53	53
DV_Revio	Yes	No	Homopolymer sequencing error, HiFi reads show >2 alleles						chrY	5510150	5510152	3.7	PASS		0.285714	14	"1/1"	4	fp	S05	304
DV_Revio	Yes	No	ALT allele correct, geNotype wrong, reads with REF allele are clipped and mismapped						chrY	5608675	5608676	30					1		fn	S09		6055			6055
PEPPER_DV_ONT	Yes	No	Homopolymer issue	Yes	No				chrX	5661002	5661006	4.3	PASS		0.190476	21	2023-01-01	4	fp	S05	311
PEPPER_DV_ONT	Unsure	Unsure	I don't agree with the benchmark here. I don't think it's a deletion at the end, its a complex event	Yes	No	fairly sure the benchmark is supported by element and most hifi reads, even though it's a different representation			chrX	5679227	5679228	7.7	PASS		0.935484	31	2023-01-01	8	fp	S04												1	2	2	2	20.5	20.5	20.5	100	100	100	0	0	0	82	82	82	48	48
DRAGEN_Illumina	yes	no							chrX	5679235	5679236	18.58	PASS	AC=1;AF=1;AN=1;DP=8;FS=0;MQ=232.54;MQRankSum=0;QD=8.99;ReadPosRankSum=0;SOR=1.179;FractionInformativeReads=1		8	1	19	fp	S04												1	2	2	2	20.5	20.5	20.5	100	100	100	0	0	0	82	82	82	48	48
DV_Element				Yes	No	long GAAA TR where benchmark is supported by parts of element reads and some HiFi reads			chrX	5789920	5789943	7	PASS		0.466667	15	0/1	6	fp	S08												1	4	4	4	99.5	99.5	99.5	89	89	89	5	5	5	392	392	392	65	65
NYGC_GATK_Illumina	Unsure	No	tandem repeat, INDEL call in the benchmark looks correct but Unsure about the length - 22bp deletion is supported by T2T and Element but length in PacBio and ONT varies	Yes	No	long GAAA TR where benchmark is supported by parts of element reads and some HiFi reads			chrX	5789926	5789927	144	PASS	AC=1;AF=1.00;AN=1;BaseQRankSum=0.804;ClippingRankSum=0.804;DP=2;FS=0.000;MLEAC=1;MLEAF=1.00;MQ=60.00;MQ0=0;MQRankSum=0.804;QD=33.64;ReadPosRankSum=0.804;SOR=0.693;VQSLOD=10.22;culprit=DP		2	1	99	fp	S04												1	4	4	4	99.5	99.5	99.5	89	89	89	5	5	5	392	392	392	65	65
DV_Element				Unsure	Unsure	GA-rich region Noisy across techs			chrX	5804099	5804100	30					1		fn	S15												3	10	4	6	64.5	6.3	10.7	86	73	81	21	6	11	209	53	81	68	63
DRAGEN_Illumina	yes	no							chrX	5921390	5921391	30					1		fn	S15												1	2	2	2	36	36	36	91	91	91	2	2	2	117	117	117	49	49
DV_Revio	Yes	No	Mismapping in repetitive region						chrX	6030391	6030392	30					1		fn	S15												1	2	2	2	14.5	14.5	14.5	100	100	100	0	0	0	58	58	58	0	0
PEPPER_DV_ONT	No	Yes	I don't see any evidence of a variant here	Unsure	Unsure	This is part of the TSPY2 segdup pair that is swapped in HG002 (and many other individuals) relative to GRCh38, so there are not standards for how the HG002 assembly should be aligned to GRCh38 but probably should be aligned differently with translocations instead of contiguously as it is now			chrY	6270339	6270340	30					1		fn	S09
NYGC_GATK_Illumina	No		No tech seems to support the TG insertion	Unsure	Unsure	This is part of the TSPY2 segdup pair that is swapped in HG002 (and many other individuals) relative to GRCh38, so there are not standards for how the HG002 assembly should be aligned to GRCh38 but probably should be aligned differently with translocations instead of contiguously as it is now			chrY	6278409	6278410	30					1		fn	S13		205			205
UCLA_GATK_3_4_Illumina	No	Yes	Variant in benchmark likely a result of ‘a’ repeats and SenDup overlap.	No	Yes		1bp INS at beginning of homopolymer. In a SegDup. No support from Illumina or Element reads that cross the homopolymer. A few reads support variant in HiFi and ONT but lack of Illumina/Element support is problematic.		chrY	6281473	6281474	30					1		fn	S13	297
DV_HiFi	No	Yes	All techNologies support a AC deletion Not present in truth. In addition, three nearby T SNP variants in truth are Not supported in other data. Element is very clear here.	Unsure	Unsure	This is part of the TSPY2 segdup pair that is swapped in HG002 (and many other individuals) relative to GRCh38, so there are not standards for how the HG002 assembly should be aligned to GRCh38 but probably should be aligned differently with translocations instead of contiguously as it is now			chrY	6281829	6281832	50.5	PASS				2023-01-01	40	fp	S06												1	2	2	2	17	17	17	100	100	100	0	0	0	68	68	68	50	50
ITER_ILMN	No	Yes	AC deletion is well supported by all techNologies; benchmark calls 3 SNPs (C/T) after the deletion, but with No evident support.	Unsure	Unsure	This is part of the TSPY2 segdup pair that is swapped in HG002 (and many other individuals) relative to GRCh38, so there are not standards for how the HG002 assembly should be aligned to GRCh38 but probably should be aligned differently with translocations instead of contiguously as it is now			chrY	6281829	6281832	40	PASS	AC=1;AF=1;AN=1;NS=1;MAF=0;AC_Het=0;AC_Hom=0;AC_Hemi=1;HWE=1;ExcHet=1			1		fp	S06												1	2	2	2	17	17	17	100	100	100	0	0	0	68	68	68	50	50
DV_Element				Unsure	Unsure	This is part of the TSPY2 segdup pair that is swapped in HG002 (and many other individuals) relative to GRCh38, so there are not standards for how the HG002 assembly should be aligned to GRCh38 but probably should be aligned differently with translocations instead of contiguously as it is now			chrY	6284630	6284631	31.3	PASS		1	9	"1/1"	21	fp	S02
NeuSomatic	No	Yes	No-evidence in ILM/PB/ONT/ELEM bams,large segdup, even large eNough ONT reads don't support	Unsure	Unsure	This is part of the TSPY2 segdup pair that is swapped in HG002 (and many other individuals) relative to GRCh38, so there are not standards for how the HG002 assembly should be aligned to GRCh38 but probably should be aligned differently with translocations instead of contiguously as it is now			chrY	6298715	6298716	30					1		fn	S09
DRAGEN_Illumina	no	yes	looks like a Truthset error to me. The haplotype in Truthset doesn’t seem to match the pacbio or ONT data. It is possible the assembly is a different representation but I it did not seem obvious to me.	Unsure	Unsure	This is part of the TSPY2 segdup pair that is swapped in HG002 (and many other individuals) relative to GRCh38, so there are not standards for how the HG002 assembly should be aligned to GRCh38 but probably should be aligned differently with translocations instead of contiguously as it is now			chrY	6305749	6305750	30					1		fn	S09
NeuSomatic	No	Yes	No-evidence in ILM/PB/ONT/ELEM bams,large segdup, even large eNough ONT reads don't support	Unsure	Unsure	This is part of the TSPY2 segdup pair that is swapped in HG002 (and many other individuals) relative to GRCh38, so there are not standards for how the HG002 assembly should be aligned to GRCh38 but probably should be aligned differently with translocations instead of contiguously as it is now			chrY	6320651	6320652	30					1		fn	S09
ITER_ILMN	No	Yes	There is No support for the benchmark A/C variation Nor in the query.	Unsure	Unsure	This is part of the TSPY2 segdup pair that is swapped in HG002 (and many other individuals) relative to GRCh38, so there are not standards for how the HG002 assembly should be aligned to GRCh38 but probably should be aligned differently with translocations instead of contiguously as it is now			chrY	6322740	6322741	30					1		fn	S09
Sentieon_HiFi	No	Yes	Benchmark doesn't correspond to HiFi and ONT alignments at this region (from the deletion at 6,266k to 6,370k)	Unsure	Unsure	This is part of the TSPY2 segdup pair that is swapped in HG002 (and many other individuals) relative to GRCh38, so there are not standards for how the HG002 assembly should be aligned to GRCh38 but probably should be aligned differently with translocations instead of contiguously as it is now			chrY	6331893	6331894	1196.04		AC=1;AF=1;AN=1;DP=28;Entropy=0;FS=0;GC=40.22;MLEAC=1;MLEAF=1;ML_PROB=0;MQ=51.75;NBQ=79.506;QD=42.72;ReadPosEndDist=20;SOR=1.179;UDP=28		28	1	99	fp	S02		1790			1790
DV_Element				Unsure	Unsure	This is part of the TSPY2 segdup pair that is swapped in HG002 (and many other individuals) relative to GRCh38, so there are not standards for how the HG002 assembly should be aligned to GRCh38 but probably should be aligned differently with translocations instead of contiguously as it is now			chrY	6374248	6374249	30					1		fn	S09
DV_Revio	Yes	No	Mismapping in repetitive region						chrY	7185316	7185317	23.1	PASS		0.3125	16	0/1	13	fp	S08												1	4	4	4	17.8	17.8	17.8	100	100	100	0	0	0	142	142	142	76	76
UCLA_GATK_3_4_Illumina	No	Yes	HOM variant in benchmark overlaps repeat region, rmsk:SINE:AluY.	Yes	No		HOM SNP with support across techs in SINE.		chrX	8412395	8412396	30					1		fn	S11	298
NeuSomatic	Yes	No							chrX	8483796	8483797	35.2289	PASS	SCORE=0.9997;DP=19;RO=4;AO=15;AF=0.7895		19	0/1		fp	S04												4	34	10	13	38.6	11.3	29.85	87	80	85	13	2	9.5	484	157	452	57	56
DRAGEN_Illumina	yes	no							chrX	8610035	8610036	23.05	PASS	AC=1;AF=1;AN=1;DP=10;FS=0;MQ=235.13;MQRankSum=0;QD=8.01;ReadPosRankSum=0;SOR=1.609;FractionInformativeReads=1		10	1	23	fp	S04
XYAlign_GATK_Illumina	Yes	No		Yes	No				chrY	8707914	8707915	30					1		fn	S12
NeuSomatic	Yes	No							chrX	8936497	8936498	30					1		fn	S13		5691			5691
NeuSomatic	Yes	No							chrX	9456105	9456106	30					1		fn	S13			118									2	2	2	2	28.5	24.5	26.5	92	87	89.5	4	0	2	96	71	83.5	50	50
NYGC_GATK_Illumina	Unsure		HomopolymerT: clean support in Illumina and Element, but (suprisingly) high variable in # of Ts in the PacBio HiFi	Yes	No	since element and illumina are clean in this homopolymer, and HiFi averages to about the same length, the benchmark looks correct			chrX	9509481	9509482	30					1		fn	S15
NeuSomatic	Yes	No							chrY	9782331	9782337	12.1127	PASS	SCORE=0.9385;DP=7;RO=4;AO=6;AF=0.6		7	0/1		fp	S06
UCLA_GATK_3_4_Illumina	Yes	No	Variant in callset likely due to simple (TG)n repeats and SegDups. Low quality reads supporting variant.						chrY	9799008	9799011	71.6	PASS	AC=1;AF=0.500000;AN=2;BaseQRankSum=0.0670000;DP=9;ExcessHet=0.00000;FS=0.00000;MLEAC=1;MLEAF=0.500000;MQ=40.0000;MQRankSum=0.00000;QD=8.95000;ReadPosRankSum=0.854000;SOR=0.368000;VQSLOD=3.67000;culprit=DP		8	0/1	79	fp	S06												1	2	2	2	13	13	13	100	100	100	0	0	0	52	52	52	0	0
UCLA_GATK_3_4_Illumina	Yes	No	Variant in callset likely due to simple (GAAA)n repeats and SegDups. Low quality reads supporting variant.						chrY	9816799	9816804	121.6	PASS	AC=1;AF=0.500000;AN=2;BaseQRankSum=1.51900;DP=32;ExcessHet=0.00000;FS=12.4830;MLEAC=1;MLEAF=0.500000;MQ=28.6600;MQRankSum=1.97200;QD=3.80000;ReadPosRankSum=-2.27800;SOR=0.0100000;VQSLOD=-0.121700;culprit=DP		32	0/1	99	fp	S06												1	4	4	4	37.5	37.5	37.5	91	91	91	1	1	1	246	246	246	71	71
ITER_ILMN	Unsure	Unsure	Query variant is Not well supported (low coverage in a single AAT-repeat region); PacBio and ONT support a 3 bp insertion, Not the benchmark 6 bp deletion.	Unsure	Unsure	This is part of the TSPY2 segdup pair that is swapped in HG002 (and many other individuals) relative to GRCh38, so there are not standards for how the HG002 assembly should be aligned to GRCh38 but probably should be aligned differently with translocations instead of contiguously as it is now			chrY	9828969	9828970	44.8	PASS	AC=1;AF=1;AN=1;NS=1;MAF=0;AC_Het=0;AC_Hom=0;AC_Hemi=1;HWE=1;ExcHet=1			1		fp	S06	185											1	3	3	3	11.3	11.3	11.3	100	100	100	0	0	0	68	68	68	67	67
DRAGEN_Illumina	yes	no		Unsure	Unsure	This is part of the TSPY2 segdup pair that is swapped in HG002 (and many other individuals) relative to GRCh38, so there are not standards for how the HG002 assembly should be aligned to GRCh38 but probably should be aligned differently with translocations instead of contiguously as it is now			chrY	9835796	9835797	20.23	PASS	AC=1;AF=1;AN=1;DP=21;FS=0;MQ=14;MQRankSum=0;QD=3.68;ReadPosRankSum=0;SOR=0.99;FractionInformativeReads=1		21	1	20	fp	S02
DV_Revio	Yes	No	Mismapping in segdup	Unsure	Unsure	This is part of the TSPY2 segdup pair that is swapped in HG002 (and many other individuals) relative to GRCh38, so there are not standards for how the HG002 assembly should be aligned to GRCh38 but probably should be aligned differently with translocations instead of contiguously as it is now			chrY	9836831	9836832	30					1		fn	S09
DV_Revio	Unsure	Unsure	Repetitive region, Not sure what's real	Unsure	Unsure	This is part of the TSPY2 segdup pair that is swapped in HG002 (and many other individuals) relative to GRCh38, so there are not standards for how the HG002 assembly should be aligned to GRCh38 but probably should be aligned differently with translocations instead of contiguously as it is now			chrY	9837406	9837407	30					1		fn	S13												4	58	21	30	22.9	2.3	6.45	90	81	84	11	6	8.5	669	55	206	44	42
DV_HiFi	No	Yes	I don't see any evidence for a variant here in any techNology. NOTE: also the two upstream insertions from this position (29bp and 28bp) are only present in a single ONT read and I think those are also false variants in the Truth	Unsure	Unsure	This is part of the TSPY2 segdup pair that is swapped in HG002 (and many other individuals) relative to GRCh38, so there are not standards for how the HG002 assembly should be aligned to GRCh38 but probably should be aligned differently with translocations instead of contiguously as it is now			chrY	9837677	9837678	30					1		fn	S09												4	58	21	30	22.9	2.3	6.45	90	81	84	11	6	8.5	669	55	206	44	42
NeuSomatic	No	Yes	No-evidence in ILM/PB/ONT/ELEM bams,large segdup, even large eNough ONT reads don't support	Unsure	Unsure	This is part of the TSPY2 segdup pair that is swapped in HG002 (and many other individuals) relative to GRCh38, so there are not standards for how the HG002 assembly should be aligned to GRCh38 but probably should be aligned differently with translocations instead of contiguously as it is now			chrY	9852574	9852575	30					1		fn	S09
Sentieon_HiFi	No	Yes	Site Not supported by short or long-read alignments	Unsure	Unsure	This is part of the TSPY2 segdup pair that is swapped in HG002 (and many other individuals) relative to GRCh38, so there are not standards for how the HG002 assembly should be aligned to GRCh38 but probably should be aligned differently with translocations instead of contiguously as it is now			chrY	9871282	9871283	30					1		fn	S09			814									1	101	101	101	2	2	2	92	92	92	1	1	1	336	336	336	29	29
PEPPER_DV_ONT	No	Yes	No evidence of a variant, I think this is a collapse error in the assembly	Unsure	Unsure	This is part of the TSPY2 segdup pair that is swapped in HG002 (and many other individuals) relative to GRCh38, so there are not standards for how the HG002 assembly should be aligned to GRCh38 but probably should be aligned differently with translocations instead of contiguously as it is now			chrY	9892878	9892879	30					1		fn	S09
ITER_ONT	No	Yes	Benchmark called a variant (A/C) in this LINE region, but the variant is Not well supported by any techNology.	Unsure	Unsure	This is part of the TSPY2 segdup pair that is swapped in HG002 (and many other individuals) relative to GRCh38, so there are not standards for how the HG002 assembly should be aligned to GRCh38 but probably should be aligned differently with translocations instead of contiguously as it is now			chrY	9894398	9894399	30					1		fn	S09		117				117
Sentieon_HiFi	No	Yes	Site Not supported by short or long-read alignments	Unsure	Unsure	This is part of the TSPY2 segdup pair that is swapped in HG002 (and many other individuals) relative to GRCh38, so there are not standards for how the HG002 assembly should be aligned to GRCh38 but probably should be aligned differently with translocations instead of contiguously as it is now			chrY	9896888	9896889	30					1		fn	S09
Sentieon_HiFi	Unsure	No	Long Poly-T without informative short-reads	Unsure	Unsure	This is part of the TSPY2 segdup pair that is swapped in HG002 (and many other individuals) relative to GRCh38, so there are not standards for how the HG002 assembly should be aligned to GRCh38 but probably should be aligned differently with translocations instead of contiguously as it is now			chrY	9916365	9916366	30					1		fn	S13
DV_Revio	Yes	No	All reads with ALT allele have thousands of bases clipped, alignment issue	Unsure	Unsure	This is part of the TSPY2 segdup pair that is swapped in HG002 (and many other individuals) relative to GRCh38, so there are not standards for how the HG002 assembly should be aligned to GRCh38 but probably should be aligned differently with translocations instead of contiguously as it is now			chrY	9941224	9941225	8.5	PASS		0.1875	16	0|1	8	fp	S02		6021			6021
DV_Revio	Yes	No	All reads with ALT allele have thousands of bases clipped, alignment issue	Unsure	Unsure	This is part of the TSPY2 segdup pair that is swapped in HG002 (and many other individuals) relative to GRCh38, so there are not standards for how the HG002 assembly should be aligned to GRCh38 but probably should be aligned differently with translocations instead of contiguously as it is now			chrY	9943120	9943121	29.3	PASS		0.25	16	0|1	29	fp	S02		6021			6021
XYAlign_GATK_Illumina	Yes	No		Yes	No				chrY	10124896	10124897	802.04	PASS	AC=1;AF=1.00;AN=1;BaseQRankSum=-1.177e+00;DP=72;FS=1.990;MLEAC=1;MLEAF=1.00;MQ=50.17;MQRankSum=-7.097e+00;QD=11.30;ReadPosRankSum=-3.900e-01;SOR=0.828		71	1	99	fp	S02			4010
DV_Revio	Yes	No	Homopolymer sequencing error, HiFi reads show >2 alleles						chrX	10153132	10153133	30					1		fn	S11												2	28	12	20	2.8	2.7	2.75	100	93	96.5	0	0	0	123	66	94.5	46	45
Sentieon_HiFi	Yes	Unsure	Site is 17xA, 9xTA, 5xCA, 9xTA, 5xCA, 5xTA. Data (Element) is 32xA, 11xTA, 5xCA and benchmark is correct	Yes	No	looks like sentieon representation doesn't have enough A's			chrX	10153137	10153148	499.04		AC=1;AF=1;AN=1;BaseQRankSum=0.348;ClippingRankSum=0;DP=21;Entropy=0.92;FS=0;GC=39.51;MLEAC=1;MLEAF=1;ML_PROB=0.2;MQ=60;MQRankSum=0;NBQ=71.497;QD=23.76;ReadPosEndDist=86.375;ReadPosRankSum=-1.565;SOR=0.892;UDP=21		21	1	99	fp	S08												2	28	12	20	2.8	2.7	2.75	100	93	96.5	0	0	0	123	66	94.5	46	45
Sentieon_HiFi	Yes	Unsure	Site is 17xA, 9xTA, 5xCA, 9xTA, 5xCA, 5xTA. Data (Element) is 32xA, 11xTA, 5xCA and benchmark is correct	Yes	No	looks like sentieon representation doesn't have enough A's			chrX	10153175	10153186	925.04		AC=1;AF=1;AN=1;DB;DP=21;Entropy=0.92;FS=0;GC=39.51;MLEAC=1;MLEAF=1;ML_PROB=0.02;MQ=60;NBQ=82.351;QD=44.05;ReadPosEndDist=115.571;SOR=1.508;UDP=21		21	1	99	fp	S08												2	28	12	20	2.8	2.7	2.75	100	93	96.5	0	0	0	123	66	94.5	46	45
DRAGEN_Illumina	yes	no							chrX	10175944	10175945	30					1		fn	S11												2	32	2	17	58	3.5	30.75	86	82	84	4	0	2	161	124	142.5	0	0
DRAGEN_Illumina	yes	no							chrX	10175973	10175974	30					1		fn	S11												2	32	2	17	58	3.5	30.75	86	82	84	4	0	2	161	124	142.5	0	0
PEPPER_DV_ONT	Yes	No	Homopolymer issue	Yes	No				chrY	10177374	10177375	30					1		fn	S12
NYGC_GATK_Illumina	Yes	No							chrX	10216917	10216918	185.97	PASS	AC=1;AF=1.00;AN=1;DP=5;FS=0.000;MLEAC=1;MLEAF=1.00;MQ=60.00;MQ0=0;QD=30.73;SOR=1.179;VQSLOD=3.17;culprit=DP		3	1	99	fp	S08
XYAlign_GATK_Illumina	Yes	No		Yes	No				chrY	10219038	10219039	395.04	PASS	AC=1;AF=1.00;AN=1;BaseQRankSum=1.91;DP=52;FS=3.896;MLEAC=1;MLEAF=1.00;MQ=53.89;MQRankSum=-4.721e+00;QD=7.75;ReadPosRankSum=1.41;SOR=1.091		51	1	99	fp	S02				4027								2	342	172	257	12.9	6.5	9.7	78	77	77.5	5	4	4.5	1891	1732	1811.5	32	32
DV_Revio	Yes	No	Alignment issues associated with repeats and segdups, many ONT reads are clipped with supplementary alignments on other chromosomes						chrY	11096381	11096382	19.2	PASS		0.580645	31	0|1	19	fp	S01
XYAlign_GATK_Illumina	Yes	No		Yes	No				chrY	11098335	11098336	842.04	PASS	AC=1;AF=1.00;AN=1;BaseQRankSum=-7.990e-01;DP=45;FS=2.912;MLEAC=1;MLEAF=1.00;MQ=47.25;MQRankSum=-4.408e+00;QD=18.71;ReadPosRankSum=2.60;SOR=1.274		45	1	99	fp	S01				6636								7	395	187	214	24.8	2	2.7	80	70	76	13	5	9	2460	457	608	15	13
NeuSomatic	Yes	No							chrY	11099115	11099116	9.5896	PASS	SCORE=0.8901;DP=140;RO=53;AO=51;AF=0.4904		140	0/1		fp	S01				6636								7	395	187	214	24.8	2	2.7	80	70	76	13	5	9	2460	457	608	15	13
DV_Revio	Yes	No	Mismapping in repetitive region						chrY	11100061	11100075	16.6	PASS		0.692308	39	0|1	15	fp	S06				6636								7	395	187	214	24.8	2	2.7	80	70	76	13	5	9	2460	457	608	15	13
DV_Revio	Yes	No	Alignment issues associated with repeats and segdups, many ONT reads are clipped with supplementary alignments on other chromosomes						chrY	11103142	11103143	10.5	PASS		0.375	48	0|1	11	fp	S01				6636
PEPPER_DV_ONT	No	Yes	This T>G SNP is visible in all techNologies	Yes	No	This “High density FP region” is a unique ~850 kbp region (chrY:10744000-11600000) that contains a disproportionate and high fraction (55-89%) of SNV FPs for VCFs we’ve tested so far. Because this region has higher than Normal coverage and a high density of variants that are only supported by a fraction of the reads in a region that should be haploid, and the ultralong reads supporting these FPs …			chrY	11107588	11107589	4.4	PASS		0.824176	91	2023-01-01	4	fp	S01
Sentieon_HiFi	Yes	No	High Coverage and multiple haplotypes at SegDup						chrY	11111809	11111810	3560.04		AC=1;AF=1;AN=1;BaseQRankSum=0.123;ClippingRankSum=0;DP=150;Entropy=1.56;FS=2.479;GC=49.13;MLEAC=1;MLEAF=1;ML_PROB=0.01;MQ=60;MQRankSum=0;NBQ=79.323;QD=23.73;RPA=1,2;RU=G;ReadPosEndDist=115.78;ReadPosRankSum=-0.014;SOR=0.495;STR;UDP=150		150	1	99	fp	S06	314
Sentieon_HiFi	Yes	No	High Coverage and multiple haplotypes at SegDup						chrY	11111936	11111937	485.04		AC=1;AF=1;AN=1;BaseQRankSum=2.484;ClippingRankSum=0;DP=149;Entropy=1.55;FS=1.039;GC=49.13;MLEAC=1;MLEAF=1;ML_PROB=0.33;MQ=60;MQRankSum=0;NBQ=82.693;QD=5.22;ReadPosEndDist=67.448;ReadPosRankSum=7.391;SOR=0.97;UDP=149		93	1	99	fp	S06	314
DV_Revio	Yes	No	Alignment issues associated with repeats and segdups, many ONT reads are clipped with supplementary alignments on other chromosomes						chrY	11112103	11112104	29.1	PASS		0.507246	69	0|1	29	fp	S01	281
DV_Revio	Yes	No	Mismapping in repetitive region						chrY	11112300	11112301	9.1	PASS		0.831169	77	0|1	9	fp	S06	281
DV_Element				Yes	No	High coverage and multiple haplotypes indicate duplication vs GRCh38, and some reads support assembly			chrY	11115525	11115526	6.4	PASS		0.356688	157	0/1	6	fp	S01	297
Sentieon_HiFi	Yes	No	High Coverage and multiple haplotypes at SegDup						chrY	11118996	11118997	989.04		AC=1;AF=1;AN=1;BaseQRankSum=0.195;ClippingRankSum=0;DB;DP=107;Entropy=1.35;FS=2.92;GC=33.82;MLEAC=1;MLEAF=1;ML_PROB=0.01;MQ=59.75;MQRankSum=-0.81;NBQ=79.376;QD=9.24;ReadPosEndDist=148.467;ReadPosRankSum=0.858;SOR=0.629;UDP=107		107	1	99	fp	S06		557			557
Sentieon_HiFi	Yes	No	High Coverage and multiple haplotypes at SegDup						chrY	11119019	11119020	989.04		AC=1;AF=1;AN=1;BaseQRankSum=0.287;ClippingRankSum=0;DB;DP=107;Entropy=1.35;FS=2.92;GC=33.82;MLEAC=1;MLEAF=1;ML_PROB=0.02;MQ=59.75;MQRankSum=-0.81;NBQ=78.67;QD=9.24;ReadPosEndDist=155.477;ReadPosRankSum=1.188;SOR=0.629;UDP=107		107	1	99	fp	S01		557			557
PEPPER_DV_ONT	Yes	No	Read error	Yes	No				chrY	11119839	11119840	9.1	PASS		0.372549	102	2023-01-01	9	fp	S01
DV_HiFi	Yes	No	Uncertain how DeepVariant generates a candidate here	Yes	No				chrY	11122366	11122368	17	PASS				2023-01-01	17	fp	S06	291
Sentieon_HiFi	Yes	No	High Coverage and multiple haplotypes at SegDup						chrY	11122925	11122926	534.04		AC=1;AF=1;AN=1;BaseQRankSum=0.285;ClippingRankSum=0;DB;DP=78;Entropy=1.18;FS=1.945;GC=35.56;MLEAC=1;MLEAF=1;ML_PROB=0.03;MQ=59.65;MQRankSum=-1.016;NBQ=81.44;QD=6.85;ReadPosEndDist=19.962;ReadPosRankSum=0.322;SOR=0.553;UDP=78		78	1	99	fp	S01		1270			1270
NeuSomatic	Yes	No							chrY	11125313	11125317	14.4369	PASS	SCORE=0.9640;DP=111;RO=71;AO=39;AF=0.3545		111	0/1		fp	S06
NeuSomatic	Yes	No							chrY	11126891	11126892	26.9917	PASS	SCORE=0.9980;DP=95;RO=35;AO=53;AF=0.6023		95	0/1		fp	S01			753
ITER_ILMN	Unsure	No	Query variant is Not well supported (deletion with DP=7 with many secondary alignments); all techNologies show evidences of a possible deletion in the satellite region, but the locus is Not clear at all.	Yes	No	This “High density FP region” is a unique ~850 kbp region (chrY:10744000-11600000) that contains a disproportionate and high fraction (55-89%) of SNV FPs for VCFs we’ve tested so far. Because this region has higher than Normal coverage and a high density of variants that are only supported by a fraction of the reads in a region that should be haploid, and the ultralong reads supporting these FPs …			chrY	11136480	11136482	7.7	PASS	AC=1;AF=1;AN=1;NEGATIVE_TRAIN_SITE;NS=1;MAF=0;AC_Het=0;AC_Hom=0;AC_Hemi=1;HWE=1;ExcHet=1			1		fp	S06				1700								3	220	75	148	11.3	2.6	5.2	82	76	80	7	4	5	677	602	670	29	28
PEPPER_DV_ONT	Yes	No	Homopolymer issue	Yes	No				chrY	11150300	11150302	5	PASS		0.25	24	2023-01-01	5	fp	S06
XYAlign_GATK_Illumina	Yes	No		Yes	No				chrY	11277747	11277751	565.01		AC=1;AF=1.00;AN=1;BaseQRankSum=-8.690e-01;DP=73;FS=4.146;MLEAC=1;MLEAF=1.00;MQ=44.79;MQRankSum=-4.893e+00;QD=11.53;ReadPosRankSum=2.26;SOR=0.257		59	1	99	fp	S05	299											1	19	19	19	2	2	2	89	89	89	5	5	5	60	60	60	86	86
PEPPER_DV_ONT	No	Yes	C>G SNP visible in all techNologies. There is also a deletion nearby that's missing from the benchmark.	Yes	No	This “High density FP region” is a unique ~850 kbp region (chrY:10744000-11600000) that contains a disproportionate and high fraction (55-89%) of SNV FPs for VCFs we’ve tested so far. Because this region has higher than Normal coverage and a high density of variants that are only supported by a fraction of the reads in a region that should be haploid, and the ultralong reads supporting these FPs …			chrY	11289789	11289790	8.9	PASS		0.451613	31	2023-01-01	9	fp	S01
ITER_ONT	Unsure	No	Query variant is Not well supported; benckmark did Not call the variant, although the rest of short-reads techNologies (ILMN and Element) have a good support.	Yes	No	This “High density FP region” is a unique ~850 kbp region (chrY:10744000-11600000) that contains a disproportionate and high fraction (55-89%) of SNV FPs for VCFs we’ve tested so far. Because this region has higher than Normal coverage and a high density of variants that are only supported by a fraction of the reads in a region that should be haploid, and the ultralong reads supporting these FPs …			chrY	11293565	11293566	18.4	PASS	AC=1;AF=1;AN=1;P;NS=1;MAF=0;AC_Het=0;AC_Hom=0;AC_Hemi=1;HWE=1;ExcHet=1			1		fp	S01	65											4	202	5	5	24.6	2.7	17.2	88	78	84.5	6	0	0	607	92	132	22	15
UCLA_GATK_3_4_Illumina	No	Yes	Variant in benchmark lies in a SNP cluster region and overlaps with repeats and SenDup.	Yes	No	This “High density FP region” is a unique ~850 kbp region (chrY:10744000-11600000) that contains a disproportionate and high fraction (55-89%) of SNV FPs for VCFs we’ve tested so far. Because this region has higher than Normal coverage and a high density of variants that are only supported by a fraction of the reads in a region that should be haploid, and the ultralong reads supporting these FPs …	Please Check JZ if this region should be in benchmark - HOM 5bp INS in a long TR in a SegSup. Very noisy region and realistically unlikely to be able to call well in this region.		chrY	11294455	11294456	30					1		fn	S13												2	5	5	5	133.4	39.8	86.6	79	74	76.5	9	7	8	269	116	192.5	20	17
DV_Element				Yes	No	High coverage and multiple haplotypes indicate duplication vs GRCh38, and some reads support assembly			chrY	11294894	11294895	4.3	PASS		0.683721	215	"1/1"	4	fp	S01												2	5	5	5	133.4	39.8	86.6	79	74	76.5	9	7	8	269	116	192.5	20	17
XYAlign_GATK_Illumina	Yes	No		Yes	No				chrY	11295281	11295282	11696	PASS	AC=1;AF=1.00;AN=1;BaseQRankSum=-6.640e-01;DP=388;FS=5.905;MLEAC=1;MLEAF=1.00;MQ=55.98;MQRankSum=-2.678e+00;QD=34.86;ReadPosRankSum=-2.145e+00;SOR=0.450		321	1	99	fp	S01												3	55	5	20	72.4	3.1	12.6	75	68	72	15	6	12	161	125	147	20	20
NeuSomatic	Yes	No							chrY	11296111	11296112	18.7429	PASS	SCORE=0.9866;DP=1327;RO=173;AO=937;AF=0.8441		1327	"1/1"		fp	S01												3	15	5	5	68.6	10.4	41.2	77	71	71	9	5	5	145	103	108	24	22
ITER_ONT	Unsure	Yes	Query variant has some evidences from ITER-ONT data, but Not with ITER-ILMN data; benchmark did Not called the variant, but the variant is present in all techNologies (except the benckmark-ILMN data due the complexity of the TR region).	Yes	No	This “High density FP region” is a unique ~850 kbp region (chrY:10744000-11600000) that contains a disproportionate and high fraction (55-89%) of SNV FPs for VCFs we’ve tested so far. Because this region has higher than Normal coverage and a high density of variants that are only supported by a fraction of the reads in a region that should be haploid, and the ultralong reads supporting these FPs …			chrY	11306076	11306077	21.47	PASS	AC=1;AF=1;AN=1;P;NS=1;MAF=0;AC_Het=0;AC_Hom=0;AC_Hemi=1;HWE=1;ExcHet=1			1		fp	S01				1999								1	68	68	68	29.4	29.4	29.4	79	79	79	3	3	3	1739	1739	1739	29	29
ITER_ONT	Unsure	Unsure	Query variant is supported by ITER-ONT data, but Not by ITER-ILMN data; the variant is also well supported by all techNologies except benchmark-ILMN data at the 3' end of this satellite region.	Yes	No	This “High density FP region” is a unique ~850 kbp region (chrY:10744000-11600000) that contains a disproportionate and high fraction (55-89%) of SNV FPs for VCFs we’ve tested so far. Because this region has higher than Normal coverage and a high density of variants that are only supported by a fraction of the reads in a region that should be haploid, and the ultralong reads supporting these FPs …			chrY	11306122	11306123	20.31	PASS	AC=1;AF=1;AN=1;P;NS=1;MAF=0;AC_Het=0;AC_Hom=0;AC_Hemi=1;HWE=1;ExcHet=1			1		fp	S01												1	68	68	68	29.4	29.4	29.4	79	79	79	3	3	3	1739	1739	1739	29	29
DV_Element				Yes	No	This “High density FP region” is a unique ~850 kbp region (chrY:10744000-11600000) that contains a disproportionate and high fraction (55-89%) of SNV FPs for VCFs we’ve tested so far. Because this region has higher than Normal coverage and a high density of variants that are only supported by a fraction of the reads in a region that should be haploid, and the ultralong reads supporting these FPs …			chrY	11312107	11312108	11.3	PASS		1	9	"1/1"	11	fp	S01				5243								3	137	68	68	74	4.2	37	79	74	74	7	4	7	2413	219	2185	32	30
DV_HiFi	Unsure	Unsure	Most reads here have a variant (A) across all techNologies. High coverage, maybe a collapsed segmental duplication or mismapping. Looks more like a variant than a reference	Yes	No	This “High density FP region” is a unique ~850 kbp region (chrY:10744000-11600000) that contains a disproportionate and high fraction (55-89%) of SNV FPs for VCFs we’ve tested so far. Because this region has higher than Normal coverage and a high density of variants that are only supported by a fraction of the reads in a region that should be haploid, and the ultralong reads supporting these FPs …			chrY	11314552	11314553	10.8	PASS				2023-01-01	11	fp	S01
DV_HiFi	Unsure	Unsure	PacBio and NaNopore agree that there are a set of variants nearby. Illumina and Element don't have the variant or don't have eNough coverage.	Yes	No	This “High density FP region” is a unique ~850 kbp region (chrY:10744000-11600000) that contains a disproportionate and high fraction (55-89%) of SNV FPs for VCFs we’ve tested so far. Because this region has higher than Normal coverage and a high density of variants that are only supported by a fraction of the reads in a region that should be haploid, and the ultralong reads supporting these FPs …			chrY	11315789	11315790	12.5	PASS				2023-01-01	12	fp	S01
DV_HiFi	Unsure	Unsure	PacBio and NaNopore both have majority G variant at this position, but there are also reference bases here. LIkely mapping difficulties	Yes	No	This “High density FP region” is a unique ~850 kbp region (chrY:10744000-11600000) that contains a disproportionate and high fraction (55-89%) of SNV FPs for VCFs we’ve tested so far. Because this region has higher than Normal coverage and a high density of variants that are only supported by a fraction of the reads in a region that should be haploid, and the ultralong reads supporting these FPs …			chrY	11315880	11315881	7.9	PASS				2023-01-01	8	fp	S01
DV_HiFi	Yes	No	Very, very high coverage. Likely Not callable by any method other than assembly	Yes	No				chrY	11316813	11316814	14.1	PASS				2023-01-01	13	fp	S06				4381
DV_HiFi	Yes	No	Same as above	Yes	No				chrY	11318115	11318116	25.4	PASS				2023-01-01	21	fp	S06				4381								4	1093	68	171	55.8	2.7	23.15	81	75	75.5	6	4	5.5	3242	2624	2954	30	30
DV_Revio	Yes	No	Alignment issues associated with repeats and segdups, many ONT reads are clipped with supplementary alignments on other chromosomes						chrY	11319719	11319720	4.6	PASS		0.804348	276	"1/1"	4	fp	S01				4381								4	1093	68	171	55.8	2.7	23.15	81	75	75.5	6	4	5.5	3242	2624	2954	30	30
ITER_ONT	Yes	No							chrY	11320850	11320851	10.11	PASS	AC=1;AF=1;AN=1;F;NS=1;MAF=0;AC_Het=0;AC_Hom=0;AC_Hemi=1;HWE=1;ExcHet=1			1		fp	S01
DV_Element				Yes	No	High coverage and multiple haplotypes indicate duplication vs GRCh38, and some reads support assembly			chrY	11322671	11322672	9.6	PASS		0.898734	711	"1/1"	9	fp	S01
DV_HiFi	Unsure	Unsurre	PacBio and NaNopore both have majority G variant reads at this position. Multiple haplotypes, high coverage	Yes	No	This “High density FP region” is a unique ~850 kbp region (chrY:10744000-11600000) that contains a disproportionate and high fraction (55-89%) of SNV FPs for VCFs we’ve tested so far. Because this region has higher than Normal coverage and a high density of variants that are only supported by a fraction of the reads in a region that should be haploid, and the ultralong reads supporting these FPs …			chrY	11328950	11328951	5.8	PASS				2023-01-01	2	fp	S01				8175								3	206	68	137	111.4	35.7	55.7	76	74	75	7	5	6	5945	2080	5619	30	30
PEPPER_DV_ONT	Unsure	Unsure	Complex region with a lot of events	Yes	No	This “High density FP region” is a unique ~850 kbp region (chrY:10744000-11600000) that contains a disproportionate and high fraction (55-89%) of SNV FPs for VCFs we’ve tested so far. Because this region has higher than Normal coverage and a high density of variants that are only supported by a fraction of the reads in a region that should be haploid, and the ultralong reads supporting these FPs …			chrY	11332045	11332046	30					1		fn	S09
DV_Element				Yes	No	This “High density FP region” is a unique ~850 kbp region (chrY:10744000-11600000) that contains a disproportionate and high fraction (55-89%) of SNV FPs for VCFs we’ve tested so far. Because this region has higher than Normal coverage and a high density of variants that are only supported by a fraction of the reads in a region that should be haploid, and the ultralong reads supporting these FPs …			chrY	11333748	11333749	11	PASS		0.619718	213	0/1	3	fp	S01
Sentieon_HiFi	Yes	No	High Coverage and multiple haplotypes at SegDup						chrY	11335248	11335249	207.04		AC=1;AF=1;AN=1;BaseQRankSum=4.152;ClippingRankSum=0;DP=149;Entropy=1.06;FS=3.024;GC=50;MLEAC=1;MLEAF=1;ML_PROB=0.26;MQ=55.25;MQRankSum=-3.226;NBQ=79.713;QD=1.39;ReadPosEndDist=26.993;ReadPosRankSum=-0.233;SOR=0.392;UDP=149		149	1	99	fp	S01
Sentieon_HiFi	Yes	No	High Coverage and multiple haplotypes at SegDup						chrY	11335980	11335981	4305.04		AC=1;AF=1;AN=1;BaseQRankSum=1.473;ClippingRankSum=0;DP=153;Entropy=1.6;FS=1.821;GC=49.81;MLEAC=1;MLEAF=1;ML_PROB=0.06;MQ=54.44;MQRankSum=-3.411;NBQ=78.039;QD=28.14;ReadPosEndDist=19.987;ReadPosRankSum=-0.599;SOR=0.506;UDP=153		153	1	99	fp	S01			385
DV_Revio	Yes	No	Mismapping in repetitive region						chrY	11337492	11337493	28.5	PASS		0.766234	77	0|1	28	fp	S06
DV_HiFi	Unsure	Unsure	PacBio and NaNopore (and some Illumina) have majority G variant reads at this position. Multiple haplotypes, high coverage	Yes	No	This “High density FP region” is a unique ~850 kbp region (chrY:10744000-11600000) that contains a disproportionate and high fraction (55-89%) of SNV FPs for VCFs we’ve tested so far. Because this region has higher than Normal coverage and a high density of variants that are only supported by a fraction of the reads in a region that should be haploid, and the ultralong reads supporting these FPs …			chrY	11338258	11338259	9	PASS				2023-01-01	9	fp	S01	278
Sentieon_HiFi	Yes	No	High Coverage and multiple haplotypes at SegDup						chrY	11338900	11338901	4175.04		AC=1;AF=1;AN=1;BaseQRankSum=0.102;ClippingRankSum=0;DB;DP=155;Entropy=1.63;FS=0;GC=35.2;MLEAC=1;MLEAF=1;ML_PROB=0.28;MQ=49.86;MQRankSum=-4.509;NBQ=82.17;QD=26.94;ReadPosEndDist=108.968;ReadPosRankSum=-1.162;SOR=0.717;UDP=155		155	1	99	fp	S01	298
PEPPER_DV_ONT	Unsure	Unsure	This is a variant-dense region, lots of FP in this region	Yes	No	This “High density FP region” is a unique ~850 kbp region (chrY:10744000-11600000) that contains a disproportionate and high fraction (55-89%) of SNV FPs for VCFs we’ve tested so far. Because this region has higher than Normal coverage and a high density of variants that are only supported by a fraction of the reads in a region that should be haploid, and the ultralong reads supporting these FPs …			chrY	11339329	11339330	12.9	PASS		0.730769	52	2023-01-01	13	fp	S01
NYGC_GATK_Illumina	Unsure	Unsure	SINE repeat; No support in T2T, but some support in PacBio/ONT although Not consistent with homALT given it's chrY	Yes	No	This “High density FP region” is a unique ~850 kbp region (chrY:10744000-11600000) that contains a disproportionate and high fraction (55-89%) of SNV FPs for VCFs we’ve tested so far. Because this region has higher than Normal coverage and a high density of variants that are only supported by a fraction of the reads in a region that should be haploid, and the ultralong reads supporting these FPs …			chrY	11341406	11341408	411.97	PASS	AC=1;AF=1.00;AN=1;BaseQRankSum=-6.680e-01;ClippingRankSum=0.111;DP=60;FS=0.000;MLEAC=1;MLEAF=1.00;MQ=53.64;MQ0=0;MQRankSum=-3.180e-01;QD=7.10;ReadPosRankSum=1.29;SOR=0.779;VQSLOD=1.93;culprit=FS		58	1	99	fp	S06	241
XYAlign_GATK_Illumina	Yes	No		Yes	No				chrY	11342023	11342027	1660.01		AC=1;AF=1.00;AN=1;BaseQRankSum=-1.445e+00;DP=84;FS=3.508;MLEAC=1;MLEAF=1.00;MQ=41.69;MQRankSum=-2.035e+00;QD=20.75;ReadPosRankSum=0.399;SOR=0.393		80	1	99	fp	S06
PEPPER_DV_ONT	No	Yes	All techNologies show evidence of a variant here. There's aNother one nearby.	Yes	No	This “High density FP region” is a unique ~850 kbp region (chrY:10744000-11600000) that contains a disproportionate and high fraction (55-89%) of SNV FPs for VCFs we’ve tested so far. Because this region has higher than Normal coverage and a high density of variants that are only supported by a fraction of the reads in a region that should be haploid, and the ultralong reads supporting these FPs …			chrY	11343680	11343681	11	PASS		0.666667	39	2023-01-01	11	fp	S01	294
DV_Revio	Yes	No	Alignment issues associated with repeats and segdups, many ONT reads are clipped with supplementary alignments on other chromosomes						chrY	11345151	11345152	8.3	PASS		0.5	42	0|1	8	fp	S01
Sentieon_HiFi	Yes	No	High Coverage and multiple haplotypes at SegDup						chrY	11348821	11348822	747.46		AC=1;AF=1;AN=1;BaseQRankSum=0.816;ClippingRankSum=0.107;DB;DP=101;FS=8.894;GC=38.1;MLEAC=1;MLEAF=1;ML_PROB=0.19;MQ=37.66;MQRankSum=-5.327;NBQ=80.652;QD=7.4;RPA=12,14;RU=A;ReadPosEndDist=3092.15;ReadPosRankSum=-0.136;SOR=0.18;STR;UDP=101		101	1	99	fp	S06	129
XYAlign_GATK_Illumina	Yes	No		Yes	No				chrY	11349255	11349256	1392.04	PASS	AC=1;AF=1.00;AN=1;BaseQRankSum=-4.340e-01;DP=65;FS=0.000;MLEAC=1;MLEAF=1.00;MQ=46.10;MQRankSum=-5.422e+00;QD=22.45;ReadPosRankSum=-1.680e-01;SOR=0.638		62	1	99	fp	S01	321
NeuSomatic	Yes	No							chrY	11349434	11349435	33.0106	PASS	SCORE=0.9995;DP=114;RO=55;AO=52;AF=0.486		114	0/1		fp	S01	321
DV_Revio	Yes	No	Mismapping in repetitive region						chrY	11350828	11350829	15.9	PASS		0.414634	41	0|1	16	fp	S06
NeuSomatic	Yes	No							chrY	11351505	11351506	36.989	PASS	SCORE=0.9998;DP=132;RO=56;AO=76;AF=0.5758		132	0/1		fp	S01	295
DRAGEN_Illumina	yes	no							chrX	11354322	11354323	8.33	PASS	AC=1;AF=1;AN=1;DP=4;FS=0;MQ=185.32;MQRankSum=0;QD=6.72;ReadPosRankSum=0;SOR=2.303;FractionInformativeReads=0.5		2	1	8	fp	S04												2	2	2	2	31	14.5	22.75	100	96	98	0	0	0	115	58	86.5	48	0
XYAlign_GATK_Illumina	Yes	No							chrY	11360683	11360684	1714.04	PASS	AC=1;AF=1.00;AN=1;BaseQRankSum=-9.100e-02;DP=65;FS=0.000;MLEAC=1;MLEAF=1.00;MQ=42.59;MQRankSum=-5.675e+00;QD=26.37;ReadPosRankSum=0.068;SOR=0.635		65	1	99	fp	S01		6139			6139
XYAlign_GATK_Illumina	Yes	No							chrY	11374157	11374158	170.01		AC=1;AF=1.00;AN=1;BaseQRankSum=0.00;DP=29;FS=9.436;MLEAC=1;MLEAF=1.00;MQ=51.21;MQRankSum=-3.923e+00;QD=6.07;ReadPosRankSum=-1.004e+00;SOR=2.584		28	1	99	fp	S06	301
XYAlign_GATK_Illumina	Yes	No							chrY	11374333	11374334	523.04	PASS	AC=1;AF=1.00;AN=1;BaseQRankSum=0.00;DP=34;FS=4.103;MLEAC=1;MLEAF=1.00;MQ=48.66;MQRankSum=-3.414e+00;QD=17.43;ReadPosRankSum=-1.110e+00;SOR=1.883		30	1	99	fp	S01	301
NYGC_GATK_Illumina	Yes	No							chrY	11377198	11377204	105.97	PASS	AC=1;AF=1.00;AN=1;BaseQRankSum=0.713;ClippingRankSum=1.21;DP=24;FS=0.000;MLEAC=1;MLEAF=1.00;MQ=48.50;MQ0=0;MQRankSum=-3.566e+00;QD=4.61;ReadPosRankSum=0.031;SOR=0.990;VQSLOD=0.481;culprit=MQRankSum		23	1	99	fp	S05		3765			3765
NYGC_GATK_Illumina	Yes	No							chrY	11395031	11395032	294.97	PASS	AC=1;AF=1.00;AN=1;BaseQRankSum=-4.830e-01;ClippingRankSum=-2.780e-01;DP=41;FS=13.687;MLEAC=1;MLEAF=1.00;MQ=44.33;MQ0=0;MQRankSum=-5.138e+00;NEGATIVE_TRAIN_SITE;QD=7.56;ReadPosRankSum=2.01;SOR=1.792;VQSLOD=-5.053e+00;culprit=MQRankSum		39	1	99	fp	S06
Sentieon_HiFi	Yes	No							chrY	11398686	11398687	177.46		AC=1;AF=1;AN=1;BaseQRankSum=-1.103;ClippingRankSum=0.468;DB;DP=87;FS=0;GC=37.02;MLEAC=1;MLEAF=1;ML_PROB=0.38;MQ=41.96;MQRankSum=-8.311;NBQ=79.565;QD=2.04;RPA=5,6;RU=A;ReadPosEndDist=3370.52;ReadPosRankSum=-0.549;SOR=0.64;STR;UDP=87		87	1	99	fp	S06		1419			1419
ITER_ONT	Unsure	No	Query variant is Not well supported; benchmark variant surrounding the query variant (ATATATA 7 bp insertion) is supported only by 4 reads in benchmark-ILMN data in this region (TA-repeat and T-homopolymer).	Yes	No	Looks likely to be the same as element, illumina, and some HiFi reads that cross the TRs and homopolymer, but a different representation			chrY	11411316	11411317	8.6	PASS	AC=1;AF=1;AN=1;F;NS=1;MAF=0;AC_Het=0;AC_Hom=0;AC_Hemi=1;HWE=1;ExcHet=1			1		fp	S01												2	2	2	2	29.5	12.5	21	100	92	96	0	0	0	100	50	75	49	0
XYAlign_GATK_Illumina	Yes	No							chrY	11443720	11443726	260.01		AC=1;AF=1.00;AN=1;BaseQRankSum=-5.440e-01;DP=22;FS=1.808;MLEAC=1;MLEAF=1.00;MQ=50.44;MQRankSum=-3.175e+00;QD=11.82;ReadPosRankSum=2.97;SOR=0.741		22	1	99	fp	S06												9	35	5	13	344.6	2	11.2	100	66	70	23	0	21	700	52	115	53	42
ITER_ONT	Yes	No							chrY	11505615	11505616	30					1		fn	S15												39	85	5	25	15034.4	1.9	2.4	88	63	81	18	0	6	10510	50	73	54	35
NeuSomatic	Yes	No							chrX	11713277	11713278	100	PASS	SCORE=1.0000;DP=90;RO=63;AO=24;AF=0.2759		90	0/1		fp	S06		6031			6031
PEPPER_DV_ONT	Yes	No	Homopolymer issue						chrY	11844562	11844564	3.2	PASS		0.125	16	2023-01-01	3	fp	S05	305
Sentieon_HiFi	Unsure	Unsure	Assembly has a combined large insertion+deletion while ONT + HiFi alignments have multiple small snvs and indels. It's possible both are correct.	Yes	No	the benchmark matches the net length of HiFi alignments, and sentieon misses the large deletion			chrX	12331791	12331820	30					1		fn	S13												3	139	2	2	321.5	4.5	18.5	100	71	83	15	0	11	647	74	428	51	46
DRAGEN_Illumina	yes	no							chrX	12331791	12331820	30					1		fn	S13												3	139	2	2	321.5	4.5	18.5	100	71	83	15	0	11	647	74	428	51	46
NeuSomatic	Yes	No							chrX	12382534	12382535	30					1		fn	S11												1	5	5	5	22	22	22	95	95	95	4	4	4	197	197	197	40	40
PEPPER_DV_ONT	Yes	No	Homopolymer issue						chrY	12555881	12555883	30					1		fn	S12	274
Sentieon_HiFi	Yes	No							chrX	12796235	12796236	30					1		fn	S12	303
PEPPER_DV_ONT	Yes	No	Homopolymer issue	Yes	No				chrX	12891999	12892000	4.5	PASS		0.173913	23	2023-01-01	3	fp	S08	219
ITER_ILMN	Yes	No							chrY	13115329	13115330	30					1		fn	S13			7382
XYAlign_GATK_Illumina	Yes	No							chrY	13116284	13116285	30					1		fn	S09			7382
Sentieon_HiFi	Yes	No							chrY	13117164	13117165	1510.04	MLrejected	AC=1;AF=1;AN=1;DP=34;Entropy=0;FS=0;GC=45.24;MLEAC=1;MLEAF=1;ML_PROB=1;MQ=60;NBQ=82.561;QD=44.41;ReadPosEndDist=61.059;SOR=0.941;UDP=34		34	1	99	fn	S09			7382
ITER_ILMN	Yes	No							chrY	13117807	13117808	30					1		fn	S09			7382
NeuSomatic	Yes	No							chrX	13649191	13649193	7.1296	PASS	SCORE=0.8063;DP=30;RO=18;AO=12;AF=0.4		30	0/1		fp	S05
NYGC_GATK_Illumina	Unsure	Unsure	Unsure about INDEL length 8 (benchmark) vs 9 bp (query)	Yes	No	element is clean and clearly supports benchmark, and other techs are noisy			chrX	13787040	13787041	67.97	PASS	AC=1;AF=1.00;AN=1;DP=8;FS=0.000;MLEAC=1;MLEAF=1.00;MQ=60.00;MQ0=0;QD=22.66;SOR=2.833;VQSLOD=0.546;culprit=DP		3	1	99	fp	S05
DRAGEN_Illumina	yes	no							chrY	14421521	14421522	30					1		fn	S15												3	69	21	46	13.5	8	9	98	94	94	5	1	5	1016	244	1016	39	38
UCLA_GATK_3_4_Illumina	Unsure	Unsure	non-PAR Small deletion (chrX:14691270-14691286) overlaps this variant. Deletion found by the start of a TG simple repeat region which is detected by T2T-XY HAP 2 BAM, HG002 Elements Alignment, HG002 Illumina 60X diploid coverage, Draft Benchmark VCF, syndip and callset VCF. In HiFi and ONT, this variant is likely at the end of the simple repeat region.	Yes	No		14bp DEL then SNP at beginning of TR in benchmark then a shorter DEL followed by SNP in query. Benchmark variant is supported by Illumina reads that cross TR and Element.		chrX	14691281	14691282	1914.06	PASS	AC=2;AF=1.00000;AN=2;DP=96;ExcessHet=0.00000;FS=0.00000;MLEAC=2;MLEAF=1.00000;MQ=60.0000;QD=19.9400;SOR=0.811000;VQSLOD=11.5000;culprit=QD		96	"1/1"	99	fp	S04												1	2	2	2	27	27	27	100	100	100	0	0	0	108	108	108	0	0
DV_Revio	Yes	No	Mismapping in repetitive region						chrX	14888194	14888195	30					1		fn	S11												1	2	2	2	27	27	27	96	96	96	0	0	0	99	99	99	48	48
DV_Revio	Yes	No	Mismapping in repetitive region						chrY	14969367	14969368	30					1		fn	S11												1	2	2	2	54	54	54	92	92	92	0	0	0	180	180	180	53	53
DV_Revio	Yes	No	Mismapping in repetitive region						chrY	14969387	14969388	30					1		fn	S11												1	2	2	2	54	54	54	92	92	92	0	0	0	180	180	180	53	53
DV_Element				Unsure	Unsure	All techs are Noisy or have alignment errors in long GA region, so benchmark is plausibly correct but unclear			chrY	15084868	15084889	19.6	PASS		1	13	"1/1"	12	fp	S08												3	28	4	4	46.8	4.7	28.2	90	71	84	22	7	10	295	57	76	73	53
DRAGEN_Illumina	yes	no							chrY	15084868	15084889	37.07	PASS	AC=1;AF=1;AN=1;DP=8;FS=0;MQ=236.35;MQRankSum=0.742;QD=6.75;ReadPosRankSum=-0.742;SOR=1.108;FractionInformativeReads=0.875		7	1	37	fp	S08												3	28	4	4	46.8	4.7	28.2	90	71	84	22	7	10	295	57	76	73	53
DV_HiFi	Yes	No	Differing placement of large deletion	Yes	No				chrY	15084888	15084889	30					1		fn	S11												3	28	4	4	46.8	4.7	28.2	90	71	84	22	7	10	295	57	76	73	53
ITER_ONT	Yes	No							chrY	15450109	15450113	3.24	PASS	AC=1;AF=1;AN=1;F;NS=1;MAF=0;AC_Het=0;AC_Hom=0;AC_Hemi=1;HWE=1;ExcHet=1			1		fp	S05	308
ITER_ONT	Yes	No							chrY	15792188	15792191	3.35	PASS	AC=1;AF=1;AN=1;F;NS=1;MAF=0;AC_Het=0;AC_Hom=0;AC_Hemi=1;HWE=1;ExcHet=1			1		fp	S05												1	13	13	13	1.9	1.9	1.9	100	100	100	0	0	0	50	50	50	0	0
NeuSomatic	Yes	No							chrX	15834480	15834481	13.8033	PASS	SCORE=0.9583;DP=24;RO=3;AO=21;AF=0.875		24	"1/1"		fp	S08												1	2	2	2	20.5	20.5	20.5	100	100	100	0	0	0	82	82	82	51	51
UCLA_GATK_3_4_Illumina	No	No	Variant in callset and benchmark overlapping simple repeat ’T’ region.	Yes	No		2bp INS at beginning of homopolymer in benchmark but 1bp INS in query.		chrY	15927485	15927486	77.97	PASS	AC=2;AF=1.00000;AN=2;DP=37;ExcessHet=0.00000;FS=0.00000;MLEAC=2;MLEAF=1.00000;MQ=60.0000;QD=11.1400;SOR=2.58400;VQSLOD=4.61000;culprit=DP		7	"1/1"	19	fp	S05
Sentieon_HiFi	Yes	No							chrX	16311713	16311714	131.46		AC=1;AF=1;AN=1;BaseQRankSum=-0.83;ClippingRankSum=-1.22;DB;DP=27;FS=3.9;GC=38.6;MLEAC=1;MLEAF=1;ML_PROB=0;MQ=60;MQRankSum=0;NBQ=76.189;QD=4.87;RPA=26,28;RU=A;ReadPosEndDist=3252.11;ReadPosRankSum=-0.963;SOR=0.97;STR;UDP=27		27	1	8	fp	S05			573
DV_HiFi	Yes	No	Element clearly supports Verkko	Yes	No				chrY	16692593	16692600	30					1		fn	S15												1	2	2	2	42.5	42.5	42.5	90	90	90	2	2	2	134	134	134	51	51
NYGC_GATK_Illumina	Yes		HomopolymerA: Noisy ONT, but otherwise good support from other techs						chrY	16713748	16713750	30					1		fn	S15	305
DV_HiFi	No	No	Element very clearly indicates 1 bp T insertion while Verkko indicates a 2 bp insertion. DeepVariant calls 1/2 1bp and 2bp, which is a multi-allelic that my probably reassignment script doesn't manage. This should be 1 bp T insertion.	No	No	agree			chrX	16742142	16742143	30					1		fn	S12	625											2	186	136	161	2.3	1.9	2.1	82	82	82	3	3	3	443	366	404.5	20	16
PEPPER_DV_ONT	Yes	No	Homopolymer issue	Yes	No				chrY	16909145	16909147	3.2	PASS		0.190476	21	2023-01-01	3	fp	S08
DV_HiFi	Yes	No	Element very informative here	Yes	No				chrY	17326565	17326566	6	PASS				2023-01-01	6	fp	S08												5	10	4	4	48.5	5.5	21.2	92	68	77	20	7	13	156	53	64	74	25
PEPPER_DV_ONT	Yes	No	ONT bias	Yes	No				chrY	17531656	17531657	30					1		fn	S09			2030
ITER_ONT	No	Yes	Benchmark called a variant that is Not well supported by any techNology at this region; short-reads techNologies do Not map reads there or with MAPQ0 (few reads pass the MAPQ filter) in this SINE region.	Unsure	Unsure	this was identified as an inversion error in HG002-Y of a small region surrounded by a pair of very large segdups between Y:17590000-18320000, so hard to know whether the variants in the segdups are correct and should be excluded			chrY	17604979	17604980	30					1		fn	S09	309
UCLA_GATK_3_4_Illumina	No	Yes	Variant in benchmark likely due to overlap with repeat and SenDup region. Variant locus appears to have low quality reads across technologies except T2T and HiFi.	Unsure	Unsure		In this region - "this was identified as an inversion error in HG002-Y of a small region surrounded by a pair of very large segdups between Y:17590000-18320000, so hard to know whether the variants in the segdups are correct and should be excluded"		chrY	17613324	17613325	30					1		fn	S13			5258
NeuSomatic	Yes	No		Unsure	Unsure	this was identified as an inversion error in HG002-Y of a small region surrounded by a pair of very large segdups between Y:17590000-18320000, so hard to know whether the variants in the segdups are correct and should be excluded			chrY	17665098	17665099	17.8164	PASS	SCORE=0.9835;DP=19;RO=9;AO=10;AF=0.5263		19	"1/1"		fp	S02		4394			4394
Sentieon_HiFi	Yes	No	Variant unique to HiFi reads	Unsure	Unsure	this was identified as an inversion error in HG002-Y of a small region surrounded by a pair of very large segdups between Y:17590000-18320000, so hard to know whether the variants in the segdups are correct and should be excluded			chrY	17720852	17720853	295.04		AC=1;AF=1;AN=1;DP=7;Entropy=0;FS=0;GC=32.64;MLEAC=1;MLEAF=1;ML_PROB=0.03;MQ=1.2;NBQ=86.091;QD=42.15;ReadPosEndDist=19.857;SOR=1.609;UDP=7		7	1	99	fp	S02		679			679
UCLA_GATK_3_4_Illumina	No	Yes	Variant in benchmark overlaps with simple (TG)n repeats and SenDup region and has low quality reads across technologies.	Unsure	Unsure		In this region - "this was identified as an inversion error in HG002-Y of a small region surrounded by a pair of very large segdups between Y:17590000-18320000, so hard to know whether the variants in the segdups are correct and should be excluded"		chrY	17838301	17838304	30					1		fn	S13		160			160							1	2	2	2	18.5	18.5	18.5	100	100	100	0	0	0	74	74	74	0	0
Sentieon_HiFi	Yes	No	Low coverage - multiple haplotypes - MapQ=0	Unsure	Unsure	this was identified as an inversion error in HG002-Y of a small region surrounded by a pair of very large segdups between Y:17590000-18320000, so hard to know whether the variants in the segdups are correct and should be excluded			chrY	17844850	17844851	475.04		AC=1;AF=1;AN=1;DP=11;Entropy=0;FS=0;GC=34.93;MLEAC=1;MLEAF=1;ML_PROB=0.03;MQ=1.91;NBQ=80.909;QD=43.19;ReadPosEndDist=20;SOR=1.27;UDP=11		11	1	99	fp	S02
DV_Element				Unsure	Unsure	this was identified as an inversion error in HG002-Y of a small region surrounded by a pair of very large segdups between Y:17590000-18320000, so hard to know whether the variants in the segdups are correct and should be excluded			chrY	17854807	17854808	5.9	PASS		0.8	5	0/1	2	fp	S06												1	3	3	3	72.7	72.7	72.7	87	87	87	3	3	3	289	289	289	60	60
NeuSomatic	Unsure	Unsure	ver long segdup, from ONT reads it seems >3bp DEL	Unsure	Unsure	this was identified as an inversion error in HG002-Y of a small region surrounded by a pair of very large segdups between Y:17590000-18320000, so hard to know whether the variants in the segdups are correct and should be excluded			chrY	17854807	17854811	30					1		fn	S13												1	3	3	3	72.7	72.7	72.7	87	87	87	3	3	3	289	289	289	60	60
Sentieon_HiFi	Yes	No	Low coverage - multiple haplotypes	Unsure	Unsure	this was identified as an inversion error in HG002-Y of a small region surrounded by a pair of very large segdups between Y:17590000-18320000, so hard to know whether the variants in the segdups are correct and should be excluded			chrY	17855583	17855584	281.04		AC=1;AF=1;AN=1;BaseQRankSum=-0.337;ClippingRankSum=0;DP=27;Entropy=0.58;FS=0;GC=45.79;MLEAC=1;MLEAF=1;ML_PROB=0.19;MQ=2.25;MQRankSum=0.699;NBQ=77.609;QD=10.41;ReadPosEndDist=72.148;ReadPosRankSum=-1.427;SOR=0.446;UDP=27		27	1	99	fp	S02	309
Sentieon_HiFi	Unsure	Unsure	Poly-T contraction without informative short reads	Unsure	Unsure	this was identified as an inversion error in HG002-Y of a small region surrounded by a pair of very large segdups between Y:17590000-18320000, so hard to know whether the variants in the segdups are correct and should be excluded			chrY	17867983	17867985	30					1		fn	S12	297		1142
Sentieon_HiFi	Yes	No	Multiple Haplotypes - Low MapQ	Unsure	Unsure	this was identified as an inversion error in HG002-Y of a small region surrounded by a pair of very large segdups between Y:17590000-18320000, so hard to know whether the variants in the segdups are correct and should be excluded			chrY	17869552	17869553	1179.04		AC=1;AF=1;AN=1;BaseQRankSum=0.185;ClippingRankSum=0;DP=29;Entropy=0.83;FS=0;GC=30.77;MLEAC=1;MLEAF=1;ML_PROB=0.03;MQ=4.2;MQRankSum=1.338;NBQ=79.425;QD=40.66;ReadPosEndDist=61.966;ReadPosRankSum=0.136;SOR=0.283;UDP=29		29	1	99	fp	S02			2949
PEPPER_DV_ONT	Unsure	Unsure	Clear evidence of Variant in PacBio and ONT. However, its a homopolymer	Unsure	Unsure	this was identified as an inversion error in HG002-Y of a small region surrounded by a pair of very large segdups between Y:17590000-18320000, so hard to know whether the variants in the segdups are correct and should be excluded			chrY	18035868	18035869	18.2	PASS		0.878788	33	2023-01-01	9	fp	S02			2949
NYGC_GATK_Illumina	No		SegDup region: No Illumina, PacBio, and Element data mapping at the locus; only ONT data but supporting a larger deletion	Unsure	Unsure	this was identified as an inversion error in HG002-Y of a small region surrounded by a pair of very large segdups between Y:17590000-18320000, so hard to know whether the variants in the segdups are correct and should be excluded			chrY	18054016	18054019	30					1		fn	S13												1	2	2	2	30.5	30.5	30.5	86	86	86	0	0	0	86	86	86	49	49
DV_HiFi	Yes	No	Reads below MAPQ threshold for PacBio DeepVariant	Unsure	Unsure	this was identified as an inversion error in HG002-Y of a small region surrounded by a pair of very large segdups between Y:17590000-18320000, so hard to know whether the variants in the segdups are correct and should be excluded			chrY	18069711	18069712	30					1		fn	S09												2	4	4	4	21.8	14.2	18	100	100	100	0	0	0	174	114	144	74	24
DRAGEN_Illumina	yes	no		Unsure	Unsure	this was identified as an inversion error in HG002-Y of a small region surrounded by a pair of very large segdups between Y:17590000-18320000, so hard to know whether the variants in the segdups are correct and should be excluded			chrY	18175856	18175857	30					1		fn	S09	242
UCLA_GATK_3_4_Illumina	No	No	2bp insertion in callset and 2bp deletion in benchmark. Variant locus overlaps with repeat and SenDup region.	Unsure	Unsure		In this region - "this was identified as an inversion error in HG002-Y of a small region surrounded by a pair of very large segdups between Y:17590000-18320000, so hard to know whether the variants in the segdups are correct and should be excluded"		chrY	18190410	18190411	2112.03	PASS	AC=2;AF=1.00000;AN=2;BaseQRankSum=-0.616000;DP=66;ExcessHet=0.00000;FS=0.00000;MLEAC=2;MLEAF=1.00000;MQ=23.1500;MQRankSum=-4.06200;QD=32.0000;ReadPosRankSum=-0.525000;SOR=0.235000;VQSLOD=4.84000;culprit=DP		66	"1/1"	99	fp	S06	126											1	2	2	2	12.5	12.5	12.5	100	100	100	0	0	0	50	50	50	52	52
NeuSomatic	Unsure	Unsure	No-eNough-evidence in ILM/PB/ONT/ELEM bams,large segdup, there is No large eNough ONT reads	Unsure	Unsure	this was identified as an inversion error in HG002-Y of a small region surrounded by a pair of very large segdups between Y:17590000-18320000, so hard to know whether the variants in the segdups are correct and should be excluded			chrY	18204999	18205000	30					1		fn	S09				9015								4	172	165	170	44.6	1.9	3.5	80	71	77	10	6	7	3548	364	477	32	30
DV_Element				Unsure	Unsure	this was identified as an inversion error in HG002-Y of a small region surrounded by a pair of very large segdups between Y:17590000-18320000, so hard to know whether the variants in the segdups are correct and should be excluded			chrY	18308147	18308148	30					1		fn	S12	470
DRAGEN_Illumina	yes	no							chrY	18335486	18335487	30					1		fn	S13												1	4	4	4	32	32	32	79	79	79	17	17	17	135	135	135	2	2
DV_HiFi	Yes	No	Reads below MAPQ threshold for PacBio DeepVariant	Yes	No				chrY	18400904	18400905	30					1		fn	S09			480
NeuSomatic	Yes	No							chrY	18485783	18485784	100	PASS	SCORE=1.0000;DP=52;RO=16;AO=36;AF=0.6923		52	0/1		fp	S02	139
DV_Element				Yes	No	weird systematic or mapping error in element			chrX	18776493	18776494	4.2	PASS		0.194444	36	0/1	4	fp	S04	286
Sentieon_HiFi	Unsure	Unsure	Poly-T expansion without informative short-reads	Unsure	Unsure	homopolymer is noisy in long reads and short reads have low MQ			chrY	18789307	18789308	30					1		fn	S13			126
DV_Element				Yes	No	short TR clearly supported by ONT and other techs have low MQ in the region, though interestingly illumina and element have higher MQ reads in the TR that don't support the ins, probably due to mismapping			chrY	18822861	18822862	30					1		fn	S13												1	4	4	4	12.8	12.8	12.8	100	100	100	0	0	0	102	102	102	25	25
Sentieon_HiFi	Unsure	No	Poly-TC expansion without informative short-reads	Unsure	No	DiTR is noisy in long reads and short reads have low MQ			chrY	18840648	18840649	30					1		fn	S13												1	2	2	2	20.5	20.5	20.5	94	94	94	0	0	0	73	73	73	0	0
DV_Element				No	Yes	Element and illumina clearly support 3bp ins instead of 4bp ins in benchmark in homopolymer			chrX	18865083	18865084	45.9	PASS		0.9375	32	"1/1"	22	fp	S05	308
DV_Element				Yes	No	DV incorrectly filters del in diTR			chrX	20094516	20094517	4.4	PASS		0.666667	6	0/1	2	fp	S04												1	2	2	2	53	53	53	92	92	92	0	0	0	176	176	176	47	47
ITER_ONT	Yes	No							chrX	20252424	20252425	7.67	PASS	AC=1;AF=1;AN=1;F;NS=1;MAF=0;AC_Het=0;AC_Hom=0;AC_Hemi=1;HWE=1;ExcHet=1			1		fp	S02		2123			2123
XYAlign_GATK_Illumina	Yes	No		Yes	No				chrX	20300553	20300554	685.01		AC=1;AF=1.00;AN=1;DP=23;FS=0.000;MLEAC=1;MLEAF=1.00;MQ=49.01;QD=34.09;SOR=0.804		17	1	99	fp	S08												6	40	17	29	60.3	2.2	3.85	100	73	82.5	21	0	11.5	986	70	124	50	40
NeuSomatic	Yes	No							chrX	20673969	20673970	14.3575	PASS	SCORE=0.9633;DP=53;RO=25;AO=23;AF=0.4792		53	"1/1"		fp	S04												2	4	2	3	40.2	35	37.6	97	93	95	2	0	1	173	131	152	0	0
Sentieon_HiFi	Yes	No							chrY	21514404	21514405	30					1		fn	S09
ITER_ILMN	No	Yes	Benchmark 3 bp insertion is Not well supported by any techNology in this AAG-repeat region; query does Not have eNough reads in the region and ITER-ONT data offers too much Noise in the region (small and large deletions).	Yes	No	Illumina callset misses all variants, and it looks like the benchmark just has a non-ideal representation of the net 3bp del			chrY	21599721	21599722	30					1		fn	S15												1	3	3	3	30	30	30	95	95	95	2	2	2	162	162	162	66	66
Sentieon_HiFi	Yes	No							chrX	22176401	22176402	30					1		fn	S11	297											1	2	2	2	18	18	18	88	88	88	0	0	0	54	54	54	44	44
DV_Element				No	Yes	Clean Element reads all support 2bp ins instead of 3bp in C homopolymer, which is Noisy in all other techs			chrX	22411308	22411309	30.3	PASS		0.866667	15	"1/1"	10	fp	S08
UCLA_GATK_3_4_Illumina	Unsure	No	Variant in callset and another variant 1bp downstream to this variant in benchmark are likely a result of simple (T)n repeats	Yes	No		SNP then 3bp INS then SNP in benchmark with 1bp INS then 2 bp INS in query. Benchmark supported by Illumina and Element reads that cross homopolymer.		chrX	22486927	22486928	3572.03	PASS	AC=2;AF=1.00000;AN=2;DP=152;ExcessHet=0.00000;FS=0.00000;MLEAC=2;MLEAF=1.00000;MQ=60.1400;QD=24.3000;SOR=0.710000;VQSLOD=5.68000;culprit=DP		147	"1/1"	99	fp	S08
XYAlign_GATK_Illumina	Yes	No		Yes	No				chrX	22717953	22717960	30					1		fn	S15												1	2	2	2	26.5	26.5	26.5	96	96	96	0	0	0	97	97	97	47	47
PEPPER_DV_ONT	Yes	No	Homopolymer issue	Yes	No				chrX	22857342	22857343	30					1		fn	S11												1	4	4	4	10.2	10.2	10.2	100	100	100	0	0	0	82	82	82	0	0
DV_HiFi	Yes	No	This is a variant representation difference between the truth haplotype and the way DeepVariant expresses it. It's a complex event (deletion of a repeat with an insertion) that gets broken up and represented in a different way in DeepVariant.	No	Yes	benchmark misses deletion next to ins due to dipcall bug			chrX	22910342	22910343	20.2	PASS				2023-01-01	20	fp	S04	309
DV_HiFi	Yes	No	Components of the same complex variant above	No	Yes	benchmark misses deletion next to ins due to dipcall bug			chrX	22910343	22910344	21.3	PASS				2023-01-01	21	fp	S04	309
Sentieon_HiFi	No	Yes	Site is a combined deletion/insertion or deletion+SNVs. Draft VCF is missing part of the event.	No	Yes	benchmark misses deletion next to ins due to dipcall bug	Needs to be curated with the above 2 calls. Based on that, it appears correct but need input from JZ.		chrX	22910345	22910346	1375.04		AC=1;AF=1;AN=1;DB;DP=31;Entropy=1.03;FS=0;GC=44.53;MLEAC=1;MLEAF=1;ML_PROB=0;MQ=60;NBQ=81.493;QD=44.36;ReadPosEndDist=82.774;SOR=1.044;UDP=31		31	1	99	fp	S04	309
DV_Revio	Yes	No	Mismapping in repetitive region						chrX	22989122	22989123	30					1		fn	S13		188			188							1	2	2	2	21.5	21.5	21.5	100	100	100	0	0	0	86	86	86	0	0
NYGC_GATK_Illumina	Yes		HomopolymerA: some Noise in ONT but otherwose good support from the other techNologies						chrX	23524108	23524110	30					1		fn	S12
DV_HiFi	Yes	No	Homopolymer Noise. Element very clearly supports truth	Yes	No				chrX	23665841	23665842	30					1		fn	S11
DRAGEN_Illumina	yes	no							chrX	23682852	23682853	27.01	PASS	AC=1;AF=1;AN=1;DP=7;FS=0;MQ=247.45;MQRankSum=0;QD=7.1;ReadPosRankSum=0;SOR=3.258;FractionInformativeReads=0.8		4	1	27	fp	S05												1	2	2	2	12.5	12.5	12.5	100	100	100	0	0	0	50	50	50	52	52
XYAlign_GATK_Illumina	Yes	No		Yes	No				chrX	23695267	23695268	150.04	PASS	AC=1;AF=1.00;AN=1;DP=4;FS=0.000;MLEAC=1;MLEAF=1.00;MQ=60.00;QD=30.18;SOR=1.609		4	1	99	fp	S04												1	2	2	2	57	57	57	86	86	86	5	5	5	140	140	140	47	47
DRAGEN_Illumina	yes	no							chrX	23695267	23695268	7.1	PASS	AC=1;AF=1;AN=1;DP=2;FS=0;MQ=250;MQRankSum=0;QD=1.06;ReadPosRankSum=0;SOR=2.303;FractionInformativeReads=1		2	1	7	fp	S04												1	2	2	2	57	57	57	86	86	86	5	5	5	140	140	140	47	47
DV_HiFi	Yes	No	Representation issue between nearby deletion and SNP extending homopolymer	Yes	No				chrX	23695271	23695272	30					1		fn	S11												1	2	2	2	57	57	57	86	86	86	5	5	5	140	140	140	47	47
ITER_ILMN	Yes	No							chrX	23829553	23829591	30					1		fn	S12	305											1	2	2	2	18.5	18.5	18.5	94	94	94	0	0	0	65	65	65	48	48
NeuSomatic	Yes	No							chrX	23881946	23881947	7.1532	PASS	SCORE=0.8074;DP=11;RO=5;AO=6;AF=0.5454		11	0/1		fp	S05	323
Sentieon_HiFi	Yes	No	Poly-A contraction						chrX	24007505	24007512	30					1		fn	S15	298											1	2	2	2	14	14	14	100	100	100	0	0	0	56	56	56	50	50
NeuSomatic	Yes	No							chrX	24114466	24114468	30					1		fn	S12	301
NYGC_GATK_Illumina	Yes								chrX	24135369	24135370	30					1		fn	S09	307
DV_Revio	Yes	No	Allele looks right, geNotype is wrong, repetitive region						chrX	24801923	24801924	30					1		fn	S13			48									1	2	2	2	23.5	23.5	23.5	100	100	100	0	0	0	94	94	94	0	0
ITER_ILMN	Yes	No							chrX	25206437	25206439	30					1		fn	S15
XYAlign_GATK_Illumina	Yes	No		Yes	No				chrX	25848894	25848895	30					1		fn	S11												4	110	2	28.5	114.5	1.9	20.95	83	71	78.5	20	8	12.5	275	131	188.5	51	50
DV_Element				Yes	No	mismapped element reads in LINE			chrX	26316507	26316508	6.5	PASS		0.653846	26	0/1	3	fp	S02		6029			6029
NeuSomatic	Yes	No							chrX	26372458	26372459	30					1		fn	S11
XYAlign_GATK_Illumina	Yes	No		Yes	No				chrY	26436715	26436716	3964.04	PASS	AC=1;AF=1.00;AN=1;BaseQRankSum=2.16;DP=127;FS=2.057;MLEAC=1;MLEAF=1.00;MQ=45.28;MQRankSum=-5.880e+00;QD=31.21;ReadPosRankSum=1.87;SOR=0.818		127	1	99	fp	S02												1	1874	1874	1874	2.4	2.4	2.4	83	83	83	4	4	4	5562	5562	5562	32	32
DV_Revio	Yes	No	Homopolymer sequencing error, HiFi reads show >2 alleles						chrX	27463890	27463894	30					1		fn	S12	316
DV_Element				Yes	No	Noisy diTR in element			chrX	27547890	27547891	30					1		fn	S11												1	2	2	2	45.5	45.5	45.5	93	93	93	0	0	0	155	155	155	0	0
DV_Element				Unsure	Unsure	looks like possible mosaic ins in short 7bp homopolymer since all techs are Noisy			chrX	27785583	27785584	47.8	PASS		0.560976	41	0/1	47	fp	S06		369			369
NYGC_GATK_Illumina	Yes	No							chrX	28090665	28090666	561	VQSRTrancheSNP99.60to99.80	AC=1;AF=1.00;AN=1;DP=17;FS=0.000;MLEAC=1;MLEAF=1.00;MQ=59.06;MQ0=0;NEGATIVE_TRAIN_SITE;QD=33.00;SOR=1.739;VQSLOD=-1.439e+00;culprit=MQ		17	1	99	fn	S09		326			326
DV_Element				Yes	No	mismapped element reads in LINE			chrX	28212290	28212291	16.5	PASS		0.25	8	0/1	7	fp	S02		5998			5998
ITER_ONT	Yes	No							chrX	28431153	28431155	30					1		fn	S13	278	810			810
Sentieon_HiFi	Unsure	Unsure	Callset looks correct from HiFi and ONT reads. Short read data is similar to the benchmark VCF	Yes	No	benchmark net length is supported by many hifi reads, and sentieon call is clearly different, so benchmark is probably correct though hifi is noisy			chrX	28737119	28737120	1195.04		AC=1;AF=1;AN=1;DB;DP=27;Entropy=1.03;FS=0;GC=36.61;MLEAC=1;MLEAF=1;ML_PROB=0.01;MQ=60;NBQ=77.044;QD=44.26;ReadPosEndDist=131.037;SOR=0.765;UDP=27		27	1	99	fp	S04												3	5	4	4	24	14.2	16.5	100	88	89	10	0	5	149	108	132	0	0
DV_HiFi	Yes	No	Illumina, Element, and ONT all agree. PacBio has an outlier here. Not sure why	Yes	No				chrX	28737149	28737150	17.1	PASS				2023-01-01	17	fp	S04												3	5	4	4	24	14.2	16.5	100	88	89	10	0	5	149	108	132	0	0
Sentieon_HiFi	Yes	No							chrX	29418089	29418092	30					1		fn	S15												1	2	2	2	18	18	18	100	100	100	0	0	0	72	72	72	50	50
ITER_ONT	Yes	No							chrX	29630540	29630542	30					1		fn	S13	296
Sentieon_HiFi	Yes	No							chrX	30644168	30644169	30					1		fn	S11	306
Sentieon_HiFi	Yes	No							chrX	30732362	30732363	30					1		fn	S12	311											5	24	2	18	29.5	3	3.2	100	80	85	9	0	0	98	58	69	48	10
ITER_ONT	Yes	No							chrX	31012980	31012981	30					1		fn	S11	298
UCLA_GATK_3_4_Illumina	Yes	No	non-PAR; HET variant in a variant cluster; Simple (G)n repeat region						chrX	31265797	31265798	346.04	PASS	AC=2;AF=1.00000;AN=2;BaseQRankSum=-0.674000;DP=11;ExcessHet=0.00000;FS=0.00000;MLEAC=2;MLEAF=1.00000;MQ=60.0000;MQRankSum=0.00000;QD=34.6000;ReadPosRankSum=0.842000;SOR=3.25800;VQSLOD=15.6100;culprit=DP		10	"1/1"	13	fp	S04
Sentieon_HiFi	Yes	No							chrX	32335978	32336004	30					1		fn	S15												16	156	10	23.5	18.2	1.9	3.7	95	69	79	19	0	13.5	352	56	120.5	57	36
DV_Element				Unsure	Unsure	looks like possible mosaic del in 10bp homopolymer since all techs are Noisy			chrX	34056043	34056045	26.9	PASS		0.434783	46	0/1	27	fp	S06			4272
XYAlign_GATK_Illumina	No	Yes	Cassette of T-mutations from 34,142,478-488	No	Yes	dipcall error in benchmark causees missed del next to ins			chrX	34142479	34142480	374.04	PASS	AC=1;AF=1.00;AN=1;DP=14;FS=0.000;MLEAC=1;MLEAF=1.00;MQ=55.66;QD=33.74;SOR=0.941		7	1	99	fp	S04												2	2	2	2	25.5	13	19.25	100	100	100	0	0	0	102	52	77	50	50
NeuSomatic	Yes	Yes	seems to be correct but different representation if you consider neighbours	No	Yes	dipcall error in benchmark causees missed del next to ins			chrX	34142479	34142480	100	PASS	SCORE=1.0000;DP=44;RO=2;AO=35;AF=0.9459		44	"1/1"		fp	S04												2	2	2	2	25.5	13	19.25	100	100	100	0	0	0	102	52	77	50	50
Sentieon_HiFi	No	Yes	Site is 13xAT then 25xAG in the reference. Illumina and HiFi support 19xAT then 18xAG in the sample. Benchmark VCF only has the AT expansion while the callset has both	No	Yes	dipcall error in benchmark causees missed del next to ins			chrX	34142487	34142488	677.04		AC=1;AF=1;AN=1;BaseQRankSum=0.349;ClippingRankSum=0;DP=31;Entropy=1.06;FS=2.483;GC=28.85;MLEAC=1;MLEAF=1;ML_PROB=0.01;MQ=60;MQRankSum=0;NBQ=68.751;QD=22.57;ReadPosEndDist=82.167;ReadPosRankSum=-2.14;SOR=0.897;UDP=31		30	1	99	fp	S04												2	2	2	2	25.5	13	19.25	100	100	100	0	0	0	102	52	77	50	50
PEPPER_DV_ONT	Yes	No	ONT bias in dimer	Yes	No				chrX	34583397	34583398	30					1		fn	S15												1	2	2	2	33	33	33	88	88	88	8	8	8	100	100	100	49	49
Sentieon_HiFi	Unsure	Yes	Long TR	Unsure	No	hifi is noisy but sentieon isn't correct since it has net inserted bases in long TR			chrX	34775742	34775743	30					1		fn	S11												2	28	4	16	63.8	8.7	36.25	90	78	84	14	5	9.5	240	191	215.5	0	0
Sentieon_HiFi	Yes	Yes	Representation issue between poly-CA and poly-TA repeat	Yes	No	sentieon has net deletion, which is not supported			chrX	35241743	35241744	30					1		fn	S11												3	16	2	14	21	2.2	3.5	100	82	94	0	0	0	84	61	71	51	50
NYGC_GATK_Illumina	Yes	No							chrX	35270840	35270841	177	VQSRTrancheSNP99.80to100.00	AC=1;AF=1.00;AN=1;DP=6;FS=0.000;MLEAC=1;MLEAF=1.00;MQ=38.80;MQ0=0;QD=29.50;SOR=1.329;VQSLOD=-1.807e+01;culprit=MQ		6	1	99	fn	S09		1075			1075
DV_HiFi	Yes	No	Illumina and Element agree with benchmark. PacBio and NaNopore agree with a different haplotype. Interesting that both datatyles have such clear disagreement and high MAPQ	Yes	No				chrX	35331517	35331518	14.6	PASS				2023-01-01	15	fp	S02		765			765
ITER_ONT	Yes	No							chrX	35508368	35508370	10.29	PASS	AC=1;AF=1;AN=1;F;NS=1;MAF=0;AC_Het=0;AC_Hom=0;AC_Hemi=1;HWE=1;ExcHet=1			1		fp	S08
Sentieon_HiFi	Yes	No							chrX	35600867	35600868	1060.04		AC=1;AF=1;AN=1;DP=24;Entropy=0;FS=0;GC=1;MLEAC=1;MLEAF=1;ML_PROB=0;MQ=60;NBQ=77.288;QD=44.17;RPA=1,2;RU=ATATA;ReadPosEndDist=140.333;SOR=1.051;STR;UDP=24		24	1	99	fp	S08												4	16	2	8	281	30.7	62.15	80	73	77.5	22	12	16.5	513	402	426.5	53	53
NYGC_GATK_Illumina	Yes	No	The insertion is in a TATA repeat region and the call in Callset was Not left aligned whereas in the benchmark it it.						chrX	39848623	39848624	44.97	PASS	AC=1;AF=1.00;AN=1;DP=2;FS=0.000;MLEAC=1;MLEAF=1.00;MQ=60.00;MQ0=0;QD=22.48;SOR=2.303;VQSLOD=1.41;culprit=DP		2	1	84	fp	S08	286
NeuSomatic	Yes	No							chrX	39859458	39859459	30					1		fn	S15												1	4	4	4	26.5	26.5	26.5	92	92	92	3	3	3	142	142	142	69	69
NYGC_GATK_Illumina	Unsure	Unsure	Unsure about INDEL length 8 (benchmark) vs 7 bp (query), T2T & Element support size 8, PacBio/ONT unclear	Yes	No	Since element is clean and supports 8bp, and other techs don't contradict this, benchmark is very likely correct			chrX	39933647	39933648	49.97	PASS	AC=1;AF=1.00;AN=1;DP=6;FS=0.000;MLEAC=1;MLEAF=1.00;MQ=60.00;MQ0=0;QD=31.47;SOR=1.609;VQSLOD=2.63;culprit=DP		1	1	89	fp	S05	280
ITER_ILMN	Yes	No							chrX	40530436	40530437	12.5	PASS	AC=1;AF=1;AN=1;NS=1;MAF=0;AC_Het=0;AC_Hom=0;AC_Hemi=1;HWE=1;ExcHet=1			1		fp	S05	336											2	12	4	8	10.5	3.6	7.05	87	84	85.5	15	12	13.5	64	57	60.5	76	75
NeuSomatic	Yes	No							chrX	40555417	40555419	30					1		fn	S12	291
DV_Revio	Yes	No	Homopolymer sequencing error, HiFi reads show >2 alleles						chrX	40715784	40715785	11.9	PASS		0.190476	21	0/1	4	fp	S05	308
NYGC_GATK_Illumina	Yes	No							chrX	40768974	40768975	50	PASS	AC=1;AF=1.00;AN=1;DP=2;FS=0.000;MLEAC=1;MLEAF=1.00;MQ=60.00;MQ0=0;QD=25.00;SOR=2.303;VQSLOD=9.64;culprit=DP		2	1	80	fp	S04												2	166	109	137.5	2.9	1.9	2.4	85	84	84.5	5	0	2.5	631	278	454.5	17	16
NeuSomatic	Yes	No							chrX	40998760	40998764	36.9896	PASS	SCORE=0.9998;DP=24;RO=15;AO=11;AF=0.4231		24	0/1		fp	S08												1	2	2	2	13.5	13.5	13.5	100	100	100	0	0	0	54	54	54	0	0
DV_HiFi	Yes	No	Element clearly supports truth. DeepVariant is 1/2 multi-allelic Not handled by script	Yes	No				chrX	41195045	41195046	30					1		fn	S15	303
DV_Revio	Yes	No	Homopolymer sequencing error, HiFi reads show >2 alleles						chrX	41207078	41207081	30					1		fn	S12	606
ITER_ONT	Yes	No							chrX	41391300	41391302	16.04	PASS	AC=1;AF=1;AN=1;F;NS=1;MAF=0;AC_Het=0;AC_Hom=0;AC_Hemi=1;HWE=1;ExcHet=1			1		fp	S08
PEPPER_DV_ONT	Yes	No	ONT picks up an extra SNP in dimer repeat	Yes	No				chrX	42685205	42685206	12.8	PASS		0.695652	23	2023-01-01	11	fp	S04												2	2	2	2	19	14	16.5	100	94	97	0	0	0	67	56	61.5	47	0
PEPPER_DV_ONT	Yes	No	Homopolymer issue	Yes	No				chrX	44595469	44595470	30					1		fn	S12	285
XYAlign_GATK_Illumina	No	Yes		Yes	No	part of TR with complex variant, where benchmark is supported by multiple techs			chrX	44601032	44601034	30					1		fn	S15	208											2	4	4	4	19.5	17.8	18.65	100	100	100	0	0	0	156	142	149	0	0
NYGC_GATK_Illumina	Yes	No							chrX	44792955	44792956	283	VQSRTrancheSNP99.60to99.80	AC=1;AF=1.00;AN=1;DP=9;FS=0.000;MLEAC=1;MLEAF=1.00;MQ=58.12;MQ0=0;NEGATIVE_TRAIN_SITE;QD=31.44;SOR=1.402;VQSLOD=-1.887e+00;culprit=DP		9	1	99	fn	S11	573
XYAlign_GATK_Illumina	Yes	No		Yes	No				chrX	44832772	44832773	30					1		fn	S11	309
DV_Revio	Yes	No	Homopolymer sequencing error, HiFi reads show >2 alleles						chrX	45039502	45039505	22.8	PASS		0.642857	14	0/1	3	fp	S05
DRAGEN_Illumina	yes	no							chrX	46479550	46479552	34.21	PASS	AC=1;AF=1;AN=1;DP=11;FS=0;MQ=239.89;MQRankSum=0;QD=6.18;ReadPosRankSum=0;SOR=0.892;FractionInformativeReads=0.818		9	1	34	fp	S05
UCLA_GATK_3_4_Illumina	No	Yes	non-PAR small deletion in benchmark overlaps simple repeats (T)n	Yes	No		Applying curation result from line 512		chrX	46479550	46479553	30					1		fn	S12
DV_HiFi	Yes	No	Element very clearly supports 2bp deletion in Truth	Yes	No				chrX	47117846	47117849	30					1		fn	S12	307
NeuSomatic	Yes	No							chrX	47682472	47682473	39.9993	PASS	SCORE=0.9999;DP=18;RO=17;AO=1;AF=0.0556		18	0/1		fp	S08												7	42	3	10	71.3	2.2	10.1	86	69	78	19	12	13	202	52	69	1	0
ITER_ONT	Yes	No							chrX	47856047	47856053	30					1		fn	S12	312
NYGC_GATK_Illumina	Yes	No							chrX	48065429	48065430	491	VQSRTrancheSNP99.60to99.80	AC=1;AF=1.00;AN=1;DP=15;FS=0.000;MLEAC=1;MLEAF=1.00;MQ=59.07;MQ0=0;NEGATIVE_TRAIN_SITE;QD=32.73;SOR=1.473;VQSLOD=-2.085e+00;culprit=MQ		15	1	99	fn	S11	236
DV_HiFi	Yes	No	Representation issue with INS+DEL	Yes	No				chrX	48129326	48129327	30					1		fn	S13
PEPPER_DV_ONT	Yes	No	Homopolymer issue	Yes	No				chrX	48156883	48156896	3.2	PASS		0.52381	21	2023-01-01	3	fp	S08	102											1	4	4	4	41	41	41	85	85	85	7	7	7	217	217	217	0	0
DV_Element				Yes	No	miscalled het in long TR			chrX	48198538	48198539	13.7	PASS		0.724138	29	0/1	8	fp	S06												1	4	4	4	32	32	32	92	92	92	6	6	6	177	177	177	71	71
NYGC_GATK_Illumina	Unsure	No	Noisy region, INS of 8 bp in the query doesn't look real, but Unsure about the SNV in benchmark	Unsure	No	benchmark is probably correct since it's consistent with most HiFi reads and one element read that includes all variants but not the whole TR, so it's possible it's mosaic			chrX	48308045	48308046	95.97	PASS	AC=1;AF=1.00;AN=1;DP=3;FS=0.000;MLEAC=1;MLEAF=1.00;MQ=38.17;MQ0=0;QD=31.99;SOR=1.179;VQSLOD=2.43;culprit=DP		3	1	99	fp	S06												1	4	4	4	36	36	36	92	92	92	5	5	5	173	173	173	68	68
Sentieon_HiFi	Unsure	Unsure	Poly-T contraction without informative short reads	Unsure	Unsure	short reads have low MQ due to segdup and homopolymer is noisy in long reads			chrX	48412438	48412440	30					1		fn	S12												1	13	13	13	5	5	5	77	77	77	16	16	16	63	63	63	4	4
DV_Element				Yes	No	long C homopolymer where benchmark is supported by most HiFi and ONT reads and the few clean short reads from illumina and element			chrX	48835642	48835644	30					1		fn	S12
UCLA_GATK_3_4_Illumina	No	No	Variant in callset and benchmark SINE:ALuSg7 ’t’	Yes	No		1bp INS in benchmark with 2bp INS in query. Element reads that cross homopolymer support 1bp INS while Illumina largely supports REF but many Illumina reads don't cross homopolymer.		chrX	49095758	49095759	181.24	PASS	AC=2;AF=1.00000;AN=2;DP=49;ExcessHet=0.00000;FS=0.00000;MLEAC=1;MLEAF=0.500000;MQ=60.1200;QD=18.1200;SOR=2.30300;VQSLOD=4.71000;culprit=DP		10	"1/1"	28	fp	S05	667											1	309	309	309	1.9	1.9	1.9	81	81	81	3	3	3	706	706	706	17	17
DV_Element				No	Yes	Noisy 28bp A homopolymer in all except element			chrX	49118737	49118738	30					1		fn	S12	310
XYAlign_GATK_Illumina	Yes	No		Yes	No				chrX	49141426	49141427	80.01		AC=1;AF=1.00;AN=1;BaseQRankSum=-6.740e-01;DP=46;FS=2.454;MLEAC=1;MLEAF=1.00;MQ=52.45;MQRankSum=-5.759e+00;QD=1.74;ReadPosRankSum=-7.970e-01;SOR=0.412		46	1	90	fp	S06			4551
DV_HiFi	No	No	Element very clearly supports 1 bp A insertion to a homopolymer. Verkko has No A insertion here. DeepVariant calls 1/2 1bp and 2bp insertion, which is a multi-allelic that my probably reassignment script doesn't manage. This should be 1 bp A insertion	Yes	No	verkko/benchmark do call a 1bp ins here correctly (maybe IGV was hiding 1bp indels?)			chrX	49206391	49206392	30					1		fn	S12	309
NeuSomatic	Yes	No							chrX	49689927	49689928	30					1		fn	S15												10	42	2	17	115	2.2	6.7	94	72	79.5	15	0	1.5	383	51	121	42	34
ITER_ILMN	Unsure	No	Query variant does Not have a good support; ILMN and Element do Not cover this region neither; PacBio and ONT show multiple variants instead; we are Unsure how the benchmark called the 36 bp deletion and 36 bp insertion in this region.	Yes	No	benchmark is very likely correct because the length matches all techs and sequence seems to be the same too			chrX	49942149	49942150	18.3	PASS	AC=1;AF=1;AN=1;NS=1;MAF=0;AC_Het=0;AC_Hom=0;AC_Hemi=1;HWE=1;ExcHet=1			1		fp	S08
DV_HiFi	No	Yes	Element looks very clean here. supporting a 2T insertion and Not a 3T	No	Yes	agree this is a homopolymer error in the benchmark			chrX	50694542	50694543	41	PASS				2023-01-01	41	fp	S05		955			955
DV_Element				Yes	No	Long diTR that seems likely correct in benchmark because the sum of indels is the same as most HiFi reads and verkko, but would be helpful to align reads to assembly			chrX	50882070	50882071	30					1		fn	S11												3	14	10	12	22	15.7	18.3	83	80	82	0	0	0	224	224	224	42	42
ITER_ILMN	Yes	No							chrX	50882082	50882083	4	PASS	AC=1;AF=1;AN=1;NS=1;MAF=0;AC_Het=0;AC_Hom=0;AC_Hemi=1;HWE=1;ExcHet=1			1		fp	S04												3	14	10	12	22	15.7	18.3	83	80	82	0	0	0	224	224	224	42	42
ITER_ILMN	Unsure	No	Benchmark 2 bp insertion is well supported by all techNologies, although ONT identifies a larger 26 bp insertion upstream that may affect the length of the benchmark variant.	Yes	No	Benchmark correctly calls 26bp and 2bp ins in TR supported across techs, though HiFi and ONT are a bit noisy			chrX	51253747	51253748	30					1		fn	S15	303											2	4	2	3	13.5	7	10.25	100	100	100	0	0	0	56	54	55	48	0
NeuSomatic	Yes	No							chrX	51471826	51471827	26.3841	PASS	SCORE=0.9977;DP=36;RO=19;AO=18;AF=0.4865		36	0/1		fp	S08
PEPPER_DV_ONT	Yes	No	Homopolymer issue	Yes	No				chrX	52666894	52666896	3.6	PASS		0.227273	22	2023-01-01	4	fp	S05	301
DV_Element				Yes	No	1bp del in low MQ region supported by long reads and low MQ element			chrX	52707740	52707742	30					1		fn	S13
Sentieon_HiFi	Yes	No							chrX	52717772	52717773	30					1		fn	S09	383
DV_Revio	Yes	No	Mismapping in repetitive region						chrX	52755109	52755110	30					1		fn	S09
XYAlign_GATK_Illumina	No	Yes	hemizygous reference allele	No	Yes	imperfect C homopolymer that is Noisy in all techs except element, which has clean reads that support ref			chrX	53048371	53048372	30					1		fn	S15												1	12	12	12	2.9	2.9	2.9	86	86	86	0	0	0	52	52	52	0	0
DV_HiFi	No	Yes	Element is very clean here supporting a 2bp T INS instead of the 3bp which the truth has	No	Yes	agree this is a homopolymer error in the benchmark			chrX	53180718	53180719	40.5	PASS				2023-01-01	16	fp	S05	537
PEPPER_DV_ONT	Yes	No	Homopolymer issue	Yes	No				chrX	53792852	53792854	4.8	PASS		0.214286	28	2023-01-01	5	fp	S08	294
DRAGEN_Illumina	yes	no							chrX	53908943	53908946	9.93	PASS	AC=1;AF=1;AN=1;DP=7;FS=0;MQ=228.84;QD=7.9;SOR=0.105;FractionInformativeReads=0.333		2	1	10	fp	S08												5	22	4	8	25.2	2.2	11.2	100	89	90	9	0	0	176	72	175	48	25
UCLA_GATK_3_4_Illumina	No	Yes	HOM variant in benchmark overlaps repeat region, trf:2x310bp:AAAAAAAAAAAAAAATGAATGTGGCCGGGCACAGTGGCTCACGCCTGTAATCCCAGCACTTTGGGAGGCCGAGGCAGGCGGATCACTGAGGTCAGGAGTTCGAGACCAGCCTGACCAAAATGGTGAAACCCCCATCTCTACTAAAAACACAAAAATTAGCTGGGCGTGGTGGCACATGCCTGTAATCCCAGCTACTCGGGAGGCTGAGGAAGGAGAATCACTTGAACCAGAGAGCGGGAGGATGCAGTGAGCCGAGATCACGCCACTGCACTCCAGCCTGGGCAACAAGAGTGAAACTCTGTCTCAAAAA.	Yes	No		SNP in benchmark supported across techs though in a SINE but still appears correct		chrX	54051391	54051392	30					1		fn	S11	291											1	307	307	307	2	2	2	86	86	86	4	4	4	869	869	869	31	31
NYGC_GATK_Illumina	Yes	No	HomopolymerT: some Noise in ONT and Illumina but otherwose good support from the other techNologies						chrX	54156314	54156316	30					1		fn	S12	179
DV_Revio	Yes	No	Mismapping in repetitive region						chrX	54418744	54418746	4.1	PASS		0.333333	9	0|1	4	fp	S08												1	4	4	4	42	42	42	83	83	83	13	13	13	214	214	214	0	0
ITER_ILMN	Yes	No							chrX	56610023	56610024	30					1		fn	S09			2546
ITER_ONT	Yes	No							chrX	56821666	56821667	17.3	PASS	AC=1;AF=1;AN=1;F;NS=1;MAF=0;AC_Het=0;AC_Hom=0;AC_Hemi=1;HWE=1;ExcHet=1			1		fp	S02		2441			2441
ITER_ILMN	Yes	No							chrX	57039929	57039959	30					1		fn	S12	300											1	2	2	2	21	21	21	100	100	100	0	0	0	84	84	84	50	50
ITER_ONT	Yes	No							chrX	57080552	57080554	8.66	PASS	AC=1;AF=1;AN=1;F;NS=1;MAF=0;AC_Het=0;AC_Hom=0;AC_Hemi=1;HWE=1;ExcHet=1			1		fp	S06		1605			1605
XYAlign_GATK_Illumina	Yes	No		Yes	No				chrX	57608930	57608944	254.01		AC=1;AF=1.00;AN=1;BaseQRankSum=-2.300e-01;DP=13;FS=9.622;MLEAC=1;MLEAF=1.00;MQ=54.25;MQRankSum=1.14;QD=23.09;ReadPosRankSum=1.60;SOR=1.977		11	1	99	fp	S08												1	15	15	15	19.7	19.7	19.7	92	92	92	7	7	7	403	403	403	39	39
ITER_ONT	Yes	No							chrX	58271418	58271420	7.53	PASS	AC=1;AF=1;AN=1;F;NS=1;MAF=0;AC_Het=0;AC_Hom=0;AC_Hemi=1;HWE=1;ExcHet=1			1		fp	S06				9909
PEPPER_DV_ONT	Unsure	No	ONT bias	Unsure	No	TR inside segdup that is noisy in long reads and unmappable for short			chrX	63236066	63236067	30					1		fn	S13												1	2	2	2	49.5	49.5	49.5	93	93	93	0	0	0	171	171	171	0	0
NYGC_GATK_Illumina	Unsure		CT simple repeat: only PacBio supports well the TCTC insertion; Nosiy alignments in Illumina and Element; ONT shows a deletion instead	Yes	No	although long reads are noisy and most short reads don't traverse TRs, the illumina and element reads that cross the TR support the 4bp ins			chrX	65909135	65909136	30					1		fn	S13												2	2	2	2	27	17	22	100	96	98	0	0	0	99	68	83.5	50	1
ITER_ONT	Yes	No							chrX	65913319	65913321	8.85	PASS	AC=1;AF=1;AN=1;F;NS=1;MAF=0;AC_Het=0;AC_Hom=0;AC_Hemi=1;HWE=1;ExcHet=1			1		fp	S06		3445			3445
DV_Element				Yes	No	TR supported by some reads in all techs though Noisy and different representations			chrX	66088300	66088301	30					1		fn	S15												5	44	2	31	37.5	2.1	3.6	95	71	82	17	0	13	133	91	130	46	38
NYGC_GATK_Illumina	Unsure		Complex variants that can likely be represented in different ways. Challenging to curate. Hard to ensuring that the nearbly indel lengths in the alignment across techs add up to the same number. Illumina seems to show the best support.	Yes	No	TR supported by some reads in all techs though Noisy and different representations			chrX	66088300	66088301	30					1		fn	S15												5	44	2	31	37.5	2.1	3.6	95	71	82	17	0	13	133	91	130	46	38
ITER_ONT	Yes	No							chrX	66088302	66088303	9.38	PASS	AC=1;AF=1;AN=1;F;NS=1;MAF=0;AC_Het=0;AC_Hom=0;AC_Hemi=1;HWE=1;ExcHet=1			1		fp	S04												5	44	2	31	37.5	2.1	3.6	95	71	82	17	0	13	133	91	130	46	38
Sentieon_HiFi	Yes	No							chrX	66088334	66088335	712.04		AC=1;AF=1;AN=1;BaseQRankSum=0.855;ClippingRankSum=0;DP=26;Entropy=1;FS=3.128;GC=24.84;MLEAC=1;MLEAF=1;ML_PROB=0.04;MQ=60;MQRankSum=0;NBQ=58.51;QD=28.48;ReadPosEndDist=77.16;ReadPosRankSum=2.85;SOR=0.123;UDP=26		25	1	99	fp	S04												5	44	2	31	37.5	2.1	3.6	95	71	82	17	0	13	133	91	130	46	38
DV_HiFi	Yes	No	Truth looks correct. DeepVariant is 1/2 which is Not handled by script to resolve probabilities	Yes	No				chrX	66402656	66402657	30					1		fn	S13		6889			6889
DRAGEN_Illumina	yes	no							chrX	66757719	66757720	30					1		fn	S15												1	2	2	2	19.5	19.5	19.5	89	89	89	0	0	0	60	60	60	43	43
ITER_ONT	Yes	No							chrX	67178478	67178479	7.71	PASS	AC=1;AF=1;AN=1;F;NS=1;MAF=0;AC_Het=0;AC_Hom=0;AC_Hemi=1;HWE=1;ExcHet=1			1		fp	S02		3869			3869
NYGC_GATK_Illumina	Yes	No							chrX	67202820	67202823	103.97	PASS	AC=1;AF=1.00;AN=1;DP=5;FS=0.000;MLEAC=1;MLEAF=1.00;MQ=60.00;MQ0=0;QD=20.79;SOR=1.022;VQSLOD=2.02;culprit=DP		5	1	99	fp	S08
XYAlign_GATK_Illumina	No	Yes	seems to be more evidence for 2bp vs 3bp indel	No	Yes	Noisy A homopolymer where only element is clean but GATK illumina correctly calls 2bp ins instead of 3bp			chrX	67992258	67992259	189.01		AC=1;AF=1.00;AN=1;DP=12;FS=0.000;MLEAC=1;MLEAF=1.00;MQ=60.00;QD=27.00;SOR=0.941		7	1	99	fp	S05		2974			2974
DV_Element				Yes	No	benchmark del in GA rich region supported by most reads in all techs			chrX	68037919	68037936	15.9	PASS		0.857143	7	0/1	3	fp	S08												5	38	4	4	21.8	2	15.2	100	82	92	13	0	5	144	54	106	72	25
Sentieon_HiFi	Unsure	Unsure	Poly-CCTT next to Poly-CTTT	Yes	No	TR supported by some reads in all techs, including all short reads that are centered on the del, though long reads are noisy			chrX	68933444	68933449	30					1		fn	S15												1	4	4	4	45.8	45.8	45.8	93	93	93	4	4	4	188	188	188	0	0
UCLA_GATK_3_4_Illumina	No	Yes	Variant in benchmark likely a result of ‘a’ repeats, rmsk:Retroposon:SVA_B.	Yes	No		1bp INS in benchmark at beginning of homopolymer. Element reads that cross homopolymer support 1bp INS as well as almost all Illumina reads that cross homopolymer.		chrX	69422983	69422985	30					1		fn	S12
DRAGEN_Illumina	yes	no							chrX	70154713	70154714	11	PASS	AC=1;AF=1;AN=1;DP=2;FS=0;MQ=250;MQRankSum=0;QD=20.38;ReadPosRankSum=0;SOR=1.609;FractionInformativeReads=0.5		1	1	11	fp	S05	310
XYAlign_GATK_Illumina	No	No	hemizygous large deletion (relative to reference)	Yes	No	Benchmark correctly calls 43bp del, supported by illumina and element reads that span TTTC TR			chrX	70393840	70393841	125.04	PASS	AC=1;AF=1.00;AN=1;DP=3;FS=0.000;MLEAC=1;MLEAF=1.00;MQ=60.00;QD=24.68;SOR=2.833		3	1	99	fp	S04												1	4	4	4	22.8	22.8	22.8	94	94	94	3	3	3	150	150	150	0	0
DV_Revio	Yes	No	Homopolymer sequencing error, HiFi reads show >2 alleles						chrX	70416344	70416345	6.8	PASS		0.571429	7	"1/1"	6	fp	S05		178					178
XYAlign_GATK_Illumina	Yes	No		Yes	No				chrX	70610177	70610178	30					1		fn	S11												4	9	4	6	19	3.3	12.45	94	69	82	21	5	10.5	69	51	55.5	46	25
DRAGEN_Illumina	yes	no							chrX	70621577	70621578	12.97	PASS	AC=1;AF=1;AN=1;DP=4;FS=0;MQ=231.97;MQRankSum=0;QD=13.44;ReadPosRankSum=0;SOR=2.833;FractionInformativeReads=0.75		3	1	13	fp	S08												1	2	2	2	13.5	13.5	13.5	100	100	100	0	0	0	54	54	54	51	51
ITER_ONT	Yes	No							chrX	70856857	70856858	30					1		fn	S09		307			307
UCLA_GATK_3_4_Illumina	No	No	INDEL in callset and benchmark but are likely FP due to reads with low mapping quality across technologies. INDEL also overlaps with simple (AT)n repeats.	Yes	No	the benchmark is correct with a 23bp del supported cleanly by illumina in adjacent homopolymer and TR. The bed partially excludes the del because the homopolymer is excluded, and we should exclude the TR as well, but it's ok in this particular case since the benchmark is correct	Please check JZ - this is odd and the deletion appears to overlap a TR that is not entirely in benchmark bed		chrX	70906089	70906102	1055.03	PASS	AC=2;AF=1.00000;AN=2;DP=36;ExcessHet=0.00000;FS=0.00000;MLEAC=2;MLEAF=1.00000;MQ=60.4600;QD=28.2800;SOR=2.12400;VQSLOD=4.36000;culprit=DP		26	"1/1"	78	fp	S05												1	2	2	2	22	22	22	100	100	100	0	0	0	88	88	88	50	50
DV_Element				No	Yes	13bp ins only clear in element and called 14bp in benchmark			chrX	71273067	71273068	30					1		fn	S12	261											1	25	25	25	2.2	2.2	2.2	96	96	96	0	0	0	103	103	103	33	33
PEPPER_DV_ONT	Unsure/No	No	I don't think we can entirely trust pacbio here. Given that Illumina or element reads didn't map, this should be excluded.	Unsure	No	the benchmark is probably correct since it's the mean of the HiFi reads, but hard to know with only low MQ short reads in segdup			chrX	71797159	71797160	30					1		fn	S13		2158			2158
UCLA_GATK_3_4_Illumina	No	Yes	Variant in benchmark likely a result of ‘a’ repeats, rmsk:LINE:L2	Yes	No		2bp DEL in homopolymer. Few Illumina reads actually cross homopolymer but Element reads that cross homopolymer support 2bp DEL.		chrX	72232272	72232275	30					1		fn	S12		105				105
DV_Element				No	Yes	illumina has low cov and is Noisy, and HiFi is Noisy, but element clearly supports 1bp del so likely is correct in homopolymer			chrX	72264961	72264963	48.4	PASS		0.777778	36	"1/1"	27	fp	S05	1376
NeuSomatic	Yes	No							chrX	72379489	72379490	30					1		fn	S12		332			332
ITER_ILMN	Unsure	No	We are Unsure about the length of the called 1 bp deletion; Element and ILMN identify a 1 bp deletion, but long reads show evidence of a longer deletion in this T's-repeat region.	Yes	No	Other techs are noisy, but element is clean and clearly supports 1bp del in homopolymer			chrX	72571552	72571554	30					1		fn	S12	342
DV_Element				Yes	No	weird systematic or mapping error in element			chrX	72730153	72730154	24.8	PASS		0.358974	39	0/1	25	fp	S04
ITER_ILMN	Yes	No							chrX	72746370	72746371	18.1	PASS	AC=1;AF=1;AN=1;NS=1;MAF=0;AC_Het=0;AC_Hom=0;AC_Hemi=1;HWE=1;ExcHet=1			1		fp	S02			283
DRAGEN_Illumina	yes	no							chrX	72778723	72778725	30					1		fn	S13
XYAlign_GATK_Illumina	No	Yes	little/No illumina coverage	Unsure	Unsure	long T homopolymer in difficult to map LINE and segdup where all techs are Noisy or missing reads with high MQ			chrX	72800629	72800631	30					1		fn	S13		1947			1947
DV_Element				Yes	No	1bp del in low MQ region supported by long reads and low MQ element			chrX	72838886	72838888	30					1		fn	S13		852			852
DV_HiFi	Yes	No	Reads are MAPQ below mapping threshold for DeepVariant	Yes	No				chrX	72887067	72887068	30					1		fn	S09		2863			2863
NeuSomatic	Yes	No							chrX	72936100	72936101	33.9806	PASS	SCORE=0.9996;DP=11;RO=5;AO=6;AF=0.5454		11	0/1		fp	S02			465
DV_Element				Yes	No	missed by element due to low MQ			chrX	72938412	72938413	30					1		fn	S09		118				118
XYAlign_GATK_Illumina	Yes	No	little/No illumina coverage	Yes	No				chrX	72951916	72951917	30					1		fn	S13
DV_Revio	Yes	No	No reads map to area, segdup region						chrX	72956257	72956258	30					1		fn	S09		700			700
ITER_ILMN	Yes	No							chrX	72971936	72971937	30					1		fn	S09			385
DV_HiFi	Yes	No	Element suports Truth here. ONT partially does as well.	Yes	No				chrX	73236895	73236896	26.4	PASS				2023-01-01	25	fp	S08												1	4	4	4	50.8	50.8	50.8	87	87	87	9	9	9	285	285	285	0	0
DV_HiFi	Yes	No	PacBio haplotype seems diverged relative to other techNologies. Not sure why.	Yes	No				chrX	73236934	73236937	9.6	PASS				2023-01-01	7	fp	S08												1	4	4	4	50.8	50.8	50.8	87	87	87	9	9	9	285	285	285	0	0
PEPPER_DV_ONT	No	Yes	Very clean SNP	Yes	No	The SNV call is correct. The error in ONT is actually the adjacent indel. Not sure why the SNV is counted as a FP by vcfeval, but probably because vcfeval doesn't give partial credit, even though happy+vcfeval does			chrX	73677991	73677992	16.7	PASS		0.5	10	2023-01-01	6	fp	S02		6842			6842
ITER_ONT	Yes	No							chrX	74317342	74317344	30					1		fn	S12	311											2	11	5	8	10.6	4.9	7.75	87	83	85	10	4	7	54	54	54	86	83
DV_HiFi	Yes	No	Looks like aNother copy mapping to this location with all techNologies	Yes	No				chrX	74398366	74398367	30					1		fn	S13	310											1	3	3	3	59.3	59.3	59.3	95	95	95	0	0	0	212	212	212	57	57
UCLA_GATK_3_4_Illumina	Yes	No	Variant in callset overlaps with simple repeats (TA)n						chrX	74435540	74435541	2755.03	PASS	AC=2;AF=1.00000;AN=2;BaseQRankSum=0.155000;DP=165;ExcessHet=0.00000;FS=0.00000;MLEAC=2;MLEAF=1.00000;MQ=57.3500;MQRankSum=0.180000;QD=25.0500;ReadPosRankSum=-1.39900;SOR=0.379000;VQSLOD=5.77000;culprit=DP		110	"1/1"	99	fp	S08												2	14	2	8	29.5	3.9	16.7	85	78	81.5	10	0	5	72	64	68	42	42
Sentieon_HiFi	Unsure	Unsure	Expansion of poly-T. Draft benchmark has expansion of 12bp while 11bp is most common in Illumina	No	Yes	element cleanly supports 11bp ins and other techs are noisy	Element has almost all 11bp INS in reads that cross the homopolymer. Possible that this is mosiac, but only one read in Element has 12bp INS		chrX	74979348	74979349	1029.46		AC=1;AF=1;AN=1;ClippingRankSum=0.835;DP=27;FS=3.9;GC=31.36;MLEAC=1;MLEAF=1;ML_PROB=0;MQ=60;MQRankSum=0;NBQ=78.822;QD=38.13;RPA=24,35;RU=T;ReadPosEndDist=4555.27;SOR=0.97;STR;UDP=26		27	1	3	fp	S05												1	22	22	22	2.2	2.2	2.2	81	81	81	3	3	3	53	53	53	4	4
NYGC_GATK_Illumina	Yes	No							chrX	75518805	75518814	95.97	PASS	AC=1;AF=1.00;AN=1;DP=7;FS=0.000;MLEAC=1;MLEAF=1.00;MQ=50.34;MQ0=0;QD=31.99;SOR=1.179;VQSLOD=1.11;culprit=DP		3	1	99	fp	S06		767			767							2	2	2	2	20.5	19	19.75	100	100	100	0	0	0	82	76	79	51	50
ITER_ONT	Yes	No							chrX	76792652	76792653	30					1		fn	S15
DV_Revio	Yes	No	Mismapping in repetitive region						chrX	77122054	77122057	17.9	PASS		0.4	15	0|1	9	fp	S08												2	22	2	12	104	8.9	56.45	85	81	83	4	1	2.5	187	150	168.5	41	41
XYAlign_GATK_Illumina	Unsure	Unsure	problematic alignment region, large indel	No	Yes	dipcall error in benchmark causees missed ins next to del			chrX	77483467	77483469	890.01		AC=1;AF=1.00;AN=1;DP=20;FS=0.000;MLEAC=1;MLEAF=1.00;MQ=60.00;QD=34.72;SOR=0.693		20	1	99	fp	S06		1822			1822
NeuSomatic	Yes	No							chrX	77716303	77716307	100	PASS	SCORE=1.0000;DP=8;RO=7;AO=1;AF=0.125		8	0/1		fp	S05	178
DV_Revio	Yes	No	Tandem repeat region Not well suited to pileup based calling						chrX	78926742	78926743	40.1	PASS		0.7	10	1|0	36	fp	S04												3	24	11	13	42.7	20.6	38.8	90	76	76	18	6	17	655	372	480	42	42
ITER_ILMN	Unsure	No	Query deletion does Not have good support, though ILMN, PacBio and ONT also identify a 2 bp deletion in this low-complexity CCCT-repeat region; benchmark offers a good support for the 31 bp deletion but it is Not clear for the 8 bp insertion.	Unsure	No	long TR where long reads are noisy and short reads don't traverse TR, so hard to know what's correct			chrX	78965830	78965833	5.7	PASS	AC=1;AF=1;AN=1;NS=1;MAF=0;AC_Het=0;AC_Hom=0;AC_Hemi=1;HWE=1;ExcHet=1			1		fp	S08												1	4	4	4	129.5	129.5	129.5	85	85	85	6	6	6	469	469	469	0	0
ITER_ILMN	Yes	No							chrX	79142682	79142683	8.2	PASS	AC=1;AF=1;AN=1;NS=1;MAF=0;AC_Het=0;AC_Hom=0;AC_Hemi=1;HWE=1;ExcHet=1			1		fp	S08												1	2	2	2	28.5	28.5	28.5	85	85	85	0	0	0	78	78	78	50	50
Sentieon_HiFi	Unsure	Unsure	Site is an AT repeat. Illumina shows 22xAT and PacBio has 21xAT	Unsure	Unsure	hard to tell since all techs are noisy			chrX	79286078	79286085	161.04		AC=1;AF=1;AN=1;BaseQRankSum=0.412;ClippingRankSum=0;DP=23;Entropy=0.96;FS=4.761;GC=33.42;MLEAC=1;MLEAF=1;ML_PROB=0.27;MQ=60;MQRankSum=0;NBQ=70.812;QD=7.32;ReadPosEndDist=93.318;ReadPosRankSum=1.814;SOR=2.049;UDP=23		22	1	99	fp	S08												2	11	2	6.5	65.5	10.9	38.2	84	84	84	12	11	11.5	172	172	172	50	50
Sentieon_HiFi	Yes	Unsure	Site is 7xAT, 8xAC, 17xAT in ref. Sample has 9xAT, 7xAC, 20xAT in Illumina and HiFi. Callset is partially correct with 7xAT, 7xAC, 20xAT.	Yes	No	benchmark cleanly supported by short reads that traverse TR, and current benchmarking tools require entire haplotype to be correct			chrX	79700958	79700959	974.04		AC=1;AF=1;AN=1;DB;DP=23;Entropy=0.91;FS=0;GC=25.52;MLEAC=1;MLEAF=1;ML_PROB=0;MQ=60;NBQ=78.909;QD=42.35;ReadPosEndDist=115.4;SOR=1.402;UDP=23		23	1	99	fp	S04												1	2	2	2	17	17	17	93	93	93	0	0	0	59	59	59	50	50
ITER_ONT	Yes	No							chrX	79988073	79988074	30					1		fn	S09		3105			3105
DV_Element				Yes	No	mismapped element reads in LINE			chrX	79988151	79988152	11.2	PASS		0.225	40	0/1	11	fp	S02		3105			3105
XYAlign_GATK_Illumina	No	Yes	seems to be more evidence for 4bp vs 5bp indel	Yes	No	benchmark correctly calls 4bp ins instead of 3bp ins in GATK			chrX	79989367	79989368	469.01		AC=1;AF=1.00;AN=1;DP=16;FS=0.000;MLEAC=1;MLEAF=1.00;MQ=60.00;QD=33.50;SOR=1.329		14	1	99	fp	S05		1518			1518
ITER_ONT	Yes	No							chrX	80013567	80013568	30					1		fn	S11
UCLA_GATK_3_4_Illumina	Unsure	Yes	Low mapping quality region in Illumina 300X 2x150bp data & not called in callset. However, found in benchmark, T2T, HiFi, ONT, Elements, Diploid coverage.	Yes	No		SNP in benchmark supported across techs		chrX	80024970	80024971	30					1		fn	S11
ITER_ILMN	Yes	No							chrX	80049324	80049325	30					1		fn	S09		3409			3409
UCLA_GATK_3_4_Illumina	No	Yes	Benchmark variant likely result of ’t' repeats, rmsk:Simple_repeat:(TTTCTC)n	Yes	No		1bp INS in benchmark at beginning of TR. Element and Illumina reads that cross TR support 1bp INS.		chrX	80093763	80093764	30					1		fn	S15
NeuSomatic	Yes	No							chrX	80460744	80460745	30					1		fn	S11												2	2	2	2	26.5	19.5	23	100	100	100	0	0	0	106	78	92	48	0
NYGC_GATK_Illumina	Unsure		HomopolymerT: good supported by Illumna and Element, but fuzzy in ONT and PacBio.	Yes	No		Illumina and Element reads that cross the homopolymer support the 1bp INS		chrX	80620074	80620075	30					1		fn	S12		3361			3361
PEPPER_DV_ONT	Unsure	No	Should be MNP	Yes	No	All element and most illumina and HiFi reads that cross adjacent diTRs support 4 SNVs	Please Check JZ - Most llumina and Element reads that cross the TR support the 4 SNPs, but some reads support an 8bp DEL. On the edge of a LINE and HiFi is pretty clean, ONT not		chrX	81153590	81153591	30					1		fn	S11												2	2	2	2	28.5	17	22.75	100	100	100	0	0	0	114	68	91	49	0
UCLA_GATK_3_4_Illumina	Yes	Unsure	(1) Benchmark variant overlaps with rmsk:LINE:L1PA3. (2) Variant found in raw callset but filtered out downstream for not qualifying as VQSR PASS variant.						chrX	81700628	81700629	30					1		fn	S09		2227			2227
DV_Revio	Yes	No	ONT and HiFi reads with this allele have thousands of bases clipped to perfectly overlap a LINE						chrX	83065258	83065259	16.3	PASS		0.407407	27	1|0	16	fp	S02		6053			6053
UCLA_GATK_3_4_Illumina	No	No	non-PAR insertion overlaps repeat region, rmsk:Simple_repeat:(AT)n. Also contains deletion of a few base pairs & wild type calls in some reads in Illumina 300X 2x150bp dataset.	Yes	No	HiFi is clean in TR and has same alignment as benchmark, and clean illumina reads have same net indel though with different alignment	Please check JZ - several insertions, deletions, SNP in homopolymer adjacent to TR. Illumina and Element are noisy but HiFi supports benchmark variant.		chrX	83550057	83550058	30					1		fn	S11												6	113	2	46.5	300	2	3.6	92	68	83.5	10	1	6.5	298	125	243.5	47	35
XYAlign_GATK_Illumina	Unsure	Unsure	hemizygous reference allele?	No	Yes	Noisy C homopolymer in all techs except clean element and illumin reads, which support GATK's 1bp ins instead of 2bp ins			chrX	83605352	83605353	125.01		AC=1;AF=1.00;AN=1;DP=3;FS=0.000;MLEAC=1;MLEAF=1.00;MQ=60.00;QD=35.30;SOR=2.833		3	1	99	fp	S08
DRAGEN_Illumina	yes	no							chrX	83605352	83605353	39.35	PASS	AC=1;AF=1;AN=1;DP=5;FS=0;MQ=237.66;MQRankSum=0;QD=14.07;ReadPosRankSum=0;SOR=3.258;FractionInformativeReads=0.8		4	1	39	fp	S08
PEPPER_DV_ONT	Yes	No	Homopolymer issue	Yes	No				chrX	83981203	83981204	5.5	PASS		0.368421	19	2023-01-01	2	fp	S04												1	4	4	4	24.2	24.2	24.2	87	87	87	10	10	10	140	140	140	72	72
NeuSomatic	Yes	No							chrX	84251948	84251949	30					1		fn	S15												1	2	2	2	56.5	56.5	56.5	87	87	87	1	1	1	136	136	136	48	48
DV_Revio	Yes	No	Mismapping in repetitive region						chrX	84406531	84406532	0.2	RefCall		0.5	16	0/1	14	fn	S11												1	2	2	2	35.5	35.5	35.5	91	91	91	0	0	0	115	115	115	49	49
XYAlign_GATK_Illumina	Yes	No		Yes	No				chrX	84702818	84702819	30					1		fn	S09		3304			3304
UCLA_GATK_3_4_Illumina	Yes	Unsure	(1) Benchmark variant overlaps with rmsk:LINE:L1PA3. (2) Variant found in raw callset but filtered out downstream for not qualifying as VQSR PASS variant.						chrX	85531212	85531213	30					1		fn	S09		6644			6644
DV_Element				No	Yes	8bp ins only clear in element and called 9bp in benchmark			chrX	86105421	86105422	30					1		fn	S12	310											1	18	18	18	3.1	3.1	3.1	91	91	91	5	5	5	79	79	79	92	92
NYGC_GATK_Illumina	Yes	No							chrX	86296375	86296376	605	VQSRTrancheSNP99.80to100.00	AC=1;AF=1.00;AN=1;DP=16;FS=0.000;MLEAC=1;MLEAF=1.00;MQ=50.02;MQ0=0;QD=31.39;SOR=1.911;VQSLOD=-4.823e+00;culprit=MQ		15	1	99	fn	S11	313
DV_Element				Yes	No	TR supported by most reads in all techs that cross region			chrX	86599465	86599466	30					1		fn	S15												1	4	4	4	52	52	52	72	72	72	18	18	18	117	117	117	1	1
ITER_ILMN	Yes	No							chrX	86842222	86842223	7	PASS	AC=1;AF=1;AN=1;NS=1;MAF=0;AC_Het=0;AC_Hom=0;AC_Hemi=1;HWE=1;ExcHet=1			1		fp	S04												1	2	2	2	92.5	92.5	92.5	81	81	81	0	0	0	181	181	181	43	43
DRAGEN_Illumina	yes	no							chrX	86886428	86886429	30					1		fn	S12
ITER_ONT	Yes	No							chrX	86955614	86955616	12.22	PASS	AC=1;AF=1;AN=1;F;NS=1;MAF=0;AC_Het=0;AC_Hom=0;AC_Hemi=1;HWE=1;ExcHet=1			1		fp	S08
ITER_ONT	Yes	No							chrX	87075793	87075794	30					1		fn	S15	266
DV_Element				Yes	No	GA-rich region Noisy in element			chrX	87174886	87174895	30					1		fn	S15												3	46	4	4	36.8	3.6	10.2	100	77	85	15	0	12	201	82	139	72	26
XYAlign_GATK_Illumina	Yes	No		Yes	No				chrX	87304307	87304314	30					1		fn	S15												1	4	4	4	7.8	7.8	7.8	100	100	100	0	0	0	62	62	62	0	0
NeuSomatic	Yes	No							chrX	87331357	87331358	30					1		fn	S09		1405			1405							4	17	2	14	45.5	4.9	5.35	84	76	80	18	10	11.5	107	56	84	46	45
NYGC_GATK_Illumina	Yes	No							chrX	87466286	87466287	645	VQSRTrancheSNP99.60to99.80	AC=1;AF=1.00;AN=1;DP=15;FS=0.000;MLEAC=1;MLEAF=1.00;MQ=59.62;MQ0=0;NEGATIVE_TRAIN_SITE;QD=36.18;SOR=1.473;VQSLOD=-2.141e+00;culprit=MQ		15	1	99	fn	S11												4	116	15	43	8.9	2	2.7	93	78	83.5	6	0	2	324	51	224.5	15	0
PEPPER_DV_ONT	Yes	No	Homopolymer issue	Yes	No				chrX	87489962	87489963	16.7	PASS		0.125	24	2023-01-01	16	fp	S08
Sentieon_HiFi	Yes	No	Poly-A site						chrX	87541489	87541490	956.04		AC=1;AF=1;AN=1;DP=27;Entropy=0.73;FS=0;GC=49.04;MLEAC=1;MLEAF=1;ML_PROB=0;MQ=60;NBQ=75.477;QD=35.41;RPA=1,3;RU=A;ReadPosEndDist=69.083;SOR=0.693;STR;UDP=27		27	1	99	fp	S08	310
PEPPER_DV_ONT	Yes	No	ONT bias	Yes	No				chrX	88291172	88291173	30					1		fn	S11												1	2	2	2	14.5	14.5	14.5	100	100	100	0	0	0	58	58	58	51	51
PEPPER_DV_ONT	Yes	No	Homopolymer error ONT	Yes	No				chrX	88292084	88292085	9.8	PASS		1	9	2023-01-01	5	fp	S02		1967			1967
NYGC_GATK_Illumina	Yes	No							chrX	88787263	88787264	899	VQSRTrancheSNP99.60to99.80	AC=1;AF=1.00;AN=1;DP=27;FS=0.000;MLEAC=1;MLEAF=1.00;MQ=59.82;MQ0=0;NEGATIVE_TRAIN_SITE;QD=33.30;SOR=1.101;VQSLOD=-1.807e+00;culprit=MQ		27	1	99	fn	S09		6153			6153
PEPPER_DV_ONT	Yes	No	Homopolymer issue	Yes	No				chrX	89014298	89014299	30					1		fn	S15	322											1	18	18	18	1.9	1.9	1.9	88	88	88	11	11	11	52	52	52	9	9
DV_Revio	Yes	No	Mismapping in repetitive region						chrX	89134498	89134499	30					1		fn	S15												2	17	2	9.5	87	10.7	48.85	88	82	85	9	6	7.5	240	150	195	47	47
NeuSomatic	Yes	No							chrX	89881705	89881706	35.2289	PASS	SCORE=0.9997;DP=14;RO=0;AO=14;AF=1.0		14	0/1		fp	S02		1051			1051
DRAGEN_Illumina	yes	no							chrX	90633733	90633734	30					1		fn	S13												5	105	2	12	200	2.6	9.9	96	67	79	19	4	15	270	59	156	44	40
DV_Revio	Yes	No	Homopolymer sequencing error, HiFi reads show >2 alleles						chrX	91079803	91079804	27.7	PASS		0.571429	14	0/1	3	fp	S08
ITER_ONT	Yes	No							chrX	91357445	91357446	8.27	PASS	AC=1;AF=1;AN=1;F;NS=1;MAF=0;AC_Het=0;AC_Hom=0;AC_Hemi=1;HWE=1;ExcHet=1			1		fp	S02			1905
NeuSomatic	Yes	No							chrX	91549344	91549346	30					1		fn	S12	292
XYAlign_GATK_Illumina	Yes	No		Yes	No				chrX	91801178	91801180	30					1		fn	S13	296
UCLA_GATK_3_4_Illumina	Yes	Unsure	(1) Benchmark variant overlaps with SenDup region, chrY:4,961,295-5,398,165. (2) Variant found in raw callset but filtered out downstream for not qualifying as VQSR PASS variant.						chrX	91812654	91812655	30					1		fn	S09
UCLA_GATK_3_4_Illumina	Yes	Unsure	(1) Benchmark variant overlaps with SenDup region, chrY:5,464,147-6,234,575. (2) Variant found in raw callset but filtered out downstream for not qualifying as VQSR PASS variant.						chrX	93098112	93098113	30					1		fn	S09
ITER_ONT	Yes	No							chrX	93260239	93260241	6.29	PASS	AC=1;AF=1;AN=1;F;NS=1;MAF=0;AC_Het=0;AC_Hom=0;AC_Hemi=1;HWE=1;ExcHet=1			1		fp	S08
NYGC_GATK_Illumina	Unsure		TATA simple repeat: good support from Illumina and Element, but dicordant support from PacBio and ONT	Yes	No		Almost all reads from Element and Illumina that cross the TR support 4bp DEL. Query filters a SNP.		chrX	93529396	93529401	30					1		fn	S15	61											1	2	2	2	24.5	24.5	24.5	100	100	100	0	0	0	98	98	98	48	48
PEPPER_DV_ONT	Yes	No	Homopolymer issue	Yes	No				chrX	94309985	94309986	5.3	PASS		0.363636	22	2023-01-01	5	fp	S05	315
UCLA_GATK_3_4_Illumina	No	Yes	Benchmark variant likely result of ‘a' repeats, rmsk:SINE:AluSx	Yes	No		12bp INS in benchmark at beginning of homopolymer. Element reads that cross homopolymer support 12bp INS. Few Illumina reads cross homopolymer but those that do support 12bp INS.		chrX	94517869	94517870	30					1		fn	S15	306
PEPPER_DV_ONT	Yes	No	Long insert/consensus issue	Yes	No				chrX	95469346	95469347	30					1		fn	S15												1	2	2	2	17.5	17.5	17.5	93	93	93	0	0	0	61	61	61	51	51
ITER_ONT	Yes	No							chrX	96501143	96501145	2.35	PASS	AC=1;AF=1;AN=1;F;NS=1;MAF=0;AC_Het=0;AC_Hom=0;AC_Hemi=1;HWE=1;ExcHet=1			1		fp	S06			428
Sentieon_HiFi	Yes	No							chrX	96619302	96619303	30					1		fn	S11
ITER_ILMN	Yes	No							chrX	96939595	96939596	30					1		fn	S11												6	30	2	17	19.8	2.1	5.1	100	82	92.5	3	0	0	140	56	82	51	19
NYGC_GATK_Illumina	Yes	No							chrX	97095332	97095333	526	VQSRTrancheSNP99.60to99.80	AC=1;AF=1.00;AN=1;DP=16;FS=0.000;MLEAC=1;MLEAF=1.00;MQ=59.42;MQ0=0;NEGATIVE_TRAIN_SITE;QD=32.88;SOR=0.941;VQSLOD=-2.384e+00;culprit=MQ		16	1	99	fn	S11	323
XYAlign_GATK_Illumina	Yes	No		Yes	No				chrX	98476178	98476200	30					1		fn	S15												1	2	2	2	24	24	24	100	100	100	0	0	0	96	96	96	50	50
UCLA_GATK_3_4_Illumina	Unsure	Unsure	Benchmark variant is a result of mis-mapping by a few base pairs. trf:5.3x26bp TATATATATATATACACACACATATA Repeat region.	Yes	No	Benchmark supported by element reads that cross the TR, and illumina reads that reach in from each side, and is around the average of HiFi and ONT indel length	Please check JZ - several insertions, deletions, SNP in homopolymer adjacent to TR. Illumina and Element are noisy but HiFi supports benchmark variant.		chrX	99903949	99903952	4023.08	PASS	AC=2;AF=1.00000;AN=2;DB;DP=132;ExcessHet=0.00000;FS=0.00000;MLEAC=2;MLEAF=1.00000;MQ=59.3600;QD=30.7100;SOR=1.11600;VQSLOD=5.38000;culprit=DP		131	"1/1"	99	fp	S06		433			433							3	26	2	2	21.5	5.3	20.5	95	83	94	0	0	0	148	59	64	51	49
DV_HiFi	No	Partially	There are 2 possible insertions of repeats (length 10 and 15). Truth is 10. Element clearly shows 15, which has support in PacBio and ONT (though they also support 10). It's also possible there is a subclonal real difference in repeat number. In any case, 15 has better support than 10 INS here. DeepVariant is 1/2 due to multi-allelic interaction with script	No	Unsure	changing to Unsure for consistency because it would only be correct if this is mosaic since it's a haploid region			chrX	99988775	99988776	30					1		fn	S15												2	5	5	5	23.8	11.6	17.7	98	86	92	9	0	4.5	89	88	88.5	72	65
ITER_ILMN	Yes	No							chrX	100455205	100455206	30					1		fn	S15												4	24	4	12	35.2	7.2	16.35	88	79	82.5	8	0	7.5	214	111	186	71	39
ITER_ONT	Yes	No							chrX	100455218	100455219	30					1		fn	S11												4	24	4	12	35.2	7.2	16.35	88	79	82.5	8	0	7.5	214	111	186	71	39
ITER_ONT	Yes	No							chrX	100622082	100622083	6.4	PASS	AC=1;AF=1;AN=1;F;NS=1;MAF=0;AC_Het=0;AC_Hom=0;AC_Hemi=1;HWE=1;ExcHet=1			1		fp	S04
ITER_ONT	Yes	No							chrX	100724867	100724868	30					1		fn	S12
DV_HiFi	No	Yes	Element is very clean here, supporting a 1 bp deletion	No	Yes	agree this is a homopolymer error in the benchmark			chrX	100953902	100953904	18.8	PASS				2023-01-01	6	fp	S05	302
ITER_ONT	Yes	No							chrX	100961242	100961244	30					1		fn	S13		283			283
PEPPER_DV_ONT	Yes	No	Homopolymer issue	Yes	No				chrX	101566957	101566959	30					1		fn	S13		4507			4507
XYAlign_GATK_Illumina	Yes	No		Yes	No				chrX	102220692	102220693	30					1		fn	S13												1	2	2	2	16.5	16.5	16.5	93	93	93	0	0	0	57	57	57	48	48
DV_Element				Yes	No	1bp del in low MQ region supported by long reads and low MQ element			chrX	102312180	102312182	30					1		fn	S13
DV_Element				Yes	No	missed by element due to low MQ			chrX	102313798	102313799	30					1		fn	S09
NeuSomatic	Yes	No							chrX	102328048	102328049	27.6956	PASS	SCORE=0.9983;DP=29;RO=4;AO=24;AF=0.8571		29	0/1		fp	S06
DV_Element				Unsure	Unsure	all techs are Noisy and/or low coverage in GA repeat, so unclear what is correct but there's a good chance the benchmark is Not perfect			chrX	102354297	102354303	6.4	PASS		0.571429	7	"1/1"	4	fp	S06												1	2	2	2	71	71	71	92	92	92	7	7	7	221	221	221	47	47
DV_HiFi	Yes	No	Reads are MAPQ below mapping threshold for DeepVariant	Yes	No				chrX	102365202	102365203	30					1		fn	S09
DV_HiFi	No	Yes	Slightly confused as Verkko doesn't even have a deletion here. There are just a few reads with a deletion, most are reference	Yes	No	verkko/benchmark do call a 1bp del here correctly and it ia supported by most reads (maybe IGV was hiding 1bp indels?)			chrX	102374921	102374923	30					1		fn	S13
DRAGEN_Illumina	yes	no							chrX	102438547	102438549	30					1		fn	S13		487			487
DV_Revio	Yes	No	Allele looks right, geNotype is wrong, Not sure why geNotype is called HET since HOMALT signal in reads seems clear						chrX	102440178	102440179	30					1		fn	S13
NeuSomatic	Yes	No							chrX	104476317	104476322	30					1		fn	S15												1	4	4	4	17	17	17	96	96	96	0	0	0	100	100	100	44	44
PEPPER_DV_ONT	No	No	I think the pacbio insert here is erroneous, ONT doesn't get it right either	No	No	Agree that benchmark seems to be wrong since no clean element or illumina reads support ins	Please Check JZ - No llumina and Element reads that cross the homopolymer support either an INS or DEL		chrX	104797184	104797185	30					1		fn	S15
DV_Element				Yes	No	benchmark del in TC rich region supported by most reads in all techs, though element interestingly has some Noisy SNV errors			chrX	106487060	106487073	25.9	PASS		0.428571	7	0/1	4	fp	S08												1	4	4	4	19.5	19.5	19.5	100	100	100	0	0	0	156	156	156	0	0
XYAlign_GATK_Illumina	Yes	No		Yes	No				chrX	107161631	107161632	30					1		fn	S13		6132			6132
DRAGEN_Illumina	yes	no							chrX	107204744	107204745	11.77	PASS	AC=1;AF=1;AN=1;DP=12;FS=0;MQ=120.48;MQRankSum=0;QD=7.18;ReadPosRankSum=0;SOR=2.67;FractionInformativeReads=1		12	1	12	fp	S06												2	76	24	50	11	3.8	7.4	92	92	92	7	7	7	484	416	450	52	52
ITER_ONT	Yes	No							chrX	107204748	107204793	30					1		fn	S13												2	76	24	50	11	3.8	7.4	92	92	92	7	7	7	484	416	450	52	52
ITER_ONT	Unsure	No	Benchmark called a 12 bp deletion in this CTTT-repeat region, and data from all techNologies show evidence of a deletion in the region supported by the lowering coverage, presence of different length-deletions, etc.; however, we are Not sure that the benchmark deletion has a length of 12 bp after revising the different alignments from short- and long-reads.						chrX	108526670	108526683	30					1		fn	S15												3	20	4	4	33.8	2.1	14	95	85	91	8	3	4	243	60	68	0	0
PEPPER_DV_ONT	Yes	No	Homopolymer issue	Yes	No				chrX	108663742	108663744	3.9	PASS		0.333333	30	2023-01-01	4	fp	S06		601			601
DV_Revio	Yes	No	Tandem repeat region Not well suited to pileup based calling						chrX	109847719	109847720	11.7	PASS		0.8	20	1|0	9	fp	S04
DRAGEN_Illumina	yes	no							chrX	110017443	110017444	30					1		fn	S11												1	4	4	4	16.2	16.2	16.2	96	96	96	0	0	0	94	94	94	0	0
NYGC_GATK_Illumina	Unsure		HomopolymerT: fuzzy allignment for all techs expect Element	Yes	No	Element clearly supports benchmark and other techs are noisy	Please check JZ - Element reads that cross homopolymer support 1bp DEL. Illumina reads are noisy.		chrX	110044592	110044594	30					1		fn	S12	166
DV_Revio	Yes	No	Mismapping in repetitive region						chrX	110912413	110912414	24.9	PASS		0.444444	18	0/1	11	fp	S08												3	15	3	6	34.7	13.5	30.2	86	75	78	12	7	10	149	74	79	64	52
XYAlign_GATK_Illumina	Yes	No		Yes	No				chrX	111416949	111416952	103.01		AC=1;AF=1.00;AN=1;DP=9;FS=0.000;MLEAC=1;MLEAF=1.00;MQ=60.00;QD=25.75;SOR=0.693		4	1	99	fp	S08												1	2	2	2	43	43	43	88	88	88	0	0	0	73	73	73	37	37
UCLA_GATK_3_4_Illumina	No	No	Variant likely a result of ‘a’ repeats, rmsk:SINE:AluSc8	Yes	No		11bp INS in benchmark with 10bp INS in query. Element reads that cross homopolymer support 11bp INS while many Illumina reads don't cross homopolymer but 2 that do support 11bp INS.		chrX	111602542	111602543	30					1		fn	S15	308
NeuSomatic	Yes	No							chrX	112919937	112919939	30					1		fn	S12
DRAGEN_Illumina	yes	no							chrX	112954517	112954518	30					1		fn	S11												3	12	4	4	30.8	20.2	20.5	86	70	74	13	9	12	175	58	67	1	0
DV_Element				Yes	No	Long series of different diTRs, and the benchmark seems likely correct because most HiFi reads support the lengths in the benchmark, and different illumina reads support different parts of the benchmark calls, and verkko supports the same calls, so it's borderline but I think the preponderence of evidence supports the benchmark even though HiFi is Noisy and the repeat is too long for illumina aft…			chrX	113891221	113891222	3.9	PASS		0.875	8	"1/1"	3	fp	S04												2	29	2	15.5	85	5.6	45.3	83	80	81.5	8	6	7	187	166	176.5	50	50
NeuSomatic	Yes	No							chrX	113891271	113891272	30					1		fn	S15												2	29	2	15.5	85	5.6	45.3	83	80	81.5	8	6	7	187	166	176.5	50	50
PEPPER_DV_ONT	Yes	No	Homopolymer issue	Yes	No				chrX	115279115	115279116	30					1		fn	S11	151
XYAlign_GATK_Illumina	No	Yes	reference A* repeat appears to be the correct length	Yes	No	All Element reads that cross long A homopolymer support benchmark, and most HiFi and illumina reads do as well			chrX	115316274	115316275	30					1		fn	S12			2841
PEPPER_DV_ONT	Yes	No	Homopolymer issue	Yes	No				chrX	115316668	115316670	3.3	PASS		0.25	28	2023-01-01	3	fp	S06			2841
UCLA_GATK_3_4_Illumina	Yes	Unsure	Benchmark variant also found in raw callset but filtered out in downstream step for not qualifying as VQSR PASS variant.						chrX	115401825	115401826	30					1		fn	S11
DV_HiFi	No	No	Element very clearly shows 8 bp insertion of A in homopolymer. Verkko assembly has 9 bp insertion. Again, DeepVariant calls 1/2 8bp and 9bp insertion, which is a multi-allelic that my probably reassignment script doesn't manage. This should be 8 bp A insertion	No	No	agree			chrX	115548160	115548161	30					1		fn	S12
ITER_ILMN	Unsure	No	All techNologies support the query variant although ITER-ILMN data offers lower coverage; benchmark identifies a 26 bp insertion followed by a 6 bp deletion, but the rest of techNology alignments support an alternative representation; in other words, we think there is evidence of variation at this region but we are Not sure of the correct representation.	Yes	No	Element, Illumina, and most HiFi reads that cross diTRs support benchmark net 20bp ins though with different representation	While the short read data is mixed on the net 20bp INS, the HiFi data is quite consistent. This is in a LINE which in V4.2.1 we showed that HiFi is likely correct and short reads can have issues.		chrX	116187215	116187216	24.8	PASS	AC=1;AF=1;AN=1;NS=1;MAF=0;AC_Het=0;AC_Hom=0;AC_Hemi=1;HWE=1;ExcHet=1			1		fp	S04												4	13	2	10	35.5	4.5	6.3	82	76	79.5	14	7	9.5	79	52	68.5	51	51
ITER_ILMN	Yes	No							chrX	116187342	116187345	30					1		fn	S12	315
DV_Revio	Yes	No	Homopolymer sequencing error, HiFi reads show >2 alleles						chrX	117401270	117401272	30					1		fn	S15
DV_HiFi	Yes	No	Element very clearly supports truth. Likely variant representation issue in DeepVariant	Yes	No				chrX	117623135	117623136	17.5	PASS				2023-01-01	17	fp	S06		2872			2872
ITER_ILMN	Yes	No							chrX	117699919	117699920	30					1		fn	S13		8150			8150
UCLA_GATK_3_4_Illumina	No	No	Variant in benchmark and callset a likely result of simple repeats (GA)n.	No	Yes	Error in benchmark in diTR - should be 4bp instead of 6bp ins. Also not fixed in v0.9 T2T HG002	Please check JZ - 6bp INS then 1bp INS in benchmark with 1bp INS then 4bp INS in query. Element reads that cross TR support query INS while many Illumina reads don't cross TR.		chrX	118053848	118053849	157	PASS	AC=2;AF=1.00000;AN=2;DP=23;ExcessHet=0.00000;FS=0.00000;MLEAC=2;MLEAF=1.00000;MQ=61.6700;QD=19.6300;SOR=2.30300;VQSLOD=3.70000;culprit=DP		8	"1/1"	24	fp	S08												2	2	2	2	50	17	33.5	100	93	96.5	6	0	3	173	68	120.5	48	0
DV_Revio	Unsure	No	Repetitive region, Not sure what's real	Yes	No		Reads that cross TR in Element support SNP, 1bp DEL, 4bp DEL as shown in assembly		chrX	119156970	119156975	30					1		fn	S15												4	27	2	23	25.5	3.3	3.85	100	77	81	19	0	10.5	111	82	100.5	49	41
ITER_ILMN	Yes	No							chrX	119950441	119950442	20.3	PASS	AC=1;AF=1;AN=1;NS=1;MAF=0;AC_Het=0;AC_Hom=0;AC_Hemi=1;HWE=1;ExcHet=1			1		fp	S08												1	2	2	2	21	21	21	100	100	100	0	0	0	84	84	84	50	50
DV_HiFi	No	Unsure	Element, PacBio, and ONT agree on some amount of AT repeat expansion and contraction of CT. This one is worth a look at. Element iand PacBio are the clearest signal here and I think indicates that the Verkko assembly may mis-estimate the repeat numbers here.	Yes	No	I think HiFi-DV and the benchmark have different representations of the same complex variant, since the insertion and deletion add to the same total length change, but DV mistakenly calls the insertion heterozygous so the whole complex variant is called incorrect, including the SNVs			chrX	120355026	120355027	21.6	PASS				2023-01-01	21	fp	S04												2	2	2	2	26.5	25	25.75	96	84	90	4	0	2	93	70	81.5	41	1
DV_Revio	Unsure	Unsure	Tandem repeat region Not well suited to pileup based calling	Yes	No	I think HiFi-DV and the benchmark have different representations of the same complex variant, since the insertion and deletion add to the same total length change, but DV mistakenly calls the insertion heterozygous so the whole complex variant is called incorrect, including the SNVs	Please Check JZ, but I think same variant as above, but DV_Revio is refcall filtering a 32bp INS so not just a representation issue in Revio	I think this is just a different representation. Assembly shows nearby 12 bp deletion and 46 bp insertion. This effectively shortens the CT repeat and lengthens the AT and GTA repeats which to be what long reads are supporting with SNPs and shorter insertion lengths.	chrX	120355026	120355027	13.2	PASS		1	15	"1/1"	13	fp	S04												2	2	2	2	26.5	25	25.75	96	84	90	4	0	2	93	70	81.5	41	1
PEPPER_DV_ONT	Yes	No	Homopolymer issue	Yes	No				chrX	121384115	121384116	4.6	PASS		0.25	24	2023-01-01	4	fp	S05	308											1	17	17	17	2	2	2	94	94	94	0	0	0	59	59	59	85	85
ITER_ONT	Yes	No							chrX	121457987	121457988	6.71	PASS	AC=1;AF=1;AN=1;F;NS=1;MAF=0;AC_Het=0;AC_Hom=0;AC_Hemi=1;HWE=1;ExcHet=1			1		fp	S04												6	42	2	16.5	36.5	2.6	6.95	91	70	83.5	16	2	6.5	159	50	105	47	35
NYGC_GATK_Illumina	Unsure	No	LINE, good support for an INDEL in all techs other than IL and Element, Unsure about the length though given it doesn't agree with PacBio/ONT	Yes	No		LINE with HiFi noisy though largely supports 3-5bp DEL then SNP. Element reads that cross homopolymer have 6bp DEL instead of 4bp DEL then 2bp. Illumina reads that cross homopolymer have a mix of support including 6bp DEL instead of 4bp DEL then 2bp. Reasonable support for benchmark variant		chrX	121526517	121526518	175	PASS	AC=1;AF=1.00;AN=1;DP=6;FS=0.000;MLEAC=1;MLEAF=1.00;MQ=60.00;MQ0=0;QD=29.17;SOR=2.303;VQSLOD=14.49;culprit=DP		6	1	99	fp	S04												1	2	2	2	27.5	27.5	27.5	100	100	100	0	0	0	110	110	110	49	49
DV_HiFi	Yes	No	Element very clearly supports 4bp deletion in truth	Yes	No				chrX	122841596	122841601	30					1		fn	S12	311
ITER_ILMN	Yes	No							chrX	123304070	123304071	30					1		fn	S15
DV_HiFi	Yes	No	Looks like aNother copy mapping to this location with PacBio and ONT	Yes	No				chrX	123463571	123463580	30					1		fn	S13												3	4	4	4	62	8.2	9.2	100	81	96	16	0	3	292	59	74	71	27
DRAGEN_Illumina	yes	no							chrX	123463575	123463576	5.59	PASS	AC=1;AF=1;AN=1;DP=10;FS=0;MQ=231.97;MQRankSum=0.747;QD=0.01;ReadPosRankSum=0.747;SOR=2.833;FractionInformativeReads=0.889		8	1	6	fp	S04												3	4	4	4	62	8.2	9.2	100	81	96	16	0	3	292	59	74	71	27
UCLA_GATK_3_4_Illumina	Yes	No	Variant in callset overlaps with GAAA repeats						chrX	123463683	123463684	1547.03	PASS	AC=2;AF=1.00000;AN=2;DP=119;ExcessHet=0.00000;FS=0.00000;MLEAC=2;MLEAF=1.00000;MQ=53.4500;QD=28.0100;SOR=2.43200;VQSLOD=5.13000;culprit=DP		36	"1/1"	99	fp	S08												3	4	4	4	62	8.2	9.2	100	81	96	16	0	3	292	59	74	71	27
XYAlign_GATK_Illumina	Yes	No	Illumina can't resolve repeat	Yes	No				chrX	123463707	123463708	289.01		AC=1;AF=1.00;AN=1;DP=12;FS=0.000;MLEAC=1;MLEAF=1.00;MQ=55.84;QD=28.18;SOR=3.258		4	1	99	fp	S08												3	4	4	4	62	8.2	9.2	100	81	96	16	0	3	292	59	74	71	27
PEPPER_DV_ONT	Yes	No	Homopolymer issue	Yes	No				chrX	123717692	123717693	30					1		fn	S13		858			858
UCLA_GATK_3_4_Illumina	No	Yes	Variant in benchmark likely a result of simple repeats (T)n	Yes	No		4bp DEL in benchmark at beginning of homopolymer. Element reads that cross homopolymer support 4bp DEL while manyl Illumina reads don't cross homopolymer.		chrX	123839614	123839619	30					1		fn	S12
ITER_ONT	Yes	No							chrX	123848768	123848769	12.01	PASS	AC=1;AF=1;AN=1;F;NS=1;MAF=0;AC_Het=0;AC_Hom=0;AC_Hemi=1;HWE=1;ExcHet=1			1		fp	S04	313
DRAGEN_Illumina	no	yes	listed as a 1bp insertion but I think it might be a 2bp insertion	Yes	No		Element reads that cross the homopolymer all support 1bp INS		chrX	123855098	123855099	30					1		fn	S15	580
ITER_ILMN	Unsure	No	Query 10 bp insertion is Not well supported; benchmark called a 14 bp insertion, but we are Not sure that the insertion is 14 bp or 12+2 bp. An insertion seems to be present, but its length is Not clear in this low-complexity CCTT-repeat region.	Unsure	No	I think the benchmark is probably correct since a couple Illumina reads support all the benchmark calls, and most HiFi reads support the same net length, but hard to know for sure without short reads that traverse TR region and due to noise in long reads	Justin Z please check - it appears that a majority of ONT and HiFi data support a net 14bp INS though support is not uniform. few of the short reads in Ill or Element actually cross TR so difficult to draw conclusion		chrX	124236962	124236963	16	PASS	AC=1;AF=1;AN=1;NS=1;MAF=0;AC_Het=0;AC_Hom=0;AC_Hemi=1;HWE=1;ExcHet=1			1		fp	S08												2	30	4	17	20	2.8	11.4	96	73	84.5	10	0	5	150	70	110	0	0
NYGC_GATK_Illumina	Unsure		TATA simple repeat: discordant support acorss techs; challenging to curate. Hard to ensuring that the nearbly indel lengths in the alignment across techs add up to the same number. Matching support seems to come only from ONT	Yes	No		ONT supports the 34bp DEL, 2bp INS, 17bp INS that occurs within this TATA TR. 6/29 HiFi reads support that set of variants, though some reads are noisy the rest largely support a total of 15bp DEL and SNPs so I do think support for the benchmark is in HiFi and ONT. There might be some small errors in HiFi reads in such a large TR. Essentially none of the Illumina and Element reads span this TR.		chrX	124471316	124471351	30					1		fn	S15												5	41	7	24	92.1	10.3	29	80	70	77	26	14	16	540	375	477	50	49
UCLA_GATK_3_4_Illumina	Yes	No	Variant in callset overlaps with simple (TATATAA)n repeats and is not supported by Illumina 300X 2x150bp reads.						chrX	124471405	124471406	3361.06	PASS	AC=2;AF=1.00000;AN=2;DP=75;ExcessHet=0.00000;FS=0.00000;MLEAC=2;MLEAF=1.00000;MQ=60.0000;QD=30.6300;SOR=1.40200;VQSLOD=16.8200;culprit=DP		75	"1/1"	99	fp	S04												5	41	7	24	92.1	10.3	29	80	70	77	26	14	16	540	375	477	50	49
UCLA_GATK_3_4_Illumina	Yes	No	Variant in callset likely due to simple (TATATAA)n repeats.						chrX	124471430	124471431	4261.06	PASS	AC=2;AF=1.00000;AN=2;DB;DP=95;ExcessHet=0.00000;FS=0.00000;MLEAC=2;MLEAF=1.00000;MQ=60.0000;QD=29.5400;SOR=1.42000;VQSLOD=16.7400;culprit=DP		95	"1/1"	99	fp	S04												5	41	7	24	92.1	10.3	29	80	70	77	26	14	16	540	375	477	50	49
NeuSomatic	Yes	No							chrX	124471437	124471438	15.1367	PASS	SCORE=0.9694;DP=47;RO=19;AO=28;AF=0.5957		47	"1/1"		fp	S04												5	41	7	24	92.1	10.3	29	80	70	77	26	14	16	540	375	477	50	49
NeuSomatic	Yes	No							chrX	126616862	126616863	30					1		fn	S13		574			574							1	2	2	2	31	31	31	78	78	78	3	3	3	52	52	52	42	42
ITER_ONT	Yes	No							chrX	126878417	126878419	30					1		fn	S13		1246			1246
DV_HiFi	Yes	No	Hard to get evidence across files	Yes	No				chrX	127746254	127746255	30					1		fn	S15												1	2	2	2	22	22	22	95	95	95	4	4	4	79	79	79	48	48
DV_Revio	Yes	No	Homopolymer sequencing error, HiFi reads show >2 alleles						chrX	127942282	127942283	30					1		fn	S12	324
NYGC_GATK_Illumina	Unsure		HomopolymerA: fuzzy allignment for all techs expect Element. Illumina seems to support a large insertion (instead of a deletion)	Yes	No		Element reads that cross the homopolymer support 1bp DEL as do a majority of HiFi which is important because in a LINE		chrX	128075373	128075375	30					1		fn	S12		1848			1848
PEPPER_DV_ONT	Unsure	No	Complex deletion, Unsure of the length	Yes	No	Pretty much all the illumina and element reads that traverse TR have 30bp del, and most HiFi reads do as well	Almost all llumina and Element reads that cross the two TRs support a DEL that is 30bp though some support 28bp DEL. HiFi has pretty reasonable support for 28bp or 30bp.		chrX	128354570	128354599	8.5	PASS		0.6	5	2023-01-01	8	fp	S06			254									2	2	2	2	24.5	22.5	23.5	100	100	100	0	0	0	98	90	94	48	0
UCLA_GATK_3_4_Illumina	No	Yes	Benchmark variant likely result of repeats, trf:13.8x12bp:AGAAAGAAAGAA	Yes	No	Benchmark is supported by illumina and element reads that come in from each side, and is around the average of HiFi reads though they are noisy and with a different representation	Please check JZ - several insertions, deletions, SNP in homopolymer adjacent to TR. No tech supports benchmark entirely in this region but could be correct		chrX	128908258	128908259	30					1		fn	S15												5	20	4	8	31.5	3.2	13.8	95	78	86	21	0	6	208	56	207	72	52
PEPPER_DV_ONT	Yes	No	Homopolymer issue	Yes	No				chrX	129283064	129283069	30					1		fn	S12	314
DV_Element				No	Yes	GA-rich region Noisy across techs but extra 2bp net ins in benchmark seems Not to be supported by clean element and illumina reads and many HiFi reads			chrX	129952797	129952798	30					1		fn	S15												1	2	2	2	28	28	28	100	100	100	0	0	0	112	112	112	0	0
XYAlign_GATK_Illumina	Yes	No		Yes	No				chrX	130043783	130043784	30					1		fn	S12												1	2	2	2	19.5	19.5	19.5	100	100	100	0	0	0	78	78	78	48	48
DRAGEN_Illumina	yes	no							chrX	131795355	131795356	31.66	PASS	AC=1;AF=1;AN=1;DP=7;FS=0;MQ=245.18;MQRankSum=0;QD=9.7;ReadPosRankSum=0;SOR=1.329;FractionInformativeReads=0.857		6	1	32	fp	S05												2	8	5	6.5	9.6	4.6	7.1	90	82	86	17	9	13	53	50	51.5	0	0
DRAGEN_Illumina	yes	no							chrX	132532502	132532506	30					1		fn	S12
ITER_ONT	Yes	No							chrX	133119320	133119322	6.72	PASS	AC=1;AF=1;AN=1;F;NS=1;MAF=0;AC_Het=0;AC_Hom=0;AC_Hemi=1;HWE=1;ExcHet=1			1		fp	S06		91			91
ITER_ONT	Unsure	No	Benchmark shows a 2 bp insertion followed by a variant; however, the HAP BAM only shows the insertion; in addition, the 2 bp TC insertion and C/T variant may be replaced by an alternative representation (a 'C' flanked by two 'T' insertions).	Yes	No	pretty much all illumina and element reads support benchmark, and most HiFi reads have different representation of the same thing	The HAP BAM shows the 2bp INS followed by a SNP. Element reads that cross the homopolymer support this along with many Illumina reads		chrX	133519485	133519486	30					1		fn	S11	305
DRAGEN_Illumina	yes	no							chrX	134687814	134687819	30					1		fn	S15	109											1	2	2	2	26.5	26.5	26.5	100	100	100	0	0	0	106	106	106	50	50
ITER_ILMN	Yes	No							chrX	134968287	134968288	30					1		fn	S11												1	2	2	2	13.5	13.5	13.5	100	100	100	0	0	0	54	54	54	0	0
ITER_ILMN	Yes	No							chrX	134968298	134968299	30					1		fn	S11												1	2	2	2	21	21	21	100	100	100	0	0	0	84	84	84	50	50
UCLA_GATK_3_4_Illumina	Yes	No	Variant in callset overlaps with simple repeats(TTC)n						chrX	134986696	134986699	3362.03	PASS	AC=2;AF=1.00000;AN=2;DB;DP=144;ExcessHet=0.00000;FS=0.00000;MLEAC=2;MLEAF=1.00000;MQ=58.2600;POSITIVE_TRAIN_SITE;QD=30.2600;SOR=1.27000;VQSLOD=6.93000;culprit=DP		76	"1/1"	99	fp	S08												1	4	4	4	40.8	40.8	40.8	94	94	94	3	3	3	173	173	173	0	0
XYAlign_GATK_Illumina	Yes	No		Yes	No				chrX	135554882	135554883	30					1		fn	S12
UCLA_GATK_3_4_Illumina	No	No	Variant likely a result of repeats trf:20.5x4bp:AAAG	Yes	No	benchmark representation supported by illumina reads that traverse the TR, and HiFi and element have the same net indel	Please check JZ - insertion and deletion in TR. No tech supports benchmark entirely in this region but could be correct		chrX	135591724	135591725	30					1		fn	S15												2	17	4	10.5	20.5	2.2	11.35	90	85	87.5	9	7	8	62	58	60	81	66
DV_Element				Yes	No	missed by element due to low MQ			chrX	135672079	135672080	30					1		fn	S09			1326
NeuSomatic	Yes	No							chrX	136380660	136380661	30					1		fn	S11												5	12	3	6	53	14	17.8	94	83	86	4	0	1	145	57	95	0	0
DV_HiFi	Yes	No	Element clearly supports truth	Yes	No				chrX	136591450	136591451	30					1		fn	S11												2	14	4	9	36.8	2.7	19.75	92	91	91.5	4	2	3	150	54	102	83	66
DV_Element				Yes	No	TTTC TR where benchmark seems to be supported in length by most HiFi reads and parts of short reads, and same as verkko, so likely correct, though ideally would align reads directly to assembly			chrX	137739404	137739405	30					1		fn	S11												1	4	4	4	48.8	48.8	48.8	91	91	91	4	4	4	311	311	311	0	0
DV_Revio	Yes	Yes	Both are refcall here, Not sure if I'm missing something, next to some homopolymers so the reads aren't completely consistent (indels)	Yes	No	this is an interesting one where DV calls a SNV and an ins at the end of the homopolymer, and this del at the beginning of the homopolymer, so if DV had called this del, it would have been technically correct according to vcfeval, though with a non-ideal representation, particularly because this is a haploid region. This is why it is counter-intuitively counted as a FN here, though it would be ea…			chrX	138135814	138135816	1.3	RefCall		0.142857	14	0/1	6	fn	S12		59			59
PEPPER_DV_ONT	Yes	No	Homopolymer issue	Yes	No				chrX	138195942	138195943	30					1		fn	S13		571			571
DRAGEN_Illumina	yes	no							chrX	139709464	139709465	30					1		fn	S11												1	27	27	27	10	10	10	93	93	93	1	1	1	432	432	432	43	43
ITER_ILMN	Yes	No							chrX	140080842	140080843	30					1		fn	S11
Sentieon_HiFi	Unsure	Unsure	Assembly has a combined large insertion+deletion while ONT + HiFi alignments have multiple small snvs and indels. It's possible both are correct.	Yes	No	short reads and HiFi-Sentieon are clearly wrong because they only call the SNVs that are consistent with the 30bp ins + 28bp del in the benchmark in the long TR, and most HiFi reads have the same net 2bp ins albeit with a very different representation so hard to know for certain			chrX	140411503	140411536	30					1		fn	S13												20	102	8	26	37.2	2.3	5.25	98	64	90.5	18	0	5	919	54	117.5	41	32
NYGC_GATK_Illumina	Unsure		Complex variants that can likely be represented in different ways. Challenging to curate. Hard to ensuring that the nearbly indel lengths in the alignment across techs add up to the same number. Support seems to come only from the long-read techs (ONT and PacBio)	Yes	No	short reads and HiFi-Sentieon are clearly wrong because they only call the SNVs that are consistent with the 30bp ins + 28bp del in the benchmark in the long TR, and most HiFi reads have the same net 2bp ins albeit with a very different representation so hard to know for certain			chrX	140411866	140411867	30					1		fn	S13												20	102	8	26	37.2	2.3	5.25	98	64	90.5	18	0	5	919	54	117.5	41	32
ITER_ILMN	Unsure	Unsure	Query variant with low support (only detected by short-reads and with a low coverage in ITER-ILMN). The surrounding variant (chrX:140411832, T>C) is well detected in benchmark and query; benchmark 34 bp insertion is Not well supported (just one benchmark-ONT read), also, PacBio and ONT support a 2 bp insertion instead but Not by Illumina.	Yes	No	short reads and HiFi-Sentieon are clearly wrong because they only call the SNVs that are consistent with the 30bp ins + 28bp del in the benchmark in the long TR, and most HiFi reads have the same net 2bp ins albeit with a very different representation so hard to know for certain	Justin Z please check - Query misses the 34bp INS that is 10 bases away. Ill and Element are low coverage and don't seem to fully cross the TR.		chrX	140411881	140411882	32.5	PASS	AC=1;AF=1;AN=1;POSITIVE_TRAIN_SITE;NS=1;MAF=0;AC_Het=0;AC_Hom=0;AC_Hemi=1;HWE=1;ExcHet=1			1		fp	S02												20	102	8	26	37.2	2.3	5.25	98	64	90.5	18	0	5	919	54	117.5	41	32
DV_HiFi	No	Partially	The reads that span the event for Element show 27 bp INS instead of 28 bp INS shown in verkko. PacBio has support for both, but the clear support is in Element. DeepVariant is 1/2	No	Unsure	changing to Unsure for consistency because it would only be correct if this is mosaic since it's a haploid region			chrX	140516636	140516637	30					1		fn	S15	313
DV_Element				No	Yes	illumina has low cov and is Noisy, and HiFi is Noisy, but element clearly supports 11bp ins instead of 12bp ins so likely is correct in homopolymer			chrX	140526575	140526576	28.1	PASS		0.896552	29	"1/1"	21	fp	S05	79
ITER_ILMN	Yes	No							chrX	140834772	140834773	30					1		fn	S12		236				236
DV_Revio	Unsure	No	Mismapping in repetitive region	Yes	No	all the element reads crossing the long TR support the benchmark, though with a slightly different representation on the right side, and HiFi reads generally support net 41bp del in benchmark as well	Please Check JZ - it appears that Revio VCF has the large deletion Refcall filtered, in that case it is wrong. The benchmark call is supported by some Element reads that cross the TR but this is a messy call.	phased variants on long reads support one longer (35bp) deletion and a couple of shorter deletions. It appears the net change in the long reads, within the TR, is similar to what benchmark calls and is seen in assembly, 41 bp.	chrX	141311326	141311344	30					1		fn	S15												1	2	2	2	83	83	83	87	87	87	4	4	4	242	242	242	50	50
NeuSomatic	Yes	No							chrX	141692229	141692249	31.5498	PASS	SCORE=0.9993;DP=26;RO=22;AO=4;AF=0.1538		26	0/1		fp	S06	307											1	10	10	10	6.9	6.9	6.9	81	81	81	11	11	11	59	59	59	84	84
ITER_ILMN	Unsure	No	Query variant is Not well supported and probably within a spanning deletion (as supported by the rest of techNologies); we are Unsure about the length of the benchmark deletion.	Yes	No	The benchmark is supported by illumina and a different representation in element and HiFi. There are strangely two different representations of this complex variant even within the illumina reads, but these appear to be equivalent since DV-Revio is counted as a TP vs the benchmark with the two different representations.	Please Check JZ -The benchmark has a 14bp DEL then a 10bp INS upstream along with a SNP. Query appears to have upstream SNP but then calls 4 SNPs instead of a DEL so misses a net 4bp DEL therefore not a representation issue and query is incorrect. It appears a majority of Element reads and Illumina reads that cross TRs support a net 4bp DEL though HiFi and ONT are a little noisy on DEL length.		chrX	142289999	142290000	18.6	PASS	AC=1;AF=1;AN=1;NS=1;MAF=0;AC_Het=0;AC_Hom=0;AC_Hemi=1;HWE=1;ExcHet=1			1		fp	S04
DRAGEN_Illumina	yes	no							chrX	142324480	142324483	30					1		fn	S12		4966			4966
PEPPER_DV_ONT	Yes	No	Homopolymer issue	Yes	No				chrX	142384904	142384905	30					1		fn	S11
DV_Revio	Yes	No	Tandem repeat region Not well suited to pileup based calling						chrX	142771850	142771851	16.9	PASS		0.9375	16	"1/1"	4	fp	S04	16											2	4	2	3	23.5	7.8	15.65	100	92	96	0	0	0	94	53	73.5	22	0
ITER_ONT	Yes	No							chrX	142983254	142983255	3.95	PASS	AC=1;AF=1;AN=1;F;NS=1;MAF=0;AC_Het=0;AC_Hom=0;AC_Hemi=1;HWE=1;ExcHet=1			1		fp	S02		1449			1449
PEPPER_DV_ONT	Unsure	No	The call is Not correct, but the benchmark is probably Not either, this is an MNP	Yes	No		Almost all llumina and Element reads that cross the two TRs support a 2bp INS then a SNP. HiFi has quite uniform support for 2bp INS then SNP as well. ONT has filtered 4bp DEL upstream then 2 SNPs so incorrect.		chrX	143192119	143192120	14.6	PASS		1	12	2023-01-01	12	fp	S04												1	2	2	2	22	22	22	100	100	100	0	0	0	88	88	88	50	50
ITER_ILMN	Yes	No							chrX	144123721	144123738	10	PASS	AC=1;AF=1;AN=1;NS=1;MAF=0;AC_Het=0;AC_Hom=0;AC_Hemi=1;HWE=1;ExcHet=1			1		fp	S06												6	119	2	29	135.5	2.4	4.05	95	71	77.5	11	1	5.5	304	92	160.5	45	43
PEPPER_DV_ONT	Yes	No	Homopolymer error ONT	Yes	No				chrX	144268011	144268012	9	PASS		1	6	2023-01-01	8	fp	S02		2671			2671							1	11	11	11	3.5	3.5	3.5	85	85	85	0	0	0	51	51	51	82	82
PEPPER_DV_ONT	Unsure	No	The call is Not correct, but the benchmark is probably Not either, this is an MNP	Yes	No		Almost all llumina and Element reads that cross the TR supports a 2bp DEL then 2 SNPs. HiFi and ONT are noisy		chrX	144659197	144659198	3.4	PASS		1	4	2023-01-01	3	fp	S04												1	2	2	2	26.5	26.5	26.5	100	100	100	0	0	0	106	106	106	0	0
ITER_ONT	Yes	No							chrX	144845293	144845295	30					1		fn	S12		344			344
ITER_ONT	Yes	No							chrX	145188750	145188752	5.45	PASS	AC=1;AF=1;AN=1;F;NS=1;MAF=0;AC_Het=0;AC_Hom=0;AC_Hemi=1;HWE=1;ExcHet=1			1		fp	S08
DV_Element				Yes	No	AG rich region where benchmark is supported by most ONT reads, which may be a bit less Noisy than HiFi, and parts supported by element			chrX	145468661	145468662	30					1		fn	S11												1	8	8	8	23.8	23.8	23.8	88	88	88	5	5	5	237	237	237	35	35
ITER_ILMN	Unsure	No	Query variant is Not well supported because the complexity of the region (despite it has DP=24); there is evidence of an indel with absolute length of 19 bp; but we are Not sure that the representation is the optimal (benchmark 28 bp insertion followed by a 9 bp deletion).	Yes	No	Benchmark representation is same as illumina, and other techs have different representaiton with same net length	Please Check JZ -The benchmark has a 28bp INS then a 9bp DEL for a net 19bp INS. This representation might be the result of dipcall and I really am not sure.		chrX	145807211	145807212	28.6	PASS	AC=1;AF=1;AN=1;NS=1;MAF=0;AC_Het=0;AC_Hom=0;AC_Hemi=1;HWE=1;ExcHet=1			1		fp	S04
PEPPER_DV_ONT	Yes	No	Homopolymer issue	Yes	No				chrX	145899599	145899600	30					1		fn	S15
DV_HiFi	Yes	Unsure	Long region that can be expressed quite differently from the reads (it seems). If I looked deeply at all the reads for awhile I could probably figure out if reads in IGV are actually saying the same thing as the truth	Yes	No	They are almost the same, but DV filters one SNV next to the 20bp ins, which means hap.py/vcfeval counts many other variants as errors			chrX	146043219	146043220	30					1		fn	S11												3	26	2	24	77	5.1	5.8	86	82	84	5	0	3	164	65	146	40	40
DV_Revio	Yes	No	Homopolymer sequencing error, HiFi reads show >2 alleles						chrX	146694221	146694222	18.5	PASS		0.588235	17	0/1	5	fp	S05		463			463
Sentieon_HiFi	Yes	No							chrX	147511953	147511985	30					1		fn	S15												2	2	2	2	25.5	18	21.75	100	95	97.5	0	0	0	93	72	82.5	50	50
XYAlign_GATK_Illumina	No	No	Calls from 147,511,955-985 lie within a large deletion	No	No	Benchmark misses ins after del due to dipcall bug, and GATK misses large variant			chrX	147511958	147511959	206.04	PASS	AC=1;AF=1.00;AN=1;DP=12;FS=0.000;MLEAC=1;MLEAF=1.00;MQ=56.90;QD=17.17;SOR=1.022		12	1	99	fp	S04												2	2	2	2	25.5	18	21.75	100	95	97.5	0	0	0	93	72	82.5	50	50
DV_HiFi	Yes	No	This looks like a variant representation issue for a complex DEL+INS event in DeepVariant	Yes	No				chrX	147511980	147511981	12.2	PASS				2023-01-01	12	fp	S04												2	2	2	2	25.5	18	21.75	100	95	97.5	0	0	0	93	72	82.5	50	50
DV_Element				Yes	No	TR supported by some reads in all techs and all long reads			chrX	147512938	147512939	30					1		fn	S11												3	29	12	17	9.2	4.6	8.8	96	69	69	24	0	23	228	60	105	43	39
UCLA_GATK_3_4_Illumina	No	No	Variant in callset and benchmark overlapping LINE:L1MA4A ‘a’ repeats region	Yes	No		3bp INS in benchmark with 2bp INS in query. Element reads that cross homopolymer support 3bp INS while many Illumina reads don't cross homopolymer but those that do appear to support 3bp INS.		chrX	148392449	148392450	150.99	PASS	AC=2;AF=1.00000;AN=2;DP=36;ExcessHet=0.00000;FS=0.00000;MLEAC=2;MLEAF=1.00000;MQ=60.0000;QD=18.8700;SOR=2.83300;VQSLOD=4.43000;culprit=DP		8	"1/1"	23	fp	S05		4133			4133
ITER_ONT	Yes	No							chrX	148409639	148409640	5.76	PASS	AC=1;AF=1;AN=1;F;NS=1;MAF=0;AC_Het=0;AC_Hom=0;AC_Hemi=1;HWE=1;ExcHet=1			1		fp	S05
UCLA_GATK_3_4_Illumina	No	Yes	Variant in benchmark likely a result of ’t’ repeats, rmsk:SINE:AluSx1.	Yes	No		1bp INS in benchmark at beginning of TR. Element and Illumina reads that cross TR support 1bp INS.		chrX	148694809	148694811	30					1		fn	S12	305
UCLA_GATK_3_4_Illumina	Yes	No	Low depth variant in call-set in a repeat region, variant not detected in benchmark						chrX	149540064	149540065	210.96	PASS	AC=2;AF=1.00000;AN=2;DP=5;ExcessHet=0.00000;FS=0.00000;MLEAC=2;MLEAF=1.00000;MQ=60.0000;QD=31.7400;SOR=3.61100;VQSLOD=14.5300;culprit=DP		5	"1/1"	15	fp	S02												2	20	15	17.5	2.9	2.3	2.6	92	87	89.5	6	0	3	85	58	71.5	0	0
NYGC_GATK_Illumina	Yes		Noisy alignments frlom Illumina but good support otherwise						chrX	149573334	149573336	30					1		fn	S13		1146			1146
ITER_ILMN	Yes	No							chrX	149605307	149605308	36.8	PASS	AC=1;AF=1;AN=1;NS=1;MAF=0;AC_Het=0;AC_Hom=0;AC_Hemi=1;HWE=1;ExcHet=1			1		fp	S06												2	128	22	75	15.1	2.5	8.8	95	92	93.5	5	2	3.5	569	540	554.5	15	15
ITER_ILMN	Yes	No							chrX	150252191	150252202	30					1		fn	S13			508									1	2	2	2	26	26	26	100	100	100	0	0	0	104	104	104	0	0
DV_Revio	Yes	No	Homopolymer sequencing error, HiFi reads show >2 alleles						chrX	150259453	150259454	30					1		fn	S12												1	26	26	26	1.9	1.9	1.9	83	83	83	4	4	4	64	64	64	2	2
DRAGEN_Illumina	yes	no							chrX	150394128	150394129	30					1		fn	S12		1336			1336
XYAlign_GATK_Illumina	Yes	No		Yes	No				chrX	150798233	150798234	30					1		fn	S11												3	33	4	12	40.5	4.7	14.9	91	73	81	8	3	6	174	61	123	40	37
ITER_ILMN	Yes	No							chrX	150950634	150950636	39.5	PASS	AC=1;AF=1;AN=1;POSITIVE_TRAIN_SITE;NS=1;MAF=0;AC_Het=0;AC_Hom=0;AC_Hemi=1;HWE=1;ExcHet=1			1		fp	S05
DRAGEN_Illumina	yes	no							chrX	150977306	150977319	6.27	PASS	AC=1;AF=1;AN=1;DP=13;FS=0;MQ=248.18;QD=0.2;SOR=0.693;FractionInformativeReads=0		0	1	6	fp	S06												2	6	4	5	53.8	15.1	34.45	89	67	78	25	3	14	249	56	152.5	66	63
NeuSomatic	Yes	No							chrX	151053358	151053363	17.167	PASS	SCORE=0.9808;DP=30;RO=0;AO=30;AF=1.0		30	"1/1"		fp	S08												1	4	4	4	33	33	33	90	90	90	3	3	3	210	210	210	0	0
UCLA_GATK_3_4_Illumina	No	No	Variant likely a result of repeat region mis-mapping , trf:27.5x12bp:TTTCTTTCCTTC	Yes	No	only one short read traverses the TR, and it matches the benchmark, and other reads are consistent with the benchmark, though long reads are noisy	Please check JZ - in a long TR 4bp INS in benchmark with 8bp INS in query but query misses several SNPs nearby. No tech supports benchmark entirely in this region but could be correct		chrX	151653867	151653868	514.02	PASS	AC=2;AF=1.00000;AN=2;DP=32;ExcessHet=0.00000;FS=0.00000;MLEAC=2;MLEAF=1.00000;MQ=53.2900;QD=27.2900;SOR=0.693000;VQSLOD=3.92000;culprit=DP		14	"1/1"	32	fp	S06		377				377						5	12	4	4	49.2	6.5	30.5	100	82	85	8	0	7	186	52	165	0	0
NeuSomatic	Yes	No							chrX	151694694	151694695	35.2289	PASS	SCORE=0.9997;DP=69;RO=9;AO=50;AF=0.8475		69	0/1		fp	S04
NeuSomatic	Yes	No							chrX	151765643	151765644	30					1		fn	S11												2	3	3	3	12.7	8.3	10.5	100	100	100	0	0	0	76	50	63	36	34
PEPPER_DV_ONT	Yes	No	ONT incorrect	Yes	No				chrX	152060236	152060237	3.2	PASS		0.173913	23	2023-01-01	3	fp	S02		3002			3002
ITER_ONT	Unsure	No	Benchmark called a deletion and several flanking variants in the TR region (T-homopolymers interspaced with Gs); we do Not see a clear support for some of the flanking variants (some of them also called by ITER-ILMN and ITER-ONT data).	Yes	No		Element reads that cross the homopolymer support the benchmark		chrX	152444743	152444744	30					1		fn	S11												2	14	14	14	3.1	2.7	2.9	87	87	87	6	0	3	63	58	60.5	0	0
DRAGEN_Illumina	yes	no							chrX	152694185	152694186	30.56	PASS	AC=1;AF=1;AN=1;DP=19;FS=0;MQ=19.53;MQRankSum=0;QD=4.71;ReadPosRankSum=0;SOR=0.793;FractionInformativeReads=1		19	1	31	fp	S02			166
UCLA_GATK_3_4_Illumina	No	Yes	Variant in benchmark overlaps with segmental duplication region. Variant not found in callset because of low mapping quality reads.	Yes	No		1bp INS in a segdup. Support from Hifi and ONT with no Illumina reads mapping and all Element reads MAPQ0		chrX	152694782	152694783	30					1		fn	S13		1269			1269
DV_HiFi	Yes	No	Uncertain how DeepVariant generates a candidate here	Yes	No				chrX	152694876	152694878	28	PASS				2023-01-01	17	fp	S05		1269			1269
DV_HiFi	Unsure	Unsure	PacBio and NaNopore disagree. PacBio clearly supports a variant here. NaNopore does Not. My element data has low-MAPQ support for a G here	Yes	No	ONT supports the assembly in this LINE in a segdup, and HiFi and short reads supporting the variant have low MQ so are likely mismapped			chrX	152694897	152694898	29.7	PASS				2023-01-01	26	fp	S02		1269			1269
DV_HiFi	Yes	No	PacBio and MAPQ0 Illumina/Element agree, but ONT has higher MAPQ and No variants.	Yes	No				chrX	152695470	152695471	31.4	PASS				2023-01-01	25	fp	S02		1269			1269
DV_Revio	Yes	No	Mismapping in segdup						chrX	152702247	152702248	30					1		fn	S09
DRAGEN_Illumina	yes	no							chrX	152759367	152759368	30					1		fn	S09			280
DRAGEN_Illumina	yes	no							chrX	152766331	152766332	30.24	PASS	AC=1;AF=1;AN=1;DP=20;FS=0;MQ=47.09;MQRankSum=0;QD=5.17;ReadPosRankSum=0;SOR=1.402;FractionInformativeReads=1		20	1	30	fp	S02
PEPPER_DV_ONT	Yes	No	ONT bias	Yes	No				chrX	152766742	152766743	30					1		fn	S09
DRAGEN_Illumina	yes	no							chrX	152767018	152767019	30					1		fn	S09
ITER_ILMN	Yes	No							chrX	152767711	152767712	17.5	PASS	AC=1;AF=1;AN=1;NS=1;MAF=0;AC_Het=0;AC_Hom=0;AC_Hemi=1;HWE=1;ExcHet=1			1		fp	S02
DV_HiFi	Yes	No	Only ONT does Not have variants here. All other techNologies agree, but are lower MAPQ	Yes	No				chrX	152768435	152768436	41.3	PASS				2023-01-01	19	fp	S02
ITER_ILMN	No	Yes	All techNologies but ONT (benchmark and ITER) report the variant but with a low MQ; all techNologies support the query variant; however, the surrounding benchmark variants are only clearly supported by ONT.	Yes	No	This looks like an interesting region of potential gene conversion where MAGEA3 and MAGEA6 are swapped, since UL-ONT reads traverse both copies of the tandem ~50kb segdup and support the assembly. My only questions is whether this is better represented as translocations or as many small variants	Please Check JZ - In a SegDup, ONT has good MAPQ. Expect that SNP from Illumina, Element, HiFi is in the other copy of segdup given the mapping quality of those reads.		chrX	152768435	152768436	20	PASS	AC=1;AF=1;AN=1;NS=1;MAF=0;AC_Het=0;AC_Hom=0;AC_Hemi=1;HWE=1;ExcHet=1			1		fp	S02
DV_HiFi	Yes	No	Same as above. I would love to kNow what aspect is making ONT the outlier here	Yes	No				chrX	152772738	152772739	35.2	PASS				2023-01-01	17	fp	S02			364
DRAGEN_Illumina	yes	no							chrX	152772738	152772739	14.35	PASS	AC=1;AF=1;AN=1;DP=10;FS=0;MQ=14;MQRankSum=0;QD=4.36;ReadPosRankSum=0;SOR=1.609;FractionInformativeReads=1		10	1	14	fp	S02			364
DV_Element				Yes	No	missed by element due to low MQ			chrX	153078692	153078693	30					1		fn	S09
DV_Element				No	Yes	Element and illumina clearly support 1bp del in homopolymer			chrX	154009971	154009973	44.9	PASS		1	37	"1/1"	27	fp	S05	306	47			47
DV_HiFi	Yes	No	Sequence representation issue for complex DEL+INS	Yes	No				chrX	154114246	154114247	3.4	PASS				2023-01-01	3	fp	S08
ITER_ONT	Unsure	No	Query variant is Not supported; benckmark 21 bp deletion is Not present in the benchmark VCF.	No	No	Benchmark misses del next to ins due to dipcall bug	Please check JZ - all techs have support for in total 1bp del with some snps. benchmark		chrX	154114248	154114249	4.93	PASS	AC=1;AF=1;AN=1;F;NS=1;MAF=0;AC_Het=0;AC_Hom=0;AC_Hemi=1;HWE=1;ExcHet=1			1		fp	S04
DRAGEN_Illumina	yes	no							chrX	154114248	154114249	38.53	PASS	AC=1;AF=1;AN=1;DP=26;FS=0;MQ=250;MQRankSum=1.6;QD=3.2;ReadPosRankSum=-0.267;SOR=0.255;FractionInformativeReads=1		26	1	39	fp	S08
NYGC_GATK_Illumina	Yes	No							chrX	154114251	154114252	1082	PASS	AC=1;AF=1.00;AN=1;BaseQRankSum=-2.040e-01;ClippingRankSum=1.43;DP=34;FS=5.315;MLEAC=1;MLEAF=1.00;MQ=60.00;MQ0=0;MQRankSum=-1.121e+00;QD=31.82;ReadPosRankSum=-1.019e+00;SOR=1.872;VQSLOD=13.95;culprit=MQ		34	1	99	fp	S04
NYGC_GATK_Illumina	Unsure	No	Noisy area, support for an INDEL in the benchmark in T2T but PacBio/ONT are unclear	No	No		dipcall issue with the insertion and deletion right next to each other in the assemblies. A first pass through the resulting sequence changes of 2bp INS and 3bp DEL along with SNPs does not seem to yield the same variant as a 20bp INS followed by a 21bp DEL. It is odd that coverage drops in short reads for this location. Near end of a LINE.		chrX	154114253	154114254	1082	PASS	AC=1;AF=1.00;AN=1;BaseQRankSum=1.63;ClippingRankSum=0.204;DP=34;FS=5.315;MLEAC=1;MLEAF=1.00;MQ=60.00;MQ0=0;MQRankSum=1.63;QD=31.82;ReadPosRankSum=-9.170e-01;SOR=1.872;VQSLOD=13.34;culprit=MQ		34	1	99	fp	S04
UCLA_GATK_3_4_Illumina	No	Yes	HOM variant and nearby variants detected in PacBio, ONT, Elements and callset.	No	No		dipcall issue with the insertion and deletion right next to each other in the assemblies. A first pass through the resulting sequence changes of 2bp INS and 3bp DEL along with SNPs does not seem to yield the same variant as a 20bp INS followed by a 21bp DEL. It is odd that coverage drops in short reads for this location. Near end of a LINE.		chrX	154114253	154114254	6061.06	PASS	AC=2;AF=1.00000;AN=2;DP=135;ExcessHet=0.00000;FS=0.00000;MLEAC=2;MLEAF=1.00000;MQ=60.0000;QD=29.0100;SOR=1.25600;VQSLOD=17.3000;culprit=DP		135	"1/1"	99	fp	S04
ITER_ILMN	Yes	No							chrX	154246646	154246655	30					1		fn	S13												3	10	4	6	40.5	3.5	14.8	92	79	79	8	0	4	110	52	70	65	51
XYAlign_GATK_Illumina	Yes	No		Yes	No				chrX	154261548	154261549	30					1		fn	S09	310
Sentieon_HiFi	Unsure	Unsure	Poly-A contraction without informative short reads	Yes	No	although only long read map here, and HiFi has low MQ, the surrounding SNVs in the assembly and HiFi reads are all supported by ONT, and the homopolymer is quite clean in HiFi so the benchmark is most likely correct	HiFi reads that support variant have MAPQ1, but they are mapping here so sentieon is likely wrong		chrX	154261584	154261586	30					1		fn	S12	310
NYGC_GATK_Illumina	Yes	No							chrX	154347998	154347999	739	VQSRTrancheSNP99.60to99.80	AC=1;AF=1.00;AN=1;DP=23;FS=0.000;MLEAC=1;MLEAF=1.00;MQ=58.72;MQ0=0;NEGATIVE_TRAIN_SITE;QD=32.13;SOR=0.776;VQSLOD=-2.139e+00;culprit=MQ		23	1	99	fn	S09	302
ITER_ILMN	Yes	No							chrX	154390486	154390505	30					1		fn	S13												1	6	6	6	12.8	12.8	12.8	100	100	100	0	0	0	154	154	154	0	0
XYAlign_GATK_Illumina	No	Yes	Hemizygous for refernce allele	No	Yes	all techs except element are Noisy at long A homopolymer, but element clearly supports ref			chrX	154425926	154425927	30					1		fn	S12		282			282
NeuSomatic	Yes	No							chrX	154510529	154510530	27.9596	PASS	SCORE=0.9984;DP=6;RO=3;AO=3;AF=0.5		6	0/1		fp	S05	166
ITER_ILMN	Yes	No							chrX	154751297	154751298	30					1		fn	S11
Sentieon_HiFi	No	Yes	Contraction of a 26bp poly-T. 1bp deletion is well-supported in Element.	No	Yes		Looked at with JZ - element supports for reads that cross homopolymer		chrX	154757498	154757500	13.65		AC=1;AF=1;AN=1;BaseQRankSum=-2.438;ClippingRankSum=0.298;DB;DP=24;FS=1.685;GC=49.25;MLEAC=1;MLEAF=1;ML_PROB=0.01;MQ=60;MQRankSum=0;NBQ=79.309;QD=0.57;RPA=28,27;RU=T;ReadPosEndDist=3594.75;ReadPosRankSum=0.119;SOR=0.346;STR;UDP=24		24	1	23	fp	S05	316		254
XYAlign_GATK_Illumina	Yes	No		Yes	No				chrX	154838924	154838925	30					1		fn	S11
DRAGEN_Illumina	yes	no							chrX	154886233	154886234	30					1		fn	S09
DV_Element				No	Yes	Element and and to lesser degree illumina support 1bp ins instead of 2bp ins in benchmark in homopolymer			chrX	155042174	155042175	40.1	PASS		1	33	"1/1"	22	fp	S05	326
DV_Element				No	Yes	long G homopolymer in segdup where the clean element reads clearly support a SNV instead of an insertion, and HiFi reads are Noisy so some support SNV and some the ins in the benchmark), which incorrectly adds an extra base to the G homopolymer.			chrX	155381717	155381718	16.1	PASS		0.947368	19	"1/1"	14	fp	S02
DV_Revio	Yes	No	Probably homopolymer-related sequencing error						chrX	155456570	155456571	18.9	PASS		1	17	"1/1"	19	fp	S02	311
XYAlign_GATK_Illumina	Yes	No	little/No illumina coverage	Yes	No				chrX	155517699	155517700	30					1		fn	S09		6032			6032
DV_Revio	Yes	No	Tandem repeat region Not well suited to pileup based calling						chrX	155616108	155616109	5.9	PASS		0.375	24	0/1	6	fp	S04												1	2	2	2	38	38	38	91	91	91	8	8	8	125	125	125	0	0
DV_HiFi	Yes	No	Element clearly supports truth	Yes	No				chrX	155787667	155787669	3	RefCall				0/1	3	fn	S14	315
ITER_ONT	Yes	No							chrX	155876460	155876461	30					1|0		fn	S14
XYAlign_GATK_Illumina	Yes	No		Yes	No				chrX	155978875	155978876	421.64	PASS	AC=1;AF=0.500;AN=2;BaseQRankSum=-2.263e+00;DP=38;ExcessHet=3.0103;FS=1.378;MLEAC=1;MLEAF=0.500;MQ=54.48;MQRankSum=-5.851e+00;QD=11.40;ReadPosRankSum=1.06;SOR=0.971		37	0|1	99	fp	S03
XYAlign_GATK_Illumina	No	Yes	Alt allele linked to missed benchmark site at 155,984,475	Yes	No	Errors in mapped reads from a few kb sequence that is similar to new sequence in the region, as shown by truncated alignments in ONT and HiFi that have these variants			chrX	155984457	155984458	1555.64	PASS	AC=1;AF=0.500;AN=2;BaseQRankSum=0.101;DP=84;ExcessHet=3.0103;FS=4.312;MLEAC=1;MLEAF=0.500;MQ=57.73;MQRankSum=-3.618e+00;QD=19.45;ReadPosRankSum=0.207;SOR=0.984		80	0|1	99	fp	S02
XYAlign_GATK_Illumina	No	Yes	Alt allele linked to missed benchmark site at 155,984,570	Yes	No	Errors in mapped reads from a few kb sequence that is similar to new sequence in the region, as shown by truncated alignments in ONT and HiFi that have these variants			chrX	155984582	155984583	1696.64	PASS	AC=1;AF=0.500;AN=2;BaseQRankSum=2.08;DP=103;ExcessHet=3.0103;FS=2.606;MLEAC=1;MLEAF=0.500;MQ=59.02;MQRankSum=-2.599e+00;QD=17.14;ReadPosRankSum=0.214;SOR=0.468		99	0/1	99	fp	S02			109
DRAGEN_Illumina	yes	no							chrX	155984791	155984792	15.65	PASS	AC=1;AF=0.5;AN=2;DP=75;FS=4.501;MQ=210.55;MQRankSum=-5.696;QD=0.67;ReadPosRankSum=2.739;SOR=0.336;FractionInformativeReads=1		75	0|1	16	fp	S02			385
NYGC_GATK_Illumina	Yes	No							chrX	155985071	155985109	313.73	PASS	AC=1;AF=0.500;AN=2;BaseQRankSum=-4.230e-01;ClippingRankSum=0.232;DP=45;ExcessHet=3.0103;FS=3.414;MLEAC=1;MLEAF=0.500;MQ=59.45;MQ0=0;MQRankSum=-6.420e-01;QD=6.97;ReadPosRankSum=-1.965e+00;SOR=1.467;VQSLOD=0.338;culprit=ReadPosRankSum		45	0/1	99	fp	S06			55									3	68	23	23	2.9	2	2	95	93	95	0	0	0	355	81	81	22	20
[truncated: 39 more columns]

## Sheet: all_re_curations_sorted_backup_
Callset_Name	Correct_In_Benchmark	Correct_In_Callset	"Notes (required if column 1 is 'No' or 'Unsure')"	JZ_Correct_In_Benchmark	JZ_Correct_In_Callset	JZ_Notes	JW_Notes	JM_Notes	chrom	chromStart	chromEnd	VCF_QUAL	VCF_FILTER	VCF_INFO	VCF_VAF	VCF_DP	VCF_GT	VCF_GQ	label	strata	REPMASK_SINE_length	REPMASK_LINE_length	REPMASK_LTR_length	REPMASK_Satellite_length	REPMASK_LINE_L1_length	REPMASK_LINE_L2_length	REPMASK_LINE_CR1_length	REPMASK_LINE_RTE.X_length	REPMASK_LINE_RTE.BovB_length	REPMASK_LINE_Penelope_length	REPMASK_LINE_Dong.R4_length	TR_count	TR_unit_size_max	TR_unit_size_min	TR_unit_size_median	TR_unit_copies_max	TR_unit_copies_min	TR_unit_copies_median	TR_identity_max	TR_identity_min	TR_identity_median	TR_per_indel_mismatch_max	TR_per_indel_mismatch_min	TR_per_indel_mismatch_median	TR_score_max	TR_score_min	TR_score_median	TR_percent_A_max	TR_percent_A_min
NeuSomatic	Yes	No							chrX	282942	282949	30					0|1		fn	S14												6	15	2	11	122.5	10.9	17.55	74	70	70.5	22	14	17	151	55	116.5	40	36
DV_Revio	Yes	No	Both alleles present in reads, although the called geNotype is wrong					GT appears correct and confirmed with JZ he is also unsure why they say it is wrong. Surrounding variants, on same haplotype, are also missed by callset.	chrX	330873	330874	30					1|0		fn	S14
Sentieon_HiFi	Yes	Unsure		Yes	No	benchmark is clearly correct here and sentieon misses 21bp ins			chrX	330873	330874	30					1|0		fn	S14
DV_Revio	Unsure	No	Call is wrong because should be heterozygous, but truthset might also be wrong here	Yes	No	all techs agree with benchmark, though long reads represent it as 2 dels		short reads 3 bp deletion while long reads have 2 bp deletion followed 1 bp deletion, net result is the same	chrX	332237	332239	20.8	PASS		1	3	"1/1"	10	fp	S07
DV_Revio	Yes	No	The ALT allele is correct, but the geNotype is wrong (should be 0/1) because of low depth. Both REF and ALT alleles present in reads.						chrX	333282	333283	24.9	PASS		1	2	"1/1"	5	fp	S03
DV_Revio	Yes	No	The ALT allele is correct, but the geNotype is wrong (should be 0/1) because of low depth. Both REF and ALT alleles present in reads.						chrX	333849	333850	24.5	PASS		1	2	"1/1"	5	fp	S03
DV_Revio	Yes	No	The ALT allele is correct, but the geNotype is wrong (should be 0/1) because of low depth. Both REF and ALT alleles present in reads.						chrX	333868	333869	26.2	PASS		1	2	"1/1"	5	fp	S03
DV_Revio	Yes	No	Both alleles present in reads, although the called geNotype is wrong						chrX	334102	334103	30					0|1		fn	S10
DV_Revio	Yes	No	The ALT allele is correct, but the geNotype is wrong (should be 0/1) because of low depth. Both REF and ALT alleles present in reads.						chrX	334120	334121	15.3	PASS		1	2	"1/1"	5	fp	S03
DV_Revio	Yes	No	The ALT allele is correct, but the geNotype is wrong (should be 0/1) because of low depth. Both REF and ALT alleles present in reads.						chrX	334179	334180	15.7	PASS		1	2	"1/1"	5	fp	S03
DV_Revio	Yes	No	Low depth, but both alleles present in reads						chrX	334396	334397	30					0|1		fn	S10
ITER_ONT	Yes	No							chrX	334495	334496	30					0|1		fn	S10
DV_Revio	Yes	No	Both alleles present in reads, although the called geNotype is wrong because of depth						chrX	336875	336876	30					0|1		fn	S14
DV_Revio	Yes	No	Low depth, but both alleles present in reads						chrX	337135	337136	30					0|1		fn	S10	293
Sentieon_HiFi	Yes	Unsure		Yes	No	benchmark is clearly correct here and would be surprised if vcfeval failed here			chrX	339271	339272	30					0|1		fn	S14
ITER_ILMN	Yes	No							chrX	345248	345249	30					0|1		fn	S10
ITER_ILMN	Yes	No							chrX	346641	346642	30					0|1		fn	S10
XYAlign_GATK_Illumina	Yes	No		Yes	No				chrX	368204	368205	53.64	PASS	AC=1;AF=0.500;AN=2;BaseQRankSum=-2.644e+00;DP=26;ExcessHet=3.0103;FS=8.101;MLEAC=1;MLEAF=0.500;MQ=59.49;MQRankSum=-2.239e+00;QD=2.06;ReadPosRankSum=-9.280e-01;SOR=0.039		26	0|1	61	fp	S03												1	37	37	37	22.5	22.5	22.5	91	91	91	0	0	0	1250	1250	1250	20	20
NYGC_GATK_Illumina	Yes	No							chrX	368900	368901	50.77	PASS	AC=1;AF=0.500;AN=2;BaseQRankSum=-2.017e+00;ClippingRankSum=0.049;DP=28;ExcessHet=3.0103;FS=6.029;MLEAC=1;MLEAF=0.500;MQ=60.00;MQ0=0;MQRankSum=0.443;QD=2.03;ReadPosRankSum=-2.066e+00;SOR=1.928;VQSLOD=13.05;culprit=QD		28	0/1	79	fp	S03												1	37	37	37	22.5	22.5	22.5	91	91	91	0	0	0	1250	1250	1250	20	20
ITER_ONT	Yes	No							chrX	372678	372679	5.67	PASS	AC=2;AF=1;AN=2;F;NS=1;MAF=0;AC_Het=0;AC_Hom=2;AC_Hemi=0;HWE=1;ExcHet=1			"1/1"		fp	S03	272
ITER_ONT	Yes	No							chrX	394075	394076	30					1|1		fn	S14
ITER_ILMN	Yes	No							chrX	395768	395769	30					1|1		fn	S14	311
DV_Revio	Yes	No	Homopolymer sequencing error, HiFi reads show >2 alleles						chrX	400574	400575	8.9	PASS		0.238095	21	0|1	9	fp	S07
ITER_ILMN	Yes	No							chrX	411602	411607	30					1|0		fn	S14	323											1	4	4	4	10.8	10.8	10.8	100	100	100	0	0	0	86	86	86	74	74
NYGC_GATK_Illumina	Yes	No							chrX	417607	417608	971.77	VQSRTrancheSNP99.60to99.80	AC=1;AF=0.500;AN=2;BaseQRankSum=-4.930e-01;ClippingRankSum=-1.638e+00;DP=37;ExcessHet=3.0103;FS=2.908;MLEAC=1;MLEAF=0.500;MQ=58.43;MQ0=0;MQRankSum=-2.390e-01;QD=26.26;ReadPosRankSum=-4.290e-01;SOR=0.965;VQSLOD=-1.015e+00;culprit=MQ		37	0/1	99	fn	S10	308
ITER_ILMN	Yes	No							chrX	419427	419428	30					0|1		fn	S14
ITER_ILMN	Yes	No							chrX	428710	428711	30					1|1		fn	S10	324
ITER_ILMN	Yes	No							chrX	439957	439962	30					0|1		fn	S14												12	230	12	24	7.5	2	2.8	94	63	80.5	20	0	7.5	942	56	72	47	36
ITER_ONT	Yes	No							chrX	440386	440387	30					1|1		fn	S10												12	230	12	24	7.5	2	2.8	94	63	80.5	20	0	7.5	942	56	72	47	36
ITER_ONT	Yes	No							chrX	441157	441158	30					0|1		fn	S10
NYGC_GATK_Illumina	Yes	No							chrX	441455	441456	660.78	PASS	AC=1;AF=0.500;AN=2;BaseQRankSum=0.080;ClippingRankSum=-9.630e-01;DP=26;ExcessHet=3.0103;FS=0.000;MLEAC=1;MLEAF=0.500;MQ=60.00;MQ0=0;MQRankSum=-1.766e+00;POSITIVE_TRAIN_SITE;QD=25.41;ReadPosRankSum=-8.000e-02;SOR=0.481;VQSLOD=14.13;culprit=MQ		26	0/1	27	fp	S03	220
ITER_ILMN	Yes	No							chrX	443709	443710	30					1|1		fn	S10
NYGC_GATK_Illumina	Yes	No							chrX	562387	562388	1480.77	PASS	AC=1;AF=0.500;AN=2;BaseQRankSum=-1.930e-01;ClippingRankSum=-3.850e-01;DP=36;ExcessHet=3.0103;FS=0.000;MLEAC=1;MLEAF=0.500;MQ=60.00;MQ0=0;MQRankSum=-1.444e+00;QD=25.08;ReadPosRankSum=0.050;SOR=0.246;VQSLOD=12.45;culprit=MQ		36	0/1	99	fp	S03												5	108	4	25	187.5	2	2.4	94	68	82	15	1	7	454	64	87	29	23
ITER_ILMN	Yes	No							chrX	577970	577975	30					1|0		fn	S14												11	129	4	51	200.8	1.8	4.3	86	65	76	18	3	11	481	115	209	51	41
XYAlign_GATK_Illumina	Yes	No		Yes	No				chrX	587623	587624	30					1|0		fn	S14	312
XYAlign_GATK_Illumina	Yes	No	Heterozygous indel filtered out in callset	Yes	No				chrX	602969	602972	48.73		AC=1;AF=0.500;AN=2;DP=23;ExcessHet=3.0103;FS=0.000;MLEAC=1;MLEAF=0.500;MQ=60.00;MQRankSum=0.00;QD=9.75;SOR=1.981		5	0/1	5	fp	S05	305
ITER_ONT	Yes	No							chrX	604359	604360	5	PASS	AC=2;AF=1;AN=2;F;NS=1;MAF=0;AC_Het=0;AC_Hom=2;AC_Hemi=0;HWE=1;ExcHet=1			"1/1"		fp	S03	326											3	166	4	163	11.5	2.1	3.5	100	87	87	3	0	1	791	92	499	76	29
Sentieon_HiFi	No	Yes	Poly-T. Short-read data leans toward a het 1bp insertion	Unsure	Unsure	Since >>50% of element reads support the ins, and almost all illumina reads do but are noisy, I lean towards this being mosaic or too noisy to know for sure			chrX	617029	617030	65.55		AC=1;AF=0.5;AN=2;BaseQRankSum=0.316;ClippingRankSum=0.903;DP=33;ExcessHet=3.0103;FS=0;GC=49.33;MLEAC=1;MLEAF=0.5;ML_PROB=0.02;MQ=60;MQRankSum=0;NBQ=81.778;QD=1.99;RPA=18,19;RU=T;ReadPosEndDist=3720.88;ReadPosRankSum=0.063;SOR=0.663;STR;UDP=33		33	0/1	17	fp	S07	304
ITER_ILMN	Unsure	No	Query 3 bp deletion has very low support; we are Unsure that the benchmark called variants are true due to the low complexity of the TR locus.	Yes	No	it's hard to know for sure because the 24bp del is represented as a 23+1bp del in HiFi and element, but likely just different representations			chrX	624922	624926	3.8	PASS	AC=1;AF=0.5;AN=2;NS=1;MAF=0.5;AC_Het=1;AC_Hom=0;AC_Hemi=0;HWE=1;ExcHet=1			0/1		fp	S07												7	157	4	4	22.5	1.9	9.8	100	81	89	10	0	2	534	51	93	5	0
ITER_ILMN	Unsure	No	Query deletion is Not well supported; we are Unsure about the location of the benchmark called variants (C/T and T/C) downstream of the 24 bp deletion due to the low complexity of the region.	Yes	No	it's hard to know for sure because the 24bp del is represented as a 23+1bp del in HiFi and element, but likely just different representations			chrX	624929	624931	6.7	PASS	AC=1;AF=0.5;AN=2;NS=1;MAF=0.5;AC_Het=1;AC_Hom=0;AC_Hemi=0;HWE=1;ExcHet=1			0/1		fp	S07												7	157	4	4	22.5	1.9	9.8	100	81	89	10	0	2	534	51	93	5	0
DV_Element				Yes	No	ins in TR supported by illumina, HiFi, and ONT, but element is Noisy			chrX	625057	625058	30					1|0		fn	S14												7	40	3	11	24.3	2.5	5	90	76	82	23	2	10	121	61	67	3	0
DV_Element				Yes	No	TC-rich region supported by illumina, HiFi, and ONT, but element is Noisy			chrX	625202	625206	30					0|1		fn	S14												7	40	3	11	24.3	2.5	5	90	76	82	23	2	10	121	61	67	3	0
XYAlign_GATK_Illumina	Unsure	Unsure	multiple SNPs or single indel variant	Yes	No	GATK calls a 4bp ins instead of the SNV in the benchmark, which can be correct in a different representation of this complex variant in a long TR, but GATK doesn't call a nearby SNV so it gets the haplotypes wrong			chrX	648917	648918	1327.03		AC=2;AF=1.00;AN=2;DP=30;ExcessHet=3.0103;FS=0.000;MLEAC=2;MLEAF=1.00;MQ=53.82;QD=28.43;SOR=6.091		20	"1/1"	90	fp	S07												2	14	4	9	38.8	10.9	24.85	78	73	75.5	22	12	17	151	124	137.5	0	0
DV_Element				Yes	No	adjacent diTRs that appear to be correct in benchmark and this del is a short read alignment error			chrX	655567	655574	8.2	PASS		0.125	56	0/1	7	fp	S07												2	2	2	2	29	21.5	25.25	100	96	98	0	0	0	107	86	96.5	48	0
ITER_ONT	Yes	No							chrX	660052	660059	30					1|0		fn	S14	601
XYAlign_GATK_Illumina	Yes	No	filtered out in callset	Yes	No				chrX	691338	691339	30					1|1		fn	S10
ITER_ONT	Yes	No							chrX	693564	693565	7.16	PASS	AC=1;AF=0.5;AN=2;F;NS=1;MAF=0.5;AC_Het=1;AC_Hom=0;AC_Hemi=0;HWE=1;ExcHet=1			0/1		fp	S07	466											1	159	159	159	2	2	2	92	92	92	1	1	1	523	523	523	15	15
DV_HiFi	Yes	No	This is probably fuzziness on where the PAR boundaries are, with the region-based heuristic I used collapsing a true HET call into 1/1	Yes	No				chrX	702242	702243	10.1	PASS				2023-01-01	8	fp	S03	315
ITER_ILMN	Yes	No							chrX	731301	731302	14.4	PASS	AC=1;AF=0.5;AN=2;NEGATIVE_TRAIN_SITE;NS=1;MAF=0.5;AC_Het=1;AC_Hom=0;AC_Hemi=0;HWE=1;ExcHet=1			0/1		fp	S03	311
NeuSomatic	Yes	No							chrX	767041	767050	100	PASS	SCORE=1.0000;DP=61;RO=27;AO=34;AF=0.5574		61	0/1		fp	S07												1	4	4	4	48.5	48.5	48.5	82	82	82	10	10	10	234	234	234	71	71
NYGC_GATK_Illumina	Yes	No							chrX	782490	782491	860.77	PASS	AC=1;AF=0.500;AN=2;BaseQRankSum=1.90;ClippingRankSum=0.325;DP=37;ExcessHet=3.0103;FS=5.295;MLEAC=1;MLEAF=0.500;MQ=59.66;MQ0=0;MQRankSum=-1.315e+00;NEGATIVE_TRAIN_SITE;QD=23.26;ReadPosRankSum=-1.432e+00;SOR=1.688;VQSLOD=-5.629e-01;culprit=MQ		37	0/1	47	fp	S03	600
NYGC_GATK_Illumina	Yes	No							chrX	804395	804398	247.73	PASS	AC=2;AF=1.00;AN=2;DP=18;ExcessHet=3.0103;FS=0.000;MLEAC=1;MLEAF=0.500;MQ=60.00;MQ0=0;QD=27.53;SOR=0.836;VQSLOD=3.34;culprit=FS		13	"1/1"	26	fp	S05
XYAlign_GATK_Illumina	Yes	No	illumina data can't call the alt allele	Yes	No				chrX	818395	818396	30					0|1		fn	S14												3	29	6	23	112.5	19.6	29.3	78	71	74	20	10	16	584	213	368	46	46
NeuSomatic	Yes	No							chrX	845255	845256	28.5402	PASS	SCORE=0.9986;DP=57;RO=26;AO=18;AF=0.4091		57	0/1		fp	S02												5	84	12	56	22.8	2.5	3.8	93	66	88	22	4	5	310	91	305	53	51
ITER_ILMN	Yes	No							chrX	845255	845256	41.3	PASS	AC=1;AF=0.5;AN=2;NS=1;MAF=0.5;AC_Het=1;AC_Hom=0;AC_Hemi=0;HWE=1;ExcHet=1			0/1		fp	S02												5	84	12	56	22.8	2.5	3.8	93	66	88	22	4	5	310	91	305	53	51
XYAlign_GATK_Illumina	Yes	No		Yes	No				chrX	863907	863908	231.64	PASS	AC=1;AF=0.500;AN=2;BaseQRankSum=-4.624e+00;DP=64;ExcessHet=3.0103;FS=8.282;MLEAC=1;MLEAF=0.500;MQ=59.62;MQRankSum=-3.192e+00;QD=4.21;ReadPosRankSum=-9.330e-01;SOR=2.074		55	0|1	99	fp	S03
XYAlign_GATK_Illumina	Yes	No		Yes	No				chrX	863982	863983	36.6		AC=1;AF=0.500;AN=2;BaseQRankSum=-1.896e+00;DP=69;ExcessHet=3.0103;FS=3.738;MLEAC=1;MLEAF=0.500;MQ=60.00;MQRankSum=0.00;QD=0.68;ReadPosRankSum=1.38;SOR=1.594		54	0/1	44	fp	S07
XYAlign_GATK_Illumina	Unsure	Unsure	TC-rich	Yes	No	variants result from mismapped reads (using ONT, appears to be reads from ins on chr16			chrX	864076	864082	468.6		AC=1;AF=0.500;AN=2;BaseQRankSum=2.77;DP=68;ExcessHet=3.0103;FS=13.957;MLEAC=1;MLEAF=0.500;MQ=60.00;MQRankSum=0.00;QD=7.10;ReadPosRankSum=-2.671e+00;SOR=1.301		66	0|1	99	fp	S07
NYGC_GATK_Illumina	Yes	No							chrX	864086	864088	175.73	PASS	AC=1;AF=0.500;AN=2;BaseQRankSum=-3.920e-01;ClippingRankSum=-3.380e-01;DP=63;ExcessHet=3.0103;FS=5.705;MLEAC=1;MLEAF=0.500;MQ=59.73;MQ0=0;MQRankSum=-5.550e-01;NEGATIVE_TRAIN_SITE;QD=3.59;ReadPosRankSum=0.146;SOR=1.785;VQSLOD=-2.052e+00;culprit=QD		49	0/1	99	fp	S07
XYAlign_GATK_Illumina	Yes	No		Yes	No				chrX	864245	864246	532.64	PASS	AC=1;AF=0.500;AN=2;BaseQRankSum=0.00;DP=30;ExcessHet=3.0103;FS=9.149;MLEAC=1;MLEAF=0.500;MQ=58.79;MQRankSum=-2.216e+00;QD=17.75;ReadPosRankSum=0.021;SOR=0.078		30	0|1	99	fp	S03	228
Sentieon_HiFi	No	Unsure	26bp poly-A. The 1bp insertion in the benchmark VCF is Not supported by high MapQ Illumina reads.	No	Unsure	illumina and element seem to support 1bp del instead of 1bp ins, so benchmark seems wrong			chrX	864426	864428	5.07		AC=1;AF=0.5;AN=2;BaseQRankSum=1.091;ClippingRankSum=0;DP=38;Entropy=1.06;ExcessHet=3.0103;FS=0;GC=48.31;ML_PROB=1;MQ=60;MQRankSum=0;NBQ=81.873;RPA=26,25;RU=A;ReadPosEndDist=71.5;ReadPosRankSum=3.555;SOR=0.963;STR;UDP=38			1|0		fp	S05	228
XYAlign_GATK_Illumina	Yes	No		Yes	No				chrX	864454	864455	622.6		AC=1;AF=0.500;AN=2;BaseQRankSum=-8.960e-01;DP=32;ExcessHet=3.0103;FS=15.869;MLEAC=1;MLEAF=0.500;MQ=58.09;MQRankSum=-1.935e+00;QD=20.75;ReadPosRankSum=-1.537e+00;SOR=0.480		30	0|1	99	fp	S07
Sentieon_HiFi	Unsure	Unsure	30x11bp repeat. Long read alignments are Noisy	Yes	No	benchmark seems clearly supported by element and some long reads, though long reads are a bit noisy			chrX	872709	872710	30					0|1		fn	S10												4	104	5	51.5	64.2	3	16.85	83	70	73	18	12	17.5	313	106	189.5	0	0
NYGC_GATK_Illumina	Yes	No							chrX	873367	873368	30					0|1		fn	S14	199
NYGC_GATK_Illumina	Yes	No							chrX	873402	873403	30					0|1		fn	S10												1	28	28	28	8.7	8.7	8.7	93	93	93	5	5	5	407	407	407	47	47
NYGC_GATK_Illumina	Yes	No							chrX	912040	912041	44.77	PASS	AC=1;AF=0.500;AN=2;BaseQRankSum=-2.626e+00;ClippingRankSum=-9.240e-01;DP=36;ExcessHet=3.0103;FS=4.959;MLEAC=1;MLEAF=0.500;MQ=60.00;MQ0=0;MQRankSum=0.00;QD=1.32;ReadPosRankSum=0.097;SOR=0.695;VQSLOD=12.86;culprit=QD		34	0/1	73	fp	S02	256
DV_Element				Yes	No	TTTC TR where both benchmark haplotypes seem to be supported in length by most HiFi reads and parts of short reads, and same as verkko, so likely correct, though ideally would align reads directly to assembly			chrX	936488	936489	3.3	PASS		0.241379	29	0/1	3	fp	S07												1	4	4	4	45.8	45.8	45.8	87	87	87	8	8	8	224	224	224	0	0
DV_HiFi	Yes	No	Same as above.	Yes	No				chrX	937777	937778	24.4	PASS				2023-01-01	4	fp	S03												1	2	2	2	28.5	28.5	28.5	92	92	92	0	0	0	96	96	96	45	45
Sentieon_HiFi	Yes	No							chrX	969376	969377	69.46		AC=1;AF=0.5;AN=2;BaseQRankSum=0.146;ClippingRankSum=0;DP=37;Entropy=0.89;ExcessHet=3.0103;FS=0;GC=49.33;ML_PROB=0.01;MQ=60;MQRankSum=0;NBQ=79.344;RPA=18,19;RU=T;ReadPosEndDist=67.818;ReadPosRankSum=5.648;SOR=0.582;STR;UDP=37			1|0		fp	S05
NeuSomatic	Yes	No							chrX	985867	985868	30					1|1		fn	S14	288											1	315	315	315	1.9	1.9	1.9	85	85	85	2	2	2	829	829	829	17	17
NeuSomatic	Yes	No							chrX	1000529	1000530	5.4983	PASS	SCORE=0.7181;DP=90;RO=43;AO=32;AF=0.4267		90	"1/1"		fp	S03												1	3	3	3	13.7	13.7	13.7	100	100	100	0	0	0	82	82	82	68	68
NeuSomatic	Yes	No							chrX	1000529	1000530	30					0|1		fn	S10												1	3	3	3	13.7	13.7	13.7	100	100	100	0	0	0	82	82	82	68	68
NYGC_GATK_Illumina	Unsure	No	PAR1 region, tandem repeat, Noisy area, some support in PacBio and ONT for a HET call (although inconsistent across haplotypes in ONT) as opposed to homALT as it is in the query, but benchmark has a No call. Variant upstream in benchmark considered real.	Unsure	No	long TR where long reads are too noisy to know if it is exactly correct in the benchmark			chrX	1047060	1047061	331.78	PASS	AC=2;AF=1.00;AN=2;DP=13;ExcessHet=3.0103;FS=0.000;MLEAC=2;MLEAF=1.00;MQ=60.00;MQ0=0;QD=27.07;SOR=2.833;VQSLOD=9.90;culprit=SOR		8	"1/1"	24	fp	S02		240			240							1	4	4	4	69.5	69.5	69.5	86	86	86	11	11	11	309	309	309	71	71
NeuSomatic	Yes	No							chrX	1070866	1070873	100	PASS	SCORE=1.0000;DP=57;RO=39;AO=26;AF=0.4		57	0/1		fp	S07												4	24	4	23	27.5	1.9	5.5	95	70	80.5	16	0	11	134	72	96	70	65
NYGC_GATK_Illumina	Yes	No							chrX	1075206	1075207	981.85	PASS	AC=1;AF=0.500;AN=2;BaseQRankSum=0.657;ClippingRankSum=0.538;DP=31;ExcessHet=3.0103;FS=3.163;MLEAC=1;MLEAF=0.500;MQ=60.00;MQ0=0;MQRankSum=-1.016e+00;QD=33.86;ReadPosRankSum=-1.494e+00;SOR=0.442;VQSLOD=14.57;culprit=MQ		29	0/1	17	fp	S02			1104									8	190	24	70	17	1.9	2.8	92	64	83.5	11	2	6	729	66	367	20	15
DV_Revio	Yes	No	Low depth (4X)						chrX	1154682	1154683	30					0|1		fn	S10	186
Sentieon_HiFi	Yes	No	HiFi has low coverage of one hap						chrX	1154682	1154683	30					0|1		fn	S10	186
XYAlign_GATK_Illumina	No	Yes	A/T geNotype with T-linked indel	Yes	No	The SNV is one way to represent this complex variant in a homopolymer, but GATK mistakenly misses insertion and calls large del downstream due to systematic errors in illumina that aren't in element			chrX	1166298	1166299	876.64	PASS	AC=1;AF=0.500;AN=2;BaseQRankSum=1.44;DP=29;ExcessHet=3.0103;FS=30.121;MLEAC=1;MLEAF=0.500;MQ=58.25;MQRankSum=3.57;QD=30.23;ReadPosRankSum=2.70;SOR=2.307		29	0|1	99	fp	S03
ITER_ONT	Yes	No							chrX	1166298	1166299	6.05	PASS	AC=2;AF=1;AN=2;F;NS=1;MAF=0;AC_Het=0;AC_Hom=2;AC_Hemi=0;HWE=1;ExcHet=1			"1/1"		fp	S03
DV_HiFi	No	No	I think there are two haplotypes with different variants. One, which agrees with Truth is a 2bp deletion. The other is a 1bp deletion Not in Truth. Look at the Element data, it seems very clear	Yes	No	The truth is correctly calling a compound het with 1bp and 2bp del here			chrX	1187938	1187940	14.9	PASS				2023-01-01	9	fp	S07	93
DV_HiFi	Yes	No	Element is very informative here.	Yes	No				chrX	1187949	1187950	25.8	PASS				0/1	26	fp	S03	93
ITER_ILMN	Yes	No							chrX	1187952	1187954	14.4	PASS	AC=1;AF=0.5;AN=2;NS=1;MAF=0.5;AC_Het=1;AC_Hom=0;AC_Hemi=0;HWE=1;ExcHet=1			0/1		fp	S07	93
DV_HiFi	No	Yes	OK, a few issues here. First, there is a clear support for a GT repeat expansion in multiple techNologies. Especially supported in Element. Second issue, in the Verkko BAM, one haplotype has a 15bp deletion (looks like a full deletion of the GT repeat) and I don't see any evidence of this in any techNology	Yes	No	Long series of different diTRs, and the benchmark seems likely correct because most HiFi reads support the lengths in the benchmark (though with a different representation), and different illumina reads support different parts of the benchmark calls, and verkko supports the same calls, so it's borderline but I think the preponderence of evidence supports the benchmark even though HiFi is Noisy an…			chrX	1189137	1189138	26.1	PASS				0/1	26	fp	S07												5	36	2	17	84	2.5	6.4	95	74	89	12	0	6	159	55	144	35	32
ITER_ILMN	Unsure	No	Query variant has good support in PacBio, ONT and Element, but with low quality in our data; benchmark 15 bp deletion is called without evident support; upstream variants have good support in query and benchmark.	Yes	No	Long series of different diTRs, and the benchmark seems likely correct because most HiFi reads support the lengths in the benchmark (though with a different representation), and different illumina reads support different parts of the benchmark calls, and verkko supports the same calls, so it's borderline but I think the preponderence of evidence supports the benchmark even though HiFi is Noisy an…			chrX	1189137	1189138	3.4	PASS	AC=1;AF=0.5;AN=2;NEGATIVE_TRAIN_SITE;NS=1;MAF=0.5;AC_Het=1;AC_Hom=0;AC_Hemi=0;HWE=1;ExcHet=1			0/1		fp	S07												5	36	2	17	84	2.5	6.4	95	74	89	12	0	6	159	55	144	35	32
DRAGEN_Illumina	yes	no							chrX	1189137	1189138	11.62	PASS	AC=1;AF=0.5;AN=2;DP=24;FS=3.892;MQ=237.04;MQRankSum=1.159;QD=2.08;ReadPosRankSum=-0.058;SOR=1.555;FractionInformativeReads=1		24	0|1	12	fp	S07												5	36	2	17	84	2.5	6.4	95	74	89	12	0	6	159	55	144	35	32
DV_HiFi	Yes	Unsure	Long region that can be expressed quite differently from the reads (it seems). If I looked deeply at all the reads for awhile I could probably figure out if reads in IGV are actually saying the same thing as the truth	Yes	No	Long series of different diTRs, and the benchmark seems likely correct because most HiFi reads support the lengths in the benchmark (though with a different representation), and different illumina reads support different parts of the benchmark calls, and verkko supports the same calls, so it's borderline but I think the preponderence of evidence supports the benchmark even though HiFi is Noisy an…			chrX	1189139	1189155	30					1|0		fn	S14												5	36	2	17	84	2.5	6.4	95	74	89	12	0	6	159	55	144	35	32
DV_Element				Yes	No	Long series of different diTRs, and the benchmark seems likely correct because most HiFi reads support the lengths in the benchmark, and different illumina reads support different parts of the benchmark calls, and verkko supports the same calls, so it's borderline but I think the preponderence of evidence supports the benchmark even though HiFi is Noisy and the repeat is too long for illumina aft…			chrX	1189159	1189160	5	PASS		0.136364	22	0/1	5	fp	S07												5	36	2	17	84	2.5	6.4	95	74	89	12	0	6	159	55	144	35	32
DV_Element				Yes	No	Long series of different diTRs, and the benchmark seems likely correct because most HiFi reads support the lengths in the benchmark, and different illumina reads support different parts of the benchmark calls, and verkko supports the same calls, so it's borderline but I think the preponderence of evidence supports the benchmark even though HiFi is Noisy and the repeat is too long for illumina aft…			chrX	1189161	1189162	5.8	PASS		0.173913	23	0/1	6	fp	S03												5	36	2	17	84	2.5	6.4	95	74	89	12	0	6	159	55	144	35	32
DV_HiFi	Unsure	Unsure	All techNologies (ONT, PacBio, Illumina, Element) have some evidence for the variant amond two haplotypes here. However, this region is messy	Yes	No	Long series of different diTRs, and the benchmark seems likely correct because most HiFi reads support the lengths in the benchmark (though with a different representation), and different illumina reads support different parts of the benchmark calls, and verkko supports the same calls, so it's borderline but I think the preponderence of evidence supports the benchmark even though HiFi is Noisy an…			chrX	1189161	1189162	20.3	PASS				0/1	20	fp	S03												5	36	2	17	84	2.5	6.4	95	74	89	12	0	6	159	55	144	35	32
DRAGEN_Illumina	yes	no							chrX	1189161	1189162	17.12	PASS	AC=1;AF=0.5;AN=2;DP=24;FS=3.834;MQ=236.46;MQRankSum=1.147;QD=2.08;ReadPosRankSum=2.078;SOR=1.015;FractionInformativeReads=1		23	0|1	17	fp	S03												5	36	2	17	84	2.5	6.4	95	74	89	12	0	6	159	55	144	35	32
DV_HiFi	Unsure	Unsure	Same as above	Yes	No	Long series of different diTRs, and the benchmark seems likely correct because most HiFi reads support the lengths in the benchmark (though with a different representation), and different illumina reads support different parts of the benchmark calls, and verkko supports the same calls, so it's borderline but I think the preponderence of evidence supports the benchmark even though HiFi is Noisy an…			chrX	1189173	1189174	13.3	PASS				0/1	13	fp	S03												5	36	2	17	84	2.5	6.4	95	74	89	12	0	6	159	55	144	35	32
NeuSomatic	Yes	No							chrX	1189180	1189181	19.7568	PASS	SCORE=0.9894;DP=87;RO=49;AO=35;AF=0.4167		87	0/1		fp	S03												5	36	2	17	84	2.5	6.4	95	74	89	12	0	6	159	55	144	35	32
DV_Revio	Yes	No	Mismapping in repetitive region						chrX	1189190	1189191	5.7	PASS		0.133333	15	0|1	6	fp	S07												5	36	2	17	84	2.5	6.4	95	74	89	12	0	6	159	55	144	35	32
DRAGEN_Illumina	yes	no							chrX	1189190	1189191	30					0|1		fn	S14												5	36	2	17	84	2.5	6.4	95	74	89	12	0	6	159	55	144	35	32
DV_HiFi	Yes	No	Complex representation of multiple insertions	Yes	No				chrX	1189195	1189196	1.7	RefCall				0/1	5	fn	S14												5	36	2	17	84	2.5	6.4	95	74	89	12	0	6	159	55	144	35	32
DV_Element				Yes	No	Long series of different diTRs, and the benchmark seems likely correct because most HiFi reads support the lengths in the benchmark, and different illumina reads support different parts of the benchmark calls, and verkko supports the same calls, so it's borderline but I think the preponderence of evidence supports the benchmark even though HiFi is Noisy and the repeat is too long for illumina aft…			chrX	1189207	1189208	30					0|1		fn	S14												5	36	2	17	84	2.5	6.4	95	74	89	12	0	6	159	55	144	35	32
DRAGEN_Illumina	yes	no							chrX	1189208	1189209	30					0|1		fn	S10												5	36	2	17	84	2.5	6.4	95	74	89	12	0	6	159	55	144	35	32
DV_Element				Yes	No	Long series of different diTRs, and the benchmark seems likely correct because most HiFi reads support the lengths in the benchmark, and different illumina reads support different parts of the benchmark calls, and verkko supports the same calls, so it's borderline but I think the preponderence of evidence supports the benchmark even though HiFi is Noisy and the repeat is too long for illumina aft…			chrX	1189232	1189233	5.1	PASS		0.5	24	0/1	5	fp	S07												5	36	2	17	84	2.5	6.4	95	74	89	12	0	6	159	55	144	35	32
DRAGEN_Illumina	yes	no							chrX	1189232	1189233	30					1|0		fn	S10												5	36	2	17	84	2.5	6.4	95	74	89	12	0	6	159	55	144	35	32
NYGC_GATK_Illumina	Yes	No							chrX	1196077	1196078	1950.77	VQSRTrancheSNP99.60to99.80	AC=2;AF=1.00;AN=2;DP=46;ExcessHet=3.0103;FS=0.000;MLEAC=2;MLEAF=1.00;MQ=59.64;MQ0=0;NEGATIVE_TRAIN_SITE;QD=30.48;SOR=0.990;VQSLOD=-2.014e+00;culprit=MQ		44	"1/1"	99	fn	S10	585
DRAGEN_Illumina	yes	no							chrX	1198181	1198202	12.47	PASS	AC=1;AF=0.5;AN=2;DP=27;FS=1.748;MQ=169.77;MQRankSum=1.371;QD=1.7;ReadPosRankSum=-0.119;SOR=1.136;FractionInformativeReads=0.889		24	0|1	12	fp	S07												2	60	32	46	12.3	6.2	9.25	94	88	91	10	2	6	665	551	608	21	21
XYAlign_GATK_Illumina	Yes	No	large false indel in callset	Yes	No				chrX	1198182	1198183	30					1|0		fn	S10												2	60	32	46	12.3	6.2	9.25	94	88	91	10	2	6	665	551	608	21	21
DRAGEN_Illumina	yes	no							chrX	1198274	1198279	30					1|0		fn	S14												2	60	32	46	12.3	6.2	9.25	94	88	91	10	2	6	665	551	608	21	21
NeuSomatic	Yes	No							chrX	1198284	1198285	30					1|0		fn	S14												2	60	32	46	12.3	6.2	9.25	94	88	91	10	2	6	665	551	608	21	21
Sentieon_HiFi	Unsure	Unsure	long repeat - all techs are Noisy or low coverage	Unsure	Unsure	long repeat - all techs are Noisy or low coverage			chrX	1213267	1213268	251.89		AC=2;AF=1;AN=2;DP=6;Entropy=0.2;ExcessHet=3.0103;FS=0;GC=70.97;MLEAC=2;MLEAF=1;ML_PROB=0.01;MQ=60;NBQ=66.424;QD=41.98;ReadPosEndDist=64.667;SOR=1.329;UDP=6		6	1|1	18	fp	S03												3	131	5	6	95	2.9	67.2	79	71	75	19	10	13	362	151	261	2	1
XYAlign_GATK_Illumina	Yes	No	T-rich	Yes	No				chrX	1273763	1273767	30					1|0		fn	S14	275
DV_HiFi	Yes	No	Element seems to support truth, though mapping is spotty	Yes	No				chrX	1273769	1273770	0.8	RefCall				0/1	8	fn	S14	275
DV_HiFi	Yes	No	The few Element reads in here that map concordantly don't support a variant	Yes	No				chrX	1275087	1275088	41.4	PASS				2023-01-01	17	fp	S07
DV_Revio	Unsure	Unsure	ALT allele is correct, but geNotype is in question. Based on ONT & HiFi, looks like the Revio/DeepVariant geNotype might be correct, but tandem repeats in region make it difficult to kNow for sure.	Yes	No	most HiFi and ONT reads support net length of benchmark indels in very long TR, so think it is likely correct		long reads do generally seem to spport insertion. Short reads do not span TR. However, I do not see support nearby 27 bp insertion, position 1280862, other than in T2T assembly	chrX	1280852	1280853	37	PASS		0.888889	9	"1/1"	23	fp	S06		114			114							3	15	6	9	122.3	48.7	82.8	83	76	79	10	2	7	837	535	734	1	1
Sentieon_HiFi	Unsure	Yes	Complex tandem repeat. Callset representation has good read support	Yes	No	most HiFi and ONT reads support net length of benchmark indels in very long TR, so think it is likely correct			chrX	1280933	1280934	328.83		AC=1;AF=0.5;AN=2;BaseQRankSum=0.512;ClippingRankSum=0;DP=22;Entropy=0.94;ExcessHet=3.0103;FS=0;GC=57.63;MLEAC=1;MLEAF=0.5;ML_PROB=0.03;MQ=60;MQRankSum=0;NBQ=71.009;QD=14.95;ReadPosEndDist=63.182;ReadPosRankSum=0.168;SOR=0.743;UDP=22		22	1|0	99	fp	S03												3	15	6	9	122.3	48.7	82.8	83	76	79	10	2	7	837	535	734	1	1
NeuSomatic	Yes	No		Yes	No	most HiFi and ONT reads support net length of benchmark indels in very long TR, so think it is likely correct			chrX	1280942	1280949	100	PASS	SCORE=1.0000;DP=13;RO=9;AO=4;AF=0.3077		13	0/1		fp	S07												3	15	6	9	122.3	48.7	82.8	83	76	79	10	2	7	837	535	734	1	1
DV_Element				Yes	No	most HiFi and ONT reads support net length of benchmark indels in very long TR, so think it is likely correct			chrX	1281005	1281006	9	PASS		1	3	"1/1"	7	fp	S03												3	15	6	9	122.3	48.7	82.8	83	76	79	10	2	7	837	535	734	1	1
Sentieon_HiFi	Unsure	Yes	Complex tandem repeat. Callset representation has good read support	Yes	No	most HiFi and ONT reads support net length of benchmark indels in very long TR, so think it is likely correct			chrX	1281005	1281006	391.04		AC=1;AF=0.5;AN=2;BaseQRankSum=1.509;ClippingRankSum=0;DP=22;Entropy=0.94;ExcessHet=3.0103;FS=0;GC=57.63;ML_PROB=0.01;MQ=60;MQRankSum=0;NBQ=69.455;ReadPosEndDist=148.091;ReadPosRankSum=-4.062;SOR=0.743;UDP=22			1|0		fp	S03												3	15	6	9	122.3	48.7	82.8	83	76	79	10	2	7	837	535	734	1	1
DV_Element				Yes	No	most HiFi and ONT reads support net length of benchmark indels in very long TR, so think it is likely correct			chrX	1281036	1281037	30					0|1		fn	S10												3	15	6	9	122.3	48.7	82.8	83	76	79	10	2	7	837	535	734	1	1
NeuSomatic	Yes	No		Yes	No	most HiFi and ONT reads support net length of benchmark indels in very long TR, so think it is likely correct			chrX	1281036	1281037	30					0|1		fn	S10												3	15	6	9	122.3	48.7	82.8	83	76	79	10	2	7	837	535	734	1	1
Sentieon_HiFi	Unsure	Unsure	Highly repetitive. Long reads are Noisy	Yes	No	most HiFi and ONT reads support net length of benchmark indels in very long TR, so think it is likely correct			chrX	1281036	1281037	30					0|1		fn	S10												3	15	6	9	122.3	48.7	82.8	83	76	79	10	2	7	837	535	734	1	1
ITER_ONT	Unsure	No	Benchmark called a 47 bp deletion in this Cs-and-Ts TR region, but we do Not see a clear support of the 47 bp deletion in the benchmark long-reads data.	Yes	No	most HiFi and ONT reads support net length of benchmark indels in very long TR, so think it is likely correct			chrX	1281067	1281115	30					0|1		fn	S14												3	15	6	9	122.3	48.7	82.8	83	76	79	10	2	7	837	535	734	1	1
NeuSomatic	Yes	No							chrX	1281111	1281115	100	PASS	SCORE=1.0000;DP=86;RO=69;AO=18;AF=0.2069		86	0/1		fp	S07												3	15	6	9	122.3	48.7	82.8	83	76	79	10	2	7	837	535	734	1	1
Sentieon_HiFi	Unsure	Unsure	Very repetitve	Yes	No	most HiFi and ONT reads support net length of benchmark indels in very long TR, so think it is likely correct			chrX	1281111	1281115	391.04		AC=1;AF=0.5;AN=2;BaseQRankSum=0.975;ClippingRankSum=0;DP=23;Entropy=0.96;ExcessHet=3.0103;FS=0;GC=57.63;ML_PROB=0.02;MQ=60;MQRankSum=0;NBQ=69.4;RPA=6,5;RU=CTC;ReadPosEndDist=80.043;ReadPosRankSum=-2.797;SOR=0.627;STR;UDP=23			1|0		fp	S07												3	15	6	9	122.3	48.7	82.8	83	76	79	10	2	7	837	535	734	1	1
DV_Element				Yes	No	Not sure why this is called homozygous by DV since even element supports het			chrX	1288144	1288145	32.7	PASS		0.491525	59	"1/1"	5	fp	S03
DV_Element				Yes	No	Likely GT and FN errors in element due to tandem SINEs			chrX	1288144	1288145	30					1|0		fn	S10
DV_Element				Yes	No	Not sure why this is called homozygous by DV since even element supports het			chrX	1288245	1288246	28.9	PASS		0.676471	34	"1/1"	5	fp	S03	264
Sentieon_HiFi	Yes	Unsure		Yes	No	Benchmark looks clearly correct so expect vcfeval would handle differences in representation			chrX	1288336	1288337	30					0|1		fn	S10	264
NeuSomatic	Yes	No							chrX	1288342	1288343	30					0|1		fn	S10	264
DV_HiFi	Yes	No	DeepVariant seems to think this region may be CNV and seems hesitant to call variants here.	Yes	No				chrX	1288354	1288355	0.2	RefCall				0/1	14	fn	S10	264
DV_Revio	Yes	No	Not sure why this call was wrong, signal looks clear in reads						chrX	1288365	1288366	0	RefCall		0.666667	12	0/1	25	fn	S10	264
DV_Element				Yes	No	Likely GT and FN errors in element due to tandem SINEs			chrX	1288374	1288375	2.7	RefCall		0.129032	31	0/1	3	fn	S10	264
DV_Element				Yes	No	Likely GT and FN errors in element due to tandem SINEs			chrX	1288421	1288422	1.7	RefCall		0.431818	44	0/1	5	fn	S10	264
ITER_ONT	Yes	No							chrX	1288423	1288424	30					0|1		fn	S10	264
ITER_ONT	Yes	No							chrX	1341548	1341550	13.97	PASS	AC=1;AF=0.5;AN=2;F;NS=1;MAF=0.5;AC_Het=1;AC_Hom=0;AC_Hemi=0;HWE=1;ExcHet=1			0/1		fp	S07
ITER_ONT	Yes	No							chrX	1341556	1341557	13.82	PASS	AC=1;AF=0.5;AN=2;F;NS=1;MAF=0.5;AC_Het=1;AC_Hom=0;AC_Hemi=0;HWE=1;ExcHet=1			0/1		fp	S03
XYAlign_GATK_Illumina	Yes	No		Yes	No				chrX	1347251	1347252	30					1|1		fn	S10	308
DV_Revio	Yes	No	Homopolymer sequencing error, HiFi reads show >2 alleles						chrX	1446499	1446500	30					0|1		fn	S14
XYAlign_GATK_Illumina	Yes	No		Yes	No				chrX	1468758	1468759	30					1|1		fn	S10												3	24	7	17	70.3	18.8	26.4	80	74	78	23	14	16	429	177	354	0	0
XYAlign_GATK_Illumina	Yes	No	No illumina coverage	Yes	No				chrX	1468897	1468898	30					1|1		fn	S14												3	24	7	17	70.3	18.8	26.4	80	74	78	23	14	16	429	177	354	0	0
XYAlign_GATK_Illumina	Yes	No	No illumina coverage	Yes	No				chrX	1468949	1468961	30					1|1		fn	S14												3	24	7	17	70.3	18.8	26.4	80	74	78	23	14	16	429	177	354	0	0
NeuSomatic	Yes	No							chrX	1468949	1468961	30					1|1		fn	S14												3	24	7	17	70.3	18.8	26.4	80	74	78	23	14	16	429	177	354	0	0
DRAGEN_Illumina	yes	no							chrX	1468979	1468980	30					1|1		fn	S10												3	24	7	17	70.3	18.8	26.4	80	74	78	23	14	16	429	177	354	0	0
DRAGEN_Illumina	yes	no							chrX	1493407	1493408	30					0|1		fn	S14												6	15	4	8.5	40	3.7	15.1	95	78	81.5	14	1	11	96	73	80	38	21
DV_Element				Yes	No	long GA-rich region where benchmark is supported by some HiFi and element reads on both haplotypes			chrX	1493426	1493438	1.1	RefCall		0.363636	33	0/1	7	fn	S14												6	15	4	8.5	40	3.7	15.1	95	78	81.5	14	1	11	96	73	80	38	21
NYGC_GATK_Illumina	Unsure	No	there is evidence for an INDEL in all techNologies at this site but Unsure about the length	Yes	No	long GA-rich region where benchmark is supported by some HiFi and element reads on both haplotypes			chrX	1493428	1493440	410.25	PASS	AC=1;AF=0.500;AN=2;DP=18;ExcessHet=3.0103;FS=0.000;MLEAC=1;MLEAF=0.500;MQ=60.00;MQ0=0;NEGATIVE_TRAIN_SITE;QD=34.08;SOR=4.977;VQSLOD=-3.127e+00;culprit=SOR		11	0/1	9	fp	S07												6	15	4	8.5	40	3.7	15.1	95	78	81.5	14	1	11	96	73	80	38	21
DRAGEN_Illumina	yes	no							chrX	1493428	1493440	4.28	PASS	AC=2;AF=1;AN=2;DP=8;FS=0;MQ=233.89;MQRankSum=0;QD=7.41;ReadPosRankSum=0;SOR=1.981;FractionInformativeReads=0.625		5	"1/1"	3	fp	S07												6	15	4	8.5	40	3.7	15.1	95	78	81.5	14	1	11	96	73	80	38	21
NYGC_GATK_Illumina	Yes	No							chrX	1493451	1493455	479.73	PASS	AC=2;AF=1.00;AN=2;DP=20;ExcessHet=3.0103;FS=0.000;MLEAC=2;MLEAF=1.00;MQ=60.00;MQ0=0;NEGATIVE_TRAIN_SITE;QD=31.73;SOR=5.136;VQSLOD=-3.113e+00;culprit=SOR		12	"1/1"	36	fp	S07												6	15	4	8.5	40	3.7	15.1	95	78	81.5	14	1	11	96	73	80	38	21
XYAlign_GATK_Illumina	Yes	No		Yes	No				chrX	1493460	1493461	30					1|1		fn	S10												6	15	4	8.5	40	3.7	15.1	95	78	81.5	14	1	11	96	73	80	38	21
NYGC_GATK_Illumina	Yes	No							chrX	1502816	1502817	1578.77	PASS	AC=1;AF=0.500;AN=2;BaseQRankSum=1.37;ClippingRankSum=0.049;DP=42;ExcessHet=3.0103;FS=0.000;MLEAC=1;MLEAF=0.500;MQ=57.15;MQ0=0;MQRankSum=-9.800e-02;QD=29.40;ReadPosRankSum=-3.910e-01;SOR=0.735;VQSLOD=-1.560e-01;culprit=QD		42	0/1	99	fp	S02			300
DV_Element				Yes	No	complex var in TR where benchmark seems supported by HiFi			chrX	1509703	1509704	0.1	RefCall		0.361702	47	0/1	19	fn	S10												5	43	4	39	398.2	1.9	3.9	84	71	81	12	0	5	789	50	110	24	21
DRAGEN_Illumina	yes	no							chrX	1509740	1509741	30					0|1		fn	S14												5	43	4	39	398.2	1.9	3.9	84	71	81	12	0	5	789	50	110	24	21
DRAGEN_Illumina	yes	no							chrX	1509752	1509753	8.12	PASS	AC=1;AF=0.5;AN=2;DP=42;FS=1.485;MQ=125.12;MQRankSum=-3.978;QD=1.18;ReadPosRankSum=1.416;SOR=0.801;FractionInformativeReads=0.707		29	0|1	8	fp	S03												5	43	4	39	398.2	1.9	3.9	84	71	81	12	0	5	789	50	110	24	21
DRAGEN_Illumina	yes	no							chrX	1509772	1509773	6	PASS	AC=1;AF=0.5;AN=2;DP=42;FS=0;MQ=144.44;MQRankSum=-3.529;QD=1.18;ReadPosRankSum=2.595;SOR=0.693;FractionInformativeReads=0.634		26	0|1	5	fp	S03												5	43	4	39	398.2	1.9	3.9	84	71	81	12	0	5	789	50	110	24	21
DRAGEN_Illumina	yes	no							chrX	1509780	1509781	4.35	PASS	AC=1;AF=0.5;AN=2;DP=45;FS=0;MQ=156.81;MQRankSum=-3.581;QD=1.1;ReadPosRankSum=1.557;SOR=0.657;FractionInformativeReads=0.591		26	0|1	4	fp	S07												5	43	4	39	398.2	1.9	3.9	84	71	81	12	0	5	789	50	110	24	21
DRAGEN_Illumina	yes	no							chrX	1509787	1509788	8.65	PASS	AC=1;AF=0.5;AN=2;DP=46;FS=0;MQ=157.96;MQRankSum=-3.581;QD=1.08;ReadPosRankSum=1.142;SOR=0.657;FractionInformativeReads=0.578		26	0|1	8	fp	S03												5	43	4	39	398.2	1.9	3.9	84	71	81	12	0	5	789	50	110	24	21
DV_HiFi	Yes	No	Element clearly supports truth	Yes	No				chrX	1515945	1515946	0.6	RefCall				0/1	9	fn	S14	335
ITER_ILMN	Yes	No							chrX	1521943	1521944	10.8	PASS	AC=1;AF=0.5;AN=2;NEGATIVE_TRAIN_SITE;NS=1;MAF=0.5;AC_Het=1;AC_Hom=0;AC_Hemi=0;HWE=1;ExcHet=1			0/1		fp	S05	346
ITER_ONT	Yes	No							chrX	1538748	1538749	30					0|1		fn	S14	603
ITER_ONT	Yes	No							chrX	1544982	1544984	30					0|1		fn	S12	207											1	218	218	218	2	2	2	87	87	87	0	0	0	628	628	628	32	32
NYGC_GATK_Illumina	Yes								chrX	1545200	1545201	30					0|1		fn	S14	200											1	218	218	218	2	2	2	87	87	87	0	0	0	628	628	628	32	32
NeuSomatic	Yes	No							chrX	1558632	1558633	12.5858	PASS	SCORE=0.9449;DP=109;RO=40;AO=68;AF=0.6296		109	0/1		fp	S03												1	4	4	4	268	268	268	78	78	78	8	8	8	982	982	982	25	25
NYGC_GATK_Illumina	Yes	No							chrX	1565924	1565925	571.77	VQSRTrancheSNP99.80to100.00	AC=1;AF=0.500;AN=2;BaseQRankSum=0.569;ClippingRankSum=0.925;DP=55;ExcessHet=3.0103;FS=28.378;MLEAC=1;MLEAF=0.500;MQ=58.85;MQ0=0;MQRankSum=0.144;NEGATIVE_TRAIN_SITE;QD=10.40;ReadPosRankSum=3.20;SOR=0.011;VQSLOD=-1.091e+01;culprit=FS		55	0/1	99	fn	S10
ITER_ONT	Yes	No							chrX	1568521	1568522	5.72	PASS	AC=2;AF=1;AN=2;F;NS=1;MAF=0;AC_Het=0;AC_Hom=2;AC_Hemi=0;HWE=1;ExcHet=1			"1/1"		fp	S03												1	2	2	2	50	50	50	85	85	85	2	2	2	101	101	101	40	40
NYGC_GATK_Illumina	Unsure		Data correctly support TT insertion across techs, but Not sure if hom or het. For example, the same TT insertion is present in both haplotypes for ONT	Yes	No	pretty sure this is a correct het call since element, which is cleanest in the homopolymer, has about half of the reads supporting both			chrX	1572299	1572300	30					0|1		fn	S14	1185											1	298	298	298	3.9	3.9	3.9	84	84	84	4	4	4	1348	1348	1348	17	17
ITER_ILMN	Yes	No							chrX	1595244	1595252	34.5	PASS	AC=1;AF=0.5;AN=2;NS=1;MAF=0.5;AC_Het=1;AC_Hom=0;AC_Hemi=0;HWE=1;ExcHet=1			0/1		fp	S07
NYGC_GATK_Illumina	Yes	No	GeNotype error in Callset						chrX	1645138	1645139	397.73	PASS	AC=2;AF=1.00;AN=2;DP=28;ExcessHet=3.0103;FS=0.000;MLEAC=1;MLEAF=0.500;MQ=60.00;MQ0=0;POSITIVE_TRAIN_SITE;QD=33.14;SOR=1.609;VQSLOD=6.12;culprit=FS		19	"1/1"	59	fp	S07	300
DV_HiFi	Yes	No	Hard site. Better support for 3bp, especially in Element data	Yes	No				chrX	1651111	1651112	4.9	PASS				2023-01-01	3	fp	S07	283
XYAlign_GATK_Illumina	Yes	No		Yes	No				chrX	1679065	1679066	559.6		AC=1;AF=0.500;AN=2;BaseQRankSum=0.00;DP=37;ExcessHet=3.0103;FS=3.017;MLEAC=1;MLEAF=0.500;MQ=60.00;MQRankSum=0.00;QD=15.54;ReadPosRankSum=-1.879e+00;SOR=0.307		36	0/1	99	fp	S07	217
Sentieon_HiFi	Yes	No							chrX	1679065	1679066	115.04		AC=1;AF=0.5;AN=2;BaseQRankSum=-1.036;ClippingRankSum=-0;DP=5;Entropy=0.36;ExcessHet=3.0103;FS=0;GC=47.71;ML_PROB=0.82;MQ=60;MQRankSum=-0;NBQ=55.303;ReadPosEndDist=79;ReadPosRankSum=1.645;SOR=1.179;UDP=5			0|1		fp	S07	217
Sentieon_HiFi	Yes	No							chrX	1679066	1679067	70.04		AC=1;AF=0.5;AN=2;DP=5;Entropy=0.36;ExcessHet=3.0103;FS=0;GC=47.71;ML_PROB=0.21;MQ=60;NBQ=64.436;ReadPosEndDist=76.8;SOR=1.022;UDP=5			1|0		fp	S03	217
Sentieon_HiFi	Yes	No							chrX	1679066	1679067	30					1|1		fn	S10	217
NeuSomatic	Yes	No							chrX	1709892	1709893	15.7613	PASS	SCORE=0.9735;DP=120;RO=12;AO=105;AF=0.8974		120	0/1		fp	S03												9	232	14	32	8.6	2.2	4.7	98	67	74	22	1	17	826	50	101	45	40
DV_Revio	Yes	No	Mismapping in repetitive region						chrX	1718762	1718763	30					1|1		fn	S14												1	2	2	2	15	15	15	92	92	92	0	0	0	51	51	51	46	46
DV_Element				No	Yes	Benchmark misses deletion next to insertion due to kNown dipcall bug			chrX	1731302	1731305	22.6	PASS		0.986842	76	"1/1"	22	fp	S07	309
DV_Revio	Yes	No	Nearby homopolymer and other repeats resulting in sequencing error/mismapping	No	Yes	Benchmark misses deletion next to insertion due to kNown dipcall bug			chrX	1731302	1731305	20.2	PASS		1	12	"1/1"	19	fp	S07	309
Sentieon_HiFi	No	Yes	Benchmark callset seems to be missing an allele	No	Yes	Benchmark misses deletion next to insertion due to kNown dipcall bug			chrX	1731302	1731305	881.83		AC=2;AF=1;AN=2;DP=20;Entropy=0.54;ExcessHet=3.0103;FS=0;GC=45.57;MLEAC=2;MLEAF=1;ML_PROB=0.03;MQ=60;NBQ=79.105;QD=44.09;ReadPosEndDist=105.3;SOR=0.892;UDP=20		20	"1/1"	60	fp	S07	309
DV_Element				No	Yes	dipcall error missing del next to ins			chrX	1731303	1731304	30					1|1		fn	S14	309
Sentieon_HiFi	No	Yes	Benchmark callset seems to be missing an allele	No	Yes	Benchmark misses deletion next to insertion due to kNown dipcall bug			chrX	1731303	1731304	30					1|1		fn	S14	309
DV_Element				No	Yes	Benchmark misses deletion next to insertion due to kNown dipcall bug			chrX	1731307	1731308	31.3	PASS		1	76	"1/1"	31	fp	S03	309
ITER_ONT	Yes	No							chrX	1751729	1751731	6.6	PASS	AC=2;AF=1;AN=2;F;NS=1;MAF=0;AC_Het=0;AC_Hom=2;AC_Hemi=0;HWE=1;ExcHet=1			"1/1"		fp	S07	300
NeuSomatic	Yes	No							chrX	1762451	1762461	100	PASS	SCORE=1.0000;DP=46;RO=6;AO=46;AF=0.8846		46	"1/1"		fp	S05	309
DV_HiFi	Yes	No	Illumina and Element are very clear here	Yes	No				chrX	1782241	1782242	34.9	PASS				2023-01-01	19	fp	S05
DRAGEN_Illumina	yes	no							chrX	1798287	1798288	25.4	PASS	AC=1;AF=0.5;AN=2;DP=13;FS=0;MQ=210.51;MQRankSum=-0.423;QD=3.85;ReadPosRankSum=2.451;SOR=0.368;FractionInformativeReads=1		13	1|0	23	fp	S06		416			416
DRAGEN_Illumina	yes	no							chrX	1798288	1798289	17.2	PASS	AC=1;AF=0.5;AN=2;DP=13;FS=0;MQ=210.51;MQRankSum=-0.423;QD=3.85;ReadPosRankSum=2.282;SOR=0.368;FractionInformativeReads=1		13	1|0	16	fp	S06		416			416
NYGC_GATK_Illumina	Yes	No							chrX	1806371	1806372	1308.77	VQSRTrancheSNP99.60to99.80	AC=2;AF=1.00;AN=2;BaseQRankSum=-1.071e+00;ClippingRankSum=2.28;DP=45;ExcessHet=3.0103;FS=2.342;MLEAC=2;MLEAF=1.00;MQ=59.64;MQ0=0;MQRankSum=-1.117e+00;NEGATIVE_TRAIN_SITE;QD=29.74;SOR=0.713;VQSLOD=-1.722e+00;culprit=MQ		44	"1/1"	99	fn	S10	187											3	390	135	255	6.3	2.1	3	87	83	86	7	2	6	1097	895	1049	29	28
NYGC_GATK_Illumina	Yes	No							chrX	1893552	1893553	948.89	PASS	AC=1;AF=0.500;AN=2;BaseQRankSum=-1.210e-01;ClippingRankSum=1.40;DP=34;ExcessHet=3.0103;FS=11.190;MLEAC=1;MLEAF=0.500;MQ=60.00;MQ0=0;MQRankSum=0.243;POSITIVE_TRAIN_SITE;QD=27.91;ReadPosRankSum=-6.680e-01;SOR=0.888;VQSLOD=14.23;culprit=MQ		34	0/1	2	fp	S03
DV_HiFi	Yes	No	Representation issue with complex variant	Yes	No				chrX	1894440	1894441	0	RefCall				0/1	23	fn	S10												5	43	6	22	59.7	2.1	15.6	86	66	69	21	6	18	159	106	134	3	1
DV_HiFi	Yes	No	Representation issue with complex variant	Yes	No				chrX	1894458	1894459	0.1	RefCall				0/1	18	fn	S10												5	43	6	22	59.7	2.1	15.6	86	66	69	21	6	18	159	106	134	3	1
DV_HiFi	Yes	No	Complex candidate haplotypes due to real deletion combined with variation in repeat content	Yes	No				chrX	1894469	1894470	0	RefCall				0/1	22	fn	S10												5	43	6	22	59.7	2.1	15.6	86	66	69	21	6	18	159	106	134	3	1
DV_HiFi	Yes	Yes?	Truth looks correct. This particular site is called correctly (0/1) by DeepVariant. I am guessing there is some adjacent site with a call that screws up the hap.py allele Normalization?	Yes	Yes	This is weird because it is a TP in the hap.py vcf			chrX	1894470	1894475	35.2	PASS				0/1	35	fp	S07												5	43	6	22	59.7	2.1	15.6	86	66	69	21	6	18	159	106	134	3	1
DV_Revio	Yes	No	Homopolymer sequencing error, HiFi reads show >2 alleles						chrX	2235738	2235740	1.2	RefCall		0.181818	11	0/1	6	fn	S14	306											2	369	13	191	2.2	2	2.1	100	88	94	1	0	0.5	1210	52	631	76	34
ITER_ONT	Yes	No							chrX	2245969	2245970	30					1|0		fn	S10	310											1	8	8	8	4.9	4.9	4.9	87	87	87	0	0	0	60	60	60	84	84
DRAGEN_Illumina	yes	no							chrX	2282787	2282797	30					0|1		fn	S14												10	72	4	19	80.8	2.1	13.45	83	66	69	21	11	19.5	226	74	101.5	45	41
DV_Element				Yes	No	benchmark VNTR variants clearly supported by HiFi and ONT			chrX	2283894	2283931	30					1|0		fn	S13												11	172	14	18	31.9	1.9	3.8	100	66	82	28	0	9	443	51	70	30	19
Sentieon_HiFi	Yes	No							chrX	2291893	2291894	785.04		AC=1;AF=0.5;AN=2;BaseQRankSum=1.381;ClippingRankSum=0;DP=40;Entropy=1.18;ExcessHet=3.0103;FS=6.262;GC=50.12;ML_PROB=0.01;MQ=60;MQRankSum=0;NBQ=81.927;RPA=1,4;RU=T;ReadPosEndDist=68.964;ReadPosRankSum=1.114;SOR=1.492;STR;UDP=40			1|0		fp	S07	330
Sentieon_HiFi	Yes	Unsure		Yes	No	benchmark looks clearly supported by reads in element, which are clean in this homopolymer			chrX	2291893	2291894	30					0|1		fn	S14	330
NYGC_GATK_Illumina	Yes	No							chrX	2291895	2291896	138.77	PASS	AC=2;AF=1.00;AN=2;DP=7;ExcessHet=3.0103;FS=0.000;MLEAC=1;MLEAF=0.500;MQ=60.00;MQ0=0;QD=24.10;SOR=1.022;VQSLOD=2.58;culprit=DP		5	"1/1"	11	fp	S05	330
NeuSomatic	Yes	No							chrX	2303796	2303797	13.2487	PASS	SCORE=0.9527;DP=98;RO=31;AO=66;AF=0.6804		98	"1/1"		fp	S03												1	4	4	4	178	178	178	83	83	83	3	3	3	754	754	754	24	24
DRAGEN_Illumina	yes	no							chrX	2303796	2303797	33.64	PASS	AC=2;AF=1;AN=2;DP=13;FS=0;MQ=223.23;MQRankSum=-0.158;QD=5.19;ReadPosRankSum=1.423;SOR=3.442;FractionInformativeReads=0.846		11	"1/1"	8	fp	S03												1	4	4	4	178	178	178	83	83	83	3	3	3	754	754	754	24	24
DRAGEN_Illumina	yes	no							chrX	2303796	2303797	30					0|1		fn	S10												1	4	4	4	178	178	178	83	83	83	3	3	3	754	754	754	24	24
DRAGEN_Illumina	yes	no							chrX	2304203	2304208	47.03	PASS	AC=2;AF=1;AN=2;DP=18;FS=0;MQ=203.93;MQRankSum=0;QD=4.76;ReadPosRankSum=0;SOR=5.283;FractionInformativeReads=0.765		13	"1/1"	20	fp	S07												1	4	4	4	178	178	178	83	83	83	3	3	3	754	754	754	24	24
DV_HiFi	Yes	No	Representation issue with deletion and shift of repeat that can be represented as SNPs	Yes	No				chrX	2304207	2304208	0.2	RefCall				0/1	13	fn	S10												1	4	4	4	178	178	178	83	83	83	3	3	3	754	754	754	24	24
DV_Revio	Yes	No	Homopolymer sequencing error, HiFi reads show >2 alleles						chrX	2317255	2317256	8.2	PASS		1	2	"1/1"	4	fp	S07	592											1	294	294	294	2	2	2	83	83	83	5	5	5	751	751	751	16	16
ITER_ONT	Yes	No							chrX	2341039	2341041	15.67	PASS	AC=2;AF=1;AN=2;F;NS=1;MAF=0;AC_Het=0;AC_Hom=2;AC_Hemi=0;HWE=1;ExcHet=1			"1/1"		fp	S07
ITER_ONT	Yes	No							chrX	2348691	2348695	6.63	PASS	AC=1;AF=0.5;AN=2;F;NS=1;MAF=0.5;AC_Het=1;AC_Hom=0;AC_Hemi=0;HWE=1;ExcHet=1			0/1		fp	S05	300											1	15	15	15	1.9	1.9	1.9	93	93	93	6	6	6	53	53	53	6	6
NeuSomatic	Yes	No							chrX	2349810	2349811	30					1|0		fn	S10	297
NYGC_GATK_Illumina	Yes	No							chrX	2356408	2356409	938.89	PASS	AC=1;AF=0.500;AN=2;BaseQRankSum=0.729;ClippingRankSum=0.304;DP=34;ExcessHet=3.0103;FS=2.431;MLEAC=1;MLEAF=0.500;MQ=60.00;MQ0=0;MQRankSum=-3.040e-01;POSITIVE_TRAIN_SITE;QD=27.61;ReadPosRankSum=0.607;SOR=0.827;VQSLOD=15.20;culprit=MQ		34	0/1	2	fp	S02		189			189
NeuSomatic	Yes	No							chrX	2385107	2385108	24.5624	PASS	SCORE=0.9965;DP=71;RO=51;AO=27;AF=0.3462		71	0/1		fp	S07												1	2	2	2	26.5	26.5	26.5	92	92	92	0	0	0	61	61	61	9	9
ITER_ONT	Yes	No							chrX	2385107	2385108	5.47	PASS	AC=1;AF=0.5;AN=2;F;NS=1;MAF=0.5;AC_Het=1;AC_Hom=0;AC_Hemi=0;HWE=1;ExcHet=1			0/1		fp	S07												1	2	2	2	26.5	26.5	26.5	92	92	92	0	0	0	61	61	61	9	9
NeuSomatic	Yes	No							chrX	2385135	2385136	30					0|1		fn	S14												1	2	2	2	26.5	26.5	26.5	92	92	92	0	0	0	61	61	61	9	9
NYGC_GATK_Illumina	Yes	No	GeNotype error in Callset						chrX	2387903	2387904	325.73	PASS	AC=2;AF=1.00;AN=2;DP=17;ExcessHet=3.0103;FS=0.000;MLEAC=1;MLEAF=0.500;MQ=60.00;MQ0=0;QD=29.89;SOR=1.911;VQSLOD=3.69;culprit=FS		15	"1/1"	45	fp	S07
ITER_ILMN	Yes	No							chrX	2393654	2393655	30					1|1		fn	S10												2	68	36	52	16.8	8.4	12.6	88	85	86.5	4	4	4	784	748	766	24	24
NeuSomatic	Yes	No							chrX	2393670	2393671	30					1|1		fn	S10												2	68	36	52	16.8	8.4	12.6	88	85	86.5	4	4	4	784	748	766	24	24
DRAGEN_Illumina	yes	no							chrX	2393689	2393690	30					1|1		fn	S10												2	68	36	52	16.8	8.4	12.6	88	85	86.5	4	4	4	784	748	766	24	24
ITER_ILMN	Yes	No							chrX	2399741	2399743	16.5	PASS	AC=1;AF=0.5;AN=2;NEGATIVE_TRAIN_SITE;NS=1;MAF=0.5;AC_Het=1;AC_Hom=0;AC_Hemi=0;HWE=1;ExcHet=1			0/1		fp	S05	326
NYGC_GATK_Illumina	Yes								chrX	2525848	2525849	30					1|1		fn	S14
ITER_ILMN	Yes	No							chrX	2541593	2541596	13.8	PASS	AC=1;AF=0.5;AN=2;NS=1;MAF=0.5;AC_Het=1;AC_Hom=0;AC_Hemi=0;HWE=1;ExcHet=1			0/1		fp	S05
DRAGEN_Illumina	yes	no							chrX	2541593	2541596	24.55	PASS	AC=2;AF=1;AN=2;DP=17;FS=3.09;MQ=245.07;MQRankSum=1.294;QD=2.95;ReadPosRankSum=1.664;SOR=0.086;FractionInformativeReads=0.706		12	"1/1"	3	fp	S05
Sentieon_HiFi	Yes	No	Poly-A contraction						chrX	2573859	2573861	30					1|1		fn	S14	290
Sentieon_HiFi	Yes	No	HiFi has low coverage of one hap						chrX	2578974	2578975	1303.83		AC=1;AF=0.5;AN=2;BaseQRankSum=0.175;ClippingRankSum=0;DP=69;Entropy=1.41;ExcessHet=3.0103;FS=0;GC=41.82;MLEAC=1;MLEAF=0.5;ML_PROB=0.03;MQ=60;MQRankSum=0;NBQ=79.997;QD=18.9;ReadPosEndDist=58.536;ReadPosRankSum=7.464;SOR=0.643;UDP=69		69	0/1	99	fp	S03
NYGC_GATK_Illumina	Yes								chrX	2593827	2593829	30					1|0		fn	S14	306
DRAGEN_Illumina	no	Yes	listed as a 1bp deletion in the truth but I think it might be a 2bp deletion based on Pacbio and some Ilmn reads	Yes	No	All element reads support 1bp del. Other techs are a little noisy but most illumina reads support 1bp and HiFi averages to 1bp			chrX	2654392	2654394	30					1|1		fn	S12	304
XYAlign_GATK_Illumina	Yes	No		Yes	No				chrX	2662031	2662032	720.03		AC=2;AF=1.00;AN=2;DP=36;ExcessHet=3.0103;FS=0.000;MLEAC=2;MLEAF=1.00;MQ=59.72;QD=34.29;SOR=1.230		21	"1/1"	62	fp	S05	303
ITER_ONT	Yes	No							chrX	3543831	3543832	30					1		fn	S09	184											2	2	2	2	13.5	12.5	13	100	100	100	0	0	0	54	50	52	48	0
ITER_ONT	Yes	No							chrX	3747422	3747423	30					1		fn	S15	301
DV_Revio	Unsure	No	Homopolymer sequencing error, HiFi reads show >2 alleles, Not sure what the truth is though	Unsure	No	good example of even element not spanning a G homopolymer		long reads have support for some deletion however length of deletion is very inconsistent. Short reads do not span homopolymer, and infact end at or near ends of homopolymer and have low MAPQ	chrX	3875031	3875035	30					1		fn	S13
ITER_ONT	Yes	No							chrX	3941332	3941340	4.77	PASS	AC=1;AF=1;AN=1;F;NS=1;MAF=0;AC_Het=0;AC_Hom=0;AC_Hemi=1;HWE=1;ExcHet=1			1		fp	S05	242
DV_HiFi	Yes	No	Looks like one extra haplotype mapping here in techNologies other than ONT	Yes	No				chrX	3978845	3978846	12	PASS				2023-01-01	12	fp	S08												1	4	4	4	40.8	40.8	40.8	85	85	85	9	9	9	228	228	228	0	0
PEPPER_DV_ONT	Yes	No	Homopolymer issue	Yes	No				chrX	4096912	4096914	30					1		fn	S12	320
DV_Element				Yes	No	weird systematic or mapping error in element			chrX	4798029	4798030	9.1	PASS		0.181818	22	0/1	9	fp	S04	311
XYAlign_GATK_Illumina	Yes	No		Yes	No				chrX	5129451	5129452	35.04	PASS	AC=1;AF=1.00;AN=1;BaseQRankSum=0.431;DP=3;FS=4.771;MLEAC=1;MLEAF=1.00;MQ=60.00;MQRankSum=0.00;QD=11.68;ReadPosRankSum=-9.670e-01;SOR=2.225		3	1	45	fp	S04
DRAGEN_Illumina	yes	no							chrX	5173183	5173185	16.56	PASS	AC=1;AF=1;AN=1;DP=7;FS=0;MQ=77.78;MQRankSum=0.736;QD=3.67;ReadPosRankSum=-0.736;SOR=0.368;FractionInformativeReads=0.857		6	1	17	fp	S06												2	32	28	30	12	2.2	7.1	92	75	83.5	16	4	10	614	62	338	43	43
NYGC_GATK_Illumina	Yes	No							chrX	5227312	5227313	62.97	PASS	AC=1;AF=1.00;AN=1;DP=5;FS=0.000;MLEAC=1;MLEAF=1.00;MQ=49.58;MQ0=0;QD=31.48;SOR=2.303;VQSLOD=1.90;culprit=DP		2	1	99	fp	S08												2	5	4	4.5	42.8	12.4	27.6	84	76	80	18	8	13	174	51	112.5	73	67
NYGC_GATK_Illumina	Unsure	No	there is evidence for indel in ONT but No clear evidence in pacbio	Unsure	No	most pacbio reads sum to the same net 4bp del as the benchmark, so probably correct in long TR, but it is a bit noisy			chrX	5278724	5278726	41.97	PASS	AC=1;AF=1.00;AN=1;BaseQRankSum=0.742;ClippingRankSum=0.742;DP=8;FS=5.441;MLEAC=1;MLEAF=1.00;MQ=52.36;MQ0=0;MQRankSum=-7.420e-01;NEGATIVE_TRAIN_SITE;QD=6.00;ReadPosRankSum=-7.420e-01;SOR=2.225;VQSLOD=-1.584e+00;culprit=DP		7	1	81	fp	S08												1	4	4	4	62.2	62.2	62.2	84	84	84	12	12	12	329	329	329	72	72
PEPPER_DV_ONT	Yes	No	Homopolymer issue	Yes	No				chrX	5661002	5661006	4.3	PASS		0.190476	21	2023-01-01	4	fp	S05	311
PEPPER_DV_ONT	Unsure	Unsure	I don't agree with the benchmark here. I don't think it's a deletion at the end, its a complex event	Yes	No	fairly sure the benchmark is supported by element and most hifi reads, even though it's a different representation			chrX	5679227	5679228	7.7	PASS		0.935484	31	2023-01-01	8	fp	S04												1	2	2	2	20.5	20.5	20.5	100	100	100	0	0	0	82	82	82	48	48
DRAGEN_Illumina	yes	no							chrX	5679235	5679236	18.58	PASS	AC=1;AF=1;AN=1;DP=8;FS=0;MQ=232.54;MQRankSum=0;QD=8.99;ReadPosRankSum=0;SOR=1.179;FractionInformativeReads=1		8	1	19	fp	S04												1	2	2	2	20.5	20.5	20.5	100	100	100	0	0	0	82	82	82	48	48
DV_Element				Yes	No	long GAAA TR where benchmark is supported by parts of element reads and some HiFi reads			chrX	5789920	5789943	7	PASS		0.466667	15	0/1	6	fp	S08												1	4	4	4	99.5	99.5	99.5	89	89	89	5	5	5	392	392	392	65	65
NYGC_GATK_Illumina	Unsure	No	tandem repeat, INDEL call in the benchmark looks correct but Unsure about the length - 22bp deletion is supported by T2T and Element but length in PacBio and ONT varies	Yes	No	long GAAA TR where benchmark is supported by parts of element reads and some HiFi reads			chrX	5789926	5789927	144	PASS	AC=1;AF=1.00;AN=1;BaseQRankSum=0.804;ClippingRankSum=0.804;DP=2;FS=0.000;MLEAC=1;MLEAF=1.00;MQ=60.00;MQ0=0;MQRankSum=0.804;QD=33.64;ReadPosRankSum=0.804;SOR=0.693;VQSLOD=10.22;culprit=DP		2	1	99	fp	S04												1	4	4	4	99.5	99.5	99.5	89	89	89	5	5	5	392	392	392	65	65
DV_Element				Unsure	Unsure	GA-rich region Noisy across techs			chrX	5804099	5804100	30					1		fn	S15												3	10	4	6	64.5	6.3	10.7	86	73	81	21	6	11	209	53	81	68	63
DRAGEN_Illumina	yes	no							chrX	5921390	5921391	30					1		fn	S15												1	2	2	2	36	36	36	91	91	91	2	2	2	117	117	117	49	49
DV_Revio	Yes	No	Mismapping in repetitive region						chrX	6030391	6030392	30					1		fn	S15												1	2	2	2	14.5	14.5	14.5	100	100	100	0	0	0	58	58	58	0	0
NeuSomatic	Yes	No							chrX	8483796	8483797	35.2289	PASS	SCORE=0.9997;DP=19;RO=4;AO=15;AF=0.7895		19	0/1		fp	S04												4	34	10	13	38.6	11.3	29.85	87	80	85	13	2	9.5	484	157	452	57	56
DRAGEN_Illumina	yes	no							chrX	8610035	8610036	23.05	PASS	AC=1;AF=1;AN=1;DP=10;FS=0;MQ=235.13;MQRankSum=0;QD=8.01;ReadPosRankSum=0;SOR=1.609;FractionInformativeReads=1		10	1	23	fp	S04
NeuSomatic	Yes	No							chrX	8936497	8936498	30					1		fn	S13		5691			5691
NeuSomatic	Yes	No							chrX	9456105	9456106	30					1		fn	S13			118									2	2	2	2	28.5	24.5	26.5	92	87	89.5	4	0	2	96	71	83.5	50	50
NYGC_GATK_Illumina	Unsure		HomopolymerT: clean support in Illumina and Element, but (suprisingly) high variable in # of Ts in the PacBio HiFi	Yes	No	since element and illumina are clean in this homopolymer, and HiFi averages to about the same length, the benchmark looks correct			chrX	9509481	9509482	30					1		fn	S15
DV_Revio	Yes	No	Homopolymer sequencing error, HiFi reads show >2 alleles						chrX	10153132	10153133	30					1		fn	S11												2	28	12	20	2.8	2.7	2.75	100	93	96.5	0	0	0	123	66	94.5	46	45
Sentieon_HiFi	Yes	Unsure	Site is 17xA, 9xTA, 5xCA, 9xTA, 5xCA, 5xTA. Data (Element) is 32xA, 11xTA, 5xCA and benchmark is correct	Yes	No	looks like sentieon representation doesn't have enough A's			chrX	10153137	10153148	499.04		AC=1;AF=1;AN=1;BaseQRankSum=0.348;ClippingRankSum=0;DP=21;Entropy=0.92;FS=0;GC=39.51;MLEAC=1;MLEAF=1;ML_PROB=0.2;MQ=60;MQRankSum=0;NBQ=71.497;QD=23.76;ReadPosEndDist=86.375;ReadPosRankSum=-1.565;SOR=0.892;UDP=21		21	1	99	fp	S08												2	28	12	20	2.8	2.7	2.75	100	93	96.5	0	0	0	123	66	94.5	46	45
Sentieon_HiFi	Yes	Unsure	Site is 17xA, 9xTA, 5xCA, 9xTA, 5xCA, 5xTA. Data (Element) is 32xA, 11xTA, 5xCA and benchmark is correct	Yes	No	looks like sentieon representation doesn't have enough A's			chrX	10153175	10153186	925.04		AC=1;AF=1;AN=1;DB;DP=21;Entropy=0.92;FS=0;GC=39.51;MLEAC=1;MLEAF=1;ML_PROB=0.02;MQ=60;NBQ=82.351;QD=44.05;ReadPosEndDist=115.571;SOR=1.508;UDP=21		21	1	99	fp	S08												2	28	12	20	2.8	2.7	2.75	100	93	96.5	0	0	0	123	66	94.5	46	45
DRAGEN_Illumina	yes	no							chrX	10175944	10175945	30					1		fn	S11												2	32	2	17	58	3.5	30.75	86	82	84	4	0	2	161	124	142.5	0	0
DRAGEN_Illumina	yes	no							chrX	10175973	10175974	30					1		fn	S11												2	32	2	17	58	3.5	30.75	86	82	84	4	0	2	161	124	142.5	0	0
NYGC_GATK_Illumina	Yes	No							chrX	10216917	10216918	185.97	PASS	AC=1;AF=1.00;AN=1;DP=5;FS=0.000;MLEAC=1;MLEAF=1.00;MQ=60.00;MQ0=0;QD=30.73;SOR=1.179;VQSLOD=3.17;culprit=DP		3	1	99	fp	S08
DRAGEN_Illumina	yes	no							chrX	11354322	11354323	8.33	PASS	AC=1;AF=1;AN=1;DP=4;FS=0;MQ=185.32;MQRankSum=0;QD=6.72;ReadPosRankSum=0;SOR=2.303;FractionInformativeReads=0.5		2	1	8	fp	S04												2	2	2	2	31	14.5	22.75	100	96	98	0	0	0	115	58	86.5	48	0
NeuSomatic	Yes	No							chrX	11713277	11713278	100	PASS	SCORE=1.0000;DP=90;RO=63;AO=24;AF=0.2759		90	0/1		fp	S06		6031			6031
Sentieon_HiFi	Unsure	Unsure	Assembly has a combined large insertion+deletion while ONT + HiFi alignments have multiple small snvs and indels. It's possible both are correct.	Yes	No	the benchmark matches the net length of HiFi alignments, and sentieon misses the large deletion			chrX	12331791	12331820	30					1		fn	S13												3	139	2	2	321.5	4.5	18.5	100	71	83	15	0	11	647	74	428	51	46
DRAGEN_Illumina	yes	no							chrX	12331791	12331820	30					1		fn	S13												3	139	2	2	321.5	4.5	18.5	100	71	83	15	0	11	647	74	428	51	46
NeuSomatic	Yes	No							chrX	12382534	12382535	30					1		fn	S11												1	5	5	5	22	22	22	95	95	95	4	4	4	197	197	197	40	40
Sentieon_HiFi	Yes	No							chrX	12796235	12796236	30					1		fn	S12	303
PEPPER_DV_ONT	Yes	No	Homopolymer issue	Yes	No				chrX	12891999	12892000	4.5	PASS		0.173913	23	2023-01-01	3	fp	S08	219
NeuSomatic	Yes	No							chrX	13649191	13649193	7.1296	PASS	SCORE=0.8063;DP=30;RO=18;AO=12;AF=0.4		30	0/1		fp	S05
NYGC_GATK_Illumina	Unsure	Unsure	Unsure about INDEL length 8 (benchmark) vs 9 bp (query)	Yes	No	element is clean and clearly supports benchmark, and other techs are noisy			chrX	13787040	13787041	67.97	PASS	AC=1;AF=1.00;AN=1;DP=8;FS=0.000;MLEAC=1;MLEAF=1.00;MQ=60.00;MQ0=0;QD=22.66;SOR=2.833;VQSLOD=0.546;culprit=DP		3	1	99	fp	S05
DV_Revio	Yes	No	Mismapping in repetitive region						chrX	14888194	14888195	30					1		fn	S11												1	2	2	2	27	27	27	96	96	96	0	0	0	99	99	99	48	48
NeuSomatic	Yes	No							chrX	15834480	15834481	13.8033	PASS	SCORE=0.9583;DP=24;RO=3;AO=21;AF=0.875		24	"1/1"		fp	S08												1	2	2	2	20.5	20.5	20.5	100	100	100	0	0	0	82	82	82	51	51
Sentieon_HiFi	Yes	No							chrX	16311713	16311714	131.46		AC=1;AF=1;AN=1;BaseQRankSum=-0.83;ClippingRankSum=-1.22;DB;DP=27;FS=3.9;GC=38.6;MLEAC=1;MLEAF=1;ML_PROB=0;MQ=60;MQRankSum=0;NBQ=76.189;QD=4.87;RPA=26,28;RU=A;ReadPosEndDist=3252.11;ReadPosRankSum=-0.963;SOR=0.97;STR;UDP=27		27	1	8	fp	S05			573
DV_HiFi	No	No	Element very clearly indicates 1 bp T insertion while Verkko indicates a 2 bp insertion. DeepVariant calls 1/2 1bp and 2bp, which is a multi-allelic that my probably reassignment script doesn't manage. This should be 1 bp T insertion.	No	No	agree			chrX	16742142	16742143	30					1		fn	S12	625											2	186	136	161	2.3	1.9	2.1	82	82	82	3	3	3	443	366	404.5	20	16
DV_Element				Yes	No	weird systematic or mapping error in element			chrX	18776493	18776494	4.2	PASS		0.194444	36	0/1	4	fp	S04	286
DV_Element				No	Yes	Element and illumina clearly support 3bp ins instead of 4bp ins in benchmark in homopolymer			chrX	18865083	18865084	45.9	PASS		0.9375	32	"1/1"	22	fp	S05	308
DV_Element				Yes	No	DV incorrectly filters del in diTR			chrX	20094516	20094517	4.4	PASS		0.666667	6	0/1	2	fp	S04												1	2	2	2	53	53	53	92	92	92	0	0	0	176	176	176	47	47
ITER_ONT	Yes	No							chrX	20252424	20252425	7.67	PASS	AC=1;AF=1;AN=1;F;NS=1;MAF=0;AC_Het=0;AC_Hom=0;AC_Hemi=1;HWE=1;ExcHet=1			1		fp	S02		2123			2123
XYAlign_GATK_Illumina	Yes	No		Yes	No				chrX	20300553	20300554	685.01		AC=1;AF=1.00;AN=1;DP=23;FS=0.000;MLEAC=1;MLEAF=1.00;MQ=49.01;QD=34.09;SOR=0.804		17	1	99	fp	S08												6	40	17	29	60.3	2.2	3.85	100	73	82.5	21	0	11.5	986	70	124	50	40
NeuSomatic	Yes	No							chrX	20673969	20673970	14.3575	PASS	SCORE=0.9633;DP=53;RO=25;AO=23;AF=0.4792		53	"1/1"		fp	S04												2	4	2	3	40.2	35	37.6	97	93	95	2	0	1	173	131	152	0	0
Sentieon_HiFi	Yes	No							chrX	22176401	22176402	30					1		fn	S11	297											1	2	2	2	18	18	18	88	88	88	0	0	0	54	54	54	44	44
DV_Element				No	Yes	Clean Element reads all support 2bp ins instead of 3bp in C homopolymer, which is Noisy in all other techs			chrX	22411308	22411309	30.3	PASS		0.866667	15	"1/1"	10	fp	S08
XYAlign_GATK_Illumina	Yes	No		Yes	No				chrX	22717953	22717960	30					1		fn	S15												1	2	2	2	26.5	26.5	26.5	96	96	96	0	0	0	97	97	97	47	47
PEPPER_DV_ONT	Yes	No	Homopolymer issue	Yes	No				chrX	22857342	22857343	30					1		fn	S11												1	4	4	4	10.2	10.2	10.2	100	100	100	0	0	0	82	82	82	0	0
DV_HiFi	Yes	No	This is a variant representation difference between the truth haplotype and the way DeepVariant expresses it. It's a complex event (deletion of a repeat with an insertion) that gets broken up and represented in a different way in DeepVariant.	No	Yes	benchmark misses deletion next to ins due to dipcall bug			chrX	22910342	22910343	20.2	PASS				2023-01-01	20	fp	S04	309
DV_HiFi	Yes	No	Components of the same complex variant above	No	Yes	benchmark misses deletion next to ins due to dipcall bug			chrX	22910343	22910344	21.3	PASS				2023-01-01	21	fp	S04	309
Sentieon_HiFi	No	Yes	Site is a combined deletion/insertion or deletion+SNVs. Draft VCF is missing part of the event.	No	Yes	benchmark misses deletion next to ins due to dipcall bug	Needs to be curated with the above 2 calls. Based on that, it appears correct but need input from JZ.		chrX	22910345	22910346	1375.04		AC=1;AF=1;AN=1;DB;DP=31;Entropy=1.03;FS=0;GC=44.53;MLEAC=1;MLEAF=1;ML_PROB=0;MQ=60;NBQ=81.493;QD=44.36;ReadPosEndDist=82.774;SOR=1.044;UDP=31		31	1	99	fp	S04	309
DV_Revio	Yes	No	Mismapping in repetitive region						chrX	22989122	22989123	30					1		fn	S13		188			188							1	2	2	2	21.5	21.5	21.5	100	100	100	0	0	0	86	86	86	0	0
NYGC_GATK_Illumina	Yes		HomopolymerA: some Noise in ONT but otherwose good support from the other techNologies						chrX	23524108	23524110	30					1		fn	S12
DV_HiFi	Yes	No	Homopolymer Noise. Element very clearly supports truth	Yes	No				chrX	23665841	23665842	30					1		fn	S11
DRAGEN_Illumina	yes	no							chrX	23682852	23682853	27.01	PASS	AC=1;AF=1;AN=1;DP=7;FS=0;MQ=247.45;MQRankSum=0;QD=7.1;ReadPosRankSum=0;SOR=3.258;FractionInformativeReads=0.8		4	1	27	fp	S05												1	2	2	2	12.5	12.5	12.5	100	100	100	0	0	0	50	50	50	52	52
XYAlign_GATK_Illumina	Yes	No		Yes	No				chrX	23695267	23695268	150.04	PASS	AC=1;AF=1.00;AN=1;DP=4;FS=0.000;MLEAC=1;MLEAF=1.00;MQ=60.00;QD=30.18;SOR=1.609		4	1	99	fp	S04												1	2	2	2	57	57	57	86	86	86	5	5	5	140	140	140	47	47
DRAGEN_Illumina	yes	no							chrX	23695267	23695268	7.1	PASS	AC=1;AF=1;AN=1;DP=2;FS=0;MQ=250;MQRankSum=0;QD=1.06;ReadPosRankSum=0;SOR=2.303;FractionInformativeReads=1		2	1	7	fp	S04												1	2	2	2	57	57	57	86	86	86	5	5	5	140	140	140	47	47
DV_HiFi	Yes	No	Representation issue between nearby deletion and SNP extending homopolymer	Yes	No				chrX	23695271	23695272	30					1		fn	S11												1	2	2	2	57	57	57	86	86	86	5	5	5	140	140	140	47	47
ITER_ILMN	Yes	No							chrX	23829553	23829591	30					1		fn	S12	305											1	2	2	2	18.5	18.5	18.5	94	94	94	0	0	0	65	65	65	48	48
NeuSomatic	Yes	No							chrX	23881946	23881947	7.1532	PASS	SCORE=0.8074;DP=11;RO=5;AO=6;AF=0.5454		11	0/1		fp	S05	323
Sentieon_HiFi	Yes	No	Poly-A contraction						chrX	24007505	24007512	30					1		fn	S15	298											1	2	2	2	14	14	14	100	100	100	0	0	0	56	56	56	50	50
NeuSomatic	Yes	No							chrX	24114466	24114468	30					1		fn	S12	301
NYGC_GATK_Illumina	Yes								chrX	24135369	24135370	30					1		fn	S09	307
DV_Revio	Yes	No	Allele looks right, geNotype is wrong, repetitive region						chrX	24801923	24801924	30					1		fn	S13			48									1	2	2	2	23.5	23.5	23.5	100	100	100	0	0	0	94	94	94	0	0
ITER_ILMN	Yes	No							chrX	25206437	25206439	30					1		fn	S15
XYAlign_GATK_Illumina	Yes	No		Yes	No				chrX	25848894	25848895	30					1		fn	S11												4	110	2	28.5	114.5	1.9	20.95	83	71	78.5	20	8	12.5	275	131	188.5	51	50
DV_Element				Yes	No	mismapped element reads in LINE			chrX	26316507	26316508	6.5	PASS		0.653846	26	0/1	3	fp	S02		6029			6029
NeuSomatic	Yes	No							chrX	26372458	26372459	30					1		fn	S11
DV_Revio	Yes	No	Homopolymer sequencing error, HiFi reads show >2 alleles						chrX	27463890	27463894	30					1		fn	S12	316
DV_Element				Yes	No	Noisy diTR in element			chrX	27547890	27547891	30					1		fn	S11												1	2	2	2	45.5	45.5	45.5	93	93	93	0	0	0	155	155	155	0	0
DV_Element				Unsure	Unsure	looks like possible mosaic ins in short 7bp homopolymer since all techs are Noisy			chrX	27785583	27785584	47.8	PASS		0.560976	41	0/1	47	fp	S06		369			369
NYGC_GATK_Illumina	Yes	No							chrX	28090665	28090666	561	VQSRTrancheSNP99.60to99.80	AC=1;AF=1.00;AN=1;DP=17;FS=0.000;MLEAC=1;MLEAF=1.00;MQ=59.06;MQ0=0;NEGATIVE_TRAIN_SITE;QD=33.00;SOR=1.739;VQSLOD=-1.439e+00;culprit=MQ		17	1	99	fn	S09		326			326
DV_Element				Yes	No	mismapped element reads in LINE			chrX	28212290	28212291	16.5	PASS		0.25	8	0/1	7	fp	S02		5998			5998
ITER_ONT	Yes	No							chrX	28431153	28431155	30					1		fn	S13	278	810			810
Sentieon_HiFi	Unsure	Unsure	Callset looks correct from HiFi and ONT reads. Short read data is similar to the benchmark VCF	Yes	No	benchmark net length is supported by many hifi reads, and sentieon call is clearly different, so benchmark is probably correct though hifi is noisy			chrX	28737119	28737120	1195.04		AC=1;AF=1;AN=1;DB;DP=27;Entropy=1.03;FS=0;GC=36.61;MLEAC=1;MLEAF=1;ML_PROB=0.01;MQ=60;NBQ=77.044;QD=44.26;ReadPosEndDist=131.037;SOR=0.765;UDP=27		27	1	99	fp	S04												3	5	4	4	24	14.2	16.5	100	88	89	10	0	5	149	108	132	0	0
DV_HiFi	Yes	No	Illumina, Element, and ONT all agree. PacBio has an outlier here. Not sure why	Yes	No				chrX	28737149	28737150	17.1	PASS				2023-01-01	17	fp	S04												3	5	4	4	24	14.2	16.5	100	88	89	10	0	5	149	108	132	0	0
Sentieon_HiFi	Yes	No							chrX	29418089	29418092	30					1		fn	S15												1	2	2	2	18	18	18	100	100	100	0	0	0	72	72	72	50	50
ITER_ONT	Yes	No							chrX	29630540	29630542	30					1		fn	S13	296
Sentieon_HiFi	Yes	No							chrX	30644168	30644169	30					1		fn	S11	306
Sentieon_HiFi	Yes	No							chrX	30732362	30732363	30					1		fn	S12	311											5	24	2	18	29.5	3	3.2	100	80	85	9	0	0	98	58	69	48	10
ITER_ONT	Yes	No							chrX	31012980	31012981	30					1		fn	S11	298
Sentieon_HiFi	Yes	No							chrX	32335978	32336004	30					1		fn	S15												16	156	10	23.5	18.2	1.9	3.7	95	69	79	19	0	13.5	352	56	120.5	57	36
DV_Element				Unsure	Unsure	looks like possible mosaic del in 10bp homopolymer since all techs are Noisy			chrX	34056043	34056045	26.9	PASS		0.434783	46	0/1	27	fp	S06			4272
XYAlign_GATK_Illumina	No	Yes	Cassette of T-mutations from 34,142,478-488	No	Yes	dipcall error in benchmark causees missed del next to ins			chrX	34142479	34142480	374.04	PASS	AC=1;AF=1.00;AN=1;DP=14;FS=0.000;MLEAC=1;MLEAF=1.00;MQ=55.66;QD=33.74;SOR=0.941		7	1	99	fp	S04												2	2	2	2	25.5	13	19.25	100	100	100	0	0	0	102	52	77	50	50
NeuSomatic	Yes	Yes	seems to be correct but different representation if you consider neighbours	No	Yes	dipcall error in benchmark causees missed del next to ins			chrX	34142479	34142480	100	PASS	SCORE=1.0000;DP=44;RO=2;AO=35;AF=0.9459		44	"1/1"		fp	S04												2	2	2	2	25.5	13	19.25	100	100	100	0	0	0	102	52	77	50	50
Sentieon_HiFi	No	Yes	Site is 13xAT then 25xAG in the reference. Illumina and HiFi support 19xAT then 18xAG in the sample. Benchmark VCF only has the AT expansion while the callset has both	No	Yes	dipcall error in benchmark causees missed del next to ins			chrX	34142487	34142488	677.04		AC=1;AF=1;AN=1;BaseQRankSum=0.349;ClippingRankSum=0;DP=31;Entropy=1.06;FS=2.483;GC=28.85;MLEAC=1;MLEAF=1;ML_PROB=0.01;MQ=60;MQRankSum=0;NBQ=68.751;QD=22.57;ReadPosEndDist=82.167;ReadPosRankSum=-2.14;SOR=0.897;UDP=31		30	1	99	fp	S04												2	2	2	2	25.5	13	19.25	100	100	100	0	0	0	102	52	77	50	50
PEPPER_DV_ONT	Yes	No	ONT bias in dimer	Yes	No				chrX	34583397	34583398	30					1		fn	S15												1	2	2	2	33	33	33	88	88	88	8	8	8	100	100	100	49	49
Sentieon_HiFi	Unsure	Yes	Long TR	Unsure	No	hifi is noisy but sentieon isn't correct since it has net inserted bases in long TR			chrX	34775742	34775743	30					1		fn	S11												2	28	4	16	63.8	8.7	36.25	90	78	84	14	5	9.5	240	191	215.5	0	0
Sentieon_HiFi	Yes	Yes	Representation issue between poly-CA and poly-TA repeat	Yes	No	sentieon has net deletion, which is not supported			chrX	35241743	35241744	30					1		fn	S11												3	16	2	14	21	2.2	3.5	100	82	94	0	0	0	84	61	71	51	50
NYGC_GATK_Illumina	Yes	No							chrX	35270840	35270841	177	VQSRTrancheSNP99.80to100.00	AC=1;AF=1.00;AN=1;DP=6;FS=0.000;MLEAC=1;MLEAF=1.00;MQ=38.80;MQ0=0;QD=29.50;SOR=1.329;VQSLOD=-1.807e+01;culprit=MQ		6	1	99	fn	S09		1075			1075
DV_HiFi	Yes	No	Illumina and Element agree with benchmark. PacBio and NaNopore agree with a different haplotype. Interesting that both datatyles have such clear disagreement and high MAPQ	Yes	No				chrX	35331517	35331518	14.6	PASS				2023-01-01	15	fp	S02		765			765
ITER_ONT	Yes	No							chrX	35508368	35508370	10.29	PASS	AC=1;AF=1;AN=1;F;NS=1;MAF=0;AC_Het=0;AC_Hom=0;AC_Hemi=1;HWE=1;ExcHet=1			1		fp	S08
Sentieon_HiFi	Yes	No							chrX	35600867	35600868	1060.04		AC=1;AF=1;AN=1;DP=24;Entropy=0;FS=0;GC=1;MLEAC=1;MLEAF=1;ML_PROB=0;MQ=60;NBQ=77.288;QD=44.17;RPA=1,2;RU=ATATA;ReadPosEndDist=140.333;SOR=1.051;STR;UDP=24		24	1	99	fp	S08												4	16	2	8	281	30.7	62.15	80	73	77.5	22	12	16.5	513	402	426.5	53	53
NYGC_GATK_Illumina	Yes	No	The insertion is in a TATA repeat region and the call in Callset was Not left aligned whereas in the benchmark it it.						chrX	39848623	39848624	44.97	PASS	AC=1;AF=1.00;AN=1;DP=2;FS=0.000;MLEAC=1;MLEAF=1.00;MQ=60.00;MQ0=0;QD=22.48;SOR=2.303;VQSLOD=1.41;culprit=DP		2	1	84	fp	S08	286
NeuSomatic	Yes	No							chrX	39859458	39859459	30					1		fn	S15												1	4	4	4	26.5	26.5	26.5	92	92	92	3	3	3	142	142	142	69	69
NYGC_GATK_Illumina	Unsure	Unsure	Unsure about INDEL length 8 (benchmark) vs 7 bp (query), T2T & Element support size 8, PacBio/ONT unclear	Yes	No	Since element is clean and supports 8bp, and other techs don't contradict this, benchmark is very likely correct			chrX	39933647	39933648	49.97	PASS	AC=1;AF=1.00;AN=1;DP=6;FS=0.000;MLEAC=1;MLEAF=1.00;MQ=60.00;MQ0=0;QD=31.47;SOR=1.609;VQSLOD=2.63;culprit=DP		1	1	89	fp	S05	280
ITER_ILMN	Yes	No							chrX	40530436	40530437	12.5	PASS	AC=1;AF=1;AN=1;NS=1;MAF=0;AC_Het=0;AC_Hom=0;AC_Hemi=1;HWE=1;ExcHet=1			1		fp	S05	336											2	12	4	8	10.5	3.6	7.05	87	84	85.5	15	12	13.5	64	57	60.5	76	75
NeuSomatic	Yes	No							chrX	40555417	40555419	30					1		fn	S12	291
DV_Revio	Yes	No	Homopolymer sequencing error, HiFi reads show >2 alleles						chrX	40715784	40715785	11.9	PASS		0.190476	21	0/1	4	fp	S05	308
NYGC_GATK_Illumina	Yes	No							chrX	40768974	40768975	50	PASS	AC=1;AF=1.00;AN=1;DP=2;FS=0.000;MLEAC=1;MLEAF=1.00;MQ=60.00;MQ0=0;QD=25.00;SOR=2.303;VQSLOD=9.64;culprit=DP		2	1	80	fp	S04												2	166	109	137.5	2.9	1.9	2.4	85	84	84.5	5	0	2.5	631	278	454.5	17	16
NeuSomatic	Yes	No							chrX	40998760	40998764	36.9896	PASS	SCORE=0.9998;DP=24;RO=15;AO=11;AF=0.4231		24	0/1		fp	S08												1	2	2	2	13.5	13.5	13.5	100	100	100	0	0	0	54	54	54	0	0
DV_HiFi	Yes	No	Element clearly supports truth. DeepVariant is 1/2 multi-allelic Not handled by script	Yes	No				chrX	41195045	41195046	30					1		fn	S15	303
DV_Revio	Yes	No	Homopolymer sequencing error, HiFi reads show >2 alleles						chrX	41207078	41207081	30					1		fn	S12	606
ITER_ONT	Yes	No							chrX	41391300	41391302	16.04	PASS	AC=1;AF=1;AN=1;F;NS=1;MAF=0;AC_Het=0;AC_Hom=0;AC_Hemi=1;HWE=1;ExcHet=1			1		fp	S08
PEPPER_DV_ONT	Yes	No	ONT picks up an extra SNP in dimer repeat	Yes	No				chrX	42685205	42685206	12.8	PASS		0.695652	23	2023-01-01	11	fp	S04												2	2	2	2	19	14	16.5	100	94	97	0	0	0	67	56	61.5	47	0
PEPPER_DV_ONT	Yes	No	Homopolymer issue	Yes	No				chrX	44595469	44595470	30					1		fn	S12	285
XYAlign_GATK_Illumina	No	Yes		Yes	No	part of TR with complex variant, where benchmark is supported by multiple techs			chrX	44601032	44601034	30					1		fn	S15	208											2	4	4	4	19.5	17.8	18.65	100	100	100	0	0	0	156	142	149	0	0
NYGC_GATK_Illumina	Yes	No							chrX	44792955	44792956	283	VQSRTrancheSNP99.60to99.80	AC=1;AF=1.00;AN=1;DP=9;FS=0.000;MLEAC=1;MLEAF=1.00;MQ=58.12;MQ0=0;NEGATIVE_TRAIN_SITE;QD=31.44;SOR=1.402;VQSLOD=-1.887e+00;culprit=DP		9	1	99	fn	S11	573
XYAlign_GATK_Illumina	Yes	No		Yes	No				chrX	44832772	44832773	30					1		fn	S11	309
DV_Revio	Yes	No	Homopolymer sequencing error, HiFi reads show >2 alleles						chrX	45039502	45039505	22.8	PASS		0.642857	14	0/1	3	fp	S05
DRAGEN_Illumina	yes	no							chrX	46479550	46479552	34.21	PASS	AC=1;AF=1;AN=1;DP=11;FS=0;MQ=239.89;MQRankSum=0;QD=6.18;ReadPosRankSum=0;SOR=0.892;FractionInformativeReads=0.818		9	1	34	fp	S05
DV_HiFi	Yes	No	Element very clearly supports 2bp deletion in Truth	Yes	No				chrX	47117846	47117849	30					1		fn	S12	307
NeuSomatic	Yes	No							chrX	47682472	47682473	39.9993	PASS	SCORE=0.9999;DP=18;RO=17;AO=1;AF=0.0556		18	0/1		fp	S08												7	42	3	10	71.3	2.2	10.1	86	69	78	19	12	13	202	52	69	1	0
ITER_ONT	Yes	No							chrX	47856047	47856053	30					1		fn	S12	312
NYGC_GATK_Illumina	Yes	No							chrX	48065429	48065430	491	VQSRTrancheSNP99.60to99.80	AC=1;AF=1.00;AN=1;DP=15;FS=0.000;MLEAC=1;MLEAF=1.00;MQ=59.07;MQ0=0;NEGATIVE_TRAIN_SITE;QD=32.73;SOR=1.473;VQSLOD=-2.085e+00;culprit=MQ		15	1	99	fn	S11	236
DV_HiFi	Yes	No	Representation issue with INS+DEL	Yes	No				chrX	48129326	48129327	30					1		fn	S13
PEPPER_DV_ONT	Yes	No	Homopolymer issue	Yes	No				chrX	48156883	48156896	3.2	PASS		0.52381	21	2023-01-01	3	fp	S08	102											1	4	4	4	41	41	41	85	85	85	7	7	7	217	217	217	0	0
DV_Element				Yes	No	miscalled het in long TR			chrX	48198538	48198539	13.7	PASS		0.724138	29	0/1	8	fp	S06												1	4	4	4	32	32	32	92	92	92	6	6	6	177	177	177	71	71
NYGC_GATK_Illumina	Unsure	No	Noisy region, INS of 8 bp in the query doesn't look real, but Unsure about the SNV in benchmark	Unsure	No	benchmark is probably correct since it's consistent with most HiFi reads and one element read that includes all variants but not the whole TR, so it's possible it's mosaic			chrX	48308045	48308046	95.97	PASS	AC=1;AF=1.00;AN=1;DP=3;FS=0.000;MLEAC=1;MLEAF=1.00;MQ=38.17;MQ0=0;QD=31.99;SOR=1.179;VQSLOD=2.43;culprit=DP		3	1	99	fp	S06												1	4	4	4	36	36	36	92	92	92	5	5	5	173	173	173	68	68
Sentieon_HiFi	Unsure	Unsure	Poly-T contraction without informative short reads	Unsure	Unsure	short reads have low MQ due to segdup and homopolymer is noisy in long reads			chrX	48412438	48412440	30					1		fn	S12												1	13	13	13	5	5	5	77	77	77	16	16	16	63	63	63	4	4
DV_Element				Yes	No	long C homopolymer where benchmark is supported by most HiFi and ONT reads and the few clean short reads from illumina and element			chrX	48835642	48835644	30					1		fn	S12
DV_Element				No	Yes	Noisy 28bp A homopolymer in all except element			chrX	49118737	49118738	30					1		fn	S12	310
XYAlign_GATK_Illumina	Yes	No		Yes	No				chrX	49141426	49141427	80.01		AC=1;AF=1.00;AN=1;BaseQRankSum=-6.740e-01;DP=46;FS=2.454;MLEAC=1;MLEAF=1.00;MQ=52.45;MQRankSum=-5.759e+00;QD=1.74;ReadPosRankSum=-7.970e-01;SOR=0.412		46	1	90	fp	S06			4551
DV_HiFi	No	No	Element very clearly supports 1 bp A insertion to a homopolymer. Verkko has No A insertion here. DeepVariant calls 1/2 1bp and 2bp insertion, which is a multi-allelic that my probably reassignment script doesn't manage. This should be 1 bp A insertion	Yes	No	verkko/benchmark do call a 1bp ins here correctly (maybe IGV was hiding 1bp indels?)			chrX	49206391	49206392	30					1		fn	S12	309
NeuSomatic	Yes	No							chrX	49689927	49689928	30					1		fn	S15												10	42	2	17	115	2.2	6.7	94	72	79.5	15	0	1.5	383	51	121	42	34
ITER_ILMN	Unsure	No	Query variant does Not have a good support; ILMN and Element do Not cover this region neither; PacBio and ONT show multiple variants instead; we are Unsure how the benchmark called the 36 bp deletion and 36 bp insertion in this region.	Yes	No	benchmark is very likely correct because the length matches all techs and sequence seems to be the same too			chrX	49942149	49942150	18.3	PASS	AC=1;AF=1;AN=1;NS=1;MAF=0;AC_Het=0;AC_Hom=0;AC_Hemi=1;HWE=1;ExcHet=1			1		fp	S08
DV_HiFi	No	Yes	Element looks very clean here. supporting a 2T insertion and Not a 3T	No	Yes	agree this is a homopolymer error in the benchmark			chrX	50694542	50694543	41	PASS				2023-01-01	41	fp	S05		955			955
DV_Element				Yes	No	Long diTR that seems likely correct in benchmark because the sum of indels is the same as most HiFi reads and verkko, but would be helpful to align reads to assembly			chrX	50882070	50882071	30					1		fn	S11												3	14	10	12	22	15.7	18.3	83	80	82	0	0	0	224	224	224	42	42
ITER_ILMN	Yes	No							chrX	50882082	50882083	4	PASS	AC=1;AF=1;AN=1;NS=1;MAF=0;AC_Het=0;AC_Hom=0;AC_Hemi=1;HWE=1;ExcHet=1			1		fp	S04												3	14	10	12	22	15.7	18.3	83	80	82	0	0	0	224	224	224	42	42
ITER_ILMN	Unsure	No	Benchmark 2 bp insertion is well supported by all techNologies, although ONT identifies a larger 26 bp insertion upstream that may affect the length of the benchmark variant.	Yes	No	Benchmark correctly calls 26bp and 2bp ins in TR supported across techs, though HiFi and ONT are a bit noisy			chrX	51253747	51253748	30					1		fn	S15	303											2	4	2	3	13.5	7	10.25	100	100	100	0	0	0	56	54	55	48	0
NeuSomatic	Yes	No							chrX	51471826	51471827	26.3841	PASS	SCORE=0.9977;DP=36;RO=19;AO=18;AF=0.4865		36	0/1		fp	S08
PEPPER_DV_ONT	Yes	No	Homopolymer issue	Yes	No				chrX	52666894	52666896	3.6	PASS		0.227273	22	2023-01-01	4	fp	S05	301
DV_Element				Yes	No	1bp del in low MQ region supported by long reads and low MQ element			chrX	52707740	52707742	30					1		fn	S13
Sentieon_HiFi	Yes	No							chrX	52717772	52717773	30					1		fn	S09	383
DV_Revio	Yes	No	Mismapping in repetitive region						chrX	52755109	52755110	30					1		fn	S09
XYAlign_GATK_Illumina	No	Yes	hemizygous reference allele	No	Yes	imperfect C homopolymer that is Noisy in all techs except element, which has clean reads that support ref			chrX	53048371	53048372	30					1		fn	S15												1	12	12	12	2.9	2.9	2.9	86	86	86	0	0	0	52	52	52	0	0
DV_HiFi	No	Yes	Element is very clean here supporting a 2bp T INS instead of the 3bp which the truth has	No	Yes	agree this is a homopolymer error in the benchmark			chrX	53180718	53180719	40.5	PASS				2023-01-01	16	fp	S05	537
PEPPER_DV_ONT	Yes	No	Homopolymer issue	Yes	No				chrX	53792852	53792854	4.8	PASS		0.214286	28	2023-01-01	5	fp	S08	294
DRAGEN_Illumina	yes	no							chrX	53908943	53908946	9.93	PASS	AC=1;AF=1;AN=1;DP=7;FS=0;MQ=228.84;QD=7.9;SOR=0.105;FractionInformativeReads=0.333		2	1	10	fp	S08												5	22	4	8	25.2	2.2	11.2	100	89	90	9	0	0	176	72	175	48	25
NYGC_GATK_Illumina	Yes	No	HomopolymerT: some Noise in ONT and Illumina but otherwose good support from the other techNologies						chrX	54156314	54156316	30					1		fn	S12	179
DV_Revio	Yes	No	Mismapping in repetitive region						chrX	54418744	54418746	4.1	PASS		0.333333	9	0|1	4	fp	S08												1	4	4	4	42	42	42	83	83	83	13	13	13	214	214	214	0	0
ITER_ILMN	Yes	No							chrX	56610023	56610024	30					1		fn	S09			2546
ITER_ONT	Yes	No							chrX	56821666	56821667	17.3	PASS	AC=1;AF=1;AN=1;F;NS=1;MAF=0;AC_Het=0;AC_Hom=0;AC_Hemi=1;HWE=1;ExcHet=1			1		fp	S02		2441			2441
ITER_ILMN	Yes	No							chrX	57039929	57039959	30					1		fn	S12	300											1	2	2	2	21	21	21	100	100	100	0	0	0	84	84	84	50	50
ITER_ONT	Yes	No							chrX	57080552	57080554	8.66	PASS	AC=1;AF=1;AN=1;F;NS=1;MAF=0;AC_Het=0;AC_Hom=0;AC_Hemi=1;HWE=1;ExcHet=1			1		fp	S06		1605			1605
XYAlign_GATK_Illumina	Yes	No		Yes	No				chrX	57608930	57608944	254.01		AC=1;AF=1.00;AN=1;BaseQRankSum=-2.300e-01;DP=13;FS=9.622;MLEAC=1;MLEAF=1.00;MQ=54.25;MQRankSum=1.14;QD=23.09;ReadPosRankSum=1.60;SOR=1.977		11	1	99	fp	S08												1	15	15	15	19.7	19.7	19.7	92	92	92	7	7	7	403	403	403	39	39
ITER_ONT	Yes	No							chrX	58271418	58271420	7.53	PASS	AC=1;AF=1;AN=1;F;NS=1;MAF=0;AC_Het=0;AC_Hom=0;AC_Hemi=1;HWE=1;ExcHet=1			1		fp	S06				9909
PEPPER_DV_ONT	Unsure	No	ONT bias	Unsure	No	TR inside segdup that is noisy in long reads and unmappable for short			chrX	63236066	63236067	30					1		fn	S13												1	2	2	2	49.5	49.5	49.5	93	93	93	0	0	0	171	171	171	0	0
NYGC_GATK_Illumina	Unsure		CT simple repeat: only PacBio supports well the TCTC insertion; Nosiy alignments in Illumina and Element; ONT shows a deletion instead	Yes	No	although long reads are noisy and most short reads don't traverse TRs, the illumina and element reads that cross the TR support the 4bp ins			chrX	65909135	65909136	30					1		fn	S13												2	2	2	2	27	17	22	100	96	98	0	0	0	99	68	83.5	50	1
ITER_ONT	Yes	No							chrX	65913319	65913321	8.85	PASS	AC=1;AF=1;AN=1;F;NS=1;MAF=0;AC_Het=0;AC_Hom=0;AC_Hemi=1;HWE=1;ExcHet=1			1		fp	S06		3445			3445
DV_Element				Yes	No	TR supported by some reads in all techs though Noisy and different representations			chrX	66088300	66088301	30					1		fn	S15												5	44	2	31	37.5	2.1	3.6	95	71	82	17	0	13	133	91	130	46	38
NYGC_GATK_Illumina	Unsure		Complex variants that can likely be represented in different ways. Challenging to curate. Hard to ensuring that the nearbly indel lengths in the alignment across techs add up to the same number. Illumina seems to show the best support.	Yes	No	TR supported by some reads in all techs though Noisy and different representations			chrX	66088300	66088301	30					1		fn	S15												5	44	2	31	37.5	2.1	3.6	95	71	82	17	0	13	133	91	130	46	38
ITER_ONT	Yes	No							chrX	66088302	66088303	9.38	PASS	AC=1;AF=1;AN=1;F;NS=1;MAF=0;AC_Het=0;AC_Hom=0;AC_Hemi=1;HWE=1;ExcHet=1			1		fp	S04												5	44	2	31	37.5	2.1	3.6	95	71	82	17	0	13	133	91	130	46	38
Sentieon_HiFi	Yes	No							chrX	66088334	66088335	712.04		AC=1;AF=1;AN=1;BaseQRankSum=0.855;ClippingRankSum=0;DP=26;Entropy=1;FS=3.128;GC=24.84;MLEAC=1;MLEAF=1;ML_PROB=0.04;MQ=60;MQRankSum=0;NBQ=58.51;QD=28.48;ReadPosEndDist=77.16;ReadPosRankSum=2.85;SOR=0.123;UDP=26		25	1	99	fp	S04												5	44	2	31	37.5	2.1	3.6	95	71	82	17	0	13	133	91	130	46	38
DV_HiFi	Yes	No	Truth looks correct. DeepVariant is 1/2 which is Not handled by script to resolve probabilities	Yes	No				chrX	66402656	66402657	30					1		fn	S13		6889			6889
DRAGEN_Illumina	yes	no							chrX	66757719	66757720	30					1		fn	S15												1	2	2	2	19.5	19.5	19.5	89	89	89	0	0	0	60	60	60	43	43
ITER_ONT	Yes	No							chrX	67178478	67178479	7.71	PASS	AC=1;AF=1;AN=1;F;NS=1;MAF=0;AC_Het=0;AC_Hom=0;AC_Hemi=1;HWE=1;ExcHet=1			1		fp	S02		3869			3869
NYGC_GATK_Illumina	Yes	No							chrX	67202820	67202823	103.97	PASS	AC=1;AF=1.00;AN=1;DP=5;FS=0.000;MLEAC=1;MLEAF=1.00;MQ=60.00;MQ0=0;QD=20.79;SOR=1.022;VQSLOD=2.02;culprit=DP		5	1	99	fp	S08
XYAlign_GATK_Illumina	No	Yes	seems to be more evidence for 2bp vs 3bp indel	No	Yes	Noisy A homopolymer where only element is clean but GATK illumina correctly calls 2bp ins instead of 3bp			chrX	67992258	67992259	189.01		AC=1;AF=1.00;AN=1;DP=12;FS=0.000;MLEAC=1;MLEAF=1.00;MQ=60.00;QD=27.00;SOR=0.941		7	1	99	fp	S05		2974			2974
DV_Element				Yes	No	benchmark del in GA rich region supported by most reads in all techs			chrX	68037919	68037936	15.9	PASS		0.857143	7	0/1	3	fp	S08												5	38	4	4	21.8	2	15.2	100	82	92	13	0	5	144	54	106	72	25
Sentieon_HiFi	Unsure	Unsure	Poly-CCTT next to Poly-CTTT	Yes	No	TR supported by some reads in all techs, including all short reads that are centered on the del, though long reads are noisy			chrX	68933444	68933449	30					1		fn	S15												1	4	4	4	45.8	45.8	45.8	93	93	93	4	4	4	188	188	188	0	0
DRAGEN_Illumina	yes	no							chrX	70154713	70154714	11	PASS	AC=1;AF=1;AN=1;DP=2;FS=0;MQ=250;MQRankSum=0;QD=20.38;ReadPosRankSum=0;SOR=1.609;FractionInformativeReads=0.5		1	1	11	fp	S05	310
XYAlign_GATK_Illumina	No	No	hemizygous large deletion (relative to reference)	Yes	No	Benchmark correctly calls 43bp del, supported by illumina and element reads that span TTTC TR			chrX	70393840	70393841	125.04	PASS	AC=1;AF=1.00;AN=1;DP=3;FS=0.000;MLEAC=1;MLEAF=1.00;MQ=60.00;QD=24.68;SOR=2.833		3	1	99	fp	S04												1	4	4	4	22.8	22.8	22.8	94	94	94	3	3	3	150	150	150	0	0
DV_Revio	Yes	No	Homopolymer sequencing error, HiFi reads show >2 alleles						chrX	70416344	70416345	6.8	PASS		0.571429	7	"1/1"	6	fp	S05		178					178
XYAlign_GATK_Illumina	Yes	No		Yes	No				chrX	70610177	70610178	30					1		fn	S11												4	9	4	6	19	3.3	12.45	94	69	82	21	5	10.5	69	51	55.5	46	25
DRAGEN_Illumina	yes	no							chrX	70621577	70621578	12.97	PASS	AC=1;AF=1;AN=1;DP=4;FS=0;MQ=231.97;MQRankSum=0;QD=13.44;ReadPosRankSum=0;SOR=2.833;FractionInformativeReads=0.75		3	1	13	fp	S08												1	2	2	2	13.5	13.5	13.5	100	100	100	0	0	0	54	54	54	51	51
ITER_ONT	Yes	No							chrX	70856857	70856858	30					1		fn	S09		307			307
DV_Element				No	Yes	13bp ins only clear in element and called 14bp in benchmark			chrX	71273067	71273068	30					1		fn	S12	261											1	25	25	25	2.2	2.2	2.2	96	96	96	0	0	0	103	103	103	33	33
PEPPER_DV_ONT	Unsure/No	No	I don't think we can entirely trust pacbio here. Given that Illumina or element reads didn't map, this should be excluded.	Unsure	No	the benchmark is probably correct since it's the mean of the HiFi reads, but hard to know with only low MQ short reads in segdup			chrX	71797159	71797160	30					1		fn	S13		2158			2158
DV_Element				No	Yes	illumina has low cov and is Noisy, and HiFi is Noisy, but element clearly supports 1bp del so likely is correct in homopolymer			chrX	72264961	72264963	48.4	PASS		0.777778	36	"1/1"	27	fp	S05	1376
NeuSomatic	Yes	No							chrX	72379489	72379490	30					1		fn	S12		332			332
ITER_ILMN	Unsure	No	We are Unsure about the length of the called 1 bp deletion; Element and ILMN identify a 1 bp deletion, but long reads show evidence of a longer deletion in this T's-repeat region.	Yes	No	Other techs are noisy, but element is clean and clearly supports 1bp del in homopolymer			chrX	72571552	72571554	30					1		fn	S12	342
DV_Element				Yes	No	weird systematic or mapping error in element			chrX	72730153	72730154	24.8	PASS		0.358974	39	0/1	25	fp	S04
ITER_ILMN	Yes	No							chrX	72746370	72746371	18.1	PASS	AC=1;AF=1;AN=1;NS=1;MAF=0;AC_Het=0;AC_Hom=0;AC_Hemi=1;HWE=1;ExcHet=1			1		fp	S02			283
DRAGEN_Illumina	yes	no							chrX	72778723	72778725	30					1		fn	S13
XYAlign_GATK_Illumina	No	Yes	little/No illumina coverage	Unsure	Unsure	long T homopolymer in difficult to map LINE and segdup where all techs are Noisy or missing reads with high MQ			chrX	72800629	72800631	30					1		fn	S13		1947			1947
DV_Element				Yes	No	1bp del in low MQ region supported by long reads and low MQ element			chrX	72838886	72838888	30					1		fn	S13		852			852
DV_HiFi	Yes	No	Reads are MAPQ below mapping threshold for DeepVariant	Yes	No				chrX	72887067	72887068	30					1		fn	S09		2863			2863
NeuSomatic	Yes	No							chrX	72936100	72936101	33.9806	PASS	SCORE=0.9996;DP=11;RO=5;AO=6;AF=0.5454		11	0/1		fp	S02			465
DV_Element				Yes	No	missed by element due to low MQ			chrX	72938412	72938413	30					1		fn	S09		118				118
XYAlign_GATK_Illumina	Yes	No	little/No illumina coverage	Yes	No				chrX	72951916	72951917	30					1		fn	S13
DV_Revio	Yes	No	No reads map to area, segdup region						chrX	72956257	72956258	30					1		fn	S09		700			700
ITER_ILMN	Yes	No							chrX	72971936	72971937	30					1		fn	S09			385
DV_HiFi	Yes	No	Element suports Truth here. ONT partially does as well.	Yes	No				chrX	73236895	73236896	26.4	PASS				2023-01-01	25	fp	S08												1	4	4	4	50.8	50.8	50.8	87	87	87	9	9	9	285	285	285	0	0
DV_HiFi	Yes	No	PacBio haplotype seems diverged relative to other techNologies. Not sure why.	Yes	No				chrX	73236934	73236937	9.6	PASS				2023-01-01	7	fp	S08												1	4	4	4	50.8	50.8	50.8	87	87	87	9	9	9	285	285	285	0	0
PEPPER_DV_ONT	No	Yes	Very clean SNP	Yes	No	The SNV call is correct. The error in ONT is actually the adjacent indel. Not sure why the SNV is counted as a FP by vcfeval, but probably because vcfeval doesn't give partial credit, even though happy+vcfeval does			chrX	73677991	73677992	16.7	PASS		0.5	10	2023-01-01	6	fp	S02		6842			6842
ITER_ONT	Yes	No							chrX	74317342	74317344	30					1		fn	S12	311											2	11	5	8	10.6	4.9	7.75	87	83	85	10	4	7	54	54	54	86	83
DV_HiFi	Yes	No	Looks like aNother copy mapping to this location with all techNologies	Yes	No				chrX	74398366	74398367	30					1		fn	S13	310											1	3	3	3	59.3	59.3	59.3	95	95	95	0	0	0	212	212	212	57	57
Sentieon_HiFi	Unsure	Unsure	Expansion of poly-T. Draft benchmark has expansion of 12bp while 11bp is most common in Illumina	No	Yes	element cleanly supports 11bp ins and other techs are noisy	Element has almost all 11bp INS in reads that cross the homopolymer. Possible that this is mosiac, but only one read in Element has 12bp INS		chrX	74979348	74979349	1029.46		AC=1;AF=1;AN=1;ClippingRankSum=0.835;DP=27;FS=3.9;GC=31.36;MLEAC=1;MLEAF=1;ML_PROB=0;MQ=60;MQRankSum=0;NBQ=78.822;QD=38.13;RPA=24,35;RU=T;ReadPosEndDist=4555.27;SOR=0.97;STR;UDP=26		27	1	3	fp	S05												1	22	22	22	2.2	2.2	2.2	81	81	81	3	3	3	53	53	53	4	4
NYGC_GATK_Illumina	Yes	No							chrX	75518805	75518814	95.97	PASS	AC=1;AF=1.00;AN=1;DP=7;FS=0.000;MLEAC=1;MLEAF=1.00;MQ=50.34;MQ0=0;QD=31.99;SOR=1.179;VQSLOD=1.11;culprit=DP		3	1	99	fp	S06		767			767							2	2	2	2	20.5	19	19.75	100	100	100	0	0	0	82	76	79	51	50
ITER_ONT	Yes	No							chrX	76792652	76792653	30					1		fn	S15
DV_Revio	Yes	No	Mismapping in repetitive region						chrX	77122054	77122057	17.9	PASS		0.4	15	0|1	9	fp	S08												2	22	2	12	104	8.9	56.45	85	81	83	4	1	2.5	187	150	168.5	41	41
XYAlign_GATK_Illumina	Unsure	Unsure	problematic alignment region, large indel	No	Yes	dipcall error in benchmark causees missed ins next to del			chrX	77483467	77483469	890.01		AC=1;AF=1.00;AN=1;DP=20;FS=0.000;MLEAC=1;MLEAF=1.00;MQ=60.00;QD=34.72;SOR=0.693		20	1	99	fp	S06		1822			1822
NeuSomatic	Yes	No							chrX	77716303	77716307	100	PASS	SCORE=1.0000;DP=8;RO=7;AO=1;AF=0.125		8	0/1		fp	S05	178
DV_Revio	Yes	No	Tandem repeat region Not well suited to pileup based calling						chrX	78926742	78926743	40.1	PASS		0.7	10	1|0	36	fp	S04												3	24	11	13	42.7	20.6	38.8	90	76	76	18	6	17	655	372	480	42	42
ITER_ILMN	Unsure	No	Query deletion does Not have good support, though ILMN, PacBio and ONT also identify a 2 bp deletion in this low-complexity CCCT-repeat region; benchmark offers a good support for the 31 bp deletion but it is Not clear for the 8 bp insertion.	Unsure	No	long TR where long reads are noisy and short reads don't traverse TR, so hard to know what's correct			chrX	78965830	78965833	5.7	PASS	AC=1;AF=1;AN=1;NS=1;MAF=0;AC_Het=0;AC_Hom=0;AC_Hemi=1;HWE=1;ExcHet=1			1		fp	S08												1	4	4	4	129.5	129.5	129.5	85	85	85	6	6	6	469	469	469	0	0
ITER_ILMN	Yes	No							chrX	79142682	79142683	8.2	PASS	AC=1;AF=1;AN=1;NS=1;MAF=0;AC_Het=0;AC_Hom=0;AC_Hemi=1;HWE=1;ExcHet=1			1		fp	S08												1	2	2	2	28.5	28.5	28.5	85	85	85	0	0	0	78	78	78	50	50
Sentieon_HiFi	Unsure	Unsure	Site is an AT repeat. Illumina shows 22xAT and PacBio has 21xAT	Unsure	Unsure	hard to tell since all techs are noisy			chrX	79286078	79286085	161.04		AC=1;AF=1;AN=1;BaseQRankSum=0.412;ClippingRankSum=0;DP=23;Entropy=0.96;FS=4.761;GC=33.42;MLEAC=1;MLEAF=1;ML_PROB=0.27;MQ=60;MQRankSum=0;NBQ=70.812;QD=7.32;ReadPosEndDist=93.318;ReadPosRankSum=1.814;SOR=2.049;UDP=23		22	1	99	fp	S08												2	11	2	6.5	65.5	10.9	38.2	84	84	84	12	11	11.5	172	172	172	50	50
Sentieon_HiFi	Yes	Unsure	Site is 7xAT, 8xAC, 17xAT in ref. Sample has 9xAT, 7xAC, 20xAT in Illumina and HiFi. Callset is partially correct with 7xAT, 7xAC, 20xAT.	Yes	No	benchmark cleanly supported by short reads that traverse TR, and current benchmarking tools require entire haplotype to be correct			chrX	79700958	79700959	974.04		AC=1;AF=1;AN=1;DB;DP=23;Entropy=0.91;FS=0;GC=25.52;MLEAC=1;MLEAF=1;ML_PROB=0;MQ=60;NBQ=78.909;QD=42.35;ReadPosEndDist=115.4;SOR=1.402;UDP=23		23	1	99	fp	S04												1	2	2	2	17	17	17	93	93	93	0	0	0	59	59	59	50	50
ITER_ONT	Yes	No							chrX	79988073	79988074	30					1		fn	S09		3105			3105
DV_Element				Yes	No	mismapped element reads in LINE			chrX	79988151	79988152	11.2	PASS		0.225	40	0/1	11	fp	S02		3105			3105
XYAlign_GATK_Illumina	No	Yes	seems to be more evidence for 4bp vs 5bp indel	Yes	No	benchmark correctly calls 4bp ins instead of 3bp ins in GATK			chrX	79989367	79989368	469.01		AC=1;AF=1.00;AN=1;DP=16;FS=0.000;MLEAC=1;MLEAF=1.00;MQ=60.00;QD=33.50;SOR=1.329		14	1	99	fp	S05		1518			1518
ITER_ONT	Yes	No							chrX	80013567	80013568	30					1		fn	S11
ITER_ILMN	Yes	No							chrX	80049324	80049325	30					1		fn	S09		3409			3409
NeuSomatic	Yes	No							chrX	80460744	80460745	30					1		fn	S11												2	2	2	2	26.5	19.5	23	100	100	100	0	0	0	106	78	92	48	0
NYGC_GATK_Illumina	Unsure		HomopolymerT: good supported by Illumna and Element, but fuzzy in ONT and PacBio.	Yes	No		Illumina and Element reads that cross the homopolymer support the 1bp INS		chrX	80620074	80620075	30					1		fn	S12		3361			3361
PEPPER_DV_ONT	Unsure	No	Should be MNP	Yes	No	All element and most illumina and HiFi reads that cross adjacent diTRs support 4 SNVs	Please Check JZ - Most llumina and Element reads that cross the TR support the 4 SNPs, but some reads support an 8bp DEL. On the edge of a LINE and HiFi is pretty clean, ONT not		chrX	81153590	81153591	30					1		fn	S11												2	2	2	2	28.5	17	22.75	100	100	100	0	0	0	114	68	91	49	0
DV_Revio	Yes	No	ONT and HiFi reads with this allele have thousands of bases clipped to perfectly overlap a LINE						chrX	83065258	83065259	16.3	PASS		0.407407	27	1|0	16	fp	S02		6053			6053
XYAlign_GATK_Illumina	Unsure	Unsure	hemizygous reference allele?	No	Yes	Noisy C homopolymer in all techs except clean element and illumin reads, which support GATK's 1bp ins instead of 2bp ins			chrX	83605352	83605353	125.01		AC=1;AF=1.00;AN=1;DP=3;FS=0.000;MLEAC=1;MLEAF=1.00;MQ=60.00;QD=35.30;SOR=2.833		3	1	99	fp	S08
DRAGEN_Illumina	yes	no							chrX	83605352	83605353	39.35	PASS	AC=1;AF=1;AN=1;DP=5;FS=0;MQ=237.66;MQRankSum=0;QD=14.07;ReadPosRankSum=0;SOR=3.258;FractionInformativeReads=0.8		4	1	39	fp	S08
PEPPER_DV_ONT	Yes	No	Homopolymer issue	Yes	No				chrX	83981203	83981204	5.5	PASS		0.368421	19	2023-01-01	2	fp	S04												1	4	4	4	24.2	24.2	24.2	87	87	87	10	10	10	140	140	140	72	72
NeuSomatic	Yes	No							chrX	84251948	84251949	30					1		fn	S15												1	2	2	2	56.5	56.5	56.5	87	87	87	1	1	1	136	136	136	48	48
DV_Revio	Yes	No	Mismapping in repetitive region						chrX	84406531	84406532	0.2	RefCall		0.5	16	0/1	14	fn	S11												1	2	2	2	35.5	35.5	35.5	91	91	91	0	0	0	115	115	115	49	49
XYAlign_GATK_Illumina	Yes	No		Yes	No				chrX	84702818	84702819	30					1		fn	S09		3304			3304
DV_Element				No	Yes	8bp ins only clear in element and called 9bp in benchmark			chrX	86105421	86105422	30					1		fn	S12	310											1	18	18	18	3.1	3.1	3.1	91	91	91	5	5	5	79	79	79	92	92
NYGC_GATK_Illumina	Yes	No							chrX	86296375	86296376	605	VQSRTrancheSNP99.80to100.00	AC=1;AF=1.00;AN=1;DP=16;FS=0.000;MLEAC=1;MLEAF=1.00;MQ=50.02;MQ0=0;QD=31.39;SOR=1.911;VQSLOD=-4.823e+00;culprit=MQ		15	1	99	fn	S11	313
DV_Element				Yes	No	TR supported by most reads in all techs that cross region			chrX	86599465	86599466	30					1		fn	S15												1	4	4	4	52	52	52	72	72	72	18	18	18	117	117	117	1	1
ITER_ILMN	Yes	No							chrX	86842222	86842223	7	PASS	AC=1;AF=1;AN=1;NS=1;MAF=0;AC_Het=0;AC_Hom=0;AC_Hemi=1;HWE=1;ExcHet=1			1		fp	S04												1	2	2	2	92.5	92.5	92.5	81	81	81	0	0	0	181	181	181	43	43
DRAGEN_Illumina	yes	no							chrX	86886428	86886429	30					1		fn	S12
ITER_ONT	Yes	No							chrX	86955614	86955616	12.22	PASS	AC=1;AF=1;AN=1;F;NS=1;MAF=0;AC_Het=0;AC_Hom=0;AC_Hemi=1;HWE=1;ExcHet=1			1		fp	S08
ITER_ONT	Yes	No							chrX	87075793	87075794	30					1		fn	S15	266
DV_Element				Yes	No	GA-rich region Noisy in element			chrX	87174886	87174895	30					1		fn	S15												3	46	4	4	36.8	3.6	10.2	100	77	85	15	0	12	201	82	139	72	26
XYAlign_GATK_Illumina	Yes	No		Yes	No				chrX	87304307	87304314	30					1		fn	S15												1	4	4	4	7.8	7.8	7.8	100	100	100	0	0	0	62	62	62	0	0
NeuSomatic	Yes	No							chrX	87331357	87331358	30					1		fn	S09		1405			1405							4	17	2	14	45.5	4.9	5.35	84	76	80	18	10	11.5	107	56	84	46	45
NYGC_GATK_Illumina	Yes	No							chrX	87466286	87466287	645	VQSRTrancheSNP99.60to99.80	AC=1;AF=1.00;AN=1;DP=15;FS=0.000;MLEAC=1;MLEAF=1.00;MQ=59.62;MQ0=0;NEGATIVE_TRAIN_SITE;QD=36.18;SOR=1.473;VQSLOD=-2.141e+00;culprit=MQ		15	1	99	fn	S11												4	116	15	43	8.9	2	2.7	93	78	83.5	6	0	2	324	51	224.5	15	0
PEPPER_DV_ONT	Yes	No	Homopolymer issue	Yes	No				chrX	87489962	87489963	16.7	PASS		0.125	24	2023-01-01	16	fp	S08
Sentieon_HiFi	Yes	No	Poly-A site						chrX	87541489	87541490	956.04		AC=1;AF=1;AN=1;DP=27;Entropy=0.73;FS=0;GC=49.04;MLEAC=1;MLEAF=1;ML_PROB=0;MQ=60;NBQ=75.477;QD=35.41;RPA=1,3;RU=A;ReadPosEndDist=69.083;SOR=0.693;STR;UDP=27		27	1	99	fp	S08	310
PEPPER_DV_ONT	Yes	No	ONT bias	Yes	No				chrX	88291172	88291173	30					1		fn	S11												1	2	2	2	14.5	14.5	14.5	100	100	100	0	0	0	58	58	58	51	51
PEPPER_DV_ONT	Yes	No	Homopolymer error ONT	Yes	No				chrX	88292084	88292085	9.8	PASS		1	9	2023-01-01	5	fp	S02		1967			1967
NYGC_GATK_Illumina	Yes	No							chrX	88787263	88787264	899	VQSRTrancheSNP99.60to99.80	AC=1;AF=1.00;AN=1;DP=27;FS=0.000;MLEAC=1;MLEAF=1.00;MQ=59.82;MQ0=0;NEGATIVE_TRAIN_SITE;QD=33.30;SOR=1.101;VQSLOD=-1.807e+00;culprit=MQ		27	1	99	fn	S09		6153			6153
PEPPER_DV_ONT	Yes	No	Homopolymer issue	Yes	No				chrX	89014298	89014299	30					1		fn	S15	322											1	18	18	18	1.9	1.9	1.9	88	88	88	11	11	11	52	52	52	9	9
DV_Revio	Yes	No	Mismapping in repetitive region						chrX	89134498	89134499	30					1		fn	S15												2	17	2	9.5	87	10.7	48.85	88	82	85	9	6	7.5	240	150	195	47	47
NeuSomatic	Yes	No							chrX	89881705	89881706	35.2289	PASS	SCORE=0.9997;DP=14;RO=0;AO=14;AF=1.0		14	0/1		fp	S02		1051			1051
DRAGEN_Illumina	yes	no							chrX	90633733	90633734	30					1		fn	S13												5	105	2	12	200	2.6	9.9	96	67	79	19	4	15	270	59	156	44	40
DV_Revio	Yes	No	Homopolymer sequencing error, HiFi reads show >2 alleles						chrX	91079803	91079804	27.7	PASS		0.571429	14	0/1	3	fp	S08
ITER_ONT	Yes	No							chrX	91357445	91357446	8.27	PASS	AC=1;AF=1;AN=1;F;NS=1;MAF=0;AC_Het=0;AC_Hom=0;AC_Hemi=1;HWE=1;ExcHet=1			1		fp	S02			1905
NeuSomatic	Yes	No							chrX	91549344	91549346	30					1		fn	S12	292
XYAlign_GATK_Illumina	Yes	No		Yes	No				chrX	91801178	91801180	30					1		fn	S13	296
ITER_ONT	Yes	No							chrX	93260239	93260241	6.29	PASS	AC=1;AF=1;AN=1;F;NS=1;MAF=0;AC_Het=0;AC_Hom=0;AC_Hemi=1;HWE=1;ExcHet=1			1		fp	S08
NYGC_GATK_Illumina	Unsure		TATA simple repeat: good support from Illumina and Element, but dicordant support from PacBio and ONT	Yes	No		Almost all reads from Element and Illumina that cross the TR support 4bp DEL. Query filters a SNP.		chrX	93529396	93529401	30					1		fn	S15	61											1	2	2	2	24.5	24.5	24.5	100	100	100	0	0	0	98	98	98	48	48
PEPPER_DV_ONT	Yes	No	Homopolymer issue	Yes	No				chrX	94309985	94309986	5.3	PASS		0.363636	22	2023-01-01	5	fp	S05	315
PEPPER_DV_ONT	Yes	No	Long insert/consensus issue	Yes	No				chrX	95469346	95469347	30					1		fn	S15												1	2	2	2	17.5	17.5	17.5	93	93	93	0	0	0	61	61	61	51	51
ITER_ONT	Yes	No							chrX	96501143	96501145	2.35	PASS	AC=1;AF=1;AN=1;F;NS=1;MAF=0;AC_Het=0;AC_Hom=0;AC_Hemi=1;HWE=1;ExcHet=1			1		fp	S06			428
Sentieon_HiFi	Yes	No							chrX	96619302	96619303	30					1		fn	S11
ITER_ILMN	Yes	No							chrX	96939595	96939596	30					1		fn	S11												6	30	2	17	19.8	2.1	5.1	100	82	92.5	3	0	0	140	56	82	51	19
NYGC_GATK_Illumina	Yes	No							chrX	97095332	97095333	526	VQSRTrancheSNP99.60to99.80	AC=1;AF=1.00;AN=1;DP=16;FS=0.000;MLEAC=1;MLEAF=1.00;MQ=59.42;MQ0=0;NEGATIVE_TRAIN_SITE;QD=32.88;SOR=0.941;VQSLOD=-2.384e+00;culprit=MQ		16	1	99	fn	S11	323
XYAlign_GATK_Illumina	Yes	No		Yes	No				chrX	98476178	98476200	30					1		fn	S15												1	2	2	2	24	24	24	100	100	100	0	0	0	96	96	96	50	50
DV_HiFi	No	Partially	There are 2 possible insertions of repeats (length 10 and 15). Truth is 10. Element clearly shows 15, which has support in PacBio and ONT (though they also support 10). It's also possible there is a subclonal real difference in repeat number. In any case, 15 has better support than 10 INS here. DeepVariant is 1/2 due to multi-allelic interaction with script	No	Unsure	changing to Unsure for consistency because it would only be correct if this is mosaic since it's a haploid region			chrX	99988775	99988776	30					1		fn	S15												2	5	5	5	23.8	11.6	17.7	98	86	92	9	0	4.5	89	88	88.5	72	65
ITER_ILMN	Yes	No							chrX	100455205	100455206	30					1		fn	S15												4	24	4	12	35.2	7.2	16.35	88	79	82.5	8	0	7.5	214	111	186	71	39
ITER_ONT	Yes	No							chrX	100455218	100455219	30					1		fn	S11												4	24	4	12	35.2	7.2	16.35	88	79	82.5	8	0	7.5	214	111	186	71	39
ITER_ONT	Yes	No							chrX	100622082	100622083	6.4	PASS	AC=1;AF=1;AN=1;F;NS=1;MAF=0;AC_Het=0;AC_Hom=0;AC_Hemi=1;HWE=1;ExcHet=1			1		fp	S04
ITER_ONT	Yes	No							chrX	100724867	100724868	30					1		fn	S12
DV_HiFi	No	Yes	Element is very clean here, supporting a 1 bp deletion	No	Yes	agree this is a homopolymer error in the benchmark			chrX	100953902	100953904	18.8	PASS				2023-01-01	6	fp	S05	302
ITER_ONT	Yes	No							chrX	100961242	100961244	30					1		fn	S13		283			283
PEPPER_DV_ONT	Yes	No	Homopolymer issue	Yes	No				chrX	101566957	101566959	30					1		fn	S13		4507			4507
XYAlign_GATK_Illumina	Yes	No		Yes	No				chrX	102220692	102220693	30					1		fn	S13												1	2	2	2	16.5	16.5	16.5	93	93	93	0	0	0	57	57	57	48	48
DV_Element				Yes	No	1bp del in low MQ region supported by long reads and low MQ element			chrX	102312180	102312182	30					1		fn	S13
DV_Element				Yes	No	missed by element due to low MQ			chrX	102313798	102313799	30					1		fn	S09
NeuSomatic	Yes	No							chrX	102328048	102328049	27.6956	PASS	SCORE=0.9983;DP=29;RO=4;AO=24;AF=0.8571		29	0/1		fp	S06
DV_Element				Unsure	Unsure	all techs are Noisy and/or low coverage in GA repeat, so unclear what is correct but there's a good chance the benchmark is Not perfect			chrX	102354297	102354303	6.4	PASS		0.571429	7	"1/1"	4	fp	S06												1	2	2	2	71	71	71	92	92	92	7	7	7	221	221	221	47	47
DV_HiFi	Yes	No	Reads are MAPQ below mapping threshold for DeepVariant	Yes	No				chrX	102365202	102365203	30					1		fn	S09
DV_HiFi	No	Yes	Slightly confused as Verkko doesn't even have a deletion here. There are just a few reads with a deletion, most are reference	Yes	No	verkko/benchmark do call a 1bp del here correctly and it ia supported by most reads (maybe IGV was hiding 1bp indels?)			chrX	102374921	102374923	30					1		fn	S13
DRAGEN_Illumina	yes	no							chrX	102438547	102438549	30					1		fn	S13		487			487
DV_Revio	Yes	No	Allele looks right, geNotype is wrong, Not sure why geNotype is called HET since HOMALT signal in reads seems clear						chrX	102440178	102440179	30					1		fn	S13
NeuSomatic	Yes	No							chrX	104476317	104476322	30					1		fn	S15												1	4	4	4	17	17	17	96	96	96	0	0	0	100	100	100	44	44
PEPPER_DV_ONT	No	No	I think the pacbio insert here is erroneous, ONT doesn't get it right either	No	No	Agree that benchmark seems to be wrong since no clean element or illumina reads support ins	Please Check JZ - No llumina and Element reads that cross the homopolymer support either an INS or DEL		chrX	104797184	104797185	30					1		fn	S15
DV_Element				Yes	No	benchmark del in TC rich region supported by most reads in all techs, though element interestingly has some Noisy SNV errors			chrX	106487060	106487073	25.9	PASS		0.428571	7	0/1	4	fp	S08												1	4	4	4	19.5	19.5	19.5	100	100	100	0	0	0	156	156	156	0	0
XYAlign_GATK_Illumina	Yes	No		Yes	No				chrX	107161631	107161632	30					1		fn	S13		6132			6132
DRAGEN_Illumina	yes	no							chrX	107204744	107204745	11.77	PASS	AC=1;AF=1;AN=1;DP=12;FS=0;MQ=120.48;MQRankSum=0;QD=7.18;ReadPosRankSum=0;SOR=2.67;FractionInformativeReads=1		12	1	12	fp	S06												2	76	24	50	11	3.8	7.4	92	92	92	7	7	7	484	416	450	52	52
ITER_ONT	Yes	No							chrX	107204748	107204793	30					1		fn	S13												2	76	24	50	11	3.8	7.4	92	92	92	7	7	7	484	416	450	52	52
ITER_ONT	Unsure	No	Benchmark called a 12 bp deletion in this CTTT-repeat region, and data from all techNologies show evidence of a deletion in the region supported by the lowering coverage, presence of different length-deletions, etc.; however, we are Not sure that the benchmark deletion has a length of 12 bp after revising the different alignments from short- and long-reads.						chrX	108526670	108526683	30					1		fn	S15												3	20	4	4	33.8	2.1	14	95	85	91	8	3	4	243	60	68	0	0
PEPPER_DV_ONT	Yes	No	Homopolymer issue	Yes	No				chrX	108663742	108663744	3.9	PASS		0.333333	30	2023-01-01	4	fp	S06		601			601
DV_Revio	Yes	No	Tandem repeat region Not well suited to pileup based calling						chrX	109847719	109847720	11.7	PASS		0.8	20	1|0	9	fp	S04
DRAGEN_Illumina	yes	no							chrX	110017443	110017444	30					1		fn	S11												1	4	4	4	16.2	16.2	16.2	96	96	96	0	0	0	94	94	94	0	0
NYGC_GATK_Illumina	Unsure		HomopolymerT: fuzzy allignment for all techs expect Element	Yes	No	Element clearly supports benchmark and other techs are noisy	Please check JZ - Element reads that cross homopolymer support 1bp DEL. Illumina reads are noisy.		chrX	110044592	110044594	30					1		fn	S12	166
DV_Revio	Yes	No	Mismapping in repetitive region						chrX	110912413	110912414	24.9	PASS		0.444444	18	0/1	11	fp	S08												3	15	3	6	34.7	13.5	30.2	86	75	78	12	7	10	149	74	79	64	52
XYAlign_GATK_Illumina	Yes	No		Yes	No				chrX	111416949	111416952	103.01		AC=1;AF=1.00;AN=1;DP=9;FS=0.000;MLEAC=1;MLEAF=1.00;MQ=60.00;QD=25.75;SOR=0.693		4	1	99	fp	S08												1	2	2	2	43	43	43	88	88	88	0	0	0	73	73	73	37	37
NeuSomatic	Yes	No							chrX	112919937	112919939	30					1		fn	S12
DRAGEN_Illumina	yes	no							chrX	112954517	112954518	30					1		fn	S11												3	12	4	4	30.8	20.2	20.5	86	70	74	13	9	12	175	58	67	1	0
DV_Element				Yes	No	Long series of different diTRs, and the benchmark seems likely correct because most HiFi reads support the lengths in the benchmark, and different illumina reads support different parts of the benchmark calls, and verkko supports the same calls, so it's borderline but I think the preponderence of evidence supports the benchmark even though HiFi is Noisy and the repeat is too long for illumina aft…			chrX	113891221	113891222	3.9	PASS		0.875	8	"1/1"	3	fp	S04												2	29	2	15.5	85	5.6	45.3	83	80	81.5	8	6	7	187	166	176.5	50	50
NeuSomatic	Yes	No							chrX	113891271	113891272	30					1		fn	S15												2	29	2	15.5	85	5.6	45.3	83	80	81.5	8	6	7	187	166	176.5	50	50
PEPPER_DV_ONT	Yes	No	Homopolymer issue	Yes	No				chrX	115279115	115279116	30					1		fn	S11	151
XYAlign_GATK_Illumina	No	Yes	reference A* repeat appears to be the correct length	Yes	No	All Element reads that cross long A homopolymer support benchmark, and most HiFi and illumina reads do as well			chrX	115316274	115316275	30					1		fn	S12			2841
PEPPER_DV_ONT	Yes	No	Homopolymer issue	Yes	No				chrX	115316668	115316670	3.3	PASS		0.25	28	2023-01-01	3	fp	S06			2841
DV_HiFi	No	No	Element very clearly shows 8 bp insertion of A in homopolymer. Verkko assembly has 9 bp insertion. Again, DeepVariant calls 1/2 8bp and 9bp insertion, which is a multi-allelic that my probably reassignment script doesn't manage. This should be 8 bp A insertion	No	No	agree			chrX	115548160	115548161	30					1		fn	S12
ITER_ILMN	Unsure	No	All techNologies support the query variant although ITER-ILMN data offers lower coverage; benchmark identifies a 26 bp insertion followed by a 6 bp deletion, but the rest of techNology alignments support an alternative representation; in other words, we think there is evidence of variation at this region but we are Not sure of the correct representation.	Yes	No	Element, Illumina, and most HiFi reads that cross diTRs support benchmark net 20bp ins though with different representation	While the short read data is mixed on the net 20bp INS, the HiFi data is quite consistent. This is in a LINE which in V4.2.1 we showed that HiFi is likely correct and short reads can have issues.		chrX	116187215	116187216	24.8	PASS	AC=1;AF=1;AN=1;NS=1;MAF=0;AC_Het=0;AC_Hom=0;AC_Hemi=1;HWE=1;ExcHet=1			1		fp	S04												4	13	2	10	35.5	4.5	6.3	82	76	79.5	14	7	9.5	79	52	68.5	51	51
ITER_ILMN	Yes	No							chrX	116187342	116187345	30					1		fn	S12	315
DV_Revio	Yes	No	Homopolymer sequencing error, HiFi reads show >2 alleles						chrX	117401270	117401272	30					1		fn	S15
DV_HiFi	Yes	No	Element very clearly supports truth. Likely variant representation issue in DeepVariant	Yes	No				chrX	117623135	117623136	17.5	PASS				2023-01-01	17	fp	S06		2872			2872
ITER_ILMN	Yes	No							chrX	117699919	117699920	30					1		fn	S13		8150			8150
DV_Revio	Unsure	No	Repetitive region, Not sure what's real	Yes	No		Reads that cross TR in Element support SNP, 1bp DEL, 4bp DEL as shown in assembly		chrX	119156970	119156975	30					1		fn	S15												4	27	2	23	25.5	3.3	3.85	100	77	81	19	0	10.5	111	82	100.5	49	41
ITER_ILMN	Yes	No							chrX	119950441	119950442	20.3	PASS	AC=1;AF=1;AN=1;NS=1;MAF=0;AC_Het=0;AC_Hom=0;AC_Hemi=1;HWE=1;ExcHet=1			1		fp	S08												1	2	2	2	21	21	21	100	100	100	0	0	0	84	84	84	50	50
DV_HiFi	No	Unsure	Element, PacBio, and ONT agree on some amount of AT repeat expansion and contraction of CT. This one is worth a look at. Element iand PacBio are the clearest signal here and I think indicates that the Verkko assembly may mis-estimate the repeat numbers here.	Yes	No	I think HiFi-DV and the benchmark have different representations of the same complex variant, since the insertion and deletion add to the same total length change, but DV mistakenly calls the insertion heterozygous so the whole complex variant is called incorrect, including the SNVs			chrX	120355026	120355027	21.6	PASS				2023-01-01	21	fp	S04												2	2	2	2	26.5	25	25.75	96	84	90	4	0	2	93	70	81.5	41	1
DV_Revio	Unsure	Unsure	Tandem repeat region Not well suited to pileup based calling	Yes	No	I think HiFi-DV and the benchmark have different representations of the same complex variant, since the insertion and deletion add to the same total length change, but DV mistakenly calls the insertion heterozygous so the whole complex variant is called incorrect, including the SNVs	Please Check JZ, but I think same variant as above, but DV_Revio is refcall filtering a 32bp INS so not just a representation issue in Revio	I think this is just a different representation. Assembly shows nearby 12 bp deletion and 46 bp insertion. This effectively shortens the CT repeat and lengthens the AT and GTA repeats which to be what long reads are supporting with SNPs and shorter insertion lengths.	chrX	120355026	120355027	13.2	PASS		1	15	"1/1"	13	fp	S04												2	2	2	2	26.5	25	25.75	96	84	90	4	0	2	93	70	81.5	41	1
PEPPER_DV_ONT	Yes	No	Homopolymer issue	Yes	No				chrX	121384115	121384116	4.6	PASS		0.25	24	2023-01-01	4	fp	S05	308											1	17	17	17	2	2	2	94	94	94	0	0	0	59	59	59	85	85
ITER_ONT	Yes	No							chrX	121457987	121457988	6.71	PASS	AC=1;AF=1;AN=1;F;NS=1;MAF=0;AC_Het=0;AC_Hom=0;AC_Hemi=1;HWE=1;ExcHet=1			1		fp	S04												6	42	2	16.5	36.5	2.6	6.95	91	70	83.5	16	2	6.5	159	50	105	47	35
NYGC_GATK_Illumina	Unsure	No	LINE, good support for an INDEL in all techs other than IL and Element, Unsure about the length though given it doesn't agree with PacBio/ONT	Yes	No		LINE with HiFi noisy though largely supports 3-5bp DEL then SNP. Element reads that cross homopolymer have 6bp DEL instead of 4bp DEL then 2bp. Illumina reads that cross homopolymer have a mix of support including 6bp DEL instead of 4bp DEL then 2bp. Reasonable support for benchmark variant		chrX	121526517	121526518	175	PASS	AC=1;AF=1.00;AN=1;DP=6;FS=0.000;MLEAC=1;MLEAF=1.00;MQ=60.00;MQ0=0;QD=29.17;SOR=2.303;VQSLOD=14.49;culprit=DP		6	1	99	fp	S04												1	2	2	2	27.5	27.5	27.5	100	100	100	0	0	0	110	110	110	49	49
DV_HiFi	Yes	No	Element very clearly supports 4bp deletion in truth	Yes	No				chrX	122841596	122841601	30					1		fn	S12	311
ITER_ILMN	Yes	No							chrX	123304070	123304071	30					1		fn	S15
DV_HiFi	Yes	No	Looks like aNother copy mapping to this location with PacBio and ONT	Yes	No				chrX	123463571	123463580	30					1		fn	S13												3	4	4	4	62	8.2	9.2	100	81	96	16	0	3	292	59	74	71	27
DRAGEN_Illumina	yes	no							chrX	123463575	123463576	5.59	PASS	AC=1;AF=1;AN=1;DP=10;FS=0;MQ=231.97;MQRankSum=0.747;QD=0.01;ReadPosRankSum=0.747;SOR=2.833;FractionInformativeReads=0.889		8	1	6	fp	S04												3	4	4	4	62	8.2	9.2	100	81	96	16	0	3	292	59	74	71	27
XYAlign_GATK_Illumina	Yes	No	Illumina can't resolve repeat	Yes	No				chrX	123463707	123463708	289.01		AC=1;AF=1.00;AN=1;DP=12;FS=0.000;MLEAC=1;MLEAF=1.00;MQ=55.84;QD=28.18;SOR=3.258		4	1	99	fp	S08												3	4	4	4	62	8.2	9.2	100	81	96	16	0	3	292	59	74	71	27
PEPPER_DV_ONT	Yes	No	Homopolymer issue	Yes	No				chrX	123717692	123717693	30					1		fn	S13		858			858
ITER_ONT	Yes	No							chrX	123848768	123848769	12.01	PASS	AC=1;AF=1;AN=1;F;NS=1;MAF=0;AC_Het=0;AC_Hom=0;AC_Hemi=1;HWE=1;ExcHet=1			1		fp	S04	313
DRAGEN_Illumina	no	yes	listed as a 1bp insertion but I think it might be a 2bp insertion	Yes	No		Element reads that cross the homopolymer all support 1bp INS		chrX	123855098	123855099	30					1		fn	S15	580
ITER_ILMN	Unsure	No	Query 10 bp insertion is Not well supported; benchmark called a 14 bp insertion, but we are Not sure that the insertion is 14 bp or 12+2 bp. An insertion seems to be present, but its length is Not clear in this low-complexity CCTT-repeat region.	Unsure	No	I think the benchmark is probably correct since a couple Illumina reads support all the benchmark calls, and most HiFi reads support the same net length, but hard to know for sure without short reads that traverse TR region and due to noise in long reads	Justin Z please check - it appears that a majority of ONT and HiFi data support a net 14bp INS though support is not uniform. few of the short reads in Ill or Element actually cross TR so difficult to draw conclusion		chrX	124236962	124236963	16	PASS	AC=1;AF=1;AN=1;NS=1;MAF=0;AC_Het=0;AC_Hom=0;AC_Hemi=1;HWE=1;ExcHet=1			1		fp	S08												2	30	4	17	20	2.8	11.4	96	73	84.5	10	0	5	150	70	110	0	0
NYGC_GATK_Illumina	Unsure		TATA simple repeat: discordant support acorss techs; challenging to curate. Hard to ensuring that the nearbly indel lengths in the alignment across techs add up to the same number. Matching support seems to come only from ONT	Yes	No		ONT supports the 34bp DEL, 2bp INS, 17bp INS that occurs within this TATA TR. 6/29 HiFi reads support that set of variants, though some reads are noisy the rest largely support a total of 15bp DEL and SNPs so I do think support for the benchmark is in HiFi and ONT. There might be some small errors in HiFi reads in such a large TR. Essentially none of the Illumina and Element reads span this TR.		chrX	124471316	124471351	30					1		fn	S15												5	41	7	24	92.1	10.3	29	80	70	77	26	14	16	540	375	477	50	49
NeuSomatic	Yes	No							chrX	124471437	124471438	15.1367	PASS	SCORE=0.9694;DP=47;RO=19;AO=28;AF=0.5957		47	"1/1"		fp	S04												5	41	7	24	92.1	10.3	29	80	70	77	26	14	16	540	375	477	50	49
NeuSomatic	Yes	No							chrX	126616862	126616863	30					1		fn	S13		574			574							1	2	2	2	31	31	31	78	78	78	3	3	3	52	52	52	42	42
ITER_ONT	Yes	No							chrX	126878417	126878419	30					1		fn	S13		1246			1246
DV_HiFi	Yes	No	Hard to get evidence across files	Yes	No				chrX	127746254	127746255	30					1		fn	S15												1	2	2	2	22	22	22	95	95	95	4	4	4	79	79	79	48	48
DV_Revio	Yes	No	Homopolymer sequencing error, HiFi reads show >2 alleles						chrX	127942282	127942283	30					1		fn	S12	324
NYGC_GATK_Illumina	Unsure		HomopolymerA: fuzzy allignment for all techs expect Element. Illumina seems to support a large insertion (instead of a deletion)	Yes	No		Element reads that cross the homopolymer support 1bp DEL as do a majority of HiFi which is important because in a LINE		chrX	128075373	128075375	30					1		fn	S12		1848			1848
PEPPER_DV_ONT	Unsure	No	Complex deletion, Unsure of the length	Yes	No	Pretty much all the illumina and element reads that traverse TR have 30bp del, and most HiFi reads do as well	Almost all llumina and Element reads that cross the two TRs support a DEL that is 30bp though some support 28bp DEL. HiFi has pretty reasonable support for 28bp or 30bp.		chrX	128354570	128354599	8.5	PASS		0.6	5	2023-01-01	8	fp	S06			254									2	2	2	2	24.5	22.5	23.5	100	100	100	0	0	0	98	90	94	48	0
PEPPER_DV_ONT	Yes	No	Homopolymer issue	Yes	No				chrX	129283064	129283069	30					1		fn	S12	314
DV_Element				No	Yes	GA-rich region Noisy across techs but extra 2bp net ins in benchmark seems Not to be supported by clean element and illumina reads and many HiFi reads			chrX	129952797	129952798	30					1		fn	S15												1	2	2	2	28	28	28	100	100	100	0	0	0	112	112	112	0	0
XYAlign_GATK_Illumina	Yes	No		Yes	No				chrX	130043783	130043784	30					1		fn	S12												1	2	2	2	19.5	19.5	19.5	100	100	100	0	0	0	78	78	78	48	48
DRAGEN_Illumina	yes	no							chrX	131795355	131795356	31.66	PASS	AC=1;AF=1;AN=1;DP=7;FS=0;MQ=245.18;MQRankSum=0;QD=9.7;ReadPosRankSum=0;SOR=1.329;FractionInformativeReads=0.857		6	1	32	fp	S05												2	8	5	6.5	9.6	4.6	7.1	90	82	86	17	9	13	53	50	51.5	0	0
DRAGEN_Illumina	yes	no							chrX	132532502	132532506	30					1		fn	S12
ITER_ONT	Yes	No							chrX	133119320	133119322	6.72	PASS	AC=1;AF=1;AN=1;F;NS=1;MAF=0;AC_Het=0;AC_Hom=0;AC_Hemi=1;HWE=1;ExcHet=1			1		fp	S06		91			91
ITER_ONT	Unsure	No	Benchmark shows a 2 bp insertion followed by a variant; however, the HAP BAM only shows the insertion; in addition, the 2 bp TC insertion and C/T variant may be replaced by an alternative representation (a 'C' flanked by two 'T' insertions).	Yes	No	pretty much all illumina and element reads support benchmark, and most HiFi reads have different representation of the same thing	The HAP BAM shows the 2bp INS followed by a SNP. Element reads that cross the homopolymer support this along with many Illumina reads		chrX	133519485	133519486	30					1		fn	S11	305
DRAGEN_Illumina	yes	no							chrX	134687814	134687819	30					1		fn	S15	109											1	2	2	2	26.5	26.5	26.5	100	100	100	0	0	0	106	106	106	50	50
ITER_ILMN	Yes	No							chrX	134968287	134968288	30					1		fn	S11												1	2	2	2	13.5	13.5	13.5	100	100	100	0	0	0	54	54	54	0	0
ITER_ILMN	Yes	No							chrX	134968298	134968299	30					1		fn	S11												1	2	2	2	21	21	21	100	100	100	0	0	0	84	84	84	50	50
XYAlign_GATK_Illumina	Yes	No		Yes	No				chrX	135554882	135554883	30					1		fn	S12
DV_Element				Yes	No	missed by element due to low MQ			chrX	135672079	135672080	30					1		fn	S09			1326
NeuSomatic	Yes	No							chrX	136380660	136380661	30					1		fn	S11												5	12	3	6	53	14	17.8	94	83	86	4	0	1	145	57	95	0	0
DV_HiFi	Yes	No	Element clearly supports truth	Yes	No				chrX	136591450	136591451	30					1		fn	S11												2	14	4	9	36.8	2.7	19.75	92	91	91.5	4	2	3	150	54	102	83	66
DV_Element				Yes	No	TTTC TR where benchmark seems to be supported in length by most HiFi reads and parts of short reads, and same as verkko, so likely correct, though ideally would align reads directly to assembly			chrX	137739404	137739405	30					1		fn	S11												1	4	4	4	48.8	48.8	48.8	91	91	91	4	4	4	311	311	311	0	0
DV_Revio	Yes	Yes	Both are refcall here, Not sure if I'm missing something, next to some homopolymers so the reads aren't completely consistent (indels)	Yes	No	this is an interesting one where DV calls a SNV and an ins at the end of the homopolymer, and this del at the beginning of the homopolymer, so if DV had called this del, it would have been technically correct according to vcfeval, though with a non-ideal representation, particularly because this is a haploid region. This is why it is counter-intuitively counted as a FN here, though it would be ea…			chrX	138135814	138135816	1.3	RefCall		0.142857	14	0/1	6	fn	S12		59			59
PEPPER_DV_ONT	Yes	No	Homopolymer issue	Yes	No				chrX	138195942	138195943	30					1		fn	S13		571			571
DRAGEN_Illumina	yes	no							chrX	139709464	139709465	30					1		fn	S11												1	27	27	27	10	10	10	93	93	93	1	1	1	432	432	432	43	43
ITER_ILMN	Yes	No							chrX	140080842	140080843	30					1		fn	S11
Sentieon_HiFi	Unsure	Unsure	Assembly has a combined large insertion+deletion while ONT + HiFi alignments have multiple small snvs and indels. It's possible both are correct.	Yes	No	short reads and HiFi-Sentieon are clearly wrong because they only call the SNVs that are consistent with the 30bp ins + 28bp del in the benchmark in the long TR, and most HiFi reads have the same net 2bp ins albeit with a very different representation so hard to know for certain			chrX	140411503	140411536	30					1		fn	S13												20	102	8	26	37.2	2.3	5.25	98	64	90.5	18	0	5	919	54	117.5	41	32
NYGC_GATK_Illumina	Unsure		Complex variants that can likely be represented in different ways. Challenging to curate. Hard to ensuring that the nearbly indel lengths in the alignment across techs add up to the same number. Support seems to come only from the long-read techs (ONT and PacBio)	Yes	No	short reads and HiFi-Sentieon are clearly wrong because they only call the SNVs that are consistent with the 30bp ins + 28bp del in the benchmark in the long TR, and most HiFi reads have the same net 2bp ins albeit with a very different representation so hard to know for certain			chrX	140411866	140411867	30					1		fn	S13												20	102	8	26	37.2	2.3	5.25	98	64	90.5	18	0	5	919	54	117.5	41	32
ITER_ILMN	Unsure	Unsure	Query variant with low support (only detected by short-reads and with a low coverage in ITER-ILMN). The surrounding variant (chrX:140411832, T>C) is well detected in benchmark and query; benchmark 34 bp insertion is Not well supported (just one benchmark-ONT read), also, PacBio and ONT support a 2 bp insertion instead but Not by Illumina.	Yes	No	short reads and HiFi-Sentieon are clearly wrong because they only call the SNVs that are consistent with the 30bp ins + 28bp del in the benchmark in the long TR, and most HiFi reads have the same net 2bp ins albeit with a very different representation so hard to know for certain	Justin Z please check - Query misses the 34bp INS that is 10 bases away. Ill and Element are low coverage and don't seem to fully cross the TR.		chrX	140411881	140411882	32.5	PASS	AC=1;AF=1;AN=1;POSITIVE_TRAIN_SITE;NS=1;MAF=0;AC_Het=0;AC_Hom=0;AC_Hemi=1;HWE=1;ExcHet=1			1		fp	S02												20	102	8	26	37.2	2.3	5.25	98	64	90.5	18	0	5	919	54	117.5	41	32
DV_HiFi	No	Partially	The reads that span the event for Element show 27 bp INS instead of 28 bp INS shown in verkko. PacBio has support for both, but the clear support is in Element. DeepVariant is 1/2	No	Unsure	changing to Unsure for consistency because it would only be correct if this is mosaic since it's a haploid region			chrX	140516636	140516637	30					1		fn	S15	313
DV_Element				No	Yes	illumina has low cov and is Noisy, and HiFi is Noisy, but element clearly supports 11bp ins instead of 12bp ins so likely is correct in homopolymer			chrX	140526575	140526576	28.1	PASS		0.896552	29	"1/1"	21	fp	S05	79
ITER_ILMN	Yes	No							chrX	140834772	140834773	30					1		fn	S12		236				236
DV_Revio	Unsure	No	Mismapping in repetitive region	Yes	No	all the element reads crossing the long TR support the benchmark, though with a slightly different representation on the right side, and HiFi reads generally support net 41bp del in benchmark as well	Please Check JZ - it appears that Revio VCF has the large deletion Refcall filtered, in that case it is wrong. The benchmark call is supported by some Element reads that cross the TR but this is a messy call.	phased variants on long reads support one longer (35bp) deletion and a couple of shorter deletions. It appears the net change in the long reads, within the TR, is similar to what benchmark calls and is seen in assembly, 41 bp.	chrX	141311326	141311344	30					1		fn	S15												1	2	2	2	83	83	83	87	87	87	4	4	4	242	242	242	50	50
NeuSomatic	Yes	No							chrX	141692229	141692249	31.5498	PASS	SCORE=0.9993;DP=26;RO=22;AO=4;AF=0.1538		26	0/1		fp	S06	307											1	10	10	10	6.9	6.9	6.9	81	81	81	11	11	11	59	59	59	84	84
ITER_ILMN	Unsure	No	Query variant is Not well supported and probably within a spanning deletion (as supported by the rest of techNologies); we are Unsure about the length of the benchmark deletion.	Yes	No	The benchmark is supported by illumina and a different representation in element and HiFi. There are strangely two different representations of this complex variant even within the illumina reads, but these appear to be equivalent since DV-Revio is counted as a TP vs the benchmark with the two different representations.	Please Check JZ -The benchmark has a 14bp DEL then a 10bp INS upstream along with a SNP. Query appears to have upstream SNP but then calls 4 SNPs instead of a DEL so misses a net 4bp DEL therefore not a representation issue and query is incorrect. It appears a majority of Element reads and Illumina reads that cross TRs support a net 4bp DEL though HiFi and ONT are a little noisy on DEL length.		chrX	142289999	142290000	18.6	PASS	AC=1;AF=1;AN=1;NS=1;MAF=0;AC_Het=0;AC_Hom=0;AC_Hemi=1;HWE=1;ExcHet=1			1		fp	S04
DRAGEN_Illumina	yes	no							chrX	142324480	142324483	30					1		fn	S12		4966			4966
PEPPER_DV_ONT	Yes	No	Homopolymer issue	Yes	No				chrX	142384904	142384905	30					1		fn	S11
DV_Revio	Yes	No	Tandem repeat region Not well suited to pileup based calling						chrX	142771850	142771851	16.9	PASS		0.9375	16	"1/1"	4	fp	S04	16											2	4	2	3	23.5	7.8	15.65	100	92	96	0	0	0	94	53	73.5	22	0
ITER_ONT	Yes	No							chrX	142983254	142983255	3.95	PASS	AC=1;AF=1;AN=1;F;NS=1;MAF=0;AC_Het=0;AC_Hom=0;AC_Hemi=1;HWE=1;ExcHet=1			1		fp	S02		1449			1449
PEPPER_DV_ONT	Unsure	No	The call is Not correct, but the benchmark is probably Not either, this is an MNP	Yes	No		Almost all llumina and Element reads that cross the two TRs support a 2bp INS then a SNP. HiFi has quite uniform support for 2bp INS then SNP as well. ONT has filtered 4bp DEL upstream then 2 SNPs so incorrect.		chrX	143192119	143192120	14.6	PASS		1	12	2023-01-01	12	fp	S04												1	2	2	2	22	22	22	100	100	100	0	0	0	88	88	88	50	50
ITER_ILMN	Yes	No							chrX	144123721	144123738	10	PASS	AC=1;AF=1;AN=1;NS=1;MAF=0;AC_Het=0;AC_Hom=0;AC_Hemi=1;HWE=1;ExcHet=1			1		fp	S06												6	119	2	29	135.5	2.4	4.05	95	71	77.5	11	1	5.5	304	92	160.5	45	43
PEPPER_DV_ONT	Yes	No	Homopolymer error ONT	Yes	No				chrX	144268011	144268012	9	PASS		1	6	2023-01-01	8	fp	S02		2671			2671							1	11	11	11	3.5	3.5	3.5	85	85	85	0	0	0	51	51	51	82	82
PEPPER_DV_ONT	Unsure	No	The call is Not correct, but the benchmark is probably Not either, this is an MNP	Yes	No		Almost all llumina and Element reads that cross the TR supports a 2bp DEL then 2 SNPs. HiFi and ONT are noisy		chrX	144659197	144659198	3.4	PASS		1	4	2023-01-01	3	fp	S04												1	2	2	2	26.5	26.5	26.5	100	100	100	0	0	0	106	106	106	0	0
ITER_ONT	Yes	No							chrX	144845293	144845295	30					1		fn	S12		344			344
ITER_ONT	Yes	No							chrX	145188750	145188752	5.45	PASS	AC=1;AF=1;AN=1;F;NS=1;MAF=0;AC_Het=0;AC_Hom=0;AC_Hemi=1;HWE=1;ExcHet=1			1		fp	S08
DV_Element				Yes	No	AG rich region where benchmark is supported by most ONT reads, which may be a bit less Noisy than HiFi, and parts supported by element			chrX	145468661	145468662	30					1		fn	S11												1	8	8	8	23.8	23.8	23.8	88	88	88	5	5	5	237	237	237	35	35
ITER_ILMN	Unsure	No	Query variant is Not well supported because the complexity of the region (despite it has DP=24); there is evidence of an indel with absolute length of 19 bp; but we are Not sure that the representation is the optimal (benchmark 28 bp insertion followed by a 9 bp deletion).	Yes	No	Benchmark representation is same as illumina, and other techs have different representaiton with same net length	Please Check JZ -The benchmark has a 28bp INS then a 9bp DEL for a net 19bp INS. This representation might be the result of dipcall and I really am not sure.		chrX	145807211	145807212	28.6	PASS	AC=1;AF=1;AN=1;NS=1;MAF=0;AC_Het=0;AC_Hom=0;AC_Hemi=1;HWE=1;ExcHet=1			1		fp	S04
PEPPER_DV_ONT	Yes	No	Homopolymer issue	Yes	No				chrX	145899599	145899600	30					1		fn	S15
DV_HiFi	Yes	Unsure	Long region that can be expressed quite differently from the reads (it seems). If I looked deeply at all the reads for awhile I could probably figure out if reads in IGV are actually saying the same thing as the truth	Yes	No	They are almost the same, but DV filters one SNV next to the 20bp ins, which means hap.py/vcfeval counts many other variants as errors			chrX	146043219	146043220	30					1		fn	S11												3	26	2	24	77	5.1	5.8	86	82	84	5	0	3	164	65	146	40	40
DV_Revio	Yes	No	Homopolymer sequencing error, HiFi reads show >2 alleles						chrX	146694221	146694222	18.5	PASS		0.588235	17	0/1	5	fp	S05		463			463
Sentieon_HiFi	Yes	No							chrX	147511953	147511985	30					1		fn	S15												2	2	2	2	25.5	18	21.75	100	95	97.5	0	0	0	93	72	82.5	50	50
XYAlign_GATK_Illumina	No	No	Calls from 147,511,955-985 lie within a large deletion	No	No	Benchmark misses ins after del due to dipcall bug, and GATK misses large variant			chrX	147511958	147511959	206.04	PASS	AC=1;AF=1.00;AN=1;DP=12;FS=0.000;MLEAC=1;MLEAF=1.00;MQ=56.90;QD=17.17;SOR=1.022		12	1	99	fp	S04												2	2	2	2	25.5	18	21.75	100	95	97.5	0	0	0	93	72	82.5	50	50
DV_HiFi	Yes	No	This looks like a variant representation issue for a complex DEL+INS event in DeepVariant	Yes	No				chrX	147511980	147511981	12.2	PASS				2023-01-01	12	fp	S04												2	2	2	2	25.5	18	21.75	100	95	97.5	0	0	0	93	72	82.5	50	50
DV_Element				Yes	No	TR supported by some reads in all techs and all long reads			chrX	147512938	147512939	30					1		fn	S11												3	29	12	17	9.2	4.6	8.8	96	69	69	24	0	23	228	60	105	43	39
ITER_ONT	Yes	No							chrX	148409639	148409640	5.76	PASS	AC=1;AF=1;AN=1;F;NS=1;MAF=0;AC_Het=0;AC_Hom=0;AC_Hemi=1;HWE=1;ExcHet=1			1		fp	S05
NYGC_GATK_Illumina	Yes		Noisy alignments frlom Illumina but good support otherwise						chrX	149573334	149573336	30					1		fn	S13		1146			1146
ITER_ILMN	Yes	No							chrX	149605307	149605308	36.8	PASS	AC=1;AF=1;AN=1;NS=1;MAF=0;AC_Het=0;AC_Hom=0;AC_Hemi=1;HWE=1;ExcHet=1			1		fp	S06												2	128	22	75	15.1	2.5	8.8	95	92	93.5	5	2	3.5	569	540	554.5	15	15
ITER_ILMN	Yes	No							chrX	150252191	150252202	30					1		fn	S13			508									1	2	2	2	26	26	26	100	100	100	0	0	0	104	104	104	0	0
DV_Revio	Yes	No	Homopolymer sequencing error, HiFi reads show >2 alleles						chrX	150259453	150259454	30					1		fn	S12												1	26	26	26	1.9	1.9	1.9	83	83	83	4	4	4	64	64	64	2	2
DRAGEN_Illumina	yes	no							chrX	150394128	150394129	30					1		fn	S12		1336			1336
XYAlign_GATK_Illumina	Yes	No		Yes	No				chrX	150798233	150798234	30					1		fn	S11												3	33	4	12	40.5	4.7	14.9	91	73	81	8	3	6	174	61	123	40	37
ITER_ILMN	Yes	No							chrX	150950634	150950636	39.5	PASS	AC=1;AF=1;AN=1;POSITIVE_TRAIN_SITE;NS=1;MAF=0;AC_Het=0;AC_Hom=0;AC_Hemi=1;HWE=1;ExcHet=1			1		fp	S05
DRAGEN_Illumina	yes	no							chrX	150977306	150977319	6.27	PASS	AC=1;AF=1;AN=1;DP=13;FS=0;MQ=248.18;QD=0.2;SOR=0.693;FractionInformativeReads=0		0	1	6	fp	S06												2	6	4	5	53.8	15.1	34.45	89	67	78	25	3	14	249	56	152.5	66	63
NeuSomatic	Yes	No							chrX	151053358	151053363	17.167	PASS	SCORE=0.9808;DP=30;RO=0;AO=30;AF=1.0		30	"1/1"		fp	S08												1	4	4	4	33	33	33	90	90	90	3	3	3	210	210	210	0	0
NeuSomatic	Yes	No							chrX	151694694	151694695	35.2289	PASS	SCORE=0.9997;DP=69;RO=9;AO=50;AF=0.8475		69	0/1		fp	S04
NeuSomatic	Yes	No							chrX	151765643	151765644	30					1		fn	S11												2	3	3	3	12.7	8.3	10.5	100	100	100	0	0	0	76	50	63	36	34
PEPPER_DV_ONT	Yes	No	ONT incorrect	Yes	No				chrX	152060236	152060237	3.2	PASS		0.173913	23	2023-01-01	3	fp	S02		3002			3002
ITER_ONT	Unsure	No	Benchmark called a deletion and several flanking variants in the TR region (T-homopolymers interspaced with Gs); we do Not see a clear support for some of the flanking variants (some of them also called by ITER-ILMN and ITER-ONT data).	Yes	No		Element reads that cross the homopolymer support the benchmark		chrX	152444743	152444744	30					1		fn	S11												2	14	14	14	3.1	2.7	2.9	87	87	87	6	0	3	63	58	60.5	0	0
DRAGEN_Illumina	yes	no							chrX	152694185	152694186	30.56	PASS	AC=1;AF=1;AN=1;DP=19;FS=0;MQ=19.53;MQRankSum=0;QD=4.71;ReadPosRankSum=0;SOR=0.793;FractionInformativeReads=1		19	1	31	fp	S02			166
DV_HiFi	Yes	No	Uncertain how DeepVariant generates a candidate here	Yes	No				chrX	152694876	152694878	28	PASS				2023-01-01	17	fp	S05		1269			1269
DV_HiFi	Unsure	Unsure	PacBio and NaNopore disagree. PacBio clearly supports a variant here. NaNopore does Not. My element data has low-MAPQ support for a G here	Yes	No	ONT supports the assembly in this LINE in a segdup, and HiFi and short reads supporting the variant have low MQ so are likely mismapped			chrX	152694897	152694898	29.7	PASS				2023-01-01	26	fp	S02		1269			1269
DV_HiFi	Yes	No	PacBio and MAPQ0 Illumina/Element agree, but ONT has higher MAPQ and No variants.	Yes	No				chrX	152695470	152695471	31.4	PASS				2023-01-01	25	fp	S02		1269			1269
DV_Revio	Yes	No	Mismapping in segdup						chrX	152702247	152702248	30					1		fn	S09
DRAGEN_Illumina	yes	no							chrX	152759367	152759368	30					1		fn	S09			280
DRAGEN_Illumina	yes	no							chrX	152766331	152766332	30.24	PASS	AC=1;AF=1;AN=1;DP=20;FS=0;MQ=47.09;MQRankSum=0;QD=5.17;ReadPosRankSum=0;SOR=1.402;FractionInformativeReads=1		20	1	30	fp	S02
PEPPER_DV_ONT	Yes	No	ONT bias	Yes	No				chrX	152766742	152766743	30					1		fn	S09
DRAGEN_Illumina	yes	no							chrX	152767018	152767019	30					1		fn	S09
ITER_ILMN	Yes	No							chrX	152767711	152767712	17.5	PASS	AC=1;AF=1;AN=1;NS=1;MAF=0;AC_Het=0;AC_Hom=0;AC_Hemi=1;HWE=1;ExcHet=1			1		fp	S02
DV_HiFi	Yes	No	Only ONT does Not have variants here. All other techNologies agree, but are lower MAPQ	Yes	No				chrX	152768435	152768436	41.3	PASS				2023-01-01	19	fp	S02
ITER_ILMN	No	Yes	All techNologies but ONT (benchmark and ITER) report the variant but with a low MQ; all techNologies support the query variant; however, the surrounding benchmark variants are only clearly supported by ONT.	Yes	No	This looks like an interesting region of potential gene conversion where MAGEA3 and MAGEA6 are swapped, since UL-ONT reads traverse both copies of the tandem ~50kb segdup and support the assembly. My only questions is whether this is better represented as translocations or as many small variants	Please Check JZ - In a SegDup, ONT has good MAPQ. Expect that SNP from Illumina, Element, HiFi is in the other copy of segdup given the mapping quality of those reads.		chrX	152768435	152768436	20	PASS	AC=1;AF=1;AN=1;NS=1;MAF=0;AC_Het=0;AC_Hom=0;AC_Hemi=1;HWE=1;ExcHet=1			1		fp	S02
DV_HiFi	Yes	No	Same as above. I would love to kNow what aspect is making ONT the outlier here	Yes	No				chrX	152772738	152772739	35.2	PASS				2023-01-01	17	fp	S02			364
DRAGEN_Illumina	yes	no							chrX	152772738	152772739	14.35	PASS	AC=1;AF=1;AN=1;DP=10;FS=0;MQ=14;MQRankSum=0;QD=4.36;ReadPosRankSum=0;SOR=1.609;FractionInformativeReads=1		10	1	14	fp	S02			364
DV_Element				Yes	No	missed by element due to low MQ			chrX	153078692	153078693	30					1		fn	S09
DV_Element				No	Yes	Element and illumina clearly support 1bp del in homopolymer			chrX	154009971	154009973	44.9	PASS		1	37	"1/1"	27	fp	S05	306	47			47
DV_HiFi	Yes	No	Sequence representation issue for complex DEL+INS	Yes	No				chrX	154114246	154114247	3.4	PASS				2023-01-01	3	fp	S08
ITER_ONT	Unsure	No	Query variant is Not supported; benckmark 21 bp deletion is Not present in the benchmark VCF.	No	No	Benchmark misses del next to ins due to dipcall bug	Please check JZ - all techs have support for in total 1bp del with some snps. benchmark		chrX	154114248	154114249	4.93	PASS	AC=1;AF=1;AN=1;F;NS=1;MAF=0;AC_Het=0;AC_Hom=0;AC_Hemi=1;HWE=1;ExcHet=1			1		fp	S04
DRAGEN_Illumina	yes	no							chrX	154114248	154114249	38.53	PASS	AC=1;AF=1;AN=1;DP=26;FS=0;MQ=250;MQRankSum=1.6;QD=3.2;ReadPosRankSum=-0.267;SOR=0.255;FractionInformativeReads=1		26	1	39	fp	S08
NYGC_GATK_Illumina	Yes	No							chrX	154114251	154114252	1082	PASS	AC=1;AF=1.00;AN=1;BaseQRankSum=-2.040e-01;ClippingRankSum=1.43;DP=34;FS=5.315;MLEAC=1;MLEAF=1.00;MQ=60.00;MQ0=0;MQRankSum=-1.121e+00;QD=31.82;ReadPosRankSum=-1.019e+00;SOR=1.872;VQSLOD=13.95;culprit=MQ		34	1	99	fp	S04
NYGC_GATK_Illumina	Unsure	No	Noisy area, support for an INDEL in the benchmark in T2T but PacBio/ONT are unclear	No	No		dipcall issue with the insertion and deletion right next to each other in the assemblies. A first pass through the resulting sequence changes of 2bp INS and 3bp DEL along with SNPs does not seem to yield the same variant as a 20bp INS followed by a 21bp DEL. It is odd that coverage drops in short reads for this location. Near end of a LINE.		chrX	154114253	154114254	1082	PASS	AC=1;AF=1.00;AN=1;BaseQRankSum=1.63;ClippingRankSum=0.204;DP=34;FS=5.315;MLEAC=1;MLEAF=1.00;MQ=60.00;MQ0=0;MQRankSum=1.63;QD=31.82;ReadPosRankSum=-9.170e-01;SOR=1.872;VQSLOD=13.34;culprit=MQ		34	1	99	fp	S04
ITER_ILMN	Yes	No							chrX	154246646	154246655	30					1		fn	S13												3	10	4	6	40.5	3.5	14.8	92	79	79	8	0	4	110	52	70	65	51
XYAlign_GATK_Illumina	Yes	No		Yes	No				chrX	154261548	154261549	30					1		fn	S09	310
Sentieon_HiFi	Unsure	Unsure	Poly-A contraction without informative short reads	Yes	No	although only long read map here, and HiFi has low MQ, the surrounding SNVs in the assembly and HiFi reads are all supported by ONT, and the homopolymer is quite clean in HiFi so the benchmark is most likely correct	HiFi reads that support variant have MAPQ1, but they are mapping here so sentieon is likely wrong		chrX	154261584	154261586	30					1		fn	S12	310
NYGC_GATK_Illumina	Yes	No							chrX	154347998	154347999	739	VQSRTrancheSNP99.60to99.80	AC=1;AF=1.00;AN=1;DP=23;FS=0.000;MLEAC=1;MLEAF=1.00;MQ=58.72;MQ0=0;NEGATIVE_TRAIN_SITE;QD=32.13;SOR=0.776;VQSLOD=-2.139e+00;culprit=MQ		23	1	99	fn	S09	302
ITER_ILMN	Yes	No							chrX	154390486	154390505	30					1		fn	S13												1	6	6	6	12.8	12.8	12.8	100	100	100	0	0	0	154	154	154	0	0
XYAlign_GATK_Illumina	No	Yes	Hemizygous for refernce allele	No	Yes	all techs except element are Noisy at long A homopolymer, but element clearly supports ref			chrX	154425926	154425927	30					1		fn	S12		282			282
NeuSomatic	Yes	No							chrX	154510529	154510530	27.9596	PASS	SCORE=0.9984;DP=6;RO=3;AO=3;AF=0.5		6	0/1		fp	S05	166
ITER_ILMN	Yes	No							chrX	154751297	154751298	30					1		fn	S11
Sentieon_HiFi	No	Yes	Contraction of a 26bp poly-T. 1bp deletion is well-supported in Element.	No	Yes		Looked at with JZ - element supports for reads that cross homopolymer		chrX	154757498	154757500	13.65		AC=1;AF=1;AN=1;BaseQRankSum=-2.438;ClippingRankSum=0.298;DB;DP=24;FS=1.685;GC=49.25;MLEAC=1;MLEAF=1;ML_PROB=0.01;MQ=60;MQRankSum=0;NBQ=79.309;QD=0.57;RPA=28,27;RU=T;ReadPosEndDist=3594.75;ReadPosRankSum=0.119;SOR=0.346;STR;UDP=24		24	1	23	fp	S05	316		254
XYAlign_GATK_Illumina	Yes	No		Yes	No				chrX	154838924	154838925	30					1		fn	S11
DRAGEN_Illumina	yes	no							chrX	154886233	154886234	30					1		fn	S09
DV_Element				No	Yes	Element and and to lesser degree illumina support 1bp ins instead of 2bp ins in benchmark in homopolymer			chrX	155042174	155042175	40.1	PASS		1	33	"1/1"	22	fp	S05	326
DV_Element				No	Yes	long G homopolymer in segdup where the clean element reads clearly support a SNV instead of an insertion, and HiFi reads are Noisy so some support SNV and some the ins in the benchmark), which incorrectly adds an extra base to the G homopolymer.			chrX	155381717	155381718	16.1	PASS		0.947368	19	"1/1"	14	fp	S02
DV_Revio	Yes	No	Probably homopolymer-related sequencing error						chrX	155456570	155456571	18.9	PASS		1	17	"1/1"	19	fp	S02	311
XYAlign_GATK_Illumina	Yes	No	little/No illumina coverage	Yes	No				chrX	155517699	155517700	30					1		fn	S09		6032			6032
DV_Revio	Yes	No	Tandem repeat region Not well suited to pileup based calling						chrX	155616108	155616109	5.9	PASS		0.375	24	0/1	6	fp	S04												1	2	2	2	38	38	38	91	91	91	8	8	8	125	125	125	0	0
DV_HiFi	Yes	No	Element clearly supports truth	Yes	No				chrX	155787667	155787669	3	RefCall				0/1	3	fn	S14	315
ITER_ONT	Yes	No							chrX	155876460	155876461	30					1|0		fn	S14
XYAlign_GATK_Illumina	Yes	No		Yes	No				chrX	155978875	155978876	421.64	PASS	AC=1;AF=0.500;AN=2;BaseQRankSum=-2.263e+00;DP=38;ExcessHet=3.0103;FS=1.378;MLEAC=1;MLEAF=0.500;MQ=54.48;MQRankSum=-5.851e+00;QD=11.40;ReadPosRankSum=1.06;SOR=0.971		37	0|1	99	fp	S03
XYAlign_GATK_Illumina	No	Yes	Alt allele linked to missed benchmark site at 155,984,475	Yes	No	Errors in mapped reads from a few kb sequence that is similar to new sequence in the region, as shown by truncated alignments in ONT and HiFi that have these variants			chrX	155984457	155984458	1555.64	PASS	AC=1;AF=0.500;AN=2;BaseQRankSum=0.101;DP=84;ExcessHet=3.0103;FS=4.312;MLEAC=1;MLEAF=0.500;MQ=57.73;MQRankSum=-3.618e+00;QD=19.45;ReadPosRankSum=0.207;SOR=0.984		80	0|1	99	fp	S02
XYAlign_GATK_Illumina	No	Yes	Alt allele linked to missed benchmark site at 155,984,570	Yes	No	Errors in mapped reads from a few kb sequence that is similar to new sequence in the region, as shown by truncated alignments in ONT and HiFi that have these variants			chrX	155984582	155984583	1696.64	PASS	AC=1;AF=0.500;AN=2;BaseQRankSum=2.08;DP=103;ExcessHet=3.0103;FS=2.606;MLEAC=1;MLEAF=0.500;MQ=59.02;MQRankSum=-2.599e+00;QD=17.14;ReadPosRankSum=0.214;SOR=0.468		99	0/1	99	fp	S02			109
DRAGEN_Illumina	yes	no							chrX	155984791	155984792	15.65	PASS	AC=1;AF=0.5;AN=2;DP=75;FS=4.501;MQ=210.55;MQRankSum=-5.696;QD=0.67;ReadPosRankSum=2.739;SOR=0.336;FractionInformativeReads=1		75	0|1	16	fp	S02			385
NYGC_GATK_Illumina	Yes	No							chrX	155985071	155985109	313.73	PASS	AC=1;AF=0.500;AN=2;BaseQRankSum=-4.230e-01;ClippingRankSum=0.232;DP=45;ExcessHet=3.0103;FS=3.414;MLEAC=1;MLEAF=0.500;MQ=59.45;MQ0=0;MQRankSum=-6.420e-01;QD=6.97;ReadPosRankSum=-1.965e+00;SOR=1.467;VQSLOD=0.338;culprit=ReadPosRankSum		45	0/1	99	fp	S06			55									3	68	23	23	2.9	2	2	95	93	95	0	0	0	355	81	81	22	20
XYAlign_GATK_Illumina	Yes	No	filtered out in callset	Yes	No				chrY	3409907	3409908	30					1		fn	S09			625
DV_Revio	Yes	No	ALT only in 4 out of ~30 reads, sequencing error?						chrY	3547703	3547704	5	PASS		0.318182	22	0|1	5	fp	S02
PEPPER_DV_ONT	Yes	No	Homopolymer issue	Yes	No				chrY	3876201	3876203	8.4	PASS		0.631579	19	2023-01-01	5	fp	S06			3579
NeuSomatic	Yes	No							chrY	5440757	5440762	30					1		fn	S13												1	2	2	2	22.5	22.5	22.5	95	95	95	0	0	0	81	81	81	53	53
DV_Revio	Yes	No	Homopolymer sequencing error, HiFi reads show >2 alleles						chrY	5510150	5510152	3.7	PASS		0.285714	14	"1/1"	4	fp	S05	304
DV_Revio	Yes	No	ALT allele correct, geNotype wrong, reads with REF allele are clipped and mismapped						chrY	5608675	5608676	30					1		fn	S09		6055			6055
PEPPER_DV_ONT	No	Yes	I don't see any evidence of a variant here	Unsure	Unsure	This is part of the TSPY2 segdup pair that is swapped in HG002 (and many other individuals) relative to GRCh38, so there are not standards for how the HG002 assembly should be aligned to GRCh38 but probably should be aligned differently with translocations instead of contiguously as it is now			chrY	6270339	6270340	30					1		fn	S09
NYGC_GATK_Illumina	No		No tech seems to support the TG insertion	Unsure	Unsure	This is part of the TSPY2 segdup pair that is swapped in HG002 (and many other individuals) relative to GRCh38, so there are not standards for how the HG002 assembly should be aligned to GRCh38 but probably should be aligned differently with translocations instead of contiguously as it is now			chrY	6278409	6278410	30					1		fn	S13		205			205
DV_HiFi	No	Yes	All techNologies support a AC deletion Not present in truth. In addition, three nearby T SNP variants in truth are Not supported in other data. Element is very clear here.	Unsure	Unsure	This is part of the TSPY2 segdup pair that is swapped in HG002 (and many other individuals) relative to GRCh38, so there are not standards for how the HG002 assembly should be aligned to GRCh38 but probably should be aligned differently with translocations instead of contiguously as it is now			chrY	6281829	6281832	50.5	PASS				2023-01-01	40	fp	S06												1	2	2	2	17	17	17	100	100	100	0	0	0	68	68	68	50	50
ITER_ILMN	No	Yes	AC deletion is well supported by all techNologies; benchmark calls 3 SNPs (C/T) after the deletion, but with No evident support.	Unsure	Unsure	This is part of the TSPY2 segdup pair that is swapped in HG002 (and many other individuals) relative to GRCh38, so there are not standards for how the HG002 assembly should be aligned to GRCh38 but probably should be aligned differently with translocations instead of contiguously as it is now			chrY	6281829	6281832	40	PASS	AC=1;AF=1;AN=1;NS=1;MAF=0;AC_Het=0;AC_Hom=0;AC_Hemi=1;HWE=1;ExcHet=1			1		fp	S06												1	2	2	2	17	17	17	100	100	100	0	0	0	68	68	68	50	50
DV_Element				Unsure	Unsure	This is part of the TSPY2 segdup pair that is swapped in HG002 (and many other individuals) relative to GRCh38, so there are not standards for how the HG002 assembly should be aligned to GRCh38 but probably should be aligned differently with translocations instead of contiguously as it is now			chrY	6284630	6284631	31.3	PASS		1	9	"1/1"	21	fp	S02
NeuSomatic	No	Yes	No-evidence in ILM/PB/ONT/ELEM bams,large segdup, even large eNough ONT reads don't support	Unsure	Unsure	This is part of the TSPY2 segdup pair that is swapped in HG002 (and many other individuals) relative to GRCh38, so there are not standards for how the HG002 assembly should be aligned to GRCh38 but probably should be aligned differently with translocations instead of contiguously as it is now			chrY	6298715	6298716	30					1		fn	S09
DRAGEN_Illumina	no	yes	looks like a Truthset error to me. The haplotype in Truthset doesn’t seem to match the pacbio or ONT data. It is possible the assembly is a different representation but I it did not seem obvious to me.	Unsure	Unsure	This is part of the TSPY2 segdup pair that is swapped in HG002 (and many other individuals) relative to GRCh38, so there are not standards for how the HG002 assembly should be aligned to GRCh38 but probably should be aligned differently with translocations instead of contiguously as it is now			chrY	6305749	6305750	30					1		fn	S09
NeuSomatic	No	Yes	No-evidence in ILM/PB/ONT/ELEM bams,large segdup, even large eNough ONT reads don't support	Unsure	Unsure	This is part of the TSPY2 segdup pair that is swapped in HG002 (and many other individuals) relative to GRCh38, so there are not standards for how the HG002 assembly should be aligned to GRCh38 but probably should be aligned differently with translocations instead of contiguously as it is now			chrY	6320651	6320652	30					1		fn	S09
ITER_ILMN	No	Yes	There is No support for the benchmark A/C variation Nor in the query.	Unsure	Unsure	This is part of the TSPY2 segdup pair that is swapped in HG002 (and many other individuals) relative to GRCh38, so there are not standards for how the HG002 assembly should be aligned to GRCh38 but probably should be aligned differently with translocations instead of contiguously as it is now			chrY	6322740	6322741	30					1		fn	S09
Sentieon_HiFi	No	Yes	Benchmark doesn't correspond to HiFi and ONT alignments at this region (from the deletion at 6,266k to 6,370k)	Unsure	Unsure	This is part of the TSPY2 segdup pair that is swapped in HG002 (and many other individuals) relative to GRCh38, so there are not standards for how the HG002 assembly should be aligned to GRCh38 but probably should be aligned differently with translocations instead of contiguously as it is now			chrY	6331893	6331894	1196.04		AC=1;AF=1;AN=1;DP=28;Entropy=0;FS=0;GC=40.22;MLEAC=1;MLEAF=1;ML_PROB=0;MQ=51.75;NBQ=79.506;QD=42.72;ReadPosEndDist=20;SOR=1.179;UDP=28		28	1	99	fp	S02		1790			1790
DV_Element				Unsure	Unsure	This is part of the TSPY2 segdup pair that is swapped in HG002 (and many other individuals) relative to GRCh38, so there are not standards for how the HG002 assembly should be aligned to GRCh38 but probably should be aligned differently with translocations instead of contiguously as it is now			chrY	6374248	6374249	30					1		fn	S09
DV_Revio	Yes	No	Mismapping in repetitive region						chrY	7185316	7185317	23.1	PASS		0.3125	16	0/1	13	fp	S08												1	4	4	4	17.8	17.8	17.8	100	100	100	0	0	0	142	142	142	76	76
XYAlign_GATK_Illumina	Yes	No		Yes	No				chrY	8707914	8707915	30					1		fn	S12
NeuSomatic	Yes	No							chrY	9782331	9782337	12.1127	PASS	SCORE=0.9385;DP=7;RO=4;AO=6;AF=0.6		7	0/1		fp	S06
ITER_ILMN	Unsure	Unsure	Query variant is Not well supported (low coverage in a single AAT-repeat region); PacBio and ONT support a 3 bp insertion, Not the benchmark 6 bp deletion.	Unsure	Unsure	This is part of the TSPY2 segdup pair that is swapped in HG002 (and many other individuals) relative to GRCh38, so there are not standards for how the HG002 assembly should be aligned to GRCh38 but probably should be aligned differently with translocations instead of contiguously as it is now			chrY	9828969	9828970	44.8	PASS	AC=1;AF=1;AN=1;NS=1;MAF=0;AC_Het=0;AC_Hom=0;AC_Hemi=1;HWE=1;ExcHet=1			1		fp	S06	185											1	3	3	3	11.3	11.3	11.3	100	100	100	0	0	0	68	68	68	67	67
DRAGEN_Illumina	yes	no		Unsure	Unsure	This is part of the TSPY2 segdup pair that is swapped in HG002 (and many other individuals) relative to GRCh38, so there are not standards for how the HG002 assembly should be aligned to GRCh38 but probably should be aligned differently with translocations instead of contiguously as it is now			chrY	9835796	9835797	20.23	PASS	AC=1;AF=1;AN=1;DP=21;FS=0;MQ=14;MQRankSum=0;QD=3.68;ReadPosRankSum=0;SOR=0.99;FractionInformativeReads=1		21	1	20	fp	S02
DV_Revio	Yes	No	Mismapping in segdup	Unsure	Unsure	This is part of the TSPY2 segdup pair that is swapped in HG002 (and many other individuals) relative to GRCh38, so there are not standards for how the HG002 assembly should be aligned to GRCh38 but probably should be aligned differently with translocations instead of contiguously as it is now			chrY	9836831	9836832	30					1		fn	S09
DV_Revio	Unsure	Unsure	Repetitive region, Not sure what's real	Unsure	Unsure	This is part of the TSPY2 segdup pair that is swapped in HG002 (and many other individuals) relative to GRCh38, so there are not standards for how the HG002 assembly should be aligned to GRCh38 but probably should be aligned differently with translocations instead of contiguously as it is now			chrY	9837406	9837407	30					1		fn	S13												4	58	21	30	22.9	2.3	6.45	90	81	84	11	6	8.5	669	55	206	44	42
DV_HiFi	No	Yes	I don't see any evidence for a variant here in any techNology. NOTE: also the two upstream insertions from this position (29bp and 28bp) are only present in a single ONT read and I think those are also false variants in the Truth	Unsure	Unsure	This is part of the TSPY2 segdup pair that is swapped in HG002 (and many other individuals) relative to GRCh38, so there are not standards for how the HG002 assembly should be aligned to GRCh38 but probably should be aligned differently with translocations instead of contiguously as it is now			chrY	9837677	9837678	30					1		fn	S09												4	58	21	30	22.9	2.3	6.45	90	81	84	11	6	8.5	669	55	206	44	42
NeuSomatic	No	Yes	No-evidence in ILM/PB/ONT/ELEM bams,large segdup, even large eNough ONT reads don't support	Unsure	Unsure	This is part of the TSPY2 segdup pair that is swapped in HG002 (and many other individuals) relative to GRCh38, so there are not standards for how the HG002 assembly should be aligned to GRCh38 but probably should be aligned differently with translocations instead of contiguously as it is now			chrY	9852574	9852575	30					1		fn	S09
Sentieon_HiFi	No	Yes	Site Not supported by short or long-read alignments	Unsure	Unsure	This is part of the TSPY2 segdup pair that is swapped in HG002 (and many other individuals) relative to GRCh38, so there are not standards for how the HG002 assembly should be aligned to GRCh38 but probably should be aligned differently with translocations instead of contiguously as it is now			chrY	9871282	9871283	30					1		fn	S09			814									1	101	101	101	2	2	2	92	92	92	1	1	1	336	336	336	29	29
PEPPER_DV_ONT	No	Yes	No evidence of a variant, I think this is a collapse error in the assembly	Unsure	Unsure	This is part of the TSPY2 segdup pair that is swapped in HG002 (and many other individuals) relative to GRCh38, so there are not standards for how the HG002 assembly should be aligned to GRCh38 but probably should be aligned differently with translocations instead of contiguously as it is now			chrY	9892878	9892879	30					1		fn	S09
ITER_ONT	No	Yes	Benchmark called a variant (A/C) in this LINE region, but the variant is Not well supported by any techNology.	Unsure	Unsure	This is part of the TSPY2 segdup pair that is swapped in HG002 (and many other individuals) relative to GRCh38, so there are not standards for how the HG002 assembly should be aligned to GRCh38 but probably should be aligned differently with translocations instead of contiguously as it is now			chrY	9894398	9894399	30					1		fn	S09		117				117
Sentieon_HiFi	No	Yes	Site Not supported by short or long-read alignments	Unsure	Unsure	This is part of the TSPY2 segdup pair that is swapped in HG002 (and many other individuals) relative to GRCh38, so there are not standards for how the HG002 assembly should be aligned to GRCh38 but probably should be aligned differently with translocations instead of contiguously as it is now			chrY	9896888	9896889	30					1		fn	S09
Sentieon_HiFi	Unsure	No	Long Poly-T without informative short-reads	Unsure	Unsure	This is part of the TSPY2 segdup pair that is swapped in HG002 (and many other individuals) relative to GRCh38, so there are not standards for how the HG002 assembly should be aligned to GRCh38 but probably should be aligned differently with translocations instead of contiguously as it is now			chrY	9916365	9916366	30					1		fn	S13
DV_Revio	Yes	No	All reads with ALT allele have thousands of bases clipped, alignment issue	Unsure	Unsure	This is part of the TSPY2 segdup pair that is swapped in HG002 (and many other individuals) relative to GRCh38, so there are not standards for how the HG002 assembly should be aligned to GRCh38 but probably should be aligned differently with translocations instead of contiguously as it is now			chrY	9941224	9941225	8.5	PASS		0.1875	16	0|1	8	fp	S02		6021			6021
DV_Revio	Yes	No	All reads with ALT allele have thousands of bases clipped, alignment issue	Unsure	Unsure	This is part of the TSPY2 segdup pair that is swapped in HG002 (and many other individuals) relative to GRCh38, so there are not standards for how the HG002 assembly should be aligned to GRCh38 but probably should be aligned differently with translocations instead of contiguously as it is now			chrY	9943120	9943121	29.3	PASS		0.25	16	0|1	29	fp	S02		6021			6021
XYAlign_GATK_Illumina	Yes	No		Yes	No				chrY	10124896	10124897	802.04	PASS	AC=1;AF=1.00;AN=1;BaseQRankSum=-1.177e+00;DP=72;FS=1.990;MLEAC=1;MLEAF=1.00;MQ=50.17;MQRankSum=-7.097e+00;QD=11.30;ReadPosRankSum=-3.900e-01;SOR=0.828		71	1	99	fp	S02			4010
PEPPER_DV_ONT	Yes	No	Homopolymer issue	Yes	No				chrY	10177374	10177375	30					1		fn	S12
XYAlign_GATK_Illumina	Yes	No		Yes	No				chrY	10219038	10219039	395.04	PASS	AC=1;AF=1.00;AN=1;BaseQRankSum=1.91;DP=52;FS=3.896;MLEAC=1;MLEAF=1.00;MQ=53.89;MQRankSum=-4.721e+00;QD=7.75;ReadPosRankSum=1.41;SOR=1.091		51	1	99	fp	S02				4027								2	342	172	257	12.9	6.5	9.7	78	77	77.5	5	4	4.5	1891	1732	1811.5	32	32
DV_Revio	Yes	No	Alignment issues associated with repeats and segdups, many ONT reads are clipped with supplementary alignments on other chromosomes						chrY	11096381	11096382	19.2	PASS		0.580645	31	0|1	19	fp	S01
XYAlign_GATK_Illumina	Yes	No		Yes	No				chrY	11098335	11098336	842.04	PASS	AC=1;AF=1.00;AN=1;BaseQRankSum=-7.990e-01;DP=45;FS=2.912;MLEAC=1;MLEAF=1.00;MQ=47.25;MQRankSum=-4.408e+00;QD=18.71;ReadPosRankSum=2.60;SOR=1.274		45	1	99	fp	S01				6636								7	395	187	214	24.8	2	2.7	80	70	76	13	5	9	2460	457	608	15	13
NeuSomatic	Yes	No							chrY	11099115	11099116	9.5896	PASS	SCORE=0.8901;DP=140;RO=53;AO=51;AF=0.4904		140	0/1		fp	S01				6636								7	395	187	214	24.8	2	2.7	80	70	76	13	5	9	2460	457	608	15	13
DV_Revio	Yes	No	Mismapping in repetitive region						chrY	11100061	11100075	16.6	PASS		0.692308	39	0|1	15	fp	S06				6636								7	395	187	214	24.8	2	2.7	80	70	76	13	5	9	2460	457	608	15	13
DV_Revio	Yes	No	Alignment issues associated with repeats and segdups, many ONT reads are clipped with supplementary alignments on other chromosomes						chrY	11103142	11103143	10.5	PASS		0.375	48	0|1	11	fp	S01				6636
PEPPER_DV_ONT	No	Yes	This T>G SNP is visible in all techNologies	Yes	No	This “High density FP region” is a unique ~850 kbp region (chrY:10744000-11600000) that contains a disproportionate and high fraction (55-89%) of SNV FPs for VCFs we’ve tested so far. Because this region has higher than Normal coverage and a high density of variants that are only supported by a fraction of the reads in a region that should be haploid, and the ultralong reads supporting these FPs …			chrY	11107588	11107589	4.4	PASS		0.824176	91	2023-01-01	4	fp	S01
Sentieon_HiFi	Yes	No	High Coverage and multiple haplotypes at SegDup						chrY	11111809	11111810	3560.04		AC=1;AF=1;AN=1;BaseQRankSum=0.123;ClippingRankSum=0;DP=150;Entropy=1.56;FS=2.479;GC=49.13;MLEAC=1;MLEAF=1;ML_PROB=0.01;MQ=60;MQRankSum=0;NBQ=79.323;QD=23.73;RPA=1,2;RU=G;ReadPosEndDist=115.78;ReadPosRankSum=-0.014;SOR=0.495;STR;UDP=150		150	1	99	fp	S06	314
Sentieon_HiFi	Yes	No	High Coverage and multiple haplotypes at SegDup						chrY	11111936	11111937	485.04		AC=1;AF=1;AN=1;BaseQRankSum=2.484;ClippingRankSum=0;DP=149;Entropy=1.55;FS=1.039;GC=49.13;MLEAC=1;MLEAF=1;ML_PROB=0.33;MQ=60;MQRankSum=0;NBQ=82.693;QD=5.22;ReadPosEndDist=67.448;ReadPosRankSum=7.391;SOR=0.97;UDP=149		93	1	99	fp	S06	314
DV_Revio	Yes	No	Alignment issues associated with repeats and segdups, many ONT reads are clipped with supplementary alignments on other chromosomes						chrY	11112103	11112104	29.1	PASS		0.507246	69	0|1	29	fp	S01	281
DV_Revio	Yes	No	Mismapping in repetitive region						chrY	11112300	11112301	9.1	PASS		0.831169	77	0|1	9	fp	S06	281
DV_Element				Yes	No	High coverage and multiple haplotypes indicate duplication vs GRCh38, and some reads support assembly			chrY	11115525	11115526	6.4	PASS		0.356688	157	0/1	6	fp	S01	297
Sentieon_HiFi	Yes	No	High Coverage and multiple haplotypes at SegDup						chrY	11118996	11118997	989.04		AC=1;AF=1;AN=1;BaseQRankSum=0.195;ClippingRankSum=0;DB;DP=107;Entropy=1.35;FS=2.92;GC=33.82;MLEAC=1;MLEAF=1;ML_PROB=0.01;MQ=59.75;MQRankSum=-0.81;NBQ=79.376;QD=9.24;ReadPosEndDist=148.467;ReadPosRankSum=0.858;SOR=0.629;UDP=107		107	1	99	fp	S06		557			557
Sentieon_HiFi	Yes	No	High Coverage and multiple haplotypes at SegDup						chrY	11119019	11119020	989.04		AC=1;AF=1;AN=1;BaseQRankSum=0.287;ClippingRankSum=0;DB;DP=107;Entropy=1.35;FS=2.92;GC=33.82;MLEAC=1;MLEAF=1;ML_PROB=0.02;MQ=59.75;MQRankSum=-0.81;NBQ=78.67;QD=9.24;ReadPosEndDist=155.477;ReadPosRankSum=1.188;SOR=0.629;UDP=107		107	1	99	fp	S01		557			557
PEPPER_DV_ONT	Yes	No	Read error	Yes	No				chrY	11119839	11119840	9.1	PASS		0.372549	102	2023-01-01	9	fp	S01
DV_HiFi	Yes	No	Uncertain how DeepVariant generates a candidate here	Yes	No				chrY	11122366	11122368	17	PASS				2023-01-01	17	fp	S06	291
Sentieon_HiFi	Yes	No	High Coverage and multiple haplotypes at SegDup						chrY	11122925	11122926	534.04		AC=1;AF=1;AN=1;BaseQRankSum=0.285;ClippingRankSum=0;DB;DP=78;Entropy=1.18;FS=1.945;GC=35.56;MLEAC=1;MLEAF=1;ML_PROB=0.03;MQ=59.65;MQRankSum=-1.016;NBQ=81.44;QD=6.85;ReadPosEndDist=19.962;ReadPosRankSum=0.322;SOR=0.553;UDP=78		78	1	99	fp	S01		1270			1270
NeuSomatic	Yes	No							chrY	11125313	11125317	14.4369	PASS	SCORE=0.9640;DP=111;RO=71;AO=39;AF=0.3545		111	0/1		fp	S06
NeuSomatic	Yes	No							chrY	11126891	11126892	26.9917	PASS	SCORE=0.9980;DP=95;RO=35;AO=53;AF=0.6023		95	0/1		fp	S01			753
ITER_ILMN	Unsure	No	Query variant is Not well supported (deletion with DP=7 with many secondary alignments); all techNologies show evidences of a possible deletion in the satellite region, but the locus is Not clear at all.	Yes	No	This “High density FP region” is a unique ~850 kbp region (chrY:10744000-11600000) that contains a disproportionate and high fraction (55-89%) of SNV FPs for VCFs we’ve tested so far. Because this region has higher than Normal coverage and a high density of variants that are only supported by a fraction of the reads in a region that should be haploid, and the ultralong reads supporting these FPs …			chrY	11136480	11136482	7.7	PASS	AC=1;AF=1;AN=1;NEGATIVE_TRAIN_SITE;NS=1;MAF=0;AC_Het=0;AC_Hom=0;AC_Hemi=1;HWE=1;ExcHet=1			1		fp	S06				1700								3	220	75	148	11.3	2.6	5.2	82	76	80	7	4	5	677	602	670	29	28
PEPPER_DV_ONT	Yes	No	Homopolymer issue	Yes	No				chrY	11150300	11150302	5	PASS		0.25	24	2023-01-01	5	fp	S06
XYAlign_GATK_Illumina	Yes	No		Yes	No				chrY	11277747	11277751	565.01		AC=1;AF=1.00;AN=1;BaseQRankSum=-8.690e-01;DP=73;FS=4.146;MLEAC=1;MLEAF=1.00;MQ=44.79;MQRankSum=-4.893e+00;QD=11.53;ReadPosRankSum=2.26;SOR=0.257		59	1	99	fp	S05	299											1	19	19	19	2	2	2	89	89	89	5	5	5	60	60	60	86	86
PEPPER_DV_ONT	No	Yes	C>G SNP visible in all techNologies. There is also a deletion nearby that's missing from the benchmark.	Yes	No	This “High density FP region” is a unique ~850 kbp region (chrY:10744000-11600000) that contains a disproportionate and high fraction (55-89%) of SNV FPs for VCFs we’ve tested so far. Because this region has higher than Normal coverage and a high density of variants that are only supported by a fraction of the reads in a region that should be haploid, and the ultralong reads supporting these FPs …			chrY	11289789	11289790	8.9	PASS		0.451613	31	2023-01-01	9	fp	S01
ITER_ONT	Unsure	No	Query variant is Not well supported; benckmark did Not call the variant, although the rest of short-reads techNologies (ILMN and Element) have a good support.	Yes	No	This “High density FP region” is a unique ~850 kbp region (chrY:10744000-11600000) that contains a disproportionate and high fraction (55-89%) of SNV FPs for VCFs we’ve tested so far. Because this region has higher than Normal coverage and a high density of variants that are only supported by a fraction of the reads in a region that should be haploid, and the ultralong reads supporting these FPs …			chrY	11293565	11293566	18.4	PASS	AC=1;AF=1;AN=1;P;NS=1;MAF=0;AC_Het=0;AC_Hom=0;AC_Hemi=1;HWE=1;ExcHet=1			1		fp	S01	65											4	202	5	5	24.6	2.7	17.2	88	78	84.5	6	0	0	607	92	132	22	15
DV_Element				Yes	No	High coverage and multiple haplotypes indicate duplication vs GRCh38, and some reads support assembly			chrY	11294894	11294895	4.3	PASS		0.683721	215	"1/1"	4	fp	S01												2	5	5	5	133.4	39.8	86.6	79	74	76.5	9	7	8	269	116	192.5	20	17
XYAlign_GATK_Illumina	Yes	No		Yes	No				chrY	11295281	11295282	11696	PASS	AC=1;AF=1.00;AN=1;BaseQRankSum=-6.640e-01;DP=388;FS=5.905;MLEAC=1;MLEAF=1.00;MQ=55.98;MQRankSum=-2.678e+00;QD=34.86;ReadPosRankSum=-2.145e+00;SOR=0.450		321	1	99	fp	S01												3	55	5	20	72.4	3.1	12.6	75	68	72	15	6	12	161	125	147	20	20
NeuSomatic	Yes	No							chrY	11296111	11296112	18.7429	PASS	SCORE=0.9866;DP=1327;RO=173;AO=937;AF=0.8441		1327	"1/1"		fp	S01												3	15	5	5	68.6	10.4	41.2	77	71	71	9	5	5	145	103	108	24	22
ITER_ONT	Unsure	Yes	Query variant has some evidences from ITER-ONT data, but Not with ITER-ILMN data; benchmark did Not called the variant, but the variant is present in all techNologies (except the benckmark-ILMN data due the complexity of the TR region).	Yes	No	This “High density FP region” is a unique ~850 kbp region (chrY:10744000-11600000) that contains a disproportionate and high fraction (55-89%) of SNV FPs for VCFs we’ve tested so far. Because this region has higher than Normal coverage and a high density of variants that are only supported by a fraction of the reads in a region that should be haploid, and the ultralong reads supporting these FPs …			chrY	11306076	11306077	21.47	PASS	AC=1;AF=1;AN=1;P;NS=1;MAF=0;AC_Het=0;AC_Hom=0;AC_Hemi=1;HWE=1;ExcHet=1			1		fp	S01				1999								1	68	68	68	29.4	29.4	29.4	79	79	79	3	3	3	1739	1739	1739	29	29
ITER_ONT	Unsure	Unsure	Query variant is supported by ITER-ONT data, but Not by ITER-ILMN data; the variant is also well supported by all techNologies except benchmark-ILMN data at the 3' end of this satellite region.	Yes	No	This “High density FP region” is a unique ~850 kbp region (chrY:10744000-11600000) that contains a disproportionate and high fraction (55-89%) of SNV FPs for VCFs we’ve tested so far. Because this region has higher than Normal coverage and a high density of variants that are only supported by a fraction of the reads in a region that should be haploid, and the ultralong reads supporting these FPs …			chrY	11306122	11306123	20.31	PASS	AC=1;AF=1;AN=1;P;NS=1;MAF=0;AC_Het=0;AC_Hom=0;AC_Hemi=1;HWE=1;ExcHet=1			1		fp	S01												1	68	68	68	29.4	29.4	29.4	79	79	79	3	3	3	1739	1739	1739	29	29
DV_Element				Yes	No	This “High density FP region” is a unique ~850 kbp region (chrY:10744000-11600000) that contains a disproportionate and high fraction (55-89%) of SNV FPs for VCFs we’ve tested so far. Because this region has higher than Normal coverage and a high density of variants that are only supported by a fraction of the reads in a region that should be haploid, and the ultralong reads supporting these FPs …			chrY	11312107	11312108	11.3	PASS		1	9	"1/1"	11	fp	S01				5243								3	137	68	68	74	4.2	37	79	74	74	7	4	7	2413	219	2185	32	30
DV_HiFi	Unsure	Unsure	Most reads here have a variant (A) across all techNologies. High coverage, maybe a collapsed segmental duplication or mismapping. Looks more like a variant than a reference	Yes	No	This “High density FP region” is a unique ~850 kbp region (chrY:10744000-11600000) that contains a disproportionate and high fraction (55-89%) of SNV FPs for VCFs we’ve tested so far. Because this region has higher than Normal coverage and a high density of variants that are only supported by a fraction of the reads in a region that should be haploid, and the ultralong reads supporting these FPs …			chrY	11314552	11314553	10.8	PASS				2023-01-01	11	fp	S01
DV_HiFi	Unsure	Unsure	PacBio and NaNopore agree that there are a set of variants nearby. Illumina and Element don't have the variant or don't have eNough coverage.	Yes	No	This “High density FP region” is a unique ~850 kbp region (chrY:10744000-11600000) that contains a disproportionate and high fraction (55-89%) of SNV FPs for VCFs we’ve tested so far. Because this region has higher than Normal coverage and a high density of variants that are only supported by a fraction of the reads in a region that should be haploid, and the ultralong reads supporting these FPs …			chrY	11315789	11315790	12.5	PASS				2023-01-01	12	fp	S01
DV_HiFi	Unsure	Unsure	PacBio and NaNopore both have majority G variant at this position, but there are also reference bases here. LIkely mapping difficulties	Yes	No	This “High density FP region” is a unique ~850 kbp region (chrY:10744000-11600000) that contains a disproportionate and high fraction (55-89%) of SNV FPs for VCFs we’ve tested so far. Because this region has higher than Normal coverage and a high density of variants that are only supported by a fraction of the reads in a region that should be haploid, and the ultralong reads supporting these FPs …			chrY	11315880	11315881	7.9	PASS				2023-01-01	8	fp	S01
DV_HiFi	Yes	No	Very, very high coverage. Likely Not callable by any method other than assembly	Yes	No				chrY	11316813	11316814	14.1	PASS				2023-01-01	13	fp	S06				4381
DV_HiFi	Yes	No	Same as above	Yes	No				chrY	11318115	11318116	25.4	PASS				2023-01-01	21	fp	S06				4381								4	1093	68	171	55.8	2.7	23.15	81	75	75.5	6	4	5.5	3242	2624	2954	30	30
DV_Revio	Yes	No	Alignment issues associated with repeats and segdups, many ONT reads are clipped with supplementary alignments on other chromosomes						chrY	11319719	11319720	4.6	PASS		0.804348	276	"1/1"	4	fp	S01				4381								4	1093	68	171	55.8	2.7	23.15	81	75	75.5	6	4	5.5	3242	2624	2954	30	30
ITER_ONT	Yes	No							chrY	11320850	11320851	10.11	PASS	AC=1;AF=1;AN=1;F;NS=1;MAF=0;AC_Het=0;AC_Hom=0;AC_Hemi=1;HWE=1;ExcHet=1			1		fp	S01
DV_Element				Yes	No	High coverage and multiple haplotypes indicate duplication vs GRCh38, and some reads support assembly			chrY	11322671	11322672	9.6	PASS		0.898734	711	"1/1"	9	fp	S01
DV_HiFi	Unsure	Unsurre	PacBio and NaNopore both have majority G variant reads at this position. Multiple haplotypes, high coverage	Yes	No	This “High density FP region” is a unique ~850 kbp region (chrY:10744000-11600000) that contains a disproportionate and high fraction (55-89%) of SNV FPs for VCFs we’ve tested so far. Because this region has higher than Normal coverage and a high density of variants that are only supported by a fraction of the reads in a region that should be haploid, and the ultralong reads supporting these FPs …			chrY	11328950	11328951	5.8	PASS				2023-01-01	2	fp	S01				8175								3	206	68	137	111.4	35.7	55.7	76	74	75	7	5	6	5945	2080	5619	30	30
PEPPER_DV_ONT	Unsure	Unsure	Complex region with a lot of events	Yes	No	This “High density FP region” is a unique ~850 kbp region (chrY:10744000-11600000) that contains a disproportionate and high fraction (55-89%) of SNV FPs for VCFs we’ve tested so far. Because this region has higher than Normal coverage and a high density of variants that are only supported by a fraction of the reads in a region that should be haploid, and the ultralong reads supporting these FPs …			chrY	11332045	11332046	30					1		fn	S09
DV_Element				Yes	No	This “High density FP region” is a unique ~850 kbp region (chrY:10744000-11600000) that contains a disproportionate and high fraction (55-89%) of SNV FPs for VCFs we’ve tested so far. Because this region has higher than Normal coverage and a high density of variants that are only supported by a fraction of the reads in a region that should be haploid, and the ultralong reads supporting these FPs …			chrY	11333748	11333749	11	PASS		0.619718	213	0/1	3	fp	S01
Sentieon_HiFi	Yes	No	High Coverage and multiple haplotypes at SegDup						chrY	11335248	11335249	207.04		AC=1;AF=1;AN=1;BaseQRankSum=4.152;ClippingRankSum=0;DP=149;Entropy=1.06;FS=3.024;GC=50;MLEAC=1;MLEAF=1;ML_PROB=0.26;MQ=55.25;MQRankSum=-3.226;NBQ=79.713;QD=1.39;ReadPosEndDist=26.993;ReadPosRankSum=-0.233;SOR=0.392;UDP=149		149	1	99	fp	S01
Sentieon_HiFi	Yes	No	High Coverage and multiple haplotypes at SegDup						chrY	11335980	11335981	4305.04		AC=1;AF=1;AN=1;BaseQRankSum=1.473;ClippingRankSum=0;DP=153;Entropy=1.6;FS=1.821;GC=49.81;MLEAC=1;MLEAF=1;ML_PROB=0.06;MQ=54.44;MQRankSum=-3.411;NBQ=78.039;QD=28.14;ReadPosEndDist=19.987;ReadPosRankSum=-0.599;SOR=0.506;UDP=153		153	1	99	fp	S01			385
DV_Revio	Yes	No	Mismapping in repetitive region						chrY	11337492	11337493	28.5	PASS		0.766234	77	0|1	28	fp	S06
DV_HiFi	Unsure	Unsure	PacBio and NaNopore (and some Illumina) have majority G variant reads at this position. Multiple haplotypes, high coverage	Yes	No	This “High density FP region” is a unique ~850 kbp region (chrY:10744000-11600000) that contains a disproportionate and high fraction (55-89%) of SNV FPs for VCFs we’ve tested so far. Because this region has higher than Normal coverage and a high density of variants that are only supported by a fraction of the reads in a region that should be haploid, and the ultralong reads supporting these FPs …			chrY	11338258	11338259	9	PASS				2023-01-01	9	fp	S01	278
Sentieon_HiFi	Yes	No	High Coverage and multiple haplotypes at SegDup						chrY	11338900	11338901	4175.04		AC=1;AF=1;AN=1;BaseQRankSum=0.102;ClippingRankSum=0;DB;DP=155;Entropy=1.63;FS=0;GC=35.2;MLEAC=1;MLEAF=1;ML_PROB=0.28;MQ=49.86;MQRankSum=-4.509;NBQ=82.17;QD=26.94;ReadPosEndDist=108.968;ReadPosRankSum=-1.162;SOR=0.717;UDP=155		155	1	99	fp	S01	298
PEPPER_DV_ONT	Unsure	Unsure	This is a variant-dense region, lots of FP in this region	Yes	No	This “High density FP region” is a unique ~850 kbp region (chrY:10744000-11600000) that contains a disproportionate and high fraction (55-89%) of SNV FPs for VCFs we’ve tested so far. Because this region has higher than Normal coverage and a high density of variants that are only supported by a fraction of the reads in a region that should be haploid, and the ultralong reads supporting these FPs …			chrY	11339329	11339330	12.9	PASS		0.730769	52	2023-01-01	13	fp	S01
NYGC_GATK_Illumina	Unsure	Unsure	SINE repeat; No support in T2T, but some support in PacBio/ONT although Not consistent with homALT given it's chrY	Yes	No	This “High density FP region” is a unique ~850 kbp region (chrY:10744000-11600000) that contains a disproportionate and high fraction (55-89%) of SNV FPs for VCFs we’ve tested so far. Because this region has higher than Normal coverage and a high density of variants that are only supported by a fraction of the reads in a region that should be haploid, and the ultralong reads supporting these FPs …			chrY	11341406	11341408	411.97	PASS	AC=1;AF=1.00;AN=1;BaseQRankSum=-6.680e-01;ClippingRankSum=0.111;DP=60;FS=0.000;MLEAC=1;MLEAF=1.00;MQ=53.64;MQ0=0;MQRankSum=-3.180e-01;QD=7.10;ReadPosRankSum=1.29;SOR=0.779;VQSLOD=1.93;culprit=FS		58	1	99	fp	S06	241
XYAlign_GATK_Illumina	Yes	No		Yes	No				chrY	11342023	11342027	1660.01		AC=1;AF=1.00;AN=1;BaseQRankSum=-1.445e+00;DP=84;FS=3.508;MLEAC=1;MLEAF=1.00;MQ=41.69;MQRankSum=-2.035e+00;QD=20.75;ReadPosRankSum=0.399;SOR=0.393		80	1	99	fp	S06
[truncated: 59 more rows]
[truncated: 39 more columns]

## Sheet: merging_all_re_curations_sorted
Callset_Name	Correct_In_Benchmark	Correct_In_Callset	"Notes (required if column 1 is 'No' or 'Unsure')"	JZ_Correct_In_Benchmark	JZ_Correct_In_Callset	JZ_Notes	JW_Notes	JM_Notes	chrom	chromStart	chromEnd	VCF_QUAL	VCF_FILTER	VCF_INFO	VCF_VAF	VCF_DP	VCF_GT	VCF_GQ	label	strata	REPMASK_SINE_length	REPMASK_LINE_length	REPMASK_LTR_length	REPMASK_Satellite_length	REPMASK_LINE_L1_length	REPMASK_LINE_L2_length	REPMASK_LINE_CR1_length	REPMASK_LINE_RTE.X_length	REPMASK_LINE_RTE.BovB_length	REPMASK_LINE_Penelope_length	REPMASK_LINE_Dong.R4_length	TR_count	TR_unit_size_max	TR_unit_size_min	TR_unit_size_median	TR_unit_copies_max	TR_unit_copies_min	TR_unit_copies_median	TR_identity_max	TR_identity_min	TR_identity_median	TR_per_indel_mismatch_max	TR_per_indel_mismatch_min	TR_per_indel_mismatch_median	TR_score_max	TR_score_min	TR_score_median	TR_percent_A_max	TR_percent_A_min
[truncated: 851 more rows]
[truncated: 39 more columns]

[truncated: 2 more sheets: submitted_curations_backup_copy, JZ_comments]
