# Supplementary material for: Small variant benchmark from a complete assembly of X and Y chromosomes
Source: Nat Commun. 2025 Jan 8;16:497. doi: 10.1038/s41467-024-55710-z (PMC11711550; doi:10.1038/s41467-024-55710-z)
Supplement: Supplementary file 4 — Supplementary Data 2 [file 41467_2024_55710_MOESM4_ESM.xlsx]

## Sheet: Sheet1
system_name	sys_score	sys_score_var	sys_conf_lower	sys_conf_upper	sys_conf_width	strata_1_score	strata_2_score	strata_3_score	strata_4_score	strata_5_score	strata_6_score	strata_7_score	strata_8_score	strata_9_score	strata_10_score	strata_11_score	strata_12_score	strata_13_score	strata_14_score	strata_15_score	strata_1_score_var	strata_2_score_var	strata_3_score_var	strata_4_score_var	strata_5_score_var	strata_6_score_var	strata_7_score_var	strata_8_score_var	strata_9_score_var	strata_10_score_var	strata_11_score_var	strata_12_score_var	strata_13_score_var	strata_14_score_var	strata_15_score_var	est_strata_1_ci_lower	est_strata_1_ci_upper	est_strata_1_ci_width	est_strata_2_ci_lower	est_strata_2_ci_upper	est_strata_2_ci_width	est_strata_3_ci_lower	est_strata_3_ci_upper	est_strata_3_ci_width	est_strata_4_ci_lower	est_strata_4_ci_upper	est_strata_4_ci_width	est_strata_5_ci_lower	est_strata_5_ci_upper
NYGC_Illumina	0.908524	0.008709	0.716864	1.10018	0.19166	NA	0.7639	0.951536	0.8	0.934267	0.755782	0.9326	0.757169	0.92415	0.924578	0.924293	0.924424	0.5849	0.930349	0.924692	NA	0.01976	0.0185058	0.032	0.0167433	0.0174377	0.0165592	0.0178078	0.0156257	0.0156727	0.0156414	0.0156558	0.0179021	0.01631	0.0156852	NA	NA	NA	0.48839	1.03941	0.27551	0.68491	1.21816	0.266626	0.449391	1.15061	0.350609	0.680656	1.18788
DV_ONT	0.805402	0.00264667	0.699745	0.911059	0.105657	0.92436	0.754839	NA	0.92471	0.924978	0.924479	NA	0.924342	0.584913	NA	0.924651	0.924231	0.58485	NA	0.754517	0.0156487	0.0171917	NA	0.0156872	0.0157166	0.0156617	NA	0.0156467	0.0179135	NA	0.0156807	0.0156345	0.0178579	NA	0.0171088	0.679179	1.16954	0.245182	0.497854	1.01182	0.256985	NA	NA	NA	0.679228	1.17019	0.245482	0.679265	1.17069
DRAGEN_Illumina	0.720693	0.00670262	0.552554	0.888833	0.168139	NA	0.756473	0.951536	0.930503	0.951536	0.929341	0.939833	0.926572	0.584854	0.932077	0.926549	0.92644	0.924687	0.935625	0.925319	NA	0.0176209	0.0185058	0.0163271	0.0185058	0.0161985	0.0173496	0.0158923	0.0178609	0.0165013	0.0158898	0.0158778	0.0156847	0.0168926	0.0157542	NA	NA	NA	0.496301	1.01665	0.260173	0.68491	1.21816	0.266626	0.680063	1.18094	0.250439	0.68491	1.21816
DV_Revio	0.828382	0.00186253	0.739748	0.917015	0.0886337	0.924285	0.584875	0.932888	0.924961	0.925365	0.924636	0.761375	0.924629	0.754638	0.926461	0.925223	0.924484	0.584897	0.928777	0.924431	0.0156405	0.0178798	0.016591	0.0157148	0.0157592	0.015679	0.0189963	0.0156783	0.0171399	0.0158801	0.0157436	0.0156624	0.0178993	0.016136	0.0156566	0.679168	1.1694	0.245117	0.322798	0.846952	0.262077	0.680432	1.18534	0.252455	0.679263	1.17066	0.245699	0.679319	1.17141
ITER_ONT	0.845207	0.00316165	0.729728	0.960687	0.115479	0.95895	0.926461	0.934683	0.755358	0.927544	0.924285	0.928862	0.924278	0.584866	0.924735	0.924312	0.924222	0.924189	0.924618	0.754498	0.019039	0.0158801	0.016789	0.0173265	0.0159996	0.0156405	0.0161455	0.0156397	0.0178715	0.0156899	0.0156434	0.0156335	0.0156299	0.015677	0.0171039	0.688511	1.22939	0.270439	0.679474	1.17345	0.246987	0.680726	1.18864	0.253957	0.497368	1.01335	0.257991	0.679629	1.17546
ITER_Illumina	0.837218	0.004986	0.692206	0.98223	0.145012	NA	0.948899	1	0.940853	1	0.587786	0.982729	0.585912	0.754511	0.924515	0.924442	0.924459	0.924394	0.925686	0.92436	NA	0.018269	0	0.0174584	0	0.0207626	0.0168499	0.0188322	0.0171072	0.0156657	0.0156577	0.0156596	0.0156524	0.0157946	0.0156487	NA	NA	NA	0.683986	1.21381	0.264913	1	1	0	0.681883	1.19982	0.258971	1	1
UCLA_Illumina	0.905386	0.00800495	0.721636	1.08914	0.18375	NA	0.938126	NA	0.778638	0.939833	0.755929	0.964397	0.755453	0.924149	0.924374	0.924221	0.924582	0.415092	0.926233	0.924888	NA	0.0171654	NA	0.0250376	0.0173496	0.0174765	0.019234	0.0173512	0.0156255	0.0156503	0.0156334	0.0156731	0.0179091	0.0158549	0.0157067	NA	NA	NA	0.681337	1.19491	0.256789	NA	NA	NA	0.468508	1.08877	0.31013	0.681671	1.198
DV_HiFi	0.731183	0.00299716	0.618748	0.843618	0.112435	0.924506	0.927685	0.948899	0.585451	0.41348	0.756399	0.943351	0.926341	0.584871	0.935134	0.926916	0.584941	0.924639	0.933527	0.584975	0.0156648	0.0160153	0.0182688	0.0183991	0.0194268	0.017601	0.0177204	0.0158668	0.0178762	0.0168386	0.0159302	0.0179382	0.0156793	0.0166616	0.0179682	0.679199	1.16981	0.245307	0.679649	1.17572	0.248036	0.683986	1.21381	0.264913	0.319595	0.851307	0.265856	0.1403	0.68666
Sentieon_HiFi	0.629741	0.00272253	0.522581	0.736902	0.10716	0.925461	0.073451	0.7639	0.58604	0.414564	0.925623	0.587967	0.755555	0.584887	0.935625	0.755864	0.585024	0.415047	0.75956	0.925347	0.0157698	0.0158898	0.0197597	0.0189553	0.0183854	0.0157876	0.0209647	0.0173779	0.01789	0.0168926	0.0174593	0.0180122	0.0179483	0.0184709	0.0157573	0.679333	1.17159	0.246128	-0.173611	0.320513	0.247062	0.48839	1.03941	0.27551	0.316196	0.855884	0.269844	0.148807	0.680321
DV_Element	0.739886	0.00434763	0.604469	0.875303	0.135417	0.925054	0.754882	0.772881	0.925853	0.0727461	0.244509	0.769339	0.58511	0.754539	0.927949	0.925677	0.244675	0.924468	0.757426	0.584966	0.015725	0.0172027	0.0228066	0.0158129	0.0159676	0.0173613	0.0215415	0.0180887	0.0171145	0.0160445	0.0157935	0.0173177	0.0156606	0.0178775	0.0179606	0.679276	1.17083	0.245778	0.497815	1.01195	0.257067	0.47689	1.06887	0.295991	0.679388	1.17232	0.246465	-0.174921	0.320413
XYAlign_GATK_Illumina	0.873818	0.00491656	0.729812	1.01782	0.144005	0.924452	0.924842	0.927009	0.58559	0.756526	0.755276	0.931614	0.755644	0.924174	0.926773	0.924645	0.754598	0.754655	0.929928	0.754773	0.0156588	0.0157017	0.0159406	0.018528	0.017635	0.0173051	0.0164502	0.0174014	0.0156283	0.0159144	0.01568	0.0171295	0.0171443	0.0162635	0.0171746	0.679192	1.16971	0.24526	0.679246	1.17044	0.245596	0.679552	1.17447	0.247457	0.318804	0.852376	0.266786	0.496249	1.0168
Neusomatic	0.793251	0.00182319	0.705558	0.880943	0.0876927	0.924321	0.754683	0.946725	0.755681	0.925013	0.924657	0.93233	0.924691	0.245353	0.929678	0.924902	0.924534	0.754788	0.930503	0.924625	0.0156445	0.0171514	0.0180607	0.0174109	0.0157205	0.0156813	0.0165293	0.0156851	0.0171421	0.0162358	0.0157082	0.0156678	0.0171784	0.0163271	0.0156778	0.679173	1.16947	0.245148	0.498	1.01137	0.256683	0.683325	1.21012	0.2634	0.497062	1.0143	0.258618	0.67927	1.17076
[truncated: 61 more columns]
