# Supplementary material for: Small variant benchmark from a complete assembly of X and Y chromosomes
Source: Nat Commun. 2025 Jan 8;16:497. doi: 10.1038/s41467-024-55710-z (PMC11711550; doi:10.1038/s41467-024-55710-z)
Supplement: Supplementary file 6 — Supplementary Data 4 [file 41467_2024_55710_MOESM6_ESM.csv]

Type	Subtype	Subset	Filter	Genotype	QQ.Field	QQ	METRIC.Recall	METRIC.Precision	METRIC.Frac_NA	METRIC.F1_Score	FP.gt	FP.al	Subset.Size	Subset.IS_CONF.Size	Subset.Level	TRUTH.TOTAL	TRUTH.TOTAL.ti	TRUTH.TOTAL.tv	TRUTH.TOTAL.het	TRUTH.TOTAL.homalt	TRUTH.TOTAL.TiTv_ratio	TRUTH.TOTAL.het_hom_ratio	TRUTH.TP	TRUTH.TP.ti	TRUTH.TP.tv	TRUTH.TP.het	TRUTH.TP.homalt	TRUTH.TP.TiTv_ratio	TRUTH.TP.het_hom_ratio	TRUTH.FN	TRUTH.FN.ti	TRUTH.FN.tv	TRUTH.FN.het	TRUTH.FN.homalt	TRUTH.FN.TiTv_ratio	TRUTH.FN.het_hom_ratio	QUERY.TOTAL	QUERY.TOTAL.ti	QUERY.TOTAL.tv	QUERY.TOTAL.het	QUERY.TOTAL.homalt	QUERY.TOTAL.TiTv_ratio	QUERY.TOTAL.het_hom_ratio	QUERY.TP	QUERY.TP.ti	QUERY.TP.tv	QUERY.TP.het	QUERY.TP.homalt	QUERY.TP.TiTv_ratio
INDEL	*	*	ALL	*	QUAL	*	0.996561	0.996189	0.456221	0.996375	933	916	2809068885	2546949881.000000	0.000000	525469	.	.	296594.000000	194071.000000		1.52827573414	523662	.	.	295675.000000	193670.000000		1.52669489338	1807	.	.	919.000000	401.000000		2.29177057357	1008138	.	.	651709.000000	324648.000000		2.00743266553	546115	.	.	341738.000000	193491.000000
INDEL	*	*	PASS	*	QUAL	*	0.996561	0.996189	0.456221	0.996375	933	916	2809068885	2546949881.000000	0.000000	525469	.	.	296594.000000	194071.000000		1.52827573414	523662	.	.	295675.000000	193670.000000		1.52669489338	1807	.	.	919.000000	401.000000		2.29177057357	1008138	.	.	651709.000000	324648.000000		2.00743266553	546115	.	.	341738.000000	193491.000000
INDEL	*	AllAutosomes	ALL	*	QUAL	*	0.996561	0.996189	0.456217	0.996375	933	916	2756349822.000000	2542243376.000000	0.000000	525469	.	.	296594.000000	194071.000000		1.52827573414	523662	.	.	295675.000000	193670.000000		1.52669489338	1807	.	.	919.000000	401.000000		2.29177057357	1008131	.	.	651709.000000	324641.000000		2.00747595036	546115	.	.	341738.000000	193491.000000
INDEL	*	AllAutosomes	PASS	*	QUAL	*	0.996561	0.996189	0.456217	0.996375	933	916	2756349822.000000	2542243376.000000	0.000000	525469	.	.	296594.000000	194071.000000		1.52827573414	523662	.	.	295675.000000	193670.000000		1.52669489338	1807	.	.	919.000000	401.000000		2.29177057357	1008131	.	.	651709.000000	324641.000000		2.00747595036	546115	.	.	341738.000000	193491.000000
INDEL	*	AllHomopolymers_ge7bp_imperfectge11bp_slop5	ALL	*	QUAL	*	0.994517	0.992886	0.523339	0.9937	722	804	83977437.000000	62848827.000000	0.000000	229967	.	.	127618.000000	85987.000000		1.48415458151	228706	.	.	127000.000000	85701.000000		1.4818963606	1261	.	.	618.000000	286.000000		2.16083916084	506026	.	.	330388.000000	157521.000000		2.09742193104	239487	.	.	148893.000000	85631.000000
INDEL	*	AllHomopolymers_ge7bp_imperfectge11bp_slop5	PASS	*	QUAL	*	0.994517	0.992886	0.523339	0.9937	722	804	83977437.000000	62848827.000000	0.000000	229967	.	.	127618.000000	85987.000000		1.48415458151	228706	.	.	127000.000000	85701.000000		1.4818963606	1261	.	.	618.000000	286.000000		2.16083916084	506026	.	.	330388.000000	157521.000000		2.09742193104	239487	.	.	148893.000000	85631.000000
INDEL	*	AllTandemRepeats	ALL	*	QUAL	*	0.99657	0.99756	0.570176	0.997065	190	84	168369990.000000	60104966.000000	0.000000	109629	.	.	58703.000000	32485.000000		1.80708019086	109253	.	.	58545.000000	32398.000000		1.80705599111	376	.	.	158.000000	87.000000		1.81609195402	282276	.	.	191135.000000	77884.000000		2.45409840275	121033	.	.	82892.000000	32351.000000
INDEL	*	AllTandemRepeats	PASS	*	QUAL	*	0.99657	0.99756	0.570176	0.997065	190	84	168369990.000000	60104966.000000	0.000000	109629	.	.	58703.000000	32485.000000		1.80708019086	109253	.	.	58545.000000	32398.000000		1.80705599111	376	.	.	158.000000	87.000000		1.81609195402	282276	.	.	191135.000000	77884.000000		2.45409840275	121033	.	.	82892.000000	32351.000000
INDEL	*	AllTandemRepeats_201to10000bp_slop5	ALL	*	QUAL	*	0.998906	0.998711	0.880241	0.998809	2	1	40176355.000000	14932592.000000	0.000000	8224	.	.	4833.000000	2932.000000		1.64836289222	8215	.	.	4827.000000	2932.000000		1.6463165075	9	.	.	6.000000	0.000000			71285	.	.	51130.000000	18406.000000		2.77789851135	8526	.	.	5483.000000	2931.000000
INDEL	*	AllTandemRepeats_201to10000bp_slop5	PASS	*	QUAL	*	0.998906	0.998711	0.880241	0.998809	2	1	40176355.000000	14932592.000000	0.000000	8224	.	.	4833.000000	2932.000000		1.64836289222	8215	.	.	4827.000000	2932.000000		1.6463165075	9	.	.	6.000000	0.000000			71285	.	.	51130.000000	18406.000000		2.77789851135	8526	.	.	5483.000000	2931.000000
INDEL	*	AllTandemRepeats_51to200bp_slop5	ALL	*	QUAL	*	0.99397	0.995624	0.561954	0.994796	103	56	25887961.000000	19587746.000000	0.000000	34161	.	.	18842.000000	9784.000000		1.92579721995	33955	.	.	18750.000000	9746.000000		1.92386620152	206	.	.	92.000000	38.000000		2.42105263158	86589	.	.	64965.000000	17800.000000		3.64971910112	37764	.	.	26758.000000	9706.000000
INDEL	*	AllTandemRepeats_51to200bp_slop5	PASS	*	QUAL	*	0.99397	0.995624	0.561954	0.994796	103	56	25887961.000000	19587746.000000	0.000000	34161	.	.	18842.000000	9784.000000		1.92579721995	33955	.	.	18750.000000	9746.000000		1.92386620152	206	.	.	92.000000	38.000000		2.42105263158	86589	.	.	64965.000000	17800.000000		3.64971910112	37764	.	.	26758.000000	9706.000000
INDEL	*	AllTandemRepeats_ge10001bp_slop5	ALL	*	QUAL	*	1.0	1.0	0.997916	1.0	0	0	73296207.000000	613095.000000	0.000000	45	.	.	25.000000	20.000000		1.25	45	.	.	25.000000	20.000000		1.25	0	.	.	0.000000	0.000000			21597	.	.	4518.000000	17012.000000		0.265577239596	45	.	.	25.000000	20.000000
INDEL	*	AllTandemRepeats_ge10001bp_slop5	PASS	*	QUAL	*	1.0	1.0	0.997916	1.0	0	0	73296207.000000	613095.000000	0.000000	45	.	.	25.000000	20.000000		1.25	45	.	.	25.000000	20.000000		1.25	0	.	.	0.000000	0.000000			21597	.	.	4518.000000	17012.000000		0.265577239596	45	.	.	25.000000	20.000000
INDEL	*	AllTandemRepeats_ge101bp_slop5	ALL	*	QUAL	*	0.996361	0.997599	0.84218	0.99698	24	15	123639327.000000	22632619.000000	0.000000	18961	.	.	11181.000000	6090.000000		1.83596059113	18892	.	.	11143.000000	6078.000000		1.83333333333	69	.	.	38.000000	12.000000		3.16666666667	126689	.	.	80738.000000	42706.000000		1.89055402051	19946	.	.	13406.000000	6071.000000
INDEL	*	AllTandemRepeats_ge101bp_slop5	PASS	*	QUAL	*	0.996361	0.997599	0.84218	0.99698	24	15	123639327.000000	22632619.000000	0.000000	18961	.	.	11181.000000	6090.000000		1.83596059113	18892	.	.	11143.000000	6078.000000		1.83333333333	69	.	.	38.000000	12.000000		3.16666666667	126689	.	.	80738.000000	42706.000000		1.89055402051	19946	.	.	13406.000000	6071.000000
INDEL	*	AllTandemRepeats_le50bp_slop5	ALL	*	QUAL	*	0.997604	0.998409	0.272854	0.998007	85	27	29009467.000000	24971533.000000	0.000000	67201	.	.	35004.000000	19750.000000		1.77235443038	67040	.	.	34944.000000	19701.000000		1.7737170702	161	.	.	60.000000	49.000000		1.22448979592	102894	.	.	70566.000000	24711.000000		2.85565132937	74700	.	.	50627.000000	19695.000000
INDEL	*	AllTandemRepeats_le50bp_slop5	PASS	*	QUAL	*	0.997604	0.998409	0.272854	0.998007	85	27	29009467.000000	24971533.000000	0.000000	67201	.	.	35004.000000	19750.000000		1.77235443038	67040	.	.	34944.000000	19701.000000		1.7737170702	161	.	.	60.000000	49.000000		1.22448979592	102894	.	.	70566.000000	24711.000000		2.85565132937	74700	.	.	50627.000000	19695.000000
INDEL	*	AllTandemRepeatsandHomopolymers_slop5	ALL	*	QUAL	*	0.995176	0.994448	0.538897	0.994812	912	888	252347427.000000	122953793.000000	0.000000	339122	.	.	186103.000000	118354.000000		1.57242678743	337486	.	.	185327.000000	117981.000000		1.57082072537	1636	.	.	776.000000	373.000000		2.08042895442	785147	.	.	519002.000000	234737.000000		2.21099358005	360024	.	.	231396.000000	117865.000000
INDEL	*	AllTandemRepeatsandHomopolymers_slop5	PASS	*	QUAL	*	0.995176	0.994448	0.538897	0.994812	912	888	252347427.000000	122953793.000000	0.000000	339122	.	.	186103.000000	118354.000000		1.57242678743	337486	.	.	185327.000000	117981.000000		1.57082072537	1636	.	.	776.000000	373.000000		2.08042895442	785147	.	.	519002.000000	234737.000000		2.21099358005	360024	.	.	231396.000000	117865.000000
INDEL	*	BadPromoters	ALL	*	QUAL	*	1.0	1.0	0.59447	1.0	0	0	197273.000000	149833.000000	0.000000	86	.	.	50.000000	32.000000		1.5625	86	.	.	50.000000	32.000000		1.5625	0	.	.	0.000000	0.000000			217	.	.	124.000000	85.000000		1.45882352941	88	.	.	54.000000	32.000000
INDEL	*	BadPromoters	PASS	*	QUAL	*	1.0	1.0	0.59447	1.0	0	0	197273.000000	149833.000000	0.000000	86	.	.	50.000000	32.000000		1.5625	86	.	.	50.000000	32.000000		1.5625	0	.	.	0.000000	0.000000			217	.	.	124.000000	85.000000		1.45882352941	88	.	.	54.000000	32.000000
INDEL	*	CMRGv1.00_duplicationinKMT2C	ALL	*	QUAL	*	0.0		1.0		0	0	17000.000000	872.000000	0.000000	0	.	.	0.000000	0.000000			0	.	.	0.000000	0.000000			0	.	.	0.000000	0.000000			47	.	.	46.000000	0.000000			0	.	.	0.000000	0.000000
INDEL	*	CMRGv1.00_duplicationinKMT2C	PASS	*	QUAL	*	0.0		1.0		0	0	17000.000000	872.000000	0.000000	0	.	.	0.000000	0.000000			0	.	.	0.000000	0.000000			0	.	.	0.000000	0.000000			47	.	.	46.000000	0.000000			0	.	.	0.000000	0.000000
INDEL	*	CMRGv1.00_falselyduplicatedgenes	ALL	*	QUAL	*	0.333333	1.0	0.9	0.5	0	0	93071.000000	65663.000000	0.000000	3	.	.	1.000000	2.000000		0.5	1	.	.	1.000000	0.000000			2	.	.	0.000000	2.000000		0.0	10	.	.	7.000000	2.000000		3.5	1	.	.	1.000000	0.000000
INDEL	*	CMRGv1.00_falselyduplicatedgenes	PASS	*	QUAL	*	0.333333	1.0	0.9	0.5	0	0	93071.000000	65663.000000	0.000000	3	.	.	1.000000	2.000000		0.5	1	.	.	1.000000	0.000000			2	.	.	0.000000	2.000000		0.0	10	.	.	7.000000	2.000000		3.5	1	.	.	1.000000	0.000000
INDEL	*	HG001_v4.2.1_CNV_CCSandONT_elliptical_outlier	ALL	*	QUAL	*	0.991448	0.998239	0.886823	0.994832	3	0	25553295.000000	9629151.000000	0.000000	1637	.	.	921.000000	613.000000		1.50244698206	1623	.	.	912.000000	612.000000		1.49019607843	14	.	.	9.000000	1.000000		9.0	15056	.	.	9968.000000	4854.000000		2.05356407087	1701	.	.	1062.000000	612.000000
INDEL	*	HG001_v4.2.1_CNV_CCSandONT_elliptical_outlier	PASS	*	QUAL	*	0.991448	0.998239	0.886823	0.994832	3	0	25553295.000000	9629151.000000	0.000000	1637	.	.	921.000000	613.000000		1.50244698206	1623	.	.	912.000000	612.000000		1.49019607843	14	.	.	9.000000	1.000000		9.0	15056	.	.	9968.000000	4854.000000		2.05356407087	1701	.	.	1062.000000	612.000000
INDEL	*	HG001_v4.2.1_CNV_mrcanavarIllumina_CCShighcov_ONThighcov_intersection	ALL	*	QUAL	*	0.986486	1.0	0.976027	0.993197	0	0	8956539.000000	1207973.000000	0.000000	148	.	.	81.000000	61.000000		1.32786885246	146	.	.	79.000000	61.000000		1.29508196721	2	.	.	2.000000	0.000000			6132	.	.	4801.000000	1235.000000		3.88744939271	147	.	.	81.000000	61.000000
INDEL	*	HG001_v4.2.1_CNV_mrcanavarIllumina_CCShighcov_ONThighcov_intersection	PASS	*	QUAL	*	0.986486	1.0	0.976027	0.993197	0	0	8956539.000000	1207973.000000	0.000000	148	.	.	81.000000	61.000000		1.32786885246	146	.	.	79.000000	61.000000		1.29508196721	2	.	.	2.000000	0.000000			6132	.	.	4801.000000	1235.000000		3.88744939271	147	.	.	81.000000	61.000000
INDEL	*	HG001_v4.2.1_CNVsandSVs	ALL	*	QUAL	*	0.986934	0.993966	0.922617	0.990437	16	7	122746566.000000	33920752.000000	0.000000	6888	.	.	3719.000000	2791.000000		1.33249731279	6798	.	.	3650.000000	2780.000000		1.31294964029	90	.	.	69.000000	11.000000		6.27272727273	92087	.	.	54249.000000	35687.000000		1.5201333819	7083	.	.	4191.000000	2782.000000
INDEL	*	HG001_v4.2.1_CNVsandSVs	PASS	*	QUAL	*	0.986934	0.993966	0.922617	0.990437	16	7	122746566.000000	33920752.000000	0.000000	6888	.	.	3719.000000	2791.000000		1.33249731279	6798	.	.	3650.000000	2780.000000		1.31294964029	90	.	.	69.000000	11.000000		6.27272727273	92087	.	.	54249.000000	35687.000000		1.5201333819	7083	.	.	4191.000000	2782.000000
INDEL	*	HG001_v4.2.1_SV_pbsv_hifiasm_dipcall_svanalyzer_slop25percent	ALL	*	QUAL	*	0.985948	0.993471	0.936223	0.989695	10	7	103949908.000000	23166240.000000	0.000000	5195	.	.	2794.000000	2133.000000		1.30989217065	5122	.	.	2737.000000	2123.000000		1.2892133773	73	.	.	57.000000	10.000000		5.7	84058	.	.	48623.000000	33457.000000		1.45329826344	5326	.	.	3122.000000	2125.000000
INDEL	*	HG001_v4.2.1_SV_pbsv_hifiasm_dipcall_svanalyzer_slop25percent	PASS	*	QUAL	*	0.985948	0.993471	0.936223	0.989695	10	7	103949908.000000	23166240.000000	0.000000	5195	.	.	2794.000000	2133.000000		1.30989217065	5122	.	.	2737.000000	2123.000000		1.2892133773	73	.	.	57.000000	10.000000		5.7	84058	.	.	48623.000000	33457.000000		1.45329826344	5326	.	.	3122.000000	2125.000000
INDEL	*	HG001_v4.2.1_comphetindel10bp_slop50	ALL	*	QUAL	*	0.993503	0.9947	0.337287	0.994101	139	49	4999831.000000	3646401.000000	0.000000	30939	.	.	10265.000000	10462.000000		0.981169948385	30738	.	.	10213.000000	10404.000000		0.981641676278	201	.	.	52.000000	58.000000		0.896551724138	56652	.	.	37564.000000	13984.000000		2.68621281465	37345	.	.	23721.000000	10390.000000
INDEL	*	HG001_v4.2.1_comphetindel10bp_slop50	PASS	*	QUAL	*	0.993503	0.9947	0.337287	0.994101	139	49	4999831.000000	3646401.000000	0.000000	30939	.	.	10265.000000	10462.000000		0.981169948385	30738	.	.	10213.000000	10404.000000		0.981641676278	201	.	.	52.000000	58.000000		0.896551724138	56652	.	.	37564.000000	13984.000000		2.68621281465	37345	.	.	23721.000000	10390.000000
INDEL	*	HG001_v4.2.1_comphetsnp10bp_slop50	ALL	*	QUAL	*	0.99	0.989396	0.473184	0.989698	1	9	2598497.000000	2459719.000000	0.000000	900	.	.	511.000000	324.000000		1.57716049383	891	.	.	503.000000	324.000000		1.5524691358	9	.	.	8.000000	0.000000			1790	.	.	1227.000000	501.000000		2.44910179641	933	.	.	587.000000	324.000000
INDEL	*	HG001_v4.2.1_comphetsnp10bp_slop50	PASS	*	QUAL	*	0.99	0.989396	0.473184	0.989698	1	9	2598497.000000	2459719.000000	0.000000	900	.	.	511.000000	324.000000		1.57716049383	891	.	.	503.000000	324.000000		1.5524691358	9	.	.	8.000000	0.000000			1790	.	.	1227.000000	501.000000		2.44910179641	933	.	.	587.000000	324.000000
INDEL	*	HG001_v4.2.1_complexandSVs	ALL	*	QUAL	*	0.992957	0.994606	0.647419	0.993781	200	109	142879407.000000	51428130.000000	0.000000	56371	.	.	23538.000000	21592.000000		1.09012597258	55974	.	.	23368.000000	21482.000000		1.08779443255	397	.	.	170.000000	110.000000		1.54545454545	179811	.	.	109900.000000	62104.000000		1.7696122633	63056	.	.	38133.000000	21385.000000
INDEL	*	HG001_v4.2.1_complexandSVs	PASS	*	QUAL	*	0.992957	0.994606	0.647419	0.993781	200	109	142879407.000000	51428130.000000	0.000000	56371	.	.	23538.000000	21592.000000		1.09012597258	55974	.	.	23368.000000	21482.000000		1.08779443255	397	.	.	170.000000	110.000000		1.54545454545	179811	.	.	109900.000000	62104.000000		1.7696122633	63056	.	.	38133.000000	21385.000000
INDEL	*	HG001_v4.2.1_complexandSVs_alldifficultregions	ALL	*	QUAL	*	0.995275	0.994868	0.523752	0.995071	929	897	680758836.000000	448892152.000000	0.000000	379660	.	.	208567.000000	136368.000000		1.52944239118	377866	.	.	207656.000000	135972.000000		1.52719677581	1794	.	.	911.000000	396.000000		2.30050505051	844929	.	.	552882.000000	260423.000000		2.12301524827	400331	.	.	253711.000000	135805.000000
INDEL	*	HG001_v4.2.1_complexandSVs_alldifficultregions	PASS	*	QUAL	*	0.995275	0.994868	0.523752	0.995071	929	897	680758836.000000	448892152.000000	0.000000	379660	.	.	208567.000000	136368.000000		1.52944239118	377866	.	.	207656.000000	135972.000000		1.52719677581	1794	.	.	911.000000	396.000000		2.30050505051	844929	.	.	552882.000000	260423.000000		2.12301524827	400331	.	.	253711.000000	135805.000000
INDEL	*	HG001_v4.2.1_complexindel10bp_slop50	ALL	*	QUAL	*	0.99363	0.995428	0.38733	0.994528	37	18	2165851.000000	1667603.000000	0.000000	11931	.	.	6016.000000	5517.000000		1.09044770709	11855	.	.	5979.000000	5488.000000		1.08946793003	76	.	.	37.000000	29.000000		1.27586206897	19637	.	.	11026.000000	8280.000000		1.33164251208	11976	.	.	6403.000000	5448.000000
INDEL	*	HG001_v4.2.1_complexindel10bp_slop50	PASS	*	QUAL	*	0.99363	0.995428	0.38733	0.994528	37	18	2165851.000000	1667603.000000	0.000000	11931	.	.	6016.000000	5517.000000		1.09044770709	11855	.	.	5979.000000	5488.000000		1.08946793003	76	.	.	37.000000	29.000000		1.27586206897	19637	.	.	11026.000000	8280.000000		1.33164251208	11976	.	.	6403.000000	5448.000000
INDEL	*	HG001_v4.2.1_inversions_slop25percent	ALL	*	QUAL	*	0.947917	0.93	0.93311	0.938873	4	0	4271107.000000	1477838.000000	0.000000	96	.	.	42.000000	50.000000		0.84	91	.	.	38.000000	50.000000		0.76	5	.	.	4.000000	0.000000			1495	.	.	1012.000000	447.000000		2.26398210291	93	.	.	42.000000	50.000000
INDEL	*	HG001_v4.2.1_inversions_slop25percent	PASS	*	QUAL	*	0.947917	0.93	0.93311	0.938873	4	0	4271107.000000	1477838.000000	0.000000	96	.	.	42.000000	50.000000		0.84	91	.	.	38.000000	50.000000		0.76	5	.	.	4.000000	0.000000			1495	.	.	1012.000000	447.000000		2.26398210291	93	.	.	42.000000	50.000000
INDEL	*	HG001_v4.2.1_notin_complexandSVs_alldifficultregions	ALL	*	QUAL	*	0.999897	0.99987	0.109947	0.999884	3	14	2254121575.000000	2093351224.000000	0.000000	146172	.	.	88351.000000	57744.000000		1.53004641175	146157	.	.	88341.000000	57739.000000		1.53000571537	15	.	.	10.000000	5.000000		2.0	164215	.	.	99714.000000	64348.000000		1.54960527134	146141	.	.	88343.000000	57729.000000
INDEL	*	HG001_v4.2.1_notin_complexandSVs_alldifficultregions	PASS	*	QUAL	*	0.999897	0.99987	0.109947	0.999884	3	14	2254121575.000000	2093351224.000000	0.000000	146172	.	.	88351.000000	57744.000000		1.53004641175	146157	.	.	88341.000000	57739.000000		1.53000571537	15	.	.	10.000000	5.000000		2.0	164215	.	.	99714.000000	64348.000000		1.54960527134	146141	.	.	88343.000000	57729.000000
INDEL	*	HG001_v4.2.1_othercomplexwithin10bp_slop50	ALL	*	QUAL	*	0.986552	0.995154	0.386606	0.990834	7	9	1498222.000000	1298555.000000	0.000000	3495	.	.	1848.000000	1503.000000		1.22954091816	3448	.	.	1819.000000	1493.000000		1.21835231078	47	.	.	29.000000	10.000000		2.9	5719	.	.	3503.000000	2134.000000		1.64151827554	3491	.	.	1986.000000	1472.000000
INDEL	*	HG001_v4.2.1_othercomplexwithin10bp_slop50	PASS	*	QUAL	*	0.986552	0.995154	0.386606	0.990834	7	9	1498222.000000	1298555.000000	0.000000	3495	.	.	1848.000000	1503.000000		1.22954091816	3448	.	.	1819.000000	1493.000000		1.21835231078	47	.	.	29.000000	10.000000		2.9	5719	.	.	3503.000000	2134.000000		1.64151827554	3491	.	.	1986.000000	1472.000000
INDEL	*	HG001_v4.2.1_snpswithin10bp_slop50	ALL	*	QUAL	*	0.989614	0.992442	0.467327	0.991026	6	19	9260320.000000	8712964.000000	0.000000	3370	.	.	1766.000000	1453.000000		1.2154163799	3335	.	.	1734.000000	1450.000000		1.19586206897	35	.	.	32.000000	3.000000		10.6666666667	6458	.	.	3969.000000	2317.000000		1.71299093656	3414	.	.	1941.000000	1433.000000
INDEL	*	HG001_v4.2.1_snpswithin10bp_slop50	PASS	*	QUAL	*	0.989614	0.992442	0.467327	0.991026	6	19	9260320.000000	8712964.000000	0.000000	3370	.	.	1766.000000	1453.000000		1.2154163799	3335	.	.	1734.000000	1450.000000		1.19586206897	35	.	.	32.000000	3.000000		10.6666666667	6458	.	.	3969.000000	2317.000000		1.71299093656	3414	.	.	1941.000000	1433.000000
INDEL	*	HG002_hifiasmv0.11_ComplexVar_in_TRgt100	ALL	*	QUAL	*	0.995361	0.997708	0.8843	0.996533	11	10	33207990.000000	3738847.000000	0.000000	10131	.	.	6257.000000	3197.000000		1.95714732562	10084	.	.	6227.000000	3190.000000		1.95203761755	47	.	.	30.000000	7.000000		4.28571428571	90510	.	.	64936.000000	23303.000000		2.78659400077	10448	.	.	7068.000000	3185.000000
INDEL	*	HG002_hifiasmv0.11_ComplexVar_in_TRgt100	PASS	*	QUAL	*	0.995361	0.997708	0.8843	0.996533	11	10	33207990.000000	3738847.000000	0.000000	10131	.	.	6257.000000	3197.000000		1.95714732562	10084	.	.	6227.000000	3190.000000		1.95203761755	47	.	.	30.000000	7.000000		4.28571428571	90510	.	.	64936.000000	23303.000000		2.78659400077	10448	.	.	7068.000000	3185.000000
INDEL	*	HG002_v4.2.1_CNV_CCSandONT_elliptical_outlier	ALL	*	QUAL	*	1.0	1.0	0.999916	1.0	0	0	39152503.000000	3341.000000	0.000000	2	.	.	2.000000	0.000000			2	.	.	2.000000	0.000000			0	.	.	0.000000	0.000000			23735	.	.	12065.000000	11390.000000		1.05926251097	2	.	.	2.000000	0.000000
INDEL	*	HG002_v4.2.1_CNV_CCSandONT_elliptical_outlier	PASS	*	QUAL	*	1.0	1.0	0.999916	1.0	0	0	39152503.000000	3341.000000	0.000000	2	.	.	2.000000	0.000000			2	.	.	2.000000	0.000000			0	.	.	0.000000	0.000000			23735	.	.	12065.000000	11390.000000		1.05926251097	2	.	.	2.000000	0.000000
INDEL	*	HG002_v4.2.1_CNV_gt2assemblycontigs_ONTCanu_ONTFlye_CCSCanu	ALL	*	QUAL	*	0.0		1.0		0	0	12794035.000000	0.000000	0.000000	0	.	.	0.000000	0.000000			0	.	.	0.000000	0.000000			0	.	.	0.000000	0.000000			7053	.	.	4662.000000	2269.000000		2.05464962539	0	.	.	0.000000	0.000000
INDEL	*	HG002_v4.2.1_CNV_gt2assemblycontigs_ONTCanu_ONTFlye_CCSCanu	PASS	*	QUAL	*	0.0		1.0		0	0	12794035.000000	0.000000	0.000000	0	.	.	0.000000	0.000000			0	.	.	0.000000	0.000000			0	.	.	0.000000	0.000000			7053	.	.	4662.000000	2269.000000		2.05464962539	0	.	.	0.000000	0.000000
INDEL	*	HG002_v4.2.1_CNV_mrcanavarIllumina_CCShighcov_ONThighcov_intersection	ALL	*	QUAL	*	0.0		1.0		0	0	13732774.000000	1000.000000	0.000000	0	.	.	0.000000	0.000000			0	.	.	0.000000	0.000000			0	.	.	0.000000	0.000000			7974	.	.	6250.000000	1613.000000		3.87476751395	0	.	.	0.000000	0.000000
INDEL	*	HG002_v4.2.1_CNV_mrcanavarIllumina_CCShighcov_ONThighcov_intersection	PASS	*	QUAL	*	0.0		1.0		0	0	13732774.000000	1000.000000	0.000000	0	.	.	0.000000	0.000000			0	.	.	0.000000	0.000000			0	.	.	0.000000	0.000000			7974	.	.	6250.000000	1613.000000		3.87476751395	0	.	.	0.000000	0.000000
INDEL	*	HG002_v4.2.1_CNVsandSVs	ALL	*	QUAL	*	0.927885	0.987715	0.995558	0.956865	3	1	90176126.000000	170046.000000	0.000000	416	.	.	286.000000	113.000000		2.53097345133	386	.	.	258.000000	112.000000		2.30357142857	30	.	.	28.000000	1.000000		28.0	91617	.	.	58885.000000	30121.000000		1.95494837489	402	.	.	276.000000	119.000000
INDEL	*	HG002_v4.2.1_CNVsandSVs	PASS	*	QUAL	*	0.927885	0.987715	0.995558	0.956865	3	1	90176126.000000	170046.000000	0.000000	416	.	.	286.000000	113.000000		2.53097345133	386	.	.	258.000000	112.000000		2.30357142857	30	.	.	28.000000	1.000000		28.0	91617	.	.	58885.000000	30121.000000		1.95494837489	402	.	.	276.000000	119.000000
INDEL	*	HG002_v4.2.1_Tier1plusTier2_v0.6.1	ALL	*	QUAL	*	0.903448	0.982014	0.995565	0.941094	3	1	32635612.000000	77849.000000	0.000000	290	.	.	191.000000	84.000000		2.27380952381	262	.	.	165.000000	83.000000		1.98795180723	28	.	.	26.000000	1.000000		26.0	62681	.	.	43928.000000	16611.000000		2.64451267233	273	.	.	180.000000	87.000000
INDEL	*	HG002_v4.2.1_Tier1plusTier2_v0.6.1	PASS	*	QUAL	*	0.903448	0.982014	0.995565	0.941094	3	1	32635612.000000	77849.000000	0.000000	290	.	.	191.000000	84.000000		2.27380952381	262	.	.	165.000000	83.000000		1.98795180723	28	.	.	26.000000	1.000000		26.0	62681	.	.	43928.000000	16611.000000		2.64451267233	273	.	.	180.000000	87.000000
INDEL	*	HG002_v4.2.1_Tier1plusTier2_v0.6.1_slop25percent	ALL	*	QUAL	*	0.927885	0.987715	0.994121	0.956865	3	1	48088781.000000	169046.000000	0.000000	416	.	.	286.000000	113.000000		2.53097345133	386	.	.	258.000000	112.000000		2.30357142857	30	.	.	28.000000	1.000000		28.0	69235	.	.	48125.000000	18786.000000		2.56174811029	402	.	.	276.000000	119.000000
INDEL	*	HG002_v4.2.1_Tier1plusTier2_v0.6.1_slop25percent	PASS	*	QUAL	*	0.927885	0.987715	0.994121	0.956865	3	1	48088781.000000	169046.000000	0.000000	416	.	.	286.000000	113.000000		2.53097345133	386	.	.	258.000000	112.000000		2.30357142857	30	.	.	28.000000	1.000000		28.0	69235	.	.	48125.000000	18786.000000		2.56174811029	402	.	.	276.000000	119.000000
INDEL	*	HG002_v4.2.1_comphetindel10bp_slop50	ALL	*	QUAL	*	0.986423	0.991268	0.251127	0.98884	500	69	5583186.000000	4314535.000000	0.000000	43162	.	.	6403.000000	1959.000000		3.26850433895	42576	.	.	6342.000000	1918.000000		3.30656934307	586	.	.	61.000000	41.000000		1.48780487805	87167	.	.	70220.000000	2787.000000		25.1955507714	64707	.	.	51900.000000	1926.000000
INDEL	*	HG002_v4.2.1_comphetindel10bp_slop50	PASS	*	QUAL	*	0.986423	0.991268	0.251127	0.98884	500	69	5583186.000000	4314535.000000	0.000000	43162	.	.	6403.000000	1959.000000		3.26850433895	42576	.	.	6342.000000	1918.000000		3.30656934307	586	.	.	61.000000	41.000000		1.48780487805	87167	.	.	70220.000000	2787.000000		25.1955507714	64707	.	.	51900.000000	1926.000000
INDEL	*	HG002_v4.2.1_comphetsnp10bp_slop50	ALL	*	QUAL	*	0.98563	0.981818	0.481132	0.98372	7	16	2839747.000000	2699322.000000	0.000000	1183	.	.	739.000000	357.000000		2.0700280112	1166	.	.	726.000000	354.000000		2.05084745763	17	.	.	13.000000	3.000000		4.33333333333	2438	.	.	1839.000000	514.000000		3.57782101167	1242	.	.	861.000000	354.000000
INDEL	*	HG002_v4.2.1_comphetsnp10bp_slop50	PASS	*	QUAL	*	0.98563	0.981818	0.481132	0.98372	7	16	2839747.000000	2699322.000000	0.000000	1183	.	.	739.000000	357.000000		2.0700280112	1166	.	.	726.000000	354.000000		2.05084745763	17	.	.	13.000000	3.000000		4.33333333333	2438	.	.	1839.000000	514.000000		3.57782101167	1242	.	.	861.000000	354.000000
INDEL	*	HG002_v4.2.1_complexandSVs	ALL	*	QUAL	*	0.988092	0.992459	0.57112	0.990271	571	149	111762949.000000	19309207.000000	0.000000	74070	.	.	25807.000000	13459.000000		1.91745300542	73188	.	.	25561.000000	13310.000000		1.92043576258	882	.	.	246.000000	149.000000		1.65100671141	223249	.	.	157418.000000	48914.000000		3.21826062068	95025	.	.	70963.000000	13180.000000
INDEL	*	HG002_v4.2.1_complexandSVs	PASS	*	QUAL	*	0.988092	0.992459	0.57112	0.990271	571	149	111762949.000000	19309207.000000	0.000000	74070	.	.	25807.000000	13459.000000		1.91745300542	73188	.	.	25561.000000	13310.000000		1.92043576258	882	.	.	246.000000	149.000000		1.65100671141	223249	.	.	157418.000000	48914.000000		3.21826062068	95025	.	.	70963.000000	13180.000000
INDEL	*	HG002_v4.2.1_complexandSVs_alldifficultregions	ALL	*	QUAL	*	0.995291	0.994893	0.523422	0.995092	929	898	675622751.000000	428750722.000000	0.000000	381821	.	.	210670.000000	136347.000000		1.54510183576	380023	.	.	209756.000000	135950.000000		1.54289076866	1798	.	.	914.000000	397.000000		2.30226700252	848818	.	.	556370.000000	260713.000000		2.1340324418	402462	.	.	255803.000000	135773.000000
INDEL	*	HG002_v4.2.1_complexandSVs_alldifficultregions	PASS	*	QUAL	*	0.995291	0.994893	0.523422	0.995092	929	898	675622751.000000	428750722.000000	0.000000	381821	.	.	210670.000000	136347.000000		1.54510183576	380023	.	.	209756.000000	135950.000000		1.54289076866	1798	.	.	914.000000	397.000000		2.30226700252	848818	.	.	556370.000000	260713.000000		2.1340324418	402462	.	.	255803.000000	135773.000000
INDEL	*	HG002_v4.2.1_complexindel10bp_slop50	ALL	*	QUAL	*	0.992511	0.996657	0.297284	0.99458	53	15	2371853.000000	1873067.000000	0.000000	20564	.	.	12651.000000	7852.000000		1.61118186449	20410	.	.	12571.000000	7781.000000		1.6156021077	154	.	.	80.000000	71.000000		1.12676056338	28942	.	.	17781.000000	11090.000000		1.60333633904	20270	.	.	12546.000000	7709.000000
INDEL	*	HG002_v4.2.1_complexindel10bp_slop50	PASS	*	QUAL	*	0.992511	0.996657	0.297284	0.99458	53	15	2371853.000000	1873067.000000	0.000000	20564	.	.	12651.000000	7852.000000		1.61118186449	20410	.	.	12571.000000	7781.000000		1.6156021077	154	.	.	80.000000	71.000000		1.12676056338	28942	.	.	17781.000000	11090.000000		1.60333633904	20270	.	.	12546.000000	7709.000000
INDEL	*	HG002_v4.2.1_inversions_slop25percent	ALL	*	QUAL	*	0.0		1.0		0	0	966818.000000	0.000000	0.000000	0	.	.	0.000000	0.000000			0	.	.	0.000000	0.000000			0	.	.	0.000000	0.000000			481	.	.	280.000000	184.000000		1.52173913043	0	.	.	0.000000	0.000000
INDEL	*	HG002_v4.2.1_inversions_slop25percent	PASS	*	QUAL	*	0.0		1.0		0	0	966818.000000	0.000000	0.000000	0	.	.	0.000000	0.000000			0	.	.	0.000000	0.000000			0	.	.	0.000000	0.000000			481	.	.	280.000000	184.000000		1.52173913043	0	.	.	0.000000	0.000000
INDEL	*	HG002_v4.2.1_notin_complexandSVs_alldifficultregions	ALL	*	QUAL	*	0.999931	0.999861	0.099093	0.999896	3	13	2259257660.000000	2113492654.000000	0.000000	143999	.	.	86232.000000	57767.000000		1.49275537937	143989	.	.	86226.000000	57763.000000		1.49275487769	10	.	.	6.000000	4.000000		1.5	159860	.	.	95827.000000	63988.000000		1.49757767081	143999	.	.	86236.000000	57763.000000
INDEL	*	HG002_v4.2.1_notin_complexandSVs_alldifficultregions	PASS	*	QUAL	*	0.999931	0.999861	0.099093	0.999896	3	13	2259257660.000000	2113492654.000000	0.000000	143999	.	.	86232.000000	57767.000000		1.49275537937	143989	.	.	86226.000000	57763.000000		1.49275487769	10	.	.	6.000000	4.000000		1.5	159860	.	.	95827.000000	63988.000000		1.49757767081	143999	.	.	86236.000000	57763.000000
INDEL	*	HG002_v4.2.1_othercomplexwithin10bp_slop50	ALL	*	QUAL	*	0.982589	0.995595	0.330801	0.989049	10	16	1618726.000000	1409776.000000	0.000000	6088	.	.	4152.000000	1936.000000		2.14462809917	5982	.	.	4071.000000	1911.000000		2.13029827316	106	.	.	81.000000	25.000000		3.24	8821	.	.	6317.000000	2483.000000		2.54409987918	5877	.	.	4009.000000	1868.000000
INDEL	*	HG002_v4.2.1_othercomplexwithin10bp_slop50	PASS	*	QUAL	*	0.982589	0.995595	0.330801	0.989049	10	16	1618726.000000	1409776.000000	0.000000	6088	.	.	4152.000000	1936.000000		2.14462809917	5982	.	.	4071.000000	1911.000000		2.13029827316	106	.	.	81.000000	25.000000		3.24	8821	.	.	6317.000000	2483.000000		2.54409987918	5877	.	.	4009.000000	1868.000000
INDEL	*	HG002_v4.2.1_snpswithin10bp_slop50	ALL	*	QUAL	*	0.985429	0.990464	0.438341	0.98794	7	36	9579557.000000	9106388.000000	0.000000	4461	.	.	2547.000000	1731.000000		1.47140381282	4396	.	.	2494.000000	1722.000000		1.44831591173	65	.	.	53.000000	9.000000		5.88888888889	8028	.	.	5045.000000	2790.000000		1.8082437276	4466	.	.	2716.000000	1697.000000
INDEL	*	HG002_v4.2.1_snpswithin10bp_slop50	PASS	*	QUAL	*	0.985429	0.990464	0.438341	0.98794	7	36	9579557.000000	9106388.000000	0.000000	4461	.	.	2547.000000	1731.000000		1.47140381282	4396	.	.	2494.000000	1722.000000		1.44831591173	65	.	.	53.000000	9.000000		5.88888888889	8028	.	.	5045.000000	2790.000000		1.8082437276	4466	.	.	2716.000000	1697.000000
INDEL	*	HG003_v4.2.1_CNV_CCSandONT_elliptical_outlier	ALL	*	QUAL	*	0.993438	0.993699	0.9224	0.993569	4	3	34890917.000000	8371495.000000	0.000000	1524	.	.	856.000000	577.000000		1.4835355286	1514	.	.	850.000000	575.000000		1.47826086957	10	.	.	6.000000	2.000000		3.0	20451	.	.	11777.000000	8383.000000		1.40486699272	1577	.	.	972.000000	576.000000
INDEL	*	HG003_v4.2.1_CNV_CCSandONT_elliptical_outlier	PASS	*	QUAL	*	0.993438	0.993699	0.9224	0.993569	4	3	34890917.000000	8371495.000000	0.000000	1524	.	.	856.000000	577.000000		1.4835355286	1514	.	.	850.000000	575.000000		1.47826086957	10	.	.	6.000000	2.000000		3.0	20451	.	.	11777.000000	8383.000000		1.40486699272	1577	.	.	972.000000	576.000000
INDEL	*	HG003_v4.2.1_CNV_mrcanavarIllumina_CCShighcov_ONThighcov_intersection	ALL	*	QUAL	*	0.95122	1.0	0.986942	0.975	0	0	8315700.000000	650012.000000	0.000000	82	.	.	58.000000	21.000000		2.7619047619	78	.	.	54.000000	21.000000		2.57142857143	4	.	.	4.000000	0.000000			6203	.	.	4935.000000	1176.000000		4.19642857143	81	.	.	57.000000	22.000000
INDEL	*	HG003_v4.2.1_CNV_mrcanavarIllumina_CCShighcov_ONThighcov_intersection	PASS	*	QUAL	*	0.95122	1.0	0.986942	0.975	0	0	8315700.000000	650012.000000	0.000000	82	.	.	58.000000	21.000000		2.7619047619	78	.	.	54.000000	21.000000		2.57142857143	4	.	.	4.000000	0.000000			6203	.	.	4935.000000	1176.000000		4.19642857143	81	.	.	57.000000	22.000000
INDEL	*	HG003_v4.2.1_CNVsandSVs	ALL	*	QUAL	*	0.982824	0.992199	0.973857	0.98749	8	4	112809506.000000	10857214.000000	0.000000	2620	.	.	1503.000000	982.000000		1.53054989817	2575	.	.	1466.000000	977.000000		1.50051177073	45	.	.	37.000000	5.000000		7.4	102971	.	.	64903.000000	35264.000000		1.84048888385	2671	.	.	1642.000000	984.000000
INDEL	*	HG003_v4.2.1_CNVsandSVs	PASS	*	QUAL	*	0.982824	0.992199	0.973857	0.98749	8	4	112809506.000000	10857214.000000	0.000000	2620	.	.	1503.000000	982.000000		1.53054989817	2575	.	.	1466.000000	977.000000		1.50051177073	45	.	.	37.000000	5.000000		7.4	102971	.	.	64903.000000	35264.000000		1.84048888385	2671	.	.	1642.000000	984.000000
INDEL	*	HG003_v4.2.1_SV_pbsv_slop25percent	ALL	*	QUAL	*	0.979647	0.989348	0.987663	0.984473	1	0	52584786.000000	2346125.000000	0.000000	737	.	.	400.000000	305.000000		1.31147540984	722	.	.	387.000000	303.000000		1.27722772277	15	.	.	13.000000	2.000000		6.5	60875	.	.	36333.000000	23050.000000		1.57626898048	743	.	.	425.000000	305.000000
INDEL	*	HG003_v4.2.1_SV_pbsv_slop25percent	PASS	*	QUAL	*	0.979647	0.989348	0.987663	0.984473	1	0	52584786.000000	2346125.000000	0.000000	737	.	.	400.000000	305.000000		1.31147540984	722	.	.	387.000000	303.000000		1.27722772277	15	.	.	13.000000	2.000000		6.5	60875	.	.	36333.000000	23050.000000		1.57626898048	743	.	.	425.000000	305.000000
INDEL	*	HG003_v4.2.1_comphetindel10bp_slop50	ALL	*	QUAL	*	0.990147	0.993002	0.320052	0.991573	237	59	4797668.000000	3416782.000000	0.000000	32783	.	.	8062.000000	9769.000000		0.825263588904	32460	.	.	7995.000000	9689.000000		0.825162555475	323	.	.	67.000000	80.000000		0.8375	62418	.	.	42350.000000	13143.000000		3.22224758427	42144	.	.	27842.000000	9680.000000
INDEL	*	HG003_v4.2.1_comphetindel10bp_slop50	PASS	*	QUAL	*	0.990147	0.993002	0.320052	0.991573	237	59	4797668.000000	3416782.000000	0.000000	32783	.	.	8062.000000	9769.000000		0.825263588904	32460	.	.	7995.000000	9689.000000		0.825162555475	323	.	.	67.000000	80.000000		0.8375	62418	.	.	42350.000000	13143.000000		3.22224758427	42144	.	.	27842.000000	9680.000000
INDEL	*	HG003_v4.2.1_comphetsnp10bp_slop50	ALL	*	QUAL	*	0.965157	0.983221	0.490598	0.974105	2	3	1264760.000000	1225144.000000	0.000000	287	.	.	186.000000	87.000000		2.13793103448	277	.	.	177.000000	87.000000		2.03448275862	10	.	.	9.000000	0.000000			585	.	.	428.000000	146.000000		2.93150684932	293	.	.	206.000000	87.000000
INDEL	*	HG003_v4.2.1_comphetsnp10bp_slop50	PASS	*	QUAL	*	0.965157	0.983221	0.490598	0.974105	2	3	1264760.000000	1225144.000000	0.000000	287	.	.	186.000000	87.000000		2.13793103448	277	.	.	177.000000	87.000000		2.03448275862	10	.	.	9.000000	0.000000			585	.	.	428.000000	146.000000		2.93150684932	293	.	.	206.000000	87.000000
INDEL	*	HG003_v4.2.1_complexandSVs	ALL	*	QUAL	*	0.991436	0.993577	0.655405	0.992505	311	136	133792062.000000	29115446.000000	0.000000	61302	.	.	23382.000000	22129.000000		1.05662253152	60777	.	.	23210.000000	21972.000000		1.05634443838	525	.	.	172.000000	157.000000		1.09554140127	206483	.	.	131411.000000	64724.000000		2.03032878067	70696	.	.	43953.000000	21863.000000
INDEL	*	HG003_v4.2.1_complexandSVs	PASS	*	QUAL	*	0.991436	0.993577	0.655405	0.992505	311	136	133792062.000000	29115446.000000	0.000000	61302	.	.	23382.000000	22129.000000		1.05662253152	60777	.	.	23210.000000	21972.000000		1.05634443838	525	.	.	172.000000	157.000000		1.09554140127	206483	.	.	131411.000000	64724.000000		2.03032878067	70696	.	.	43953.000000	21863.000000
INDEL	*	HG003_v4.2.1_complexandSVs_alldifficultregions	ALL	*	QUAL	*	0.99528	0.994871	0.524204	0.995076	929	898	679282398.000000	435954035.000000	0.000000	380115	.	.	208830.000000	136545.000000		1.52938591673	378321	.	.	207921.000000	136147.000000		1.52718018025	1794	.	.	909.000000	398.000000		2.28391959799	846669	.	.	554092.000000	260920.000000		2.12360876897	400776	.	.	253968.000000	135979.000000
INDEL	*	HG003_v4.2.1_complexandSVs_alldifficultregions	PASS	*	QUAL	*	0.99528	0.994871	0.524204	0.995076	929	898	679282398.000000	435954035.000000	0.000000	380115	.	.	208830.000000	136545.000000		1.52938591673	378321	.	.	207921.000000	136147.000000		1.52718018025	1794	.	.	909.000000	398.000000		2.28391959799	846669	.	.	554092.000000	260920.000000		2.12360876897	400776	.	.	253968.000000	135979.000000
INDEL	*	HG003_v4.2.1_complexindel10bp_slop50	ALL	*	QUAL	*	0.994213	0.997939	0.340887	0.996072	19	3	1575843.000000	1232898.000000	0.000000	10713	.	.	5581.000000	4971.000000		1.12271172802	10651	.	.	5549.000000	4948.000000		1.12146321746	62	.	.	32.000000	23.000000		1.39130434783	16196	.	.	8993.000000	7066.000000		1.27271440702	10653	.	.	5705.000000	4899.000000
INDEL	*	HG003_v4.2.1_complexindel10bp_slop50	PASS	*	QUAL	*	0.994213	0.997939	0.340887	0.996072	19	3	1575843.000000	1232898.000000	0.000000	10713	.	.	5581.000000	4971.000000		1.12271172802	10651	.	.	5549.000000	4948.000000		1.12146321746	62	.	.	32.000000	23.000000		1.39130434783	16196	.	.	8993.000000	7066.000000		1.27271440702	10653	.	.	5705.000000	4899.000000
INDEL	*	HG003_v4.2.1_notin_complexandSVs_alldifficultregions	ALL	*	QUAL	*	0.99989	0.999876	0.100626	0.999883	3	13	2255598013.000000	2106289341.000000	0.000000	145710	.	.	88086.000000	57561.000000		1.53030697868	145694	.	.	88073.000000	57558.000000		1.5301608812	16	.	.	13.000000	3.000000		4.33333333333	162006	.	.	98120.000000	63765.000000		1.53877519015	145686	.	.	88081.000000	57549.000000
INDEL	*	HG003_v4.2.1_notin_complexandSVs_alldifficultregions	PASS	*	QUAL	*	0.99989	0.999876	0.100626	0.999883	3	13	2255598013.000000	2106289341.000000	0.000000	145710	.	.	88086.000000	57561.000000		1.53030697868	145694	.	.	88073.000000	57558.000000		1.5301608812	16	.	.	13.000000	3.000000		4.33333333333	162006	.	.	98120.000000	63765.000000		1.53877519015	145686	.	.	88081.000000	57549.000000
INDEL	*	HG003_v4.2.1_othercomplexwithin10bp_slop50	ALL	*	QUAL	*	0.99162	0.992285	0.382328	0.991952	49	47	4496448.000000	3832185.000000	0.000000	12291	.	.	6698.000000	5104.000000		1.31230407524	12188	.	.	6654.000000	5056.000000		1.31606012658	103	.	.	44.000000	48.000000		0.916666666667	20145	.	.	12432.000000	7345.000000		1.69257998639	12347	.	.	7182.000000	5019.000000
INDEL	*	HG003_v4.2.1_othercomplexwithin10bp_slop50	PASS	*	QUAL	*	0.99162	0.992285	0.382328	0.991952	49	47	4496448.000000	3832185.000000	0.000000	12291	.	.	6698.000000	5104.000000		1.31230407524	12188	.	.	6654.000000	5056.000000		1.31606012658	103	.	.	44.000000	48.000000		0.916666666667	20145	.	.	12432.000000	7345.000000		1.69257998639	12347	.	.	7182.000000	5019.000000
INDEL	*	HG003_v4.2.1_snpswithin10bp_slop50	ALL	*	QUAL	*	0.985126	0.99339	0.437454	0.989241	4	21	9196487.000000	8764742.000000	0.000000	3765	.	.	1992.000000	1626.000000		1.22509225092	3709	.	.	1940.000000	1623.000000		1.19531731362	56	.	.	52.000000	3.000000		17.3333333333	6723	.	.	3950.000000	2560.000000		1.54296875	3757	.	.	2093.000000	1611.000000
INDEL	*	HG003_v4.2.1_snpswithin10bp_slop50	PASS	*	QUAL	*	0.985126	0.99339	0.437454	0.989241	4	21	9196487.000000	8764742.000000	0.000000	3765	.	.	1992.000000	1626.000000		1.22509225092	3709	.	.	1940.000000	1623.000000		1.19531731362	56	.	.	52.000000	3.000000		17.3333333333	6723	.	.	3950.000000	2560.000000		1.54296875	3757	.	.	2093.000000	1611.000000
INDEL	*	HG004_v4.2.1_CNV_CCSandONT_elliptical_outlier	ALL	*	QUAL	*	0.995172	0.99273	0.921075	0.99395	2	4	33808370.000000	7847501.000000	0.000000	1450	.	.	800.000000	568.000000		1.40845070423	1443	.	.	796.000000	566.000000		1.40636042403	7	.	.	4.000000	2.000000		2.0	19170	.	.	10975.000000	7953.000000		1.37998239658	1502	.	.	913.000000	566.000000
INDEL	*	HG004_v4.2.1_CNV_CCSandONT_elliptical_outlier	PASS	*	QUAL	*	0.995172	0.99273	0.921075	0.99395	2	4	33808370.000000	7847501.000000	0.000000	1450	.	.	800.000000	568.000000		1.40845070423	1443	.	.	796.000000	566.000000		1.40636042403	7	.	.	4.000000	2.000000		2.0	19170	.	.	10975.000000	7953.000000		1.37998239658	1502	.	.	913.000000	566.000000
INDEL	*	HG004_v4.2.1_CNV_mrcanavarIllumina_CCShighcov_ONThighcov_intersection	ALL	*	QUAL	*	0.973333	1.0	0.987301	0.986486	0	0	7984544.000000	405558.000000	0.000000	75	.	.	42.000000	32.000000		1.3125	73	.	.	40.000000	32.000000		1.25	2	.	.	2.000000	0.000000			5906	.	.	4631.000000	1194.000000		3.87855946399	75	.	.	41.000000	33.000000
INDEL	*	HG004_v4.2.1_CNV_mrcanavarIllumina_CCShighcov_ONThighcov_intersection	PASS	*	QUAL	*	0.973333	1.0	0.987301	0.986486	0	0	7984544.000000	405558.000000	0.000000	75	.	.	42.000000	32.000000		1.3125	73	.	.	40.000000	32.000000		1.25	2	.	.	2.000000	0.000000			5906	.	.	4631.000000	1194.000000		3.87855946399	75	.	.	41.000000	33.000000
INDEL	*	HG004_v4.2.1_CNVsandSVs	ALL	*	QUAL	*	0.984646	0.99161	0.970047	0.988116	6	6	119292915.000000	14096198.000000	0.000000	2996	.	.	1619.000000	1225.000000		1.32163265306	2950	.	.	1581.000000	1219.000000		1.29696472518	46	.	.	38.000000	6.000000		6.33333333333	103461	.	.	65422.000000	35211.000000		1.85799892079	3073	.	.	1806.000000	1223.000000
INDEL	*	HG004_v4.2.1_CNVsandSVs	PASS	*	QUAL	*	0.984646	0.99161	0.970047	0.988116	6	6	119292915.000000	14096198.000000	0.000000	2996	.	.	1619.000000	1225.000000		1.32163265306	2950	.	.	1581.000000	1219.000000		1.29696472518	46	.	.	38.000000	6.000000		6.33333333333	103461	.	.	65422.000000	35211.000000		1.85799892079	3073	.	.	1806.000000	1223.000000
INDEL	*	HG004_v4.2.1_SV_pbsv_slop25percent	ALL	*	QUAL	*	0.986246	0.989891	0.98014	0.988065	3	1	63060811.000000	6146505.000000	0.000000	1236	.	.	593.000000	581.000000		1.02065404475	1219	.	.	581.000000	577.000000		1.00693240901	17	.	.	12.000000	4.000000		3.0	64754	.	.	38682.000000	24505.000000		1.57853499286	1273	.	.	675.000000	580.000000
INDEL	*	HG004_v4.2.1_SV_pbsv_slop25percent	PASS	*	QUAL	*	0.986246	0.989891	0.98014	0.988065	3	1	63060811.000000	6146505.000000	0.000000	1236	.	.	593.000000	581.000000		1.02065404475	1219	.	.	581.000000	577.000000		1.00693240901	17	.	.	12.000000	4.000000		3.0	64754	.	.	38682.000000	24505.000000		1.57853499286	1273	.	.	675.000000	580.000000
INDEL	*	HG004_v4.2.1_comphetindel10bp_slop50	ALL	*	QUAL	*	0.991183	0.99341	0.329919	0.992295	222	63	4933578.000000	3468417.000000	0.000000	33343	.	.	8143.000000	9813.000000		0.829817588913	33049	.	.	8086.000000	9745.000000		0.829758850693	294	.	.	57.000000	68.000000		0.838235294118	64540	.	.	43950.000000	13362.000000		3.28917826673	42962	.	.	28397.000000	9731.000000
INDEL	*	HG004_v4.2.1_comphetindel10bp_slop50	PASS	*	QUAL	*	0.991183	0.99341	0.329919	0.992295	222	63	4933578.000000	3468417.000000	0.000000	33343	.	.	8143.000000	9813.000000		0.829817588913	33049	.	.	8086.000000	9745.000000		0.829758850693	294	.	.	57.000000	68.000000		0.838235294118	64540	.	.	43950.000000	13362.000000		3.28917826673	42962	.	.	28397.000000	9731.000000
INDEL	*	HG004_v4.2.1_comphetsnp10bp_slop50	ALL	*	QUAL	*	0.977636	0.990937	0.477093	0.984241	0	3	1201796.000000	1155817.000000	0.000000	313	.	.	205.000000	96.000000		2.13541666667	306	.	.	199.000000	95.000000		2.09473684211	7	.	.	6.000000	1.000000		6.0	633	.	.	462.000000	164.000000		2.81707317073	328	.	.	230.000000	95.000000
INDEL	*	HG004_v4.2.1_comphetsnp10bp_slop50	PASS	*	QUAL	*	0.977636	0.990937	0.477093	0.984241	0	3	1201796.000000	1155817.000000	0.000000	313	.	.	205.000000	96.000000		2.13541666667	306	.	.	199.000000	95.000000		2.09473684211	7	.	.	6.000000	1.000000		6.0	633	.	.	462.000000	164.000000		2.81707317073	328	.	.	230.000000	95.000000
INDEL	*	HG004_v4.2.1_complexandSVs	ALL	*	QUAL	*	0.992066	0.993869	0.654695	0.992967	294	134	140470365.000000	32431210.000000	0.000000	62140	.	.	23514.000000	22390.000000		1.05020098258	61647	.	.	23354.000000	22244.000000		1.04990109693	493	.	.	160.000000	146.000000		1.09589041096	209264	.	.	133609.000000	65046.000000		2.05406942779	71817	.	.	44615.000000	22128.000000
INDEL	*	HG004_v4.2.1_complexandSVs	PASS	*	QUAL	*	0.992066	0.993869	0.654695	0.992967	294	134	140470365.000000	32431210.000000	0.000000	62140	.	.	23514.000000	22390.000000		1.05020098258	61647	.	.	23354.000000	22244.000000		1.04990109693	493	.	.	160.000000	146.000000		1.09589041096	209264	.	.	133609.000000	65046.000000		2.05406942779	71817	.	.	44615.000000	22128.000000
INDEL	*	HG004_v4.2.1_complexandSVs_alldifficultregions	ALL	*	QUAL	*	0.99528	0.994873	0.52432	0.995076	929	897	680680321.000000	437264653.000000	0.000000	380060	.	.	208768.000000	136550.000000		1.52887586964	378266	.	.	207858.000000	136153.000000		1.52665016562	1794	.	.	910.000000	397.000000		2.29219143577	846766	.	.	554101.000000	261010.000000		2.12291099958	400725	.	.	253911.000000	135983.000000
INDEL	*	HG004_v4.2.1_complexandSVs_alldifficultregions	PASS	*	QUAL	*	0.99528	0.994873	0.52432	0.995076	929	897	680680321.000000	437264653.000000	0.000000	380060	.	.	208768.000000	136550.000000		1.52887586964	378266	.	.	207858.000000	136153.000000		1.52665016562	1794	.	.	910.000000	397.000000		2.29219143577	846766	.	.	554101.000000	261010.000000		2.12291099958	400725	.	.	253911.000000	135983.000000
INDEL	*	HG004_v4.2.1_complexindel10bp_slop50	ALL	*	QUAL	*	0.994854	0.998469	0.355257	0.996658	14	2	1568117.000000	1219511.000000	0.000000	10494	.	.	5468.000000	4882.000000		1.12003277345	10440	.	.	5433.000000	4866.000000		1.11652281134	54	.	.	35.000000	16.000000		2.1875	16208	.	.	9027.000000	7050.000000		1.28042553191	10434	.	.	5569.000000	4820.000000
INDEL	*	HG004_v4.2.1_complexindel10bp_slop50	PASS	*	QUAL	*	0.994854	0.998469	0.355257	0.996658	14	2	1568117.000000	1219511.000000	0.000000	10494	.	.	5468.000000	4882.000000		1.12003277345	10440	.	.	5433.000000	4866.000000		1.11652281134	54	.	.	35.000000	16.000000		2.1875	16208	.	.	9027.000000	7050.000000		1.28042553191	10434	.	.	5569.000000	4820.000000
INDEL	*	HG004_v4.2.1_notin_complexandSVs_alldifficultregions	ALL	*	QUAL	*	0.999904	0.99987	0.099659	0.999887	3	14	2254200090.000000	2104978723.000000	0.000000	145780	.	.	88150.000000	57570.000000		1.53117943373	145766	.	.	88140.000000	57566.000000		1.53111211479	14	.	.	10.000000	4.000000		2.5	161912	.	.	98108.000000	63682.000000		1.54059231808	145757	.	.	88145.000000	57559.000000
INDEL	*	HG004_v4.2.1_notin_complexandSVs_alldifficultregions	PASS	*	QUAL	*	0.999904	0.99987	0.099659	0.999887	3	14	2254200090.000000	2104978723.000000	0.000000	145780	.	.	88150.000000	57570.000000		1.53117943373	145766	.	.	88140.000000	57566.000000		1.53111211479	14	.	.	10.000000	4.000000		2.5	161912	.	.	98108.000000	63682.000000		1.54059231808	145757	.	.	88145.000000	57559.000000
INDEL	*	HG004_v4.2.1_othercomplexwithin10bp_slop50	ALL	*	QUAL	*	0.990467	0.991687	0.379098	0.991077	53	51	4697947.000000	4014442.000000	0.000000	12483	.	.	6786.000000	5192.000000		1.30701078582	12364	.	.	6736.000000	5137.000000		1.31127116994	119	.	.	50.000000	55.000000		0.909090909091	20343	.	.	12447.000000	7537.000000		1.65145283269	12526	.	.	7273.000000	5105.000000
INDEL	*	HG004_v4.2.1_othercomplexwithin10bp_slop50	PASS	*	QUAL	*	0.990467	0.991687	0.379098	0.991077	53	51	4697947.000000	4014442.000000	0.000000	12483	.	.	6786.000000	5192.000000		1.30701078582	12364	.	.	6736.000000	5137.000000		1.31127116994	119	.	.	50.000000	55.000000		0.909090909091	20343	.	.	12447.000000	7537.000000		1.65145283269	12526	.	.	7273.000000	5105.000000
INDEL	*	HG004_v4.2.1_snpswithin10bp_slop50	ALL	*	QUAL	*	0.989426	0.996342	0.442453	0.992872	4	10	9177943.000000	8741381.000000	0.000000	3783	.	.	1964.000000	1652.000000		1.18886198547	3743	.	.	1926.000000	1651.000000		1.16656571775	40	.	.	38.000000	1.000000		38.0	6864	.	.	4121.000000	2576.000000		1.59976708075	3813	.	.	2141.000000	1632.000000
INDEL	*	HG004_v4.2.1_snpswithin10bp_slop50	PASS	*	QUAL	*	0.989426	0.996342	0.442453	0.992872	4	10	9177943.000000	8741381.000000	0.000000	3783	.	.	1964.000000	1652.000000		1.18886198547	3743	.	.	1926.000000	1651.000000		1.16656571775	40	.	.	38.000000	1.000000		38.0	6864	.	.	4121.000000	2576.000000		1.59976708075	3813	.	.	2141.000000	1632.000000
INDEL	*	HG005_v4.2.1_CNV_CCSandONT_elliptical_outlier	ALL	*	QUAL	*	0.992429	0.994705	0.921162	0.993566	4	0	35824675.000000	8815321.000000	0.000000	1453	.	.	778.000000	571.000000		1.36252189142	1442	.	.	771.000000	568.000000		1.3573943662	11	.	.	7.000000	3.000000		2.33333333333	19166	.	.	11113.000000	7783.000000		1.42785558268	1503	.	.	898.000000	567.000000
INDEL	*	HG005_v4.2.1_CNV_CCSandONT_elliptical_outlier	PASS	*	QUAL	*	0.992429	0.994705	0.921162	0.993566	4	0	35824675.000000	8815321.000000	0.000000	1453	.	.	778.000000	571.000000		1.36252189142	1442	.	.	771.000000	568.000000		1.3573943662	11	.	.	7.000000	3.000000		2.33333333333	19166	.	.	11113.000000	7783.000000		1.42785558268	1503	.	.	898.000000	567.000000
INDEL	*	HG005_v4.2.1_CNV_mrcanavarIllumina_CCShighcov_ONThighcov_intersection	ALL	*	QUAL	*	1.0	1.0	0.98268	1.0	0	0	9552289.000000	1224247.000000	0.000000	107	.	.	51.000000	53.000000		0.962264150943	107	.	.	51.000000	53.000000		0.962264150943	0	.	.	0.000000	0.000000			6351	.	.	4879.000000	1374.000000		3.55094614265	110	.	.	57.000000	53.000000
INDEL	*	HG005_v4.2.1_CNV_mrcanavarIllumina_CCShighcov_ONThighcov_intersection	PASS	*	QUAL	*	1.0	1.0	0.98268	1.0	0	0	9552289.000000	1224247.000000	0.000000	107	.	.	51.000000	53.000000		0.962264150943	107	.	.	51.000000	53.000000		0.962264150943	0	.	.	0.000000	0.000000			6351	.	.	4879.000000	1374.000000		3.55094614265	110	.	.	57.000000	53.000000
INDEL	*	HG005_v4.2.1_CNVsandSVs	ALL	*	QUAL	*	0.98833	0.993494	0.924701	0.990906	17	7	121774956.000000	31101422.000000	0.000000	6684	.	.	3645.000000	2662.000000		1.36927122464	6606	.	.	3585.000000	2653.000000		1.35130041462	78	.	.	60.000000	9.000000		6.66666666667	91860	.	.	54042.000000	35675.000000		1.51484232656	6872	.	.	4095.000000	2655.000000
INDEL	*	HG005_v4.2.1_CNVsandSVs	PASS	*	QUAL	*	0.98833	0.993494	0.924701	0.990906	17	7	121774956.000000	31101422.000000	0.000000	6684	.	.	3645.000000	2662.000000		1.36927122464	6606	.	.	3585.000000	2653.000000		1.35130041462	78	.	.	60.000000	9.000000		6.66666666667	91860	.	.	54042.000000	35675.000000		1.51484232656	6872	.	.	4095.000000	2655.000000
INDEL	*	HG005_v4.2.1_SV_pbsv_hifiasm_dipcall_svanalyzer_slop25percent	ALL	*	QUAL	*	0.986981	0.992701	0.934416	0.989833	13	7	103088964.000000	22685163.000000	0.000000	5300	.	.	2908.000000	2114.000000		1.37559129612	5231	.	.	2853.000000	2108.000000		1.35341555977	69	.	.	55.000000	6.000000		9.16666666667	83557	.	.	48373.000000	33198.000000		1.45710584975	5440	.	.	3244.000000	2111.000000
INDEL	*	HG005_v4.2.1_SV_pbsv_hifiasm_dipcall_svanalyzer_slop25percent	PASS	*	QUAL	*	0.986981	0.992701	0.934416	0.989833	13	7	103088964.000000	22685163.000000	0.000000	5300	.	.	2908.000000	2114.000000		1.37559129612	5231	.	.	2853.000000	2108.000000		1.35341555977	69	.	.	55.000000	6.000000		9.16666666667	83557	.	.	48373.000000	33198.000000		1.45710584975	5440	.	.	3244.000000	2111.000000
INDEL	*	HG005_v4.2.1_comphetindel10bp_slop50	ALL	*	QUAL	*	0.995139	0.997094	0.303717	0.996115	60	21	3638866.000000	2819007.000000	0.000000	23244	.	.	8665.000000	7457.000000		1.16199544053	23131	.	.	8632.000000	7417.000000		1.16381286234	113	.	.	33.000000	40.000000		0.825	40034	.	.	27051.000000	9433.000000		2.86769850525	27794	.	.	18177.000000	7411.000000
INDEL	*	HG005_v4.2.1_comphetindel10bp_slop50	PASS	*	QUAL	*	0.995139	0.997094	0.303717	0.996115	60	21	3638866.000000	2819007.000000	0.000000	23244	.	.	8665.000000	7457.000000		1.16199544053	23131	.	.	8632.000000	7417.000000		1.16381286234	113	.	.	33.000000	40.000000		0.825	40034	.	.	27051.000000	9433.000000		2.86769850525	27794	.	.	18177.000000	7411.000000
INDEL	*	HG005_v4.2.1_comphetsnp10bp_slop50	ALL	*	QUAL	*	0.989967	0.98826	0.448174	0.989113	1	9	2607846.000000	2480722.000000	0.000000	897	.	.	526.000000	331.000000		1.58912386707	888	.	.	518.000000	330.000000		1.5696969697	9	.	.	8.000000	1.000000		8.0	1698	.	.	1130.000000	530.000000		2.1320754717	926	.	.	583.000000	333.000000
INDEL	*	HG005_v4.2.1_comphetsnp10bp_slop50	PASS	*	QUAL	*	0.989967	0.98826	0.448174	0.989113	1	9	2607846.000000	2480722.000000	0.000000	897	.	.	526.000000	331.000000		1.58912386707	888	.	.	518.000000	330.000000		1.5696969697	9	.	.	8.000000	1.000000		8.0	1698	.	.	1130.000000	530.000000		2.1320754717	926	.	.	583.000000	333.000000
INDEL	*	HG005_v4.2.1_complexandSVs	ALL	*	QUAL	*	0.994442	0.996344	0.675379	0.995392	106	59	140434315.000000	47761811.000000	0.000000	46957	.	.	20945.000000	17947.000000		1.1670474174	46696	.	.	20820.000000	17868.000000		1.16521155138	261	.	.	125.000000	79.000000		1.58227848101	160076	.	.	97232.000000	56652.000000		1.71630304314	51774	.	.	31495.000000	17781.000000
INDEL	*	HG005_v4.2.1_complexandSVs	PASS	*	QUAL	*	0.994442	0.996344	0.675379	0.995392	106	59	140434315.000000	47761811.000000	0.000000	46957	.	.	20945.000000	17947.000000		1.1670474174	46696	.	.	20820.000000	17868.000000		1.16521155138	261	.	.	125.000000	79.000000		1.58227848101	160076	.	.	97232.000000	56652.000000		1.71630304314	51774	.	.	31495.000000	17781.000000
INDEL	*	HG005_v4.2.1_complexandSVs_alldifficultregions	ALL	*	QUAL	*	0.995284	0.994869	0.523759	0.995076	928	895	677223038.000000	446085820.000000	0.000000	379127	.	.	208217.000000	136184.000000		1.5289387887	377339	.	.	207310.000000	135790.000000		1.52669563296	1788	.	.	907.000000	394.000000		2.30203045685	843850	.	.	552211.000000	260013.000000		2.12378227242	399814	.	.	253371.000000	135628.000000
INDEL	*	HG005_v4.2.1_complexandSVs_alldifficultregions	PASS	*	QUAL	*	0.995284	0.994869	0.523759	0.995076	928	895	677223038.000000	446085820.000000	0.000000	379127	.	.	208217.000000	136184.000000		1.5289387887	377339	.	.	207310.000000	135790.000000		1.52669563296	1788	.	.	907.000000	394.000000		2.30203045685	843850	.	.	552211.000000	260013.000000		2.12378227242	399814	.	.	253371.000000	135628.000000
INDEL	*	HG005_v4.2.1_complexindel10bp_slop50	ALL	*	QUAL	*	0.993833	0.99752	0.36868	0.995674	18	6	1990833.000000	1572761.000000	0.000000	10865	.	.	5466.000000	5096.000000		1.07260596546	10798	.	.	5423.000000	5077.000000		1.06815048257	67	.	.	43.000000	19.000000		2.26315789474	17248	.	.	9507.000000	7454.000000		1.2754225919	10862	.	.	5714.000000	5037.000000
INDEL	*	HG005_v4.2.1_complexindel10bp_slop50	PASS	*	QUAL	*	0.993833	0.99752	0.36868	0.995674	18	6	1990833.000000	1572761.000000	0.000000	10865	.	.	5466.000000	5096.000000		1.07260596546	10798	.	.	5423.000000	5077.000000		1.06815048257	67	.	.	43.000000	19.000000		2.26315789474	17248	.	.	9507.000000	7454.000000		1.2754225919	10862	.	.	5714.000000	5037.000000
INDEL	*	HG005_v4.2.1_inversions_slop25percent	ALL	*	QUAL	*	1.0	0.92437	0.910995	0.960699	0	2	3333164.000000	1046709.000000	0.000000	109	.	.	61.000000	46.000000		1.32608695652	109	.	.	61.000000	46.000000		1.32608695652	0	.	.	0.000000	0.000000			1337	.	.	811.000000	476.000000		1.70378151261	110	.	.	63.000000	46.000000
INDEL	*	HG005_v4.2.1_inversions_slop25percent	PASS	*	QUAL	*	1.0	0.92437	0.910995	0.960699	0	2	3333164.000000	1046709.000000	0.000000	109	.	.	61.000000	46.000000		1.32608695652	109	.	.	61.000000	46.000000		1.32608695652	0	.	.	0.000000	0.000000			1337	.	.	811.000000	476.000000		1.70378151261	110	.	.	63.000000	46.000000
INDEL	*	HG005_v4.2.1_notin_complexandSVs_alldifficultregions	ALL	*	QUAL	*	0.999864	0.999836	0.112818	0.99985	4	16	2257657373.000000	2096157556.000000	0.000000	146700	.	.	88703.000000	57921.000000		1.53144800677	146680	.	.	88690.000000	57914.000000		1.5314086404	20	.	.	13.000000	7.000000		1.85714285714	165328	.	.	100408.000000	64771.000000		1.55019993516	146652	.	.	88684.000000	57899.000000
INDEL	*	HG005_v4.2.1_notin_complexandSVs_alldifficultregions	PASS	*	QUAL	*	0.999864	0.999836	0.112818	0.99985	4	16	2257657373.000000	2096157556.000000	0.000000	146700	.	.	88703.000000	57921.000000		1.53144800677	146680	.	.	88690.000000	57914.000000		1.5314086404	20	.	.	13.000000	7.000000		1.85714285714	165328	.	.	100408.000000	64771.000000		1.55019993516	146652	.	.	88684.000000	57899.000000
INDEL	*	HG005_v4.2.1_othercomplexwithin10bp_slop50	ALL	*	QUAL	*	0.993434	0.997401	0.389043	0.995414	6	2	1460990.000000	1281303.000000	0.000000	3046	.	.	1521.000000	1394.000000		1.09110473458	3026	.	.	1509.000000	1387.000000		1.08795962509	20	.	.	12.000000	7.000000		1.71428571429	5038	.	.	3009.000000	1953.000000		1.54070660522	3070	.	.	1669.000000	1373.000000
INDEL	*	HG005_v4.2.1_othercomplexwithin10bp_slop50	PASS	*	QUAL	*	0.993434	0.997401	0.389043	0.995414	6	2	1460990.000000	1281303.000000	0.000000	3046	.	.	1521.000000	1394.000000		1.09110473458	3026	.	.	1509.000000	1387.000000		1.08795962509	20	.	.	12.000000	7.000000		1.71428571429	5038	.	.	3009.000000	1953.000000		1.54070660522	3070	.	.	1669.000000	1373.000000
INDEL	*	HG005_v4.2.1_snpswithin10bp_slop50	ALL	*	QUAL	*	0.9886	0.993687	0.467939	0.991137	8	14	9375134.000000	8820548.000000	0.000000	3421	.	.	1820.000000	1448.000000		1.25690607735	3382	.	.	1788.000000	1444.000000		1.23822714681	39	.	.	32.000000	4.000000		8.0	6550	.	.	4011.000000	2367.000000		1.69455006337	3463	.	.	1994.000000	1423.000000
INDEL	*	HG005_v4.2.1_snpswithin10bp_slop50	PASS	*	QUAL	*	0.9886	0.993687	0.467939	0.991137	8	14	9375134.000000	8820548.000000	0.000000	3421	.	.	1820.000000	1448.000000		1.25690607735	3382	.	.	1788.000000	1444.000000		1.23822714681	39	.	.	32.000000	4.000000		8.0	6550	.	.	4011.000000	2367.000000		1.69455006337	3463	.	.	1994.000000	1423.000000
INDEL	*	HG006_v4.2.1_CNV_CCSandONT_elliptical_outlier	ALL	*	QUAL	*	0.997338	0.998294	0.910698	0.997816	2	0	23202631.000000	6079879.000000	0.000000	1127	.	.	623.000000	429.000000		1.45221445221	1124	.	.	622.000000	428.000000		1.45327102804	3	.	.	1.000000	1.000000		1.0	13124	.	.	8186.000000	4743.000000		1.72591187012	1170	.	.	717.000000	428.000000
INDEL	*	HG006_v4.2.1_CNV_CCSandONT_elliptical_outlier	PASS	*	QUAL	*	0.997338	0.998294	0.910698	0.997816	2	0	23202631.000000	6079879.000000	0.000000	1127	.	.	623.000000	429.000000		1.45221445221	1124	.	.	622.000000	428.000000		1.45327102804	3	.	.	1.000000	1.000000		1.0	13124	.	.	8186.000000	4743.000000		1.72591187012	1170	.	.	717.000000	428.000000
INDEL	*	HG006_v4.2.1_CNV_mrcanavarIllumina_CCShighcov_ONThighcov_intersection	ALL	*	QUAL	*	1.0	1.0	0.978424	1.0	0	0	7463983.000000	719609.000000	0.000000	112	.	.	57.000000	48.000000		1.1875	112	.	.	57.000000	48.000000		1.1875	0	.	.	0.000000	0.000000			5469	.	.	4219.000000	1170.000000		3.60598290598	118	.	.	70.000000	48.000000
INDEL	*	HG006_v4.2.1_CNV_mrcanavarIllumina_CCShighcov_ONThighcov_intersection	PASS	*	QUAL	*	1.0	1.0	0.978424	1.0	0	0	7463983.000000	719609.000000	0.000000	112	.	.	57.000000	48.000000		1.1875	112	.	.	57.000000	48.000000		1.1875	0	.	.	0.000000	0.000000			5469	.	.	4219.000000	1170.000000		3.60598290598	118	.	.	70.000000	48.000000
INDEL	*	HG006_v4.2.1_CNVsandSVs	ALL	*	QUAL	*	0.989254	0.99366	0.925509	0.991452	15	8	119792009.000000	29882788.000000	0.000000	6700	.	.	3662.000000	2664.000000		1.37462462462	6628	.	.	3606.000000	2657.000000		1.35716974031	72	.	.	56.000000	7.000000		8.0	93165	.	.	55291.000000	35677.000000		1.54976595566	6896	.	.	4118.000000	2660.000000
INDEL	*	HG006_v4.2.1_CNVsandSVs	PASS	*	QUAL	*	0.989254	0.99366	0.925509	0.991452	15	8	119792009.000000	29882788.000000	0.000000	6700	.	.	3662.000000	2664.000000		1.37462462462	6628	.	.	3606.000000	2657.000000		1.35716974031	72	.	.	56.000000	7.000000		8.0	93165	.	.	55291.000000	35677.000000		1.54976595566	6896	.	.	4118.000000	2660.000000
INDEL	*	HG006_v4.2.1_SV_pbsv_slop25percent	ALL	*	QUAL	*	0.974855	0.991404	0.979705	0.98306	2	3	42782927.000000	3693866.000000	0.000000	1034	.	.	601.000000	382.000000		1.57329842932	1008	.	.	577.000000	381.000000		1.51443569554	26	.	.	24.000000	1.000000		24.0	51588	.	.	31257.000000	19002.000000		1.64493211241	1038	.	.	632.000000	382.000000
INDEL	*	HG006_v4.2.1_SV_pbsv_slop25percent	PASS	*	QUAL	*	0.974855	0.991404	0.979705	0.98306	2	3	42782927.000000	3693866.000000	0.000000	1034	.	.	601.000000	382.000000		1.57329842932	1008	.	.	577.000000	381.000000		1.51443569554	26	.	.	24.000000	1.000000		24.0	51588	.	.	31257.000000	19002.000000		1.64493211241	1038	.	.	632.000000	382.000000
INDEL	*	HG006_v4.2.1_comphetindel10bp_slop50	ALL	*	QUAL	*	0.995458	0.996364	0.292115	0.995911	68	24	3238146.000000	2489256.000000	0.000000	20917	.	.	7181.000000	6717.000000		1.06907845764	20822	.	.	7159.000000	6686.000000		1.07074483996	95	.	.	22.000000	31.000000		0.709677419355	36133	.	.	24347.000000	8450.000000		2.88130177515	25485	.	.	16624.000000	6681.000000
INDEL	*	HG006_v4.2.1_comphetindel10bp_slop50	PASS	*	QUAL	*	0.995458	0.996364	0.292115	0.995911	68	24	3238146.000000	2489256.000000	0.000000	20917	.	.	7181.000000	6717.000000		1.06907845764	20822	.	.	7159.000000	6686.000000		1.07074483996	95	.	.	22.000000	31.000000		0.709677419355	36133	.	.	24347.000000	8450.000000		2.88130177515	25485	.	.	16624.000000	6681.000000
INDEL	*	HG006_v4.2.1_comphetsnp10bp_slop50	ALL	*	QUAL	*	0.989011	0.986254	0.428291	0.987631	0	4	1503654.000000	1451676.000000	0.000000	273	.	.	191.000000	77.000000		2.48051948052	270	.	.	189.000000	76.000000		2.48684210526	3	.	.	2.000000	1.000000		2.0	509	.	.	381.000000	123.000000		3.09756097561	287	.	.	209.000000	78.000000
INDEL	*	HG006_v4.2.1_comphetsnp10bp_slop50	PASS	*	QUAL	*	0.989011	0.986254	0.428291	0.987631	0	4	1503654.000000	1451676.000000	0.000000	273	.	.	191.000000	77.000000		2.48051948052	270	.	.	189.000000	76.000000		2.48684210526	3	.	.	2.000000	1.000000		2.0	509	.	.	381.000000	123.000000		3.09756097561	287	.	.	209.000000	78.000000
INDEL	*	HG006_v4.2.1_complexandSVs	ALL	*	QUAL	*	0.995285	0.996341	0.686228	0.995813	96	55	137668662.000000	45977053.000000	0.000000	43053	.	.	18492.000000	16771.000000		1.10261761374	42850	.	.	18394.000000	16723.000000		1.09992226275	203	.	.	98.000000	48.000000		2.04166666667	153315	.	.	92881.000000	54492.000000		1.70448873229	47930	.	.	28829.000000	16679.000000
INDEL	*	HG006_v4.2.1_complexandSVs	PASS	*	QUAL	*	0.995285	0.996341	0.686228	0.995813	96	55	137668662.000000	45977053.000000	0.000000	43053	.	.	18492.000000	16771.000000		1.10261761374	42850	.	.	18394.000000	16723.000000		1.09992226275	203	.	.	98.000000	48.000000		2.04166666667	153315	.	.	92881.000000	54492.000000		1.70448873229	47930	.	.	28829.000000	16679.000000
INDEL	*	HG006_v4.2.1_complexandSVs_alldifficultregions	ALL	*	QUAL	*	0.995272	0.994868	0.523832	0.99507	928	895	676756760.000000	445175822.000000	0.000000	379040	.	.	208225.000000	136094.000000		1.53000867048	377248	.	.	207316.000000	135698.000000		1.52777491194	1792	.	.	909.000000	396.000000		2.29545454545	843769	.	.	552242.000000	259909.000000		2.12475135528	399714	.	.	253365.000000	135536.000000
INDEL	*	HG006_v4.2.1_complexandSVs_alldifficultregions	PASS	*	QUAL	*	0.995272	0.994868	0.523832	0.99507	928	895	676756760.000000	445175822.000000	0.000000	379040	.	.	208225.000000	136094.000000		1.53000867048	377248	.	.	207316.000000	135698.000000		1.52777491194	1792	.	.	909.000000	396.000000		2.29545454545	843769	.	.	552242.000000	259909.000000		2.12475135528	399714	.	.	253365.000000	135536.000000
INDEL	*	HG006_v4.2.1_complexindel10bp_slop50	ALL	*	QUAL	*	0.995437	0.998758	0.319181	0.997095	5	1	1273348.000000	1043217.000000	0.000000	7232	.	.	3439.000000	3677.000000		0.935273320642	7199	.	.	3413.000000	3672.000000		0.929466230937	33	.	.	26.000000	5.000000		5.2	10646	.	.	5427.000000	5118.000000		1.06037514654	7239	.	.	3557.000000	3650.000000
INDEL	*	HG006_v4.2.1_complexindel10bp_slop50	PASS	*	QUAL	*	0.995437	0.998758	0.319181	0.997095	5	1	1273348.000000	1043217.000000	0.000000	7232	.	.	3439.000000	3677.000000		0.935273320642	7199	.	.	3413.000000	3672.000000		0.929466230937	33	.	.	26.000000	5.000000		5.2	10646	.	.	5427.000000	5118.000000		1.06037514654	7239	.	.	3557.000000	3650.000000
INDEL	*	HG006_v4.2.1_notin_complexandSVs_alldifficultregions	ALL	*	QUAL	*	0.999884	0.999836	0.112141	0.99986	4	16	2258123651.000000	2097067554.000000	0.000000	146792	.	.	88698.000000	58013.000000		1.52893317015	146775	.	.	88686.000000	58008.000000		1.52885808854	17	.	.	12.000000	5.000000		2.4	165319	.	.	100310.000000	64852.000000		1.54675260593	146756	.	.	88692.000000	57993.000000
INDEL	*	HG006_v4.2.1_notin_complexandSVs_alldifficultregions	PASS	*	QUAL	*	0.999884	0.999836	0.112141	0.99986	4	16	2258123651.000000	2097067554.000000	0.000000	146792	.	.	88698.000000	58013.000000		1.52893317015	146775	.	.	88686.000000	58008.000000		1.52885808854	17	.	.	12.000000	5.000000		2.4	165319	.	.	100310.000000	64852.000000		1.54675260593	146756	.	.	88692.000000	57993.000000
INDEL	*	HG006_v4.2.1_othercomplexwithin10bp_slop50	ALL	*	QUAL	*	0.996165	0.997592	0.34879	0.996878	7	7	3120298.000000	2764447.000000	0.000000	5737	.	.	2892.000000	2647.000000		1.09255761239	5715	.	.	2879.000000	2642.000000		1.08970476911	22	.	.	13.000000	5.000000		2.6	8928	.	.	5185.000000	3548.000000		1.46138669673	5800	.	.	3097.000000	2634.000000
INDEL	*	HG006_v4.2.1_othercomplexwithin10bp_slop50	PASS	*	QUAL	*	0.996165	0.997592	0.34879	0.996878	7	7	3120298.000000	2764447.000000	0.000000	5737	.	.	2892.000000	2647.000000		1.09255761239	5715	.	.	2879.000000	2642.000000		1.08970476911	22	.	.	13.000000	5.000000		2.6	8928	.	.	5185.000000	3548.000000		1.46138669673	5800	.	.	3097.000000	2634.000000
INDEL	*	HG006_v4.2.1_snpswithin10bp_slop50	ALL	*	QUAL	*	0.989487	0.99562	0.426006	0.992544	3	11	9065524.000000	8593761.000000	0.000000	3139	.	.	1678.000000	1336.000000		1.25598802395	3106	.	.	1646.000000	1336.000000		1.23203592814	33	.	.	32.000000	0.000000			5568	.	.	3324.000000	2097.000000		1.58512160229	3182	.	.	1811.000000	1331.000000
INDEL	*	HG006_v4.2.1_snpswithin10bp_slop50	PASS	*	QUAL	*	0.989487	0.99562	0.426006	0.992544	3	11	9065524.000000	8593761.000000	0.000000	3139	.	.	1678.000000	1336.000000		1.25598802395	3106	.	.	1646.000000	1336.000000		1.23203592814	33	.	.	32.000000	0.000000			5568	.	.	3324.000000	2097.000000		1.58512160229	3182	.	.	1811.000000	1331.000000
INDEL	*	HG007_v4.2.1_CNV_CCSandONT_elliptical_outlier	ALL	*	QUAL	*	0.994186	0.99661	0.943123	0.995397	1	2	27533272.000000	5193810.000000	0.000000	860	.	.	508.000000	312.000000		1.62820512821	855	.	.	505.000000	310.000000		1.62903225806	5	.	.	3.000000	2.000000		1.5	15560	.	.	9254.000000	6112.000000		1.51407068063	882	.	.	561.000000	309.000000
INDEL	*	HG007_v4.2.1_CNV_CCSandONT_elliptical_outlier	PASS	*	QUAL	*	0.994186	0.99661	0.943123	0.995397	1	2	27533272.000000	5193810.000000	0.000000	860	.	.	508.000000	312.000000		1.62820512821	855	.	.	505.000000	310.000000		1.62903225806	5	.	.	3.000000	2.000000		1.5	15560	.	.	9254.000000	6112.000000		1.51407068063	882	.	.	561.000000	309.000000
INDEL	*	HG007_v4.2.1_CNV_mrcanavarIllumina_CCShighcov_ONThighcov_intersection	ALL	*	QUAL	*	1.0	1.0	0.975335	1.0	0	0	9175295.000000	1434727.000000	0.000000	147	.	.	71.000000	71.000000		1.0	147	.	.	71.000000	71.000000		1.0	0	.	.	0.000000	0.000000			6041	.	.	4778.000000	1173.000000		4.07331628303	149	.	.	76.000000	71.000000
INDEL	*	HG007_v4.2.1_CNV_mrcanavarIllumina_CCShighcov_ONThighcov_intersection	PASS	*	QUAL	*	1.0	1.0	0.975335	1.0	0	0	9175295.000000	1434727.000000	0.000000	147	.	.	71.000000	71.000000		1.0	147	.	.	71.000000	71.000000		1.0	0	.	.	0.000000	0.000000			6041	.	.	4778.000000	1173.000000		4.07331628303	149	.	.	76.000000	71.000000
INDEL	*	HG007_v4.2.1_CNVsandSVs	ALL	*	QUAL	*	0.988292	0.993506	0.929133	0.990892	14	9	119992629.000000	28975960.000000	0.000000	6406	.	.	3535.000000	2540.000000		1.39173228346	6331	.	.	3476.000000	2532.000000		1.37282780411	75	.	.	59.000000	8.000000		7.375	93428	.	.	55407.000000	35844.000000		1.54578172079	6578	.	.	3946.000000	2534.000000
INDEL	*	HG007_v4.2.1_CNVsandSVs	PASS	*	QUAL	*	0.988292	0.993506	0.929133	0.990892	14	9	119992629.000000	28975960.000000	0.000000	6406	.	.	3535.000000	2540.000000		1.39173228346	6331	.	.	3476.000000	2532.000000		1.37282780411	75	.	.	59.000000	8.000000		7.375	93428	.	.	55407.000000	35844.000000		1.54578172079	6578	.	.	3946.000000	2534.000000
INDEL	*	HG007_v4.2.1_SV_pbsv_slop25percent	ALL	*	QUAL	*	0.964948	0.994877	0.980343	0.979684	2	1	39568475.000000	3512693.000000	0.000000	970	.	.	561.000000	362.000000		1.54972375691	936	.	.	529.000000	361.000000		1.46537396122	34	.	.	32.000000	1.000000		32.0	49652	.	.	30621.000000	17760.000000		1.72415540541	971	.	.	593.000000	362.000000
INDEL	*	HG007_v4.2.1_SV_pbsv_slop25percent	PASS	*	QUAL	*	0.964948	0.994877	0.980343	0.979684	2	1	39568475.000000	3512693.000000	0.000000	970	.	.	561.000000	362.000000		1.54972375691	936	.	.	529.000000	361.000000		1.46537396122	34	.	.	32.000000	1.000000		32.0	49652	.	.	30621.000000	17760.000000		1.72415540541	971	.	.	593.000000	362.000000
INDEL	*	HG007_v4.2.1_comphetindel10bp_slop50	ALL	*	QUAL	*	0.995124	0.995795	0.294055	0.995459	82	21	3270557.000000	2504015.000000	0.000000	20919	.	.	7104.000000	6700.000000		1.06029850746	20817	.	.	7085.000000	6672.000000		1.06190047962	102	.	.	19.000000	28.000000		0.678571428571	36381	.	.	24531.000000	8516.000000		2.88057773603	25575	.	.	16752.000000	6667.000000
INDEL	*	HG007_v4.2.1_comphetindel10bp_slop50	PASS	*	QUAL	*	0.995124	0.995795	0.294055	0.995459	82	21	3270557.000000	2504015.000000	0.000000	20919	.	.	7104.000000	6700.000000		1.06029850746	20817	.	.	7085.000000	6672.000000		1.06190047962	102	.	.	19.000000	28.000000		0.678571428571	36381	.	.	24531.000000	8516.000000		2.88057773603	25575	.	.	16752.000000	6667.000000
INDEL	*	HG007_v4.2.1_comphetsnp10bp_slop50	ALL	*	QUAL	*	0.989418	0.980198	0.503686	0.984786	0	4	1464517.000000	1420580.000000	0.000000	189	.	.	137.000000	44.000000		3.11363636364	187	.	.	135.000000	44.000000		3.06818181818	2	.	.	2.000000	0.000000			407	.	.	312.000000	87.000000		3.58620689655	198	.	.	150.000000	46.000000
INDEL	*	HG007_v4.2.1_comphetsnp10bp_slop50	PASS	*	QUAL	*	0.989418	0.980198	0.503686	0.984786	0	4	1464517.000000	1420580.000000	0.000000	189	.	.	137.000000	44.000000		3.11363636364	187	.	.	135.000000	44.000000		3.06818181818	2	.	.	2.000000	0.000000			407	.	.	312.000000	87.000000		3.58620689655	198	.	.	150.000000	46.000000
INDEL	*	HG007_v4.2.1_complexandSVs	ALL	*	QUAL	*	0.995137	0.995992	0.688253	0.995565	110	58	138031434.000000	45192485.000000	0.000000	42980	.	.	18508.000000	16581.000000		1.11621735722	42771	.	.	18417.000000	16535.000000		1.11381917145	209	.	.	91.000000	46.000000		1.97826086957	154468	.	.	93678.000000	54802.000000		1.70939016824	47962	.	.	29068.000000	16490.000000
INDEL	*	HG007_v4.2.1_complexandSVs	PASS	*	QUAL	*	0.995137	0.995992	0.688253	0.995565	110	58	138031434.000000	45192485.000000	0.000000	42980	.	.	18508.000000	16581.000000		1.11621735722	42771	.	.	18417.000000	16535.000000		1.11381917145	209	.	.	91.000000	46.000000		1.97826086957	154468	.	.	93678.000000	54802.000000		1.70939016824	47962	.	.	29068.000000	16490.000000
INDEL	*	HG007_v4.2.1_complexandSVs_alldifficultregions	ALL	*	QUAL	*	0.995292	0.994866	0.523859	0.995079	928	895	675428877.000000	443739843.000000	0.000000	378902	.	.	208135.000000	136038.000000		1.52997691821	377118	.	.	207232.000000	135644.000000		1.52776385244	1784	.	.	903.000000	394.000000		2.29187817259	843546	.	.	552049.000000	259866.000000		2.1243602472	399585	.	.	253285.000000	135480.000000
INDEL	*	HG007_v4.2.1_complexandSVs_alldifficultregions	PASS	*	QUAL	*	0.995292	0.994866	0.523859	0.995079	928	895	675428877.000000	443739843.000000	0.000000	378902	.	.	208135.000000	136038.000000		1.52997691821	377118	.	.	207232.000000	135644.000000		1.52776385244	1784	.	.	903.000000	394.000000		2.29187817259	843546	.	.	552049.000000	259866.000000		2.1243602472	399585	.	.	253285.000000	135480.000000
INDEL	*	HG007_v4.2.1_complexindel10bp_slop50	ALL	*	QUAL	*	0.995568	0.999171	0.321134	0.997366	4	2	1289786.000000	1063670.000000	0.000000	7221	.	.	3501.000000	3595.000000		0.973852573018	7189	.	.	3477.000000	3590.000000		0.96852367688	32	.	.	24.000000	5.000000		4.8	10656	.	.	5508.000000	5024.000000		1.09633757962	7228	.	.	3619.000000	3564.000000
INDEL	*	HG007_v4.2.1_complexindel10bp_slop50	PASS	*	QUAL	*	0.995568	0.999171	0.321134	0.997366	4	2	1289786.000000	1063670.000000	0.000000	7221	.	.	3501.000000	3595.000000		0.973852573018	7189	.	.	3477.000000	3590.000000		0.96852367688	32	.	.	24.000000	5.000000		4.8	10656	.	.	5508.000000	5024.000000		1.09633757962	7228	.	.	3619.000000	3564.000000
INDEL	*	HG007_v4.2.1_notin_complexandSVs_alldifficultregions	ALL	*	QUAL	*	0.999837	0.999837	0.112547	0.999837	4	16	2259451534.000000	2098503533.000000	0.000000	146907	.	.	88785.000000	58049.000000		1.52948371204	146883	.	.	88768.000000	58042.000000		1.52937527997	24	.	.	17.000000	7.000000		2.42857142857	165513	.	.	100488.000000	64880.000000		1.54882860666	146861	.	.	88768.000000	58029.000000
INDEL	*	HG007_v4.2.1_notin_complexandSVs_alldifficultregions	PASS	*	QUAL	*	0.999837	0.999837	0.112547	0.999837	4	16	2259451534.000000	2098503533.000000	0.000000	146907	.	.	88785.000000	58049.000000		1.52948371204	146883	.	.	88768.000000	58042.000000		1.52937527997	24	.	.	17.000000	7.000000		2.42857142857	165513	.	.	100488.000000	64880.000000		1.54882860666	146861	.	.	88768.000000	58029.000000
INDEL	*	HG007_v4.2.1_othercomplexwithin10bp_slop50	ALL	*	QUAL	*	0.997274	0.996818	0.361254	0.997046	9	10	3185802.000000	2806199.000000	0.000000	5870	.	.	2998.000000	2659.000000		1.12749153817	5854	.	.	2992.000000	2654.000000		1.12735493595	16	.	.	6.000000	5.000000		1.2	9348	.	.	5438.000000	3682.000000		1.47691472026	5952	.	.	3229.000000	2644.000000
INDEL	*	HG007_v4.2.1_othercomplexwithin10bp_slop50	PASS	*	QUAL	*	0.997274	0.996818	0.361254	0.997046	9	10	3185802.000000	2806199.000000	0.000000	5870	.	.	2998.000000	2659.000000		1.12749153817	5854	.	.	2992.000000	2654.000000		1.12735493595	16	.	.	6.000000	5.000000		1.2	9348	.	.	5438.000000	3682.000000		1.47691472026	5952	.	.	3229.000000	2644.000000
INDEL	*	HG007_v4.2.1_snpswithin10bp_slop50	ALL	*	QUAL	*	0.989264	0.995363	0.424889	0.992304	3	12	9101811.000000	8631586.000000	0.000000	3167	.	.	1699.000000	1334.000000		1.2736131934	3133	.	.	1668.000000	1333.000000		1.25131282821	34	.	.	31.000000	1.000000		31.0	5625	.	.	3409.000000	2069.000000		1.6476558724	3220	.	.	1855.000000	1332.000000
INDEL	*	HG007_v4.2.1_snpswithin10bp_slop50	PASS	*	QUAL	*	0.989264	0.995363	0.424889	0.992304	3	12	9101811.000000	8631586.000000	0.000000	3167	.	.	1699.000000	1334.000000		1.2736131934	3133	.	.	1668.000000	1333.000000		1.25131282821	34	.	.	31.000000	1.000000		31.0	5625	.	.	3409.000000	2069.000000		1.6476558724	3220	.	.	1855.000000	1332.000000
INDEL	*	KIR	ALL	*	QUAL	*	0.0		1.0		0	0	155043.000000	0.000000	0.000000	0	.	.	0.000000	0.000000			0	.	.	0.000000	0.000000			0	.	.	0.000000	0.000000			114	.	.	52.000000	61.000000		0.852459016393	0	.	.	0.000000	0.000000
INDEL	*	KIR	PASS	*	QUAL	*	0.0		1.0		0	0	155043.000000	0.000000	0.000000	0	.	.	0.000000	0.000000			0	.	.	0.000000	0.000000			0	.	.	0.000000	0.000000			114	.	.	52.000000	61.000000		0.852459016393	0	.	.	0.000000	0.000000
INDEL	*	L1H_gt500	ALL	*	QUAL	*	1.0	1.0	0.636215	1.0	0	0	3288114.000000	2227709.000000	0.000000	224	.	.	124.000000	100.000000		1.24	224	.	.	124.000000	100.000000		1.24	0	.	.	0.000000	0.000000			613	.	.	387.000000	211.000000		1.83412322275	223	.	.	124.000000	99.000000
INDEL	*	L1H_gt500	PASS	*	QUAL	*	1.0	1.0	0.636215	1.0	0	0	3288114.000000	2227709.000000	0.000000	224	.	.	124.000000	100.000000		1.24	224	.	.	124.000000	100.000000		1.24	0	.	.	0.000000	0.000000			613	.	.	387.000000	211.000000		1.83412322275	223	.	.	124.000000	99.000000
INDEL	*	LD_discordant_haplotypes_slop5bp	ALL	*	QUAL	*	0.996828	0.996911	0.337935	0.99687	4	4	10867226.000000	10465096.000000	0.000000	2522	.	.	1355.000000	1055.000000		1.28436018957	2514	.	.	1355.000000	1050.000000		1.29047619048	8	.	.	0.000000	5.000000		0.0	3912	.	.	2361.000000	1446.000000		1.63278008299	2582	.	.	1495.000000	1048.000000
INDEL	*	LD_discordant_haplotypes_slop5bp	PASS	*	QUAL	*	0.996828	0.996911	0.337935	0.99687	4	4	10867226.000000	10465096.000000	0.000000	2522	.	.	1355.000000	1055.000000		1.28436018957	2514	.	.	1355.000000	1050.000000		1.29047619048	8	.	.	0.000000	5.000000		0.0	3912	.	.	2361.000000	1446.000000		1.63278008299	2582	.	.	1495.000000	1048.000000
INDEL	*	MHC	ALL	*	QUAL	*	0.973166	0.995942	0.537905	0.984422	5	2	4970557.000000	4634060.000000	0.000000	1677	.	.	1058.000000	549.000000		1.92714025501	1632	.	.	1019.000000	546.000000		1.8663003663	45	.	.	39.000000	3.000000		13.0	3733	.	.	2493.000000	1138.000000		2.19068541301	1718	.	.	1130.000000	559.000000
INDEL	*	MHC	PASS	*	QUAL	*	0.973166	0.995942	0.537905	0.984422	5	2	4970557.000000	4634060.000000	0.000000	1677	.	.	1058.000000	549.000000		1.92714025501	1632	.	.	1019.000000	546.000000		1.8663003663	45	.	.	39.000000	3.000000		13.0	3733	.	.	2493.000000	1138.000000		2.19068541301	1718	.	.	1130.000000	559.000000
INDEL	*	SimpleRepeat_diTR_10to49_slop5	ALL	*	QUAL	*	0.995705	0.996851	0.472237	0.996278	141	79	14126406.000000	9713952.000000	0.000000	64725	.	.	33613.000000	17962.000000		1.87133949449	64447	.	.	33494.000000	17899.000000		1.87127772501	278	.	.	119.000000	63.000000		1.88888888889	137808	.	.	99607.000000	29028.000000		3.4314110514	72501	.	.	50280.000000	17873.000000
INDEL	*	SimpleRepeat_diTR_10to49_slop5	PASS	*	QUAL	*	0.995705	0.996851	0.472237	0.996278	141	79	14126406.000000	9713952.000000	0.000000	64725	.	.	33613.000000	17962.000000		1.87133949449	64447	.	.	33494.000000	17899.000000		1.87127772501	278	.	.	119.000000	63.000000		1.88888888889	137808	.	.	99607.000000	29028.000000		3.4314110514	72501	.	.	50280.000000	17873.000000
INDEL	*	SimpleRepeat_diTR_50to149_slop5	ALL	*	QUAL	*	0.970787	0.979887	0.710727	0.975315	32	6	312887.000000	85207.000000	0.000000	1335	.	.	348.000000	338.000000		1.02958579882	1296	.	.	343.000000	327.000000		1.04892966361	39	.	.	5.000000	11.000000		0.454545454545	6703	.	.	5937.000000	652.000000		9.10582822086	1900	.	.	1555.000000	327.000000
INDEL	*	SimpleRepeat_diTR_50to149_slop5	PASS	*	QUAL	*	0.970787	0.979887	0.710727	0.975315	32	6	312887.000000	85207.000000	0.000000	1335	.	.	348.000000	338.000000		1.02958579882	1296	.	.	343.000000	327.000000		1.04892966361	39	.	.	5.000000	11.000000		0.454545454545	6703	.	.	5937.000000	652.000000		9.10582822086	1900	.	.	1555.000000	327.000000
INDEL	*	SimpleRepeat_diTR_ge150_slop5	ALL	*	QUAL	*	0.0		1.0		0	0	1294.000000	0.000000	0.000000	0	.	.	0.000000	0.000000			0	.	.	0.000000	0.000000			0	.	.	0.000000	0.000000			4	.	.	4.000000	0.000000			0	.	.	0.000000	0.000000
INDEL	*	SimpleRepeat_diTR_ge150_slop5	PASS	*	QUAL	*	0.0		1.0		0	0	1294.000000	0.000000	0.000000	0	.	.	0.000000	0.000000			0	.	.	0.000000	0.000000			0	.	.	0.000000	0.000000			4	.	.	4.000000	0.000000			0	.	.	0.000000	0.000000
INDEL	*	SimpleRepeat_homopolymer_4to6_AT_slop5	ALL	*	QUAL	*	0.99764	0.996832	0.368292	0.997236	134	200	620274261.000000	541929244.000000	0.000000	115702	.	.	68289.000000	41628.000000		1.64045834534	115429	.	.	68145.000000	41562.000000		1.63959867186	273	.	.	144.000000	66.000000		2.18181818182	187881	.	.	119527.000000	63992.000000		1.86784285536	118310	.	.	75073.000000	41509.000000
INDEL	*	SimpleRepeat_homopolymer_4to6_AT_slop5	PASS	*	QUAL	*	0.99764	0.996832	0.368292	0.997236	134	200	620274261.000000	541929244.000000	0.000000	115702	.	.	68289.000000	41628.000000		1.64045834534	115429	.	.	68145.000000	41562.000000		1.63959867186	273	.	.	144.000000	66.000000		2.18181818182	187881	.	.	119527.000000	63992.000000		1.86784285536	118310	.	.	75073.000000	41509.000000
INDEL	*	SimpleRepeat_homopolymer_4to6_GC_slop5	ALL	*	QUAL	*	0.997974	0.998032	0.472663	0.998003	19	25	186737442.000000	164214660.000000	0.000000	27645	.	.	16259.000000	10570.000000		1.53822138127	27589	.	.	16223.000000	10562.000000		1.53597803446	56	.	.	36.000000	8.000000		4.5	53006	.	.	33595.000000	18547.000000		1.81134415269	27897	.	.	17087.000000	10553.000000
INDEL	*	SimpleRepeat_homopolymer_4to6_GC_slop5	PASS	*	QUAL	*	0.997974	0.998032	0.472663	0.998003	19	25	186737442.000000	164214660.000000	0.000000	27645	.	.	16259.000000	10570.000000		1.53822138127	27589	.	.	16223.000000	10562.000000		1.53597803446	56	.	.	36.000000	8.000000		4.5	53006	.	.	33595.000000	18547.000000		1.81134415269	27897	.	.	17087.000000	10553.000000
INDEL	*	SimpleRepeat_homopolymer_4to6_slop5	ALL	*	QUAL	*	0.997677	0.997056	0.388209	0.997366	152	223	789111519.000000	690199342.000000	0.000000	140741	.	.	82954.000000	51237.000000		1.61902531374	140414	.	.	82776.000000	51163.000000		1.61788792682	327	.	.	178.000000	74.000000		2.40540540541	235412	.	.	149775.000000	80441.000000		1.8619236459	143599	.	.	90524.000000	51101.000000
INDEL	*	SimpleRepeat_homopolymer_4to6_slop5	PASS	*	QUAL	*	0.997677	0.997056	0.388209	0.997366	152	223	789111519.000000	690199342.000000	0.000000	140741	.	.	82954.000000	51237.000000		1.61902531374	140414	.	.	82776.000000	51163.000000		1.61788792682	327	.	.	178.000000	74.000000		2.40540540541	235412	.	.	149775.000000	80441.000000		1.8619236459	143599	.	.	90524.000000	51101.000000
INDEL	*	SimpleRepeat_homopolymer_7to11_AT_slop5	ALL	*	QUAL	*	0.998428	0.996984	0.235593	0.997706	54	227	48048065.000000	41289681.000000	0.000000	103072	.	.	63256.000000	37372.000000		1.69260408862	102910	.	.	63150.000000	37334.000000		1.69148765201	162	.	.	106.000000	38.000000		2.78947368421	136201	.	.	85521.000000	48612.000000		1.75925697359	103799	.	.	65351.000000	37287.000000
INDEL	*	SimpleRepeat_homopolymer_7to11_AT_slop5	PASS	*	QUAL	*	0.998428	0.996984	0.235593	0.997706	54	227	48048065.000000	41289681.000000	0.000000	103072	.	.	63256.000000	37372.000000		1.69260408862	102910	.	.	63150.000000	37334.000000		1.69148765201	162	.	.	106.000000	38.000000		2.78947368421	136201	.	.	85521.000000	48612.000000		1.75925697359	103799	.	.	65351.000000	37287.000000
INDEL	*	SimpleRepeat_homopolymer_7to11_GC_slop5	ALL	*	QUAL	*	0.994337	0.993498	0.514646	0.993918	16	23	1796827.000000	1234367.000000	0.000000	6887	.	.	4058.000000	2482.000000		1.63497179694	6848	.	.	4038.000000	2475.000000		1.63151515152	39	.	.	20.000000	7.000000		2.85714285714	14577	.	.	9688.000000	4482.000000		2.161535029	7029	.	.	4437.000000	2475.000000
INDEL	*	SimpleRepeat_homopolymer_7to11_GC_slop5	PASS	*	QUAL	*	0.994337	0.993498	0.514646	0.993918	16	23	1796827.000000	1234367.000000	0.000000	6887	.	.	4058.000000	2482.000000		1.63497179694	6848	.	.	4038.000000	2475.000000		1.63151515152	39	.	.	20.000000	7.000000		2.85714285714	14577	.	.	9688.000000	4482.000000		2.161535029	7029	.	.	4437.000000	2475.000000
INDEL	*	SimpleRepeat_homopolymer_7to11_slop5	ALL	*	QUAL	*	0.998184	0.996832	0.26131	0.997508	69	242	49788855.000000	42482235.000000	0.000000	109583	.	.	67074.000000	39734.000000		1.68807570343	109384	.	.	66949.000000	39690.000000		1.68679768204	199	.	.	125.000000	44.000000		2.84090909091	150006	.	.	94694.000000	52864.000000		1.79127572639	110457	.	.	69543.000000	39643.000000
INDEL	*	SimpleRepeat_homopolymer_7to11_slop5	PASS	*	QUAL	*	0.998184	0.996832	0.26131	0.997508	69	242	49788855.000000	42482235.000000	0.000000	109583	.	.	67074.000000	39734.000000		1.68807570343	109384	.	.	66949.000000	39690.000000		1.68679768204	199	.	.	125.000000	44.000000		2.84090909091	150006	.	.	94694.000000	52864.000000		1.79127572639	110457	.	.	69543.000000	39643.000000
INDEL	*	SimpleRepeat_homopolymer_ge12_AT_slop5	ALL	*	QUAL	*	0.990623	0.989122	0.638711	0.989872	656	549	18264661.000000	8069674.000000	0.000000	115063	.	.	57021.000000	44859.000000		1.27111616398	113984	.	.	56515.000000	44614.000000		1.26675483032	1079	.	.	506.000000	245.000000		2.06530612245	345034	.	.	228062.000000	101724.000000		2.24196846369	123301	.	.	75101.000000	44594.000000
INDEL	*	SimpleRepeat_homopolymer_ge12_AT_slop5	PASS	*	QUAL	*	0.990623	0.989122	0.638711	0.989872	656	549	18264661.000000	8069674.000000	0.000000	115063	.	.	57021.000000	44859.000000		1.27111616398	113984	.	.	56515.000000	44614.000000		1.26675483032	1079	.	.	506.000000	245.000000		2.06530612245	345034	.	.	228062.000000	101724.000000		2.24196846369	123301	.	.	75101.000000	44594.000000
INDEL	*	SimpleRepeat_homopolymer_ge12_GC_slop5	ALL	*	QUAL	*	0.959079	0.943205	0.849649	0.951076	15	10	80541.000000	10276.000000	0.000000	391	.	.	122.000000	165.000000		0.739393939394	375	.	.	121.000000	159.000000		0.761006289308	16	.	.	1.000000	6.000000		0.166666666667	3279	.	.	2517.000000	654.000000		3.84862385321	465	.	.	310.000000	155.000000
INDEL	*	SimpleRepeat_homopolymer_ge12_GC_slop5	PASS	*	QUAL	*	0.959079	0.943205	0.849649	0.951076	15	10	80541.000000	10276.000000	0.000000	391	.	.	122.000000	165.000000		0.739393939394	375	.	.	121.000000	159.000000		0.761006289308	16	.	.	1.000000	6.000000		0.166666666667	3279	.	.	2517.000000	654.000000		3.84862385321	465	.	.	310.000000	155.000000
INDEL	*	SimpleRepeat_homopolymer_ge12_slop5	ALL	*	QUAL	*	0.990516	0.988941	0.640631	0.989728	671	559	18344341.000000	8079935.000000	0.000000	115454	.	.	57143.000000	45024.000000		1.26916755508	114359	.	.	56636.000000	44773.000000		1.26495879213	1095	.	.	507.000000	251.000000		2.01992031873	348249	.	.	230527.000000	102367.000000		2.25196596559	123766	.	.	75411.000000	44749.000000
INDEL	*	SimpleRepeat_homopolymer_ge12_slop5	PASS	*	QUAL	*	0.990516	0.988941	0.640631	0.989728	671	559	18344341.000000	8079935.000000	0.000000	115454	.	.	57143.000000	45024.000000		1.26916755508	114359	.	.	56636.000000	44773.000000		1.26495879213	1095	.	.	507.000000	251.000000		2.01992031873	348249	.	.	230527.000000	102367.000000		2.25196596559	123766	.	.	75411.000000	44749.000000
INDEL	*	SimpleRepeat_homopolymer_ge21_AT_slop5	ALL	*	QUAL	*	0.959883	0.966079	0.928495	0.962971	178	81	5037067.000000	315095.000000	0.000000	6481	.	.	2097.000000	2578.000000		0.813421256788	6221	.	.	2010.000000	2533.000000		0.793525463877	260	.	.	87.000000	45.000000		1.93333333333	112552	.	.	78941.000000	27782.000000		2.8414441005	7775	.	.	5119.000000	2531.000000
INDEL	*	SimpleRepeat_homopolymer_ge21_AT_slop5	PASS	*	QUAL	*	0.959883	0.966079	0.928495	0.962971	178	81	5037067.000000	315095.000000	0.000000	6481	.	.	2097.000000	2578.000000		0.813421256788	6221	.	.	2010.000000	2533.000000		0.793525463877	260	.	.	87.000000	45.000000		1.93333333333	112552	.	.	78941.000000	27782.000000		2.8414441005	7775	.	.	5119.000000	2531.000000
INDEL	*	SimpleRepeat_homopolymer_ge21_GC_slop5	ALL	*	QUAL	*	1.0	1.0	0.966102	1.0	0	0	2453.000000	77.000000	0.000000	2	.	.	0.000000	2.000000		0.0	2	.	.	0.000000	2.000000		0.0	0	.	.	0.000000	0.000000			59	.	.	52.000000	6.000000		8.66666666667	2	.	.	0.000000	2.000000
INDEL	*	SimpleRepeat_homopolymer_ge21_GC_slop5	PASS	*	QUAL	*	1.0	1.0	0.966102	1.0	0	0	2453.000000	77.000000	0.000000	2	.	.	0.000000	2.000000		0.0	2	.	.	0.000000	2.000000		0.0	0	.	.	0.000000	0.000000			59	.	.	52.000000	6.000000		8.66666666667	2	.	.	0.000000	2.000000
INDEL	*	SimpleRepeat_homopolymer_ge21_slop5	ALL	*	QUAL	*	0.959895	0.966087	0.928515	0.962981	178	81	5039520.000000	315172.000000	0.000000	6483	.	.	2097.000000	2580.000000		0.812790697674	6223	.	.	2010.000000	2535.000000		0.792899408284	260	.	.	87.000000	45.000000		1.93333333333	112611	.	.	78993.000000	27788.000000		2.84270188571	7777	.	.	5119.000000	2533.000000
INDEL	*	SimpleRepeat_homopolymer_ge21_slop5	PASS	*	QUAL	*	0.959895	0.966087	0.928515	0.962981	178	81	5039520.000000	315172.000000	0.000000	6483	.	.	2097.000000	2580.000000		0.812790697674	6223	.	.	2010.000000	2535.000000		0.792899408284	260	.	.	87.000000	45.000000		1.93333333333	112611	.	.	78993.000000	27788.000000		2.84270188571	7777	.	.	5119.000000	2533.000000
INDEL	*	SimpleRepeat_imperfecthomopolge11_AT_slop5	ALL	*	QUAL	*	0.992672	0.990824	0.592542	0.991747	674	688	41925485.000000	27022508.000000	0.000000	155832	.	.	82675.000000	58368.000000		1.41644394189	154690	.	.	82122.000000	58113.000000		1.41314335863	1142	.	.	553.000000	255.000000		2.16862745098	408408	.	.	268626.000000	123127.000000		2.18169857139	164882	.	.	102548.000000	58072.000000
INDEL	*	SimpleRepeat_imperfecthomopolge11_AT_slop5	PASS	*	QUAL	*	0.992672	0.990824	0.592542	0.991747	674	688	41925485.000000	27022508.000000	0.000000	155832	.	.	82675.000000	58368.000000		1.41644394189	154690	.	.	82122.000000	58113.000000		1.41314335863	1142	.	.	553.000000	255.000000		2.16862745098	408408	.	.	268626.000000	123127.000000		2.18169857139	164882	.	.	102548.000000	58072.000000
INDEL	*	SimpleRepeat_imperfecthomopolge11_GC_slop5	ALL	*	QUAL	*	0.980436	0.973564	0.810428	0.976988	28	19	2549394.000000	1239404.000000	0.000000	1789	.	.	1034.000000	551.000000		1.87658802178	1754	.	.	1027.000000	540.000000		1.90185185185	35	.	.	7.000000	11.000000		0.636363636364	10376	.	.	7334.000000	2726.000000		2.69038884813	1915	.	.	1365.000000	536.000000
INDEL	*	SimpleRepeat_imperfecthomopolge11_GC_slop5	PASS	*	QUAL	*	0.980436	0.973564	0.810428	0.976988	28	19	2549394.000000	1239404.000000	0.000000	1789	.	.	1034.000000	551.000000		1.87658802178	1754	.	.	1027.000000	540.000000		1.90185185185	35	.	.	7.000000	11.000000		0.636363636364	10376	.	.	7334.000000	2726.000000		2.69038884813	1915	.	.	1365.000000	536.000000
INDEL	*	SimpleRepeat_imperfecthomopolge11_slop5	ALL	*	QUAL	*	0.99255	0.990632	0.597667	0.99159	700	707	44462862.000000	28257404.000000	0.000000	157585	.	.	83689.000000	58906.000000		1.42072114895	156411	.	.	83130.000000	58640.000000		1.41763301501	1174	.	.	559.000000	266.000000		2.1015037594	418412	.	.	275710.000000	125745.000000		2.19261203229	166764	.	.	103893.000000	58595.000000
INDEL	*	SimpleRepeat_imperfecthomopolge11_slop5	PASS	*	QUAL	*	0.99255	0.990632	0.597667	0.99159	700	707	44462862.000000	28257404.000000	0.000000	157585	.	.	83689.000000	58906.000000		1.42072114895	156411	.	.	83130.000000	58640.000000		1.41763301501	1174	.	.	559.000000	266.000000		2.1015037594	418412	.	.	275710.000000	125745.000000		2.19261203229	166764	.	.	103893.000000	58595.000000
INDEL	*	SimpleRepeat_imperfecthomopolge21_AT_slop5	ALL	*	QUAL	*	0.985796	0.984296	0.831315	0.985046	227	161	10858510.000000	4114933.000000	0.000000	24008	.	.	12759.000000	8050.000000		1.5849689441	23667	.	.	12632.000000	7984.000000		1.58216432866	341	.	.	127.000000	66.000000		1.92424242424	157797	.	.	109307.000000	41349.000000		2.64352221335	26200	.	.	17713.000000	7974.000000
INDEL	*	SimpleRepeat_imperfecthomopolge21_AT_slop5	PASS	*	QUAL	*	0.985796	0.984296	0.831315	0.985046	227	161	10858510.000000	4114933.000000	0.000000	24008	.	.	12759.000000	8050.000000		1.5849689441	23667	.	.	12632.000000	7984.000000		1.58216432866	341	.	.	127.000000	66.000000		1.92424242424	157797	.	.	109307.000000	41349.000000		2.64352221335	26200	.	.	17713.000000	7974.000000
INDEL	*	SimpleRepeat_imperfecthomopolge21_GC_slop5	ALL	*	QUAL	*	0.966667	0.966667	0.977811	0.966667	0	0	126563.000000	10095.000000	0.000000	30	.	.	14.000000	16.000000		0.875	29	.	.	13.000000	16.000000		0.8125	1	.	.	1.000000	0.000000			1352	.	.	1021.000000	291.000000		3.50859106529	29	.	.	13.000000	16.000000
INDEL	*	SimpleRepeat_imperfecthomopolge21_GC_slop5	PASS	*	QUAL	*	0.966667	0.966667	0.977811	0.966667	0	0	126563.000000	10095.000000	0.000000	30	.	.	14.000000	16.000000		0.875	29	.	.	13.000000	16.000000		0.8125	1	.	.	1.000000	0.000000			1352	.	.	1021.000000	291.000000		3.50859106529	29	.	.	13.000000	16.000000
INDEL	*	SimpleRepeat_imperfecthomopolge21_slop5	ALL	*	QUAL	*	0.985773	0.984276	0.832557	0.985024	227	161	10985008.000000	4125028.000000	0.000000	24038	.	.	12773.000000	8066.000000		1.58356062485	23696	.	.	12645.000000	8000.000000		1.580625	342	.	.	128.000000	66.000000		1.93939393939	159147	.	.	110328.000000	41638.000000		2.64969499015	26229	.	.	17726.000000	7990.000000
INDEL	*	SimpleRepeat_imperfecthomopolge21_slop5	PASS	*	QUAL	*	0.985773	0.984276	0.832557	0.985024	227	161	10985008.000000	4125028.000000	0.000000	24038	.	.	12773.000000	8066.000000		1.58356062485	23696	.	.	12645.000000	8000.000000		1.580625	342	.	.	128.000000	66.000000		1.93939393939	159147	.	.	110328.000000	41638.000000		2.64969499015	26229	.	.	17726.000000	7990.000000
INDEL	*	SimpleRepeat_quadTR_19to49_slop5	ALL	*	QUAL	*	0.998183	0.998817	0.467871	0.9985	13	12	4260126.000000	2980942.000000	0.000000	20365	.	.	11449.000000	6151.000000		1.86132336205	20328	.	.	11433.000000	6144.000000		1.86083984375	37	.	.	16.000000	7.000000		2.28571428571	41302	.	.	29144.000000	9805.000000		2.97236104029	21952	.	.	14811.000000	6136.000000
INDEL	*	SimpleRepeat_quadTR_19to49_slop5	PASS	*	QUAL	*	0.998183	0.998817	0.467871	0.9985	13	12	4260126.000000	2980942.000000	0.000000	20365	.	.	11449.000000	6151.000000		1.86132336205	20328	.	.	11433.000000	6144.000000		1.86083984375	37	.	.	16.000000	7.000000		2.28571428571	41302	.	.	29144.000000	9805.000000		2.97236104029	21952	.	.	14811.000000	6136.000000
INDEL	*	SimpleRepeat_quadTR_50to149_slop5	ALL	*	QUAL	*	0.994052	0.994755	0.715092	0.994404	10	3	644882.000000	185490.000000	0.000000	2690	.	.	1218.000000	575.000000		2.11826086957	2674	.	.	1212.000000	572.000000		2.11888111888	16	.	.	6.000000	3.000000		2.0	12046	.	.	10261.000000	1370.000000		7.4897810219	3414	.	.	2728.000000	572.000000
INDEL	*	SimpleRepeat_quadTR_50to149_slop5	PASS	*	QUAL	*	0.994052	0.994755	0.715092	0.994404	10	3	644882.000000	185490.000000	0.000000	2690	.	.	1218.000000	575.000000		2.11826086957	2674	.	.	1212.000000	572.000000		2.11888111888	16	.	.	6.000000	3.000000		2.0	12046	.	.	10261.000000	1370.000000		7.4897810219	3414	.	.	2728.000000	572.000000
INDEL	*	SimpleRepeat_quadTR_ge150_slop5	ALL	*	QUAL	*	0.0		1.0		0	0	3698.000000	0.000000	0.000000	0	.	.	0.000000	0.000000			0	.	.	0.000000	0.000000			0	.	.	0.000000	0.000000			15	.	.	13.000000	2.000000		6.5	0	.	.	0.000000	0.000000
INDEL	*	SimpleRepeat_quadTR_ge150_slop5	PASS	*	QUAL	*	0.0		1.0		0	0	3698.000000	0.000000	0.000000	0	.	.	0.000000	0.000000			0	.	.	0.000000	0.000000			0	.	.	0.000000	0.000000			15	.	.	13.000000	2.000000		6.5	0	.	.	0.000000	0.000000
INDEL	*	SimpleRepeat_triTR_14to49_slop5	ALL	*	QUAL	*	0.997659	0.996299	0.389632	0.996979	12	25	3011899.000000	2374377.000000	0.000000	9399	.	.	5331.000000	2792.000000		1.90938395415	9377	.	.	5318.000000	2788.000000		1.90746054519	22	.	.	13.000000	4.000000		3.25	16821	.	.	11785.000000	4284.000000		2.75093370682	10229	.	.	7011.000000	2782.000000
INDEL	*	SimpleRepeat_triTR_14to49_slop5	PASS	*	QUAL	*	0.997659	0.996299	0.389632	0.996979	12	25	3011899.000000	2374377.000000	0.000000	9399	.	.	5331.000000	2792.000000		1.90938395415	9377	.	.	5318.000000	2788.000000		1.90746054519	22	.	.	13.000000	4.000000		3.25	16821	.	.	11785.000000	4284.000000		2.75093370682	10229	.	.	7011.000000	2782.000000
INDEL	*	SimpleRepeat_triTR_50to149_slop5	ALL	*	QUAL	*	1.0	1.0	0.703593	1.0	0	0	56998.000000	13641.000000	0.000000	201	.	.	52.000000	46.000000		1.13043478261	201	.	.	52.000000	46.000000		1.13043478261	0	.	.	0.000000	0.000000			1002	.	.	866.000000	103.000000		8.40776699029	297	.	.	244.000000	46.000000
INDEL	*	SimpleRepeat_triTR_50to149_slop5	PASS	*	QUAL	*	1.0	1.0	0.703593	1.0	0	0	56998.000000	13641.000000	0.000000	201	.	.	52.000000	46.000000		1.13043478261	201	.	.	52.000000	46.000000		1.13043478261	0	.	.	0.000000	0.000000			1002	.	.	866.000000	103.000000		8.40776699029	297	.	.	244.000000	46.000000
INDEL	*	SimpleRepeat_triTR_ge150_slop5	ALL	*	QUAL	*	0.0		1.0		0	0	2342.000000	0.000000	0.000000	0	.	.	0.000000	0.000000			0	.	.	0.000000	0.000000			0	.	.	0.000000	0.000000			10	.	.	9.000000	1.000000		9.0	0	.	.	0.000000	0.000000
INDEL	*	SimpleRepeat_triTR_ge150_slop5	PASS	*	QUAL	*	0.0		1.0		0	0	2342.000000	0.000000	0.000000	0	.	.	0.000000	0.000000			0	.	.	0.000000	0.000000			0	.	.	0.000000	0.000000			10	.	.	9.000000	1.000000		9.0	0	.	.	0.000000	0.000000
INDEL	*	TS_boundary	ALL	*	QUAL	*	0.994751	0.996113	0.657824	0.995431	59	21	3030848912.000000	2546949881.000000	0.000000	20194	.	.	10911.000000	6112.000000		1.78517670157	20088	.	.	10878.000000	6086.000000		1.78738087414	106	.	.	33.000000	26.000000		1.26923076923	67661	.	.	53396.000000	14259.000000		3.74472263132	23062	.	.	17012.000000	6050.000000
INDEL	*	TS_boundary	PASS	*	QUAL	*	0.994751	0.996113	0.657824	0.995431	59	21	3030848912.000000	2546949881.000000	0.000000	20194	.	.	10911.000000	6112.000000		1.78517670157	20088	.	.	10878.000000	6086.000000		1.78738087414	106	.	.	33.000000	26.000000		1.26923076923	67661	.	.	53396.000000	14259.000000		3.74472263132	23062	.	.	17012.000000	6050.000000
INDEL	*	TS_contained	ALL	*	QUAL	*	0.996634	0.996193	0.0	0.996413	874	895	2546949881.000000	2546949881.000000	0.000000	505275	.	.	285683.000000	187959.000000		1.51992189786	503574	.	.	284797.000000	187584.000000		1.51823716308	1701	.	.	886.000000	375.000000		2.36266666667	525052	.	.	326404.000000	187653.000000		1.73940198132	523053	.	.	324726.000000	187441.000000
INDEL	*	TS_contained	PASS	*	QUAL	*	0.996634	0.996193	0.0	0.996413	874	895	2546949881.000000	2546949881.000000	0.000000	505275	.	.	285683.000000	187959.000000		1.51992189786	503574	.	.	284797.000000	187584.000000		1.51823716308	1701	.	.	886.000000	375.000000		2.36266666667	525052	.	.	326404.000000	187653.000000		1.73940198132	523053	.	.	324726.000000	187441.000000
INDEL	*	VDJ	ALL	*	QUAL	*	0.996711	0.996875	0.804162	0.996793	1	0	4872786.000000	1340794.000000	0.000000	304	.	.	197.000000	87.000000		2.26436781609	303	.	.	197.000000	87.000000		2.26436781609	1	.	.	0.000000	0.000000			1634	.	.	1048.000000	556.000000		1.88489208633	319	.	.	227.000000	87.000000
INDEL	*	VDJ	PASS	*	QUAL	*	0.996711	0.996875	0.804162	0.996793	1	0	4872786.000000	1340794.000000	0.000000	304	.	.	197.000000	87.000000		2.26436781609	303	.	.	197.000000	87.000000		2.26436781609	1	.	.	0.000000	0.000000			1634	.	.	1048.000000	556.000000		1.88489208633	319	.	.	227.000000	87.000000
INDEL	*	allOtherDifficultregions	ALL	*	QUAL	*	0.98082	0.988965	0.802635	0.984875	88	29	83934913.000000	22511211.000000	0.000000	10688	.	.	4307.000000	5555.000000		0.775337533753	10483	.	.	4216.000000	5472.000000		0.770467836257	205	.	.	91.000000	83.000000		1.09638554217	56474	.	.	34775.000000	20663.000000		1.68295987998	11023	.	.	5409.000000	5447.000000
INDEL	*	allOtherDifficultregions	PASS	*	QUAL	*	0.98082	0.988965	0.802635	0.984875	88	29	83934913.000000	22511211.000000	0.000000	10688	.	.	4307.000000	5555.000000		0.775337533753	10483	.	.	4216.000000	5472.000000		0.770467836257	205	.	.	91.000000	83.000000		1.09638554217	56474	.	.	34775.000000	20663.000000		1.68295987998	11023	.	.	5409.000000	5447.000000
INDEL	*	alldifficultregions	ALL	*	QUAL	*	0.995232	0.994729	0.527101	0.99498	927	893	624829675.000000	403594426.000000	0.000000	367850	.	.	202951.000000	130214.000000		1.55859584991	366096	.	.	202070.000000	129828.000000		1.5564439104	1754	.	.	881.000000	386.000000		2.28238341969	826025	.	.	543532.000000	251005.000000		2.16542299954	388567	.	.	248101.000000	129684.000000
INDEL	*	alldifficultregions	PASS	*	QUAL	*	0.995232	0.994729	0.527101	0.99498	927	893	624829675.000000	403594426.000000	0.000000	367850	.	.	202951.000000	130214.000000		1.55859584991	366096	.	.	202070.000000	129828.000000		1.5564439104	1754	.	.	881.000000	386.000000		2.28238341969	826025	.	.	543532.000000	251005.000000		2.16542299954	388567	.	.	248101.000000	129684.000000
INDEL	*	alllowmapandsegdupregions	ALL	*	QUAL	*	0.993781	0.996722	0.833057	0.995249	14	3	305705811.000000	145266776.000000	0.000000	17527	.	.	10063.000000	7050.000000		1.42737588652	17418	.	.	9962.000000	7043.000000		1.41445406787	109	.	.	101.000000	7.000000		14.4285714286	105982	.	.	61035.000000	42919.000000		1.42209743936	17635	.	.	10508.000000	7020.000000
INDEL	*	alllowmapandsegdupregions	PASS	*	QUAL	*	0.993781	0.996722	0.833057	0.995249	14	3	305705811.000000	145266776.000000	0.000000	17527	.	.	10063.000000	7050.000000		1.42737588652	17418	.	.	9962.000000	7043.000000		1.41445406787	109	.	.	101.000000	7.000000		14.4285714286	105982	.	.	61035.000000	42919.000000		1.42209743936	17635	.	.	10508.000000	7020.000000
INDEL	*	ancestry_AFR	ALL	*	QUAL	*	0.997185	0.996542	0.368766	0.996864	313	306	931852940.000000	870856528.000000	0.000000	190788	.	.	94756.000000	82792.000000		1.14450671562	190251	.	.	94518.000000	82655.000000		1.1435242877	537	.	.	238.000000	137.000000		1.73722627737	315691	.	.	187007.000000	118442.000000		1.57889093396	198586	.	.	111728.000000	82590.000000
INDEL	*	ancestry_AFR	PASS	*	QUAL	*	0.997185	0.996542	0.368766	0.996864	313	306	931852940.000000	870856528.000000	0.000000	190788	.	.	94756.000000	82792.000000		1.14450671562	190251	.	.	94518.000000	82655.000000		1.1435242877	537	.	.	238.000000	137.000000		1.73722627737	315691	.	.	187007.000000	118442.000000		1.57889093396	198586	.	.	111728.000000	82590.000000
INDEL	*	ancestry_AMR	ALL	*	QUAL	*	0.996913	0.996646	0.368689	0.996779	69	75	248789481.000000	231409117.000000	0.000000	45669	.	.	27409.000000	15528.000000		1.76513395157	45528	.	.	27334.000000	15494.000000		1.76416677424	141	.	.	75.000000	34.000000		2.20588235294	75085	.	.	50511.000000	22492.000000		2.24573181576	47243	.	.	30890.000000	15489.000000
INDEL	*	ancestry_AMR	PASS	*	QUAL	*	0.996913	0.996646	0.368689	0.996779	69	75	248789481.000000	231409117.000000	0.000000	45669	.	.	27409.000000	15528.000000		1.76513395157	45528	.	.	27334.000000	15494.000000		1.76416677424	141	.	.	75.000000	34.000000		2.20588235294	75085	.	.	50511.000000	22492.000000		2.24573181576	47243	.	.	30890.000000	15489.000000
INDEL	*	ancestry_EAS	ALL	*	QUAL	*	0.996816	0.995854	0.383906	0.996335	56	53	159774241.000000	148505560.000000	0.000000	30149	.	.	17964.000000	10365.000000		1.73314037627	30053	.	.	17917.000000	10341.000000		1.73261773523	96	.	.	47.000000	24.000000		1.95833333333	50890	.	.	34248.000000	15289.000000		2.24004186016	31223	.	.	20334.000000	10329.000000
INDEL	*	ancestry_EAS	PASS	*	QUAL	*	0.996816	0.995854	0.383906	0.996335	56	53	159774241.000000	148505560.000000	0.000000	30149	.	.	17964.000000	10365.000000		1.73314037627	30053	.	.	17917.000000	10341.000000		1.73261773523	96	.	.	47.000000	24.000000		1.95833333333	50890	.	.	34248.000000	15289.000000		2.24004186016	31223	.	.	20334.000000	10329.000000
INDEL	*	ancestry_EUR	ALL	*	QUAL	*	0.996599	0.996183	0.368682	0.996391	247	254	815477144.000000	754701260.000000	0.000000	142311	.	.	87497.000000	46529.000000		1.88048313955	141827	.	.	87252.000000	46430.000000		1.87921602412	484	.	.	245.000000	99.000000		2.47474747475	234023	.	.	160881.000000	66977.000000		2.4020335339	147179	.	.	98316.000000	46395.000000
INDEL	*	ancestry_EUR	PASS	*	QUAL	*	0.996599	0.996183	0.368682	0.996391	247	254	815477144.000000	754701260.000000	0.000000	142311	.	.	87497.000000	46529.000000		1.88048313955	141827	.	.	87252.000000	46430.000000		1.87921602412	484	.	.	245.000000	99.000000		2.47474747475	234023	.	.	160881.000000	66977.000000		2.4020335339	147179	.	.	98316.000000	46395.000000
INDEL	*	ancestry_Neanderthal	ALL	*	QUAL	*	0.997241	0.996923	0.346944	0.997082	9	13	25432365.000000	23955767.000000	0.000000	6886	.	.	3214.000000	3247.000000		0.989836772405	6867	.	.	3206.000000	3241.000000		0.989200863931	19	.	.	8.000000	6.000000		1.33333333333	10947	.	.	6176.000000	4425.000000		1.39570621469	7127	.	.	3734.000000	3238.000000
INDEL	*	ancestry_Neanderthal	PASS	*	QUAL	*	0.997241	0.996923	0.346944	0.997082	9	13	25432365.000000	23955767.000000	0.000000	6886	.	.	3214.000000	3247.000000		0.989836772405	6867	.	.	3206.000000	3241.000000		0.989200863931	19	.	.	8.000000	6.000000		1.33333333333	10947	.	.	6176.000000	4425.000000		1.39570621469	7127	.	.	3734.000000	3238.000000
INDEL	*	ancestry_SAS	ALL	*	QUAL	*	0.997294	0.996062	0.380608	0.996678	38	53	149677990.000000	137438069.000000	0.000000	25872	.	.	15865.000000	8459.000000		1.87551720061	25802	.	.	15831.000000	8441.000000		1.87548868617	70	.	.	34.000000	18.000000		1.88888888889	43462	.	.	29829.000000	12476.000000		2.39091054825	26814	.	.	17912.000000	8430.000000
INDEL	*	ancestry_SAS	PASS	*	QUAL	*	0.997294	0.996062	0.380608	0.996678	38	53	149677990.000000	137438069.000000	0.000000	25872	.	.	15865.000000	8459.000000		1.87551720061	25802	.	.	15831.000000	8441.000000		1.87548868617	70	.	.	34.000000	18.000000		1.88888888889	43462	.	.	29829.000000	12476.000000		2.39091054825	26814	.	.	17912.000000	8430.000000
INDEL	*	chrX_PAR	ALL	*	QUAL	*	0.0	0.0	0.0		0	0	2778692.000000	0.000000	0.000000	0	.	.	0.000000	0.000000			0	.	.	0.000000	0.000000			0	.	.	0.000000	0.000000			0	.	.	0.000000	0.000000			0	.	.	0.000000	0.000000
INDEL	*	chrX_PAR	PASS	*	QUAL	*	0.0	0.0	0.0		0	0	2778692.000000	0.000000	0.000000	0	.	.	0.000000	0.000000			0	.	.	0.000000	0.000000			0	.	.	0.000000	0.000000			0	.	.	0.000000	0.000000			0	.	.	0.000000	0.000000
INDEL	*	chrX_XTR	ALL	*	QUAL	*	0.0	0.0	0.0		0	0	4287238.000000	0.000000	0.000000	0	.	.	0.000000	0.000000			0	.	.	0.000000	0.000000			0	.	.	0.000000	0.000000			0	.	.	0.000000	0.000000			0	.	.	0.000000	0.000000
INDEL	*	chrX_XTR	PASS	*	QUAL	*	0.0	0.0	0.0		0	0	4287238.000000	0.000000	0.000000	0	.	.	0.000000	0.000000			0	.	.	0.000000	0.000000			0	.	.	0.000000	0.000000			0	.	.	0.000000	0.000000			0	.	.	0.000000	0.000000
INDEL	*	chrX_ampliconic	ALL	*	QUAL	*	0.0	0.0	0.0		0	0	1565209.000000	0.000000	0.000000	0	.	.	0.000000	0.000000			0	.	.	0.000000	0.000000			0	.	.	0.000000	0.000000			0	.	.	0.000000	0.000000			0	.	.	0.000000	0.000000
INDEL	*	chrX_ampliconic	PASS	*	QUAL	*	0.0	0.0	0.0		0	0	1565209.000000	0.000000	0.000000	0	.	.	0.000000	0.000000			0	.	.	0.000000	0.000000			0	.	.	0.000000	0.000000			0	.	.	0.000000	0.000000			0	.	.	0.000000	0.000000
INDEL	*	chrX_nonPAR	ALL	*	QUAL	*	0.0	0.0	0.0		0	0	152115542.000000	0.000000	0.000000	0	.	.	0.000000	0.000000			0	.	.	0.000000	0.000000			0	.	.	0.000000	0.000000			0	.	.	0.000000	0.000000			0	.	.	0.000000	0.000000
INDEL	*	chrX_nonPAR	PASS	*	QUAL	*	0.0	0.0	0.0		0	0	152115542.000000	0.000000	0.000000	0	.	.	0.000000	0.000000			0	.	.	0.000000	0.000000			0	.	.	0.000000	0.000000			0	.	.	0.000000	0.000000			0	.	.	0.000000	0.000000
INDEL	*	chrY_PAR	ALL	*	QUAL	*	0.0	0.0	0.0		0	0	2778692.000000	0.000000	0.000000	0	.	.	0.000000	0.000000			0	.	.	0.000000	0.000000			0	.	.	0.000000	0.000000			0	.	.	0.000000	0.000000			0	.	.	0.000000	0.000000
INDEL	*	chrY_PAR	PASS	*	QUAL	*	0.0	0.0	0.0		0	0	2778692.000000	0.000000	0.000000	0	.	.	0.000000	0.000000			0	.	.	0.000000	0.000000			0	.	.	0.000000	0.000000			0	.	.	0.000000	0.000000			0	.	.	0.000000	0.000000
INDEL	*	chrY_XTR	ALL	*	QUAL	*	0.0	0.0	0.0		0	0	3400874.000000	0.000000	0.000000	0	.	.	0.000000	0.000000			0	.	.	0.000000	0.000000			0	.	.	0.000000	0.000000			0	.	.	0.000000	0.000000			0	.	.	0.000000	0.000000
INDEL	*	chrY_XTR	PASS	*	QUAL	*	0.0	0.0	0.0		0	0	3400874.000000	0.000000	0.000000	0	.	.	0.000000	0.000000			0	.	.	0.000000	0.000000			0	.	.	0.000000	0.000000			0	.	.	0.000000	0.000000			0	.	.	0.000000	0.000000
INDEL	*	chrY_ampliconic	ALL	*	QUAL	*	0.0	0.0	0.0		0	0	9754492.000000	0.000000	0.000000	0	.	.	0.000000	0.000000			0	.	.	0.000000	0.000000			0	.	.	0.000000	0.000000			0	.	.	0.000000	0.000000			0	.	.	0.000000	0.000000
INDEL	*	chrY_ampliconic	PASS	*	QUAL	*	0.0	0.0	0.0		0	0	9754492.000000	0.000000	0.000000	0	.	.	0.000000	0.000000			0	.	.	0.000000	0.000000			0	.	.	0.000000	0.000000			0	.	.	0.000000	0.000000			0	.	.	0.000000	0.000000
INDEL	*	chrY_nonPAR	ALL	*	QUAL	*	0.0	0.0	0.0		0	0	23636356.000000	0.000000	0.000000	0	.	.	0.000000	0.000000			0	.	.	0.000000	0.000000			0	.	.	0.000000	0.000000			0	.	.	0.000000	0.000000			0	.	.	0.000000	0.000000
INDEL	*	chrY_nonPAR	PASS	*	QUAL	*	0.0	0.0	0.0		0	0	23636356.000000	0.000000	0.000000	0	.	.	0.000000	0.000000			0	.	.	0.000000	0.000000			0	.	.	0.000000	0.000000			0	.	.	0.000000	0.000000			0	.	.	0.000000	0.000000
INDEL	*	collapsed_duplication_FP_regions	ALL	*	QUAL	*	0.988764	0.988889	0.981297	0.988826	0	0	8015146.000000	676291.000000	0.000000	89	.	.	44.000000	43.000000		1.02325581395	88	.	.	43.000000	43.000000		1.0	1	.	.	1.000000	0.000000			4812	.	.	3790.000000	959.000000		3.95203336809	89	.	.	45.000000	43.000000
INDEL	*	collapsed_duplication_FP_regions	PASS	*	QUAL	*	0.988764	0.988889	0.981297	0.988826	0	0	8015146.000000	676291.000000	0.000000	89	.	.	44.000000	43.000000		1.02325581395	88	.	.	43.000000	43.000000		1.0	1	.	.	1.000000	0.000000			4812	.	.	3790.000000	959.000000		3.95203336809	89	.	.	45.000000	43.000000
INDEL	*	contigs_lt500kb	ALL	*	QUAL	*	0.0		1.0		0	0	26148630.000000	0.000000	0.000000	0	.	.	0.000000	0.000000			0	.	.	0.000000	0.000000			0	.	.	0.000000	0.000000			8968	.	.	5286.000000	3524.000000		1.5	0	.	.	0.000000	0.000000
INDEL	*	contigs_lt500kb	PASS	*	QUAL	*	0.0		1.0		0	0	26148630.000000	0.000000	0.000000	0	.	.	0.000000	0.000000			0	.	.	0.000000	0.000000			0	.	.	0.000000	0.000000			8968	.	.	5286.000000	3524.000000		1.5	0	.	.	0.000000	0.000000
INDEL	*	false_duplications_correct_copy	ALL	*	QUAL	*	0.548387	0.85	0.915612	0.666667	3	0	1237625.000000	683527.000000	0.000000	31	.	.	28.000000	3.000000		9.33333333333	17	.	.	16.000000	1.000000		16.0	14	.	.	12.000000	2.000000		6.0	237	.	.	156.000000	76.000000		2.05263157895	17	.	.	16.000000	1.000000
INDEL	*	false_duplications_correct_copy	PASS	*	QUAL	*	0.548387	0.85	0.915612	0.666667	3	0	1237625.000000	683527.000000	0.000000	31	.	.	28.000000	3.000000		9.33333333333	17	.	.	16.000000	1.000000		16.0	14	.	.	12.000000	2.000000		6.0	237	.	.	156.000000	76.000000		2.05263157895	17	.	.	16.000000	1.000000
INDEL	*	false_duplications_incorrect_copy	ALL	*	QUAL	*	1.0	1.0	0.97619	1.0	0	0	972401.000000	9931.000000	0.000000	3	.	.	2.000000	0.000000			3	.	.	2.000000	0.000000			0	.	.	0.000000	0.000000			126	.	.	104.000000	19.000000		5.47368421053	3	.	.	2.000000	0.000000
INDEL	*	false_duplications_incorrect_copy	PASS	*	QUAL	*	1.0	1.0	0.97619	1.0	0	0	972401.000000	9931.000000	0.000000	3	.	.	2.000000	0.000000			3	.	.	2.000000	0.000000			0	.	.	0.000000	0.000000			126	.	.	104.000000	19.000000		5.47368421053	3	.	.	2.000000	0.000000
INDEL	*	gaps_slop15kb	ALL	*	QUAL	*	1.0	1.0	0.999745	1.0	0	0	11496278.000000	0.000000	0.000000	1	.	.	1.000000	0.000000			1	.	.	1.000000	0.000000			0	.	.	0.000000	0.000000			3926	.	.	2312.000000	1547.000000		1.49450549451	1	.	.	1.000000	0.000000
INDEL	*	gaps_slop15kb	PASS	*	QUAL	*	1.0	1.0	0.999745	1.0	0	0	11496278.000000	0.000000	0.000000	1	.	.	1.000000	0.000000			1	.	.	1.000000	0.000000			0	.	.	0.000000	0.000000			3926	.	.	2312.000000	1547.000000		1.49450549451	1	.	.	1.000000	0.000000
INDEL	*	gc15_slop50	ALL	*	QUAL	*	0.99574	0.998408	0.854341	0.997073	1	3	5303101.000000	2740313.000000	0.000000	3052	.	.	1876.000000	1027.000000		1.82667964946	3039	.	.	1864.000000	1027.000000		1.81499513145	13	.	.	12.000000	0.000000			21564	.	.	15726.000000	5232.000000		3.00573394495	3136	.	.	2075.000000	1026.000000
INDEL	*	gc15_slop50	PASS	*	QUAL	*	0.99574	0.998408	0.854341	0.997073	1	3	5303101.000000	2740313.000000	0.000000	3052	.	.	1876.000000	1027.000000		1.82667964946	3039	.	.	1864.000000	1027.000000		1.81499513145	13	.	.	12.000000	0.000000			21564	.	.	15726.000000	5232.000000		3.00573394495	3136	.	.	2075.000000	1026.000000
INDEL	*	gc15to20_slop50	ALL	*	QUAL	*	0.996775	0.995426	0.603472	0.9961	16	11	14314006.000000	12031613.000000	0.000000	5891	.	.	3521.000000	2016.000000		1.74652777778	5872	.	.	3517.000000	2011.000000		1.74888115365	19	.	.	4.000000	5.000000		0.8	15439	.	.	10930.000000	4056.000000		2.69477317554	6094	.	.	3995.000000	2004.000000
INDEL	*	gc15to20_slop50	PASS	*	QUAL	*	0.996775	0.995426	0.603472	0.9961	16	11	14314006.000000	12031613.000000	0.000000	5891	.	.	3521.000000	2016.000000		1.74652777778	5872	.	.	3517.000000	2011.000000		1.74888115365	19	.	.	4.000000	5.000000		0.8	15439	.	.	10930.000000	4056.000000		2.69477317554	6094	.	.	3995.000000	2004.000000
INDEL	*	gc20to25_slop50	ALL	*	QUAL	*	0.996738	0.996481	0.420041	0.996609	57	52	117189860.000000	104538830.000000	0.000000	34333	.	.	19810.000000	12648.000000		1.56625553447	34221	.	.	19758.000000	12619.000000		1.56573421032	112	.	.	52.000000	29.000000		1.79310344828	61244	.	.	40598.000000	18895.000000		2.14861074358	35394	.	.	22205.000000	12611.000000
INDEL	*	gc20to25_slop50	PASS	*	QUAL	*	0.996738	0.996481	0.420041	0.996609	57	52	117189860.000000	104538830.000000	0.000000	34333	.	.	19810.000000	12648.000000		1.56625553447	34221	.	.	19758.000000	12619.000000		1.56573421032	112	.	.	52.000000	29.000000		1.79310344828	61244	.	.	40598.000000	18895.000000		2.14861074358	35394	.	.	22205.000000	12611.000000
INDEL	*	gc25to30_slop50	ALL	*	QUAL	*	0.997065	0.997028	0.388305	0.997047	129	128	394144353.000000	352296556.000000	0.000000	94051	.	.	53967.000000	34461.000000		1.56603116567	93775	.	.	53818.000000	34404.000000		1.56429484944	276	.	.	149.000000	57.000000		2.61403508772	159524	.	.	104539.000000	50299.000000		2.07835145828	97290	.	.	61134.000000	34374.000000
INDEL	*	gc25to30_slop50	PASS	*	QUAL	*	0.997065	0.997028	0.388305	0.997047	129	128	394144353.000000	352296556.000000	0.000000	94051	.	.	53967.000000	34461.000000		1.56603116567	93775	.	.	53818.000000	34404.000000		1.56429484944	276	.	.	149.000000	57.000000		2.61403508772	159524	.	.	104539.000000	50299.000000		2.07835145828	97290	.	.	61134.000000	34374.000000
INDEL	*	gc30to55_slop50	ALL	*	QUAL	*	0.997051	0.996724	0.405659	0.996887	455	473	2011401956.000000	1731730149.000000	0.000000	303153	.	.	170956.000000	111072.000000		1.53914577931	302259	.	.	170512.000000	110876.000000		1.53786211624	894	.	.	444.000000	196.000000		2.26530612245	533037	.	.	338492.000000	178201.000000		1.89949551349	315768	.	.	198420.000000	110785.000000
INDEL	*	gc30to55_slop50	PASS	*	QUAL	*	0.997051	0.996724	0.405659	0.996887	455	473	2011401956.000000	1731730149.000000	0.000000	303153	.	.	170956.000000	111072.000000		1.53914577931	302259	.	.	170512.000000	110876.000000		1.53786211624	894	.	.	444.000000	196.000000		2.26530612245	533037	.	.	338492.000000	178201.000000		1.89949551349	315768	.	.	198420.000000	110785.000000
INDEL	*	gc55to60_slop50	ALL	*	QUAL	*	0.993711	0.992558	0.564417	0.993134	239	227	244507530.000000	212996737.000000	0.000000	66786	.	.	36224.000000	25236.000000		1.43540973213	66366	.	.	36012.000000	25141.000000		1.43240125691	420	.	.	212.000000	95.000000		2.23157894737	161643	.	.	105788.000000	49737.000000		2.12694774514	69885	.	.	43152.000000	25113.000000
INDEL	*	gc55to60_slop50	PASS	*	QUAL	*	0.993711	0.992558	0.564417	0.993134	239	227	244507530.000000	212996737.000000	0.000000	66786	.	.	36224.000000	25236.000000		1.43540973213	66366	.	.	36012.000000	25141.000000		1.43240125691	420	.	.	212.000000	95.000000		2.23157894737	161643	.	.	105788.000000	49737.000000		2.12694774514	69885	.	.	43152.000000	25113.000000
INDEL	*	gc60to65_slop50	ALL	*	QUAL	*	0.994107	0.992488	0.647716	0.993297	71	69	102791705.000000	88091286.000000	0.000000	21889	.	.	11958.000000	8531.000000		1.40171140546	21760	.	.	11890.000000	8501.000000		1.3986589813	129	.	.	68.000000	30.000000		2.26666666667	64993	.	.	42559.000000	20093.000000		2.11810083114	22724	.	.	13826.000000	8490.000000
INDEL	*	gc60to65_slop50	PASS	*	QUAL	*	0.994107	0.992488	0.647716	0.993297	71	69	102791705.000000	88091286.000000	0.000000	21889	.	.	11958.000000	8531.000000		1.40171140546	21760	.	.	11890.000000	8501.000000		1.3986589813	129	.	.	68.000000	30.000000		2.26666666667	64993	.	.	42559.000000	20093.000000		2.11810083114	22724	.	.	13826.000000	8490.000000
INDEL	*	gc65to70_slop50	ALL	*	QUAL	*	0.995472	0.995346	0.737293	0.995409	9	7	34883665.000000	28916578.000000	0.000000	4417	.	.	2449.000000	1825.000000		1.34191780822	4397	.	.	2436.000000	1819.000000		1.33919736119	20	.	.	13.000000	6.000000		2.16666666667	17175	.	.	11419.000000	5247.000000		2.17629121403	4491	.	.	2632.000000	1815.000000
INDEL	*	gc65to70_slop50	PASS	*	QUAL	*	0.995472	0.995346	0.737293	0.995409	9	7	34883665.000000	28916578.000000	0.000000	4417	.	.	2449.000000	1825.000000		1.34191780822	4397	.	.	2436.000000	1819.000000		1.33919736119	20	.	.	13.000000	6.000000		2.16666666667	17175	.	.	11419.000000	5247.000000		2.17629121403	4491	.	.	2632.000000	1815.000000
INDEL	*	gc70to75_slop50	ALL	*	QUAL	*	0.996403	0.997865	0.714431	0.997133	3	0	11790706.000000	9557818.000000	0.000000	1390	.	.	735.000000	632.000000		1.16297468354	1385	.	.	733.000000	631.000000		1.1616481775	5	.	.	2.000000	1.000000		2.0	4920	.	.	3217.000000	1622.000000		1.98335388409	1402	.	.	763.000000	631.000000
INDEL	*	gc70to75_slop50	PASS	*	QUAL	*	0.996403	0.997865	0.714431	0.997133	3	0	11790706.000000	9557818.000000	0.000000	1390	.	.	735.000000	632.000000		1.16297468354	1385	.	.	733.000000	631.000000		1.1616481775	5	.	.	2.000000	1.000000		2.0	4920	.	.	3217.000000	1622.000000		1.98335388409	1402	.	.	763.000000	631.000000
INDEL	*	gc75to80_slop50	ALL	*	QUAL	*	0.998782	0.997599	0.703664	0.99819	0	2	5248298.000000	4263855.000000	0.000000	821	.	.	426.000000	381.000000		1.11811023622	820	.	.	425.000000	381.000000		1.1154855643	1	.	.	1.000000	0.000000			2811	.	.	1719.000000	1041.000000		1.65129682997	831	.	.	446.000000	381.000000
INDEL	*	gc75to80_slop50	PASS	*	QUAL	*	0.998782	0.997599	0.703664	0.99819	0	2	5248298.000000	4263855.000000	0.000000	821	.	.	426.000000	381.000000		1.11811023622	820	.	.	425.000000	381.000000		1.1154855643	1	.	.	1.000000	0.000000			2811	.	.	1719.000000	1041.000000		1.65129682997	831	.	.	446.000000	381.000000
INDEL	*	gc80to85_slop50	ALL	*	QUAL	*	0.995876	0.995893	0.818148	0.995885	1	0	2596229.000000	1742287.000000	0.000000	485	.	.	227.000000	247.000000		0.919028340081	483	.	.	226.000000	247.000000		0.914979757085	2	.	.	1.000000	0.000000			2678	.	.	1574.000000	1067.000000		1.47516401125	485	.	.	238.000000	243.000000
INDEL	*	gc80to85_slop50	PASS	*	QUAL	*	0.995876	0.995893	0.818148	0.995885	1	0	2596229.000000	1742287.000000	0.000000	485	.	.	227.000000	247.000000		0.919028340081	483	.	.	226.000000	247.000000		0.914979757085	2	.	.	1.000000	0.000000			2678	.	.	1574.000000	1067.000000		1.47516401125	485	.	.	238.000000	243.000000
INDEL	*	gc85_slop50	ALL	*	QUAL	*	1.0	1.0	0.754915	1.0	0	0	544746.000000	401133.000000	0.000000	183	.	.	87.000000	91.000000		0.956043956044	183	.	.	87.000000	91.000000		0.956043956044	0	.	.	0.000000	0.000000			763	.	.	421.000000	326.000000		1.29141104294	187	.	.	95.000000	91.000000
INDEL	*	gc85_slop50	PASS	*	QUAL	*	1.0	1.0	0.754915	1.0	0	0	544746.000000	401133.000000	0.000000	183	.	.	87.000000	91.000000		0.956043956044	183	.	.	87.000000	91.000000		0.956043956044	0	.	.	0.000000	0.000000			763	.	.	421.000000	326.000000		1.29141104294	187	.	.	95.000000	91.000000
INDEL	*	gclt25orgt65_slop50	ALL	*	QUAL	*	0.996634	0.996452	0.584633	0.996543	86	75	191795155.000000	164164751.000000	0.000000	50510	.	.	29095.000000	18849.000000		1.54358321396	50340	.	.	29011.000000	18809.000000		1.54239991493	170	.	.	84.000000	40.000000		2.1	125525	.	.	84924.000000	37126.000000		2.28745353661	51954	.	.	32400.000000	18785.000000
INDEL	*	gclt25orgt65_slop50	PASS	*	QUAL	*	0.996634	0.996452	0.584633	0.996543	86	75	191795155.000000	164164751.000000	0.000000	50510	.	.	29095.000000	18849.000000		1.54358321396	50340	.	.	29011.000000	18809.000000		1.54239991493	170	.	.	84.000000	40.000000		2.1	125525	.	.	84924.000000	37126.000000		2.28745353661	51954	.	.	32400.000000	18785.000000
INDEL	*	gclt30orgt55_slop50	ALL	*	QUAL	*	0.995915	0.995464	0.515161	0.99569	477	442	923478456.000000	810513227.000000	0.000000	223268	.	.	126044.000000	83281.000000		1.51347846448	222356	.	.	125569.000000	83076.000000		1.5114954981	912	.	.	475.000000	205.000000		2.31707317073	479308	.	.	316334.000000	147620.000000		2.14289391681	231333	.	.	144054.000000	82987.000000
INDEL	*	gclt30orgt55_slop50	PASS	*	QUAL	*	0.995915	0.995464	0.515161	0.99569	477	442	923478456.000000	810513227.000000	0.000000	223268	.	.	126044.000000	83281.000000		1.51347846448	222356	.	.	125569.000000	83076.000000		1.5114954981	912	.	.	475.000000	205.000000		2.31707317073	479308	.	.	316334.000000	147620.000000		2.14289391681	231333	.	.	144054.000000	82987.000000
INDEL	*	gnomAD_InbreedingCoeff_slop1bp_merge1000bp	ALL	*	QUAL	*	0.977696	0.98383	0.819766	0.980754	76	23	13528469.000000	2276581.000000	0.000000	6008	.	.	1625.000000	3738.000000		0.434724451578	5874	.	.	1589.000000	3666.000000		0.433442444081	134	.	.	36.000000	72.000000		0.5	35343	.	.	22495.000000	12277.000000		1.83228801825	6267	.	.	2541.000000	3630.000000
INDEL	*	gnomAD_InbreedingCoeff_slop1bp_merge1000bp	PASS	*	QUAL	*	0.977696	0.98383	0.819766	0.980754	76	23	13528469.000000	2276581.000000	0.000000	6008	.	.	1625.000000	3738.000000		0.434724451578	5874	.	.	1589.000000	3666.000000		0.433442444081	134	.	.	36.000000	72.000000		0.5	35343	.	.	22495.000000	12277.000000		1.83228801825	6267	.	.	2541.000000	3630.000000
INDEL	*	lowmappabilityall	ALL	*	QUAL	*	0.990492	0.995213	0.866243	0.992847	12	2	248877152.000000	105002548.000000	0.000000	10412	.	.	6075.000000	4182.000000		1.45265423242	10313	.	.	5981.000000	4177.000000		1.43188891549	99	.	.	94.000000	5.000000		18.8	78082	.	.	42688.000000	34155.000000		1.24983164983	10394	.	.	6204.000000	4162.000000
INDEL	*	lowmappabilityall	PASS	*	QUAL	*	0.990492	0.995213	0.866243	0.992847	12	2	248877152.000000	105002548.000000	0.000000	10412	.	.	6075.000000	4182.000000		1.45265423242	10313	.	.	5981.000000	4177.000000		1.43188891549	99	.	.	94.000000	5.000000		18.8	78082	.	.	42688.000000	34155.000000		1.24983164983	10394	.	.	6204.000000	4162.000000
INDEL	*	nonunique_l100_m2_e1	ALL	*	QUAL	*	0.990492	0.995213	0.866168	0.992847	12	2	248847175.000000	105002548.000000	0.000000	10412	.	.	6075.000000	4182.000000		1.45265423242	10313	.	.	5981.000000	4177.000000		1.43188891549	99	.	.	94.000000	5.000000		18.8	78038	.	.	42668.000000	34131.000000		1.25012452023	10394	.	.	6204.000000	4162.000000
INDEL	*	nonunique_l100_m2_e1	PASS	*	QUAL	*	0.990492	0.995213	0.866168	0.992847	12	2	248847175.000000	105002548.000000	0.000000	10412	.	.	6075.000000	4182.000000		1.45265423242	10313	.	.	5981.000000	4177.000000		1.43188891549	99	.	.	94.000000	5.000000		18.8	78038	.	.	42668.000000	34131.000000		1.25012452023	10394	.	.	6204.000000	4162.000000
INDEL	*	nonunique_l250_m0_e0	ALL	*	QUAL	*	0.90583	0.957413	0.963877	0.930907	9	1	89246199.000000	13080805.000000	0.000000	669	.	.	460.000000	205.000000		2.24390243902	606	.	.	401.000000	201.000000		1.99502487562	63	.	.	59.000000	4.000000		14.75	17551	.	.	8337.000000	9085.000000		0.917666483214	607	.	.	406.000000	200.000000
INDEL	*	nonunique_l250_m0_e0	PASS	*	QUAL	*	0.90583	0.957413	0.963877	0.930907	9	1	89246199.000000	13080805.000000	0.000000	669	.	.	460.000000	205.000000		2.24390243902	606	.	.	401.000000	201.000000		1.99502487562	63	.	.	59.000000	4.000000		14.75	17551	.	.	8337.000000	9085.000000		0.917666483214	607	.	.	406.000000	200.000000
INDEL	*	notinAllHomopolymers_ge7bp_imperfectge11bp_slop5	ALL	*	QUAL	*	0.998147	0.998795	0.392799	0.998471	210	106	2850902975.000000	2479394549.000000	0.000000	296303	.	.	169514.000000	108211.000000		1.56651357071	295754	.	.	169211.000000	108096.000000		1.56537707223	549	.	.	303.000000	115.000000		2.6347826087	506934	.	.	324945.000000	168364.000000		1.93001472999	307440	.	.	193543.000000	107986.000000
INDEL	*	notinAllHomopolymers_ge7bp_imperfectge11bp_slop5	PASS	*	QUAL	*	0.998147	0.998795	0.392799	0.998471	210	106	2850902975.000000	2479394549.000000	0.000000	296303	.	.	169514.000000	108211.000000		1.56651357071	295754	.	.	169211.000000	108096.000000		1.56537707223	549	.	.	303.000000	115.000000		2.6347826087	506934	.	.	324945.000000	168364.000000		1.93001472999	307440	.	.	193543.000000	107986.000000
INDEL	*	notinAllTandemRepeatsandHomopolymers_slop5	ALL	*	QUAL	*	0.999079	0.999587	0.17225	0.999333	20	22	2682532985.000000	2419289583.000000	0.000000	186801	.	.	110921.000000	75743.000000		1.46443895806	186629	.	.	110777.000000	75715.000000		1.4630786502	172	.	.	144.000000	28.000000		5.14285714286	225445	.	.	134374.000000	90705.000000		1.48143983242	186535	.	.	110762.000000	75653.000000
INDEL	*	notinAllTandemRepeatsandHomopolymers_slop5	PASS	*	QUAL	*	0.999079	0.999587	0.17225	0.999333	20	22	2682532985.000000	2419289583.000000	0.000000	186801	.	.	110921.000000	75743.000000		1.46443895806	186629	.	.	110777.000000	75715.000000		1.4630786502	172	.	.	144.000000	28.000000		5.14285714286	225445	.	.	134374.000000	90705.000000		1.48143983242	186535	.	.	110762.000000	75653.000000
INDEL	*	notinallTandemRepeats	ALL	*	QUAL	*	0.996564	0.995801	0.413953	0.996182	743	832	2766510422.000000	2482138410.000000	0.000000	416437	.	.	238216.000000	161720.000000		1.47301508781	415006	.	.	237456.000000	161406.000000		1.47117207539	1431	.	.	760.000000	314.000000		2.42038216561	729458	.	.	463467.000000	247503.000000		1.87257124156	425702	.	.	259343.000000	161274.000000
INDEL	*	notinallTandemRepeats	PASS	*	QUAL	*	0.996564	0.995801	0.413953	0.996182	743	832	2766510422.000000	2482138410.000000	0.000000	416437	.	.	238216.000000	161720.000000		1.47301508781	415006	.	.	237456.000000	161406.000000		1.47117207539	1431	.	.	760.000000	314.000000		2.42038216561	729458	.	.	463467.000000	247503.000000		1.87257124156	425702	.	.	259343.000000	161274.000000
INDEL	*	notinalldifficultregions	ALL	*	QUAL	*	0.999652	0.999829	0.142815	0.99974	5	18	2310050737.000000	2138648950.000000	0.000000	157824	.	.	93947.000000	63761.000000		1.47342419347	157769	.	.	93907.000000	63746.000000		1.47314341292	55	.	.	40.000000	15.000000		2.66666666667	184056	.	.	109531.000000	74239.000000		1.47538355851	157743	.	.	93930.000000	63712.000000
INDEL	*	notinalldifficultregions	PASS	*	QUAL	*	0.999652	0.999829	0.142815	0.99974	5	18	2310050737.000000	2138648950.000000	0.000000	157824	.	.	93947.000000	63761.000000		1.47342419347	157769	.	.	93907.000000	63746.000000		1.47314341292	55	.	.	40.000000	15.000000		2.66666666667	184056	.	.	109531.000000	74239.000000		1.47538355851	157743	.	.	93930.000000	63712.000000
INDEL	*	notinalllowmapandsegdupregions	ALL	*	QUAL	*	0.996656	0.996167	0.413357	0.996411	919	913	2629174601.000000	2396976600.000000	0.000000	507752	.	.	286447.000000	186896.000000		1.53265452444	506054	.	.	285629.000000	186502.000000		1.53150636454	1698	.	.	818.000000	394.000000		2.07614213198	904006	.	.	592166.000000	282244.000000		2.09806408639	528296	.	.	331185.000000	186346.000000
INDEL	*	notinalllowmapandsegdupregions	PASS	*	QUAL	*	0.996656	0.996167	0.413357	0.996411	919	913	2629174601.000000	2396976600.000000	0.000000	507752	.	.	286447.000000	186896.000000		1.53265452444	506054	.	.	285629.000000	186502.000000		1.53150636454	1698	.	.	818.000000	394.000000		2.07614213198	904006	.	.	592166.000000	282244.000000		2.09806408639	528296	.	.	331185.000000	186346.000000
INDEL	*	notinlowmappabilityall	ALL	*	QUAL	*	0.996684	0.996201	0.423194	0.996442	921	914	2686003260.000000	2437240828.000000	0.000000	514764	.	.	290389.000000	189704.000000		1.53074790199	513057	.	.	289564.000000	189309.000000		1.52958390779	1707	.	.	825.000000	395.000000		2.08860759494	931814	.	.	610556.000000	290907.000000		2.09880133513	535434	.	.	335449.000000	189145.000000
INDEL	*	notinlowmappabilityall	PASS	*	QUAL	*	0.996684	0.996201	0.423194	0.996442	921	914	2686003260.000000	2437240828.000000	0.000000	514764	.	.	290389.000000	189704.000000		1.53074790199	513057	.	.	289564.000000	189309.000000		1.52958390779	1707	.	.	825.000000	395.000000		2.08860759494	931814	.	.	610556.000000	290907.000000		2.09880133513	535434	.	.	335449.000000	189145.000000
INDEL	*	notinrefseq_cds	ALL	*	QUAL	*	0.996566	0.99619	0.456215	0.996378	932	916	2900663794.000000	2510697467.000000	0.000000	525081	.	.	296344.000000	193937.000000		1.52804261178	523278	.	.	295429.000000	193536.000000		1.52648086144	1803	.	.	915.000000	401.000000		2.28179551122	1007406	.	.	651214.000000	324421.000000		2.00731148723	545725	.	.	341484.000000	193357.000000
INDEL	*	notinrefseq_cds	PASS	*	QUAL	*	0.996566	0.99619	0.456215	0.996378	932	916	2900663794.000000	2510697467.000000	0.000000	525081	.	.	296344.000000	193937.000000		1.52804261178	523278	.	.	295429.000000	193536.000000		1.52648086144	1803	.	.	915.000000	401.000000		2.28179551122	1007406	.	.	651214.000000	324421.000000		2.00731148723	545725	.	.	341484.000000	193357.000000
INDEL	*	notinsatellites_slop5	ALL	*	QUAL	*	0.996559	0.996187	0.444568	0.996373	933	916	2859227003.000000	2539540074.000000	0.000000	525064	.	.	296349.000000	193915.000000		1.52824175541	523257	.	.	295430.000000	193514.000000		1.52665956985	1807	.	.	919.000000	401.000000		2.29177057357	986259	.	.	647204.000000	307338.000000		2.10583787231	545711	.	.	341490.000000	193336.000000
INDEL	*	notinsatellites_slop5	PASS	*	QUAL	*	0.996559	0.996187	0.444568	0.996373	933	916	2859227003.000000	2539540074.000000	0.000000	525064	.	.	296349.000000	193915.000000		1.52824175541	523257	.	.	295430.000000	193514.000000		1.52665956985	1807	.	.	919.000000	401.000000		2.29177057357	986259	.	.	647204.000000	307338.000000		2.10583787231	545711	.	.	341490.000000	193336.000000
INDEL	*	notinsegdups	ALL	*	QUAL	*	0.996668	0.996203	0.435496	0.996435	920	914	2768020068.000000	2458255947.000000	0.000000	514632	.	.	290559.000000	189597.000000		1.53250842577	512917	.	.	289724.000000	189203.000000		1.5312865018	1715	.	.	835.000000	394.000000		2.1192893401	951687	.	.	614708.000000	306639.000000		2.0046634642	535191	.	.	335361.000000	189037.000000
INDEL	*	notinsegdups	PASS	*	QUAL	*	0.996668	0.996203	0.435496	0.996435	920	914	2768020068.000000	2458255947.000000	0.000000	514632	.	.	290559.000000	189597.000000		1.53250842577	512917	.	.	289724.000000	189203.000000		1.5312865018	1715	.	.	835.000000	394.000000		2.1192893401	951687	.	.	614708.000000	306639.000000		2.0046634642	535191	.	.	335361.000000	189037.000000
INDEL	*	notinsegdups_gt10kb	ALL	*	QUAL	*	0.996674	0.996207	0.437442	0.996441	920	914	2783039507.000000	2469464763.000000	0.000000	516284	.	.	291539.000000	190221.000000		1.53263309519	514567	.	.	290702.000000	189827.000000		1.53140491079	1717	.	.	837.000000	394.000000		2.12436548223	957950	.	.	618946.000000	308527.000000		2.00613236443	536858	.	.	336388.000000	189659.000000
INDEL	*	notinsegdups_gt10kb	PASS	*	QUAL	*	0.996674	0.996207	0.437442	0.996441	920	914	2783039507.000000	2469464763.000000	0.000000	516284	.	.	291539.000000	190221.000000		1.53263309519	514567	.	.	290702.000000	189827.000000		1.53140491079	1717	.	.	837.000000	394.000000		2.12436548223	957950	.	.	618946.000000	308527.000000		2.00613236443	536858	.	.	336388.000000	189659.000000
INDEL	*	population_CNV_FP_regions	ALL	*	QUAL	*	0.98452	0.987616	0.949468	0.986066	1	0	11067115.000000	2293995.000000	0.000000	323	.	.	158.000000	161.000000		0.981366459627	318	.	.	154.000000	160.000000		0.9625	5	.	.	4.000000	1.000000		4.0	6392	.	.	4500.000000	1766.000000		2.54813137033	319	.	.	157.000000	160.000000
INDEL	*	population_CNV_FP_regions	PASS	*	QUAL	*	0.98452	0.987616	0.949468	0.986066	1	0	11067115.000000	2293995.000000	0.000000	323	.	.	158.000000	161.000000		0.981366459627	318	.	.	154.000000	160.000000		0.9625	5	.	.	4.000000	1.000000		4.0	6392	.	.	4500.000000	1766.000000		2.54813137033	319	.	.	157.000000	160.000000
INDEL	*	refseq_cds	ALL	*	QUAL	*	0.989717	0.994911	0.466033	0.992307	1	0	34216554.000000	31545851.000000	0.000000	389	.	.	251.000000	134.000000		1.87313432836	385	.	.	247.000000	134.000000		1.84328358209	4	.	.	4.000000	0.000000			736	.	.	503.000000	223.000000		2.25560538117	391	.	.	255.000000	134.000000
INDEL	*	refseq_cds	PASS	*	QUAL	*	0.989717	0.994911	0.466033	0.992307	1	0	34216554.000000	31545851.000000	0.000000	389	.	.	251.000000	134.000000		1.87313432836	385	.	.	247.000000	134.000000		1.84328358209	4	.	.	4.000000	0.000000			736	.	.	503.000000	223.000000		2.25560538117	391	.	.	255.000000	134.000000
INDEL	*	satellites_slop5	ALL	*	QUAL	*	1.0	1.0	0.98159	1.0	0	0	75653409.000000	2703302.000000	0.000000	404	.	.	244.000000	156.000000		1.5641025641	404	.	.	244.000000	156.000000		1.5641025641	0	.	.	0.000000	0.000000			21890	.	.	4516.000000	17310.000000		0.260889659157	403	.	.	247.000000	155.000000
INDEL	*	satellites_slop5	PASS	*	QUAL	*	1.0	1.0	0.98159	1.0	0	0	75653409.000000	2703302.000000	0.000000	404	.	.	244.000000	156.000000		1.5641025641	404	.	.	244.000000	156.000000		1.5641025641	0	.	.	0.000000	0.000000			21890	.	.	4516.000000	17310.000000		0.260889659157	403	.	.	247.000000	155.000000
INDEL	*	segdups	ALL	*	QUAL	*	0.991507	0.995533	0.805696	0.993516	13	2	166860344.000000	83987429.000000	0.000000	10833	.	.	6032.000000	4472.000000		1.3488372093	10741	.	.	5948.000000	4465.000000		1.33213885778	92	.	.	84.000000	7.000000		12.0	56458	.	.	37014.000000	18005.000000		2.05576228825	10921	.	.	6376.000000	4452.000000
INDEL	*	segdups	PASS	*	QUAL	*	0.991507	0.995533	0.805696	0.993516	13	2	166860344.000000	83987429.000000	0.000000	10833	.	.	6032.000000	4472.000000		1.3488372093	10741	.	.	5948.000000	4465.000000		1.33213885778	92	.	.	84.000000	7.000000		12.0	56458	.	.	37014.000000	18005.000000		2.05576228825	10921	.	.	6376.000000	4452.000000
INDEL	*	segdups_gt10kb	ALL	*	QUAL	*	0.9902	0.995162	0.814658	0.992675	13	2	151840905.000000	72778613.000000	0.000000	9184	.	.	5055.000000	3849.000000		1.31332813718	9094	.	.	4973.000000	3842.000000		1.29437792816	90	.	.	82.000000	7.000000		11.7142857143	50183	.	.	32767.000000	16112.000000		2.03370158888	9256	.	.	5350.000000	3831.000000
INDEL	*	segdups_gt10kb	PASS	*	QUAL	*	0.9902	0.995162	0.814658	0.992675	13	2	151840905.000000	72778613.000000	0.000000	9184	.	.	5055.000000	3849.000000		1.31332813718	9094	.	.	4973.000000	3842.000000		1.29437792816	90	.	.	82.000000	7.000000		11.7142857143	50183	.	.	32767.000000	16112.000000		2.03370158888	9256	.	.	5350.000000	3831.000000
INDEL	C16_PLUS	*	ALL	*	QUAL	*	1.0	0.0	0.0	0.0	0	0	2809068885	2546949881.000000	0.000000	1	.	.	0.000000	0.000000			1	.	.	0.000000	0.000000			0	.	.	0.000000	0.000000			0	.	.	0.000000	0.000000			0	.	.	0.000000	0.000000
INDEL	C16_PLUS	*	PASS	*	QUAL	*	1.0	0.0	0.0	0.0	0	0	2809068885	2546949881.000000	0.000000	1	.	.	0.000000	0.000000			1	.	.	0.000000	0.000000			0	.	.	0.000000	0.000000			0	.	.	0.000000	0.000000			0	.	.	0.000000	0.000000
INDEL	C16_PLUS	AllAutosomes	ALL	*	QUAL	*	1.0	0.0	0.0	0.0	0	0	2756349822.000000	2542243376.000000	0.000000	1	.	.	0.000000	0.000000			1	.	.	0.000000	0.000000			0	.	.	0.000000	0.000000			0	.	.	0.000000	0.000000			0	.	.	0.000000	0.000000
INDEL	C16_PLUS	AllAutosomes	PASS	*	QUAL	*	1.0	0.0	0.0	0.0	0	0	2756349822.000000	2542243376.000000	0.000000	1	.	.	0.000000	0.000000			1	.	.	0.000000	0.000000			0	.	.	0.000000	0.000000			0	.	.	0.000000	0.000000			0	.	.	0.000000	0.000000
INDEL	C16_PLUS	AllHomopolymers_ge7bp_imperfectge11bp_slop5	ALL	*	QUAL	*	0.0	0.0	0.0		0	0	83977437.000000	62848827.000000	0.000000	0	.	.	0.000000	0.000000			0	.	.	0.000000	0.000000			0	.	.	0.000000	0.000000			0	.	.	0.000000	0.000000			0	.	.	0.000000	0.000000
INDEL	C16_PLUS	AllHomopolymers_ge7bp_imperfectge11bp_slop5	PASS	*	QUAL	*	0.0	0.0	0.0		0	0	83977437.000000	62848827.000000	0.000000	0	.	.	0.000000	0.000000			0	.	.	0.000000	0.000000			0	.	.	0.000000	0.000000			0	.	.	0.000000	0.000000			0	.	.	0.000000	0.000000
INDEL	C16_PLUS	AllTandemRepeats	ALL	*	QUAL	*	1.0	0.0	0.0	0.0	0	0	168369990.000000	60104966.000000	0.000000	1	.	.	0.000000	0.000000			1	.	.	0.000000	0.000000			0	.	.	0.000000	0.000000			0	.	.	0.000000	0.000000			0	.	.	0.000000	0.000000
INDEL	C16_PLUS	AllTandemRepeats	PASS	*	QUAL	*	1.0	0.0	0.0	0.0	0	0	168369990.000000	60104966.000000	0.000000	1	.	.	0.000000	0.000000			1	.	.	0.000000	0.000000			0	.	.	0.000000	0.000000			0	.	.	0.000000	0.000000			0	.	.	0.000000	0.000000
INDEL	C16_PLUS	AllTandemRepeats_201to10000bp_slop5	ALL	*	QUAL	*	0.0	0.0	0.0		0	0	40176355.000000	14932592.000000	0.000000	0	.	.	0.000000	0.000000			0	.	.	0.000000	0.000000			0	.	.	0.000000	0.000000			0	.	.	0.000000	0.000000			0	.	.	0.000000	0.000000
INDEL	C16_PLUS	AllTandemRepeats_201to10000bp_slop5	PASS	*	QUAL	*	0.0	0.0	0.0		0	0	40176355.000000	14932592.000000	0.000000	0	.	.	0.000000	0.000000			0	.	.	0.000000	0.000000			0	.	.	0.000000	0.000000			0	.	.	0.000000	0.000000			0	.	.	0.000000	0.000000
INDEL	C16_PLUS	AllTandemRepeats_51to200bp_slop5	ALL	*	QUAL	*	0.0	0.0	0.0		0	0	25887961.000000	19587746.000000	0.000000	0	.	.	0.000000	0.000000			0	.	.	0.000000	0.000000			0	.	.	0.000000	0.000000			0	.	.	0.000000	0.000000			0	.	.	0.000000	0.000000
INDEL	C16_PLUS	AllTandemRepeats_51to200bp_slop5	PASS	*	QUAL	*	0.0	0.0	0.0		0	0	25887961.000000	19587746.000000	0.000000	0	.	.	0.000000	0.000000			0	.	.	0.000000	0.000000			0	.	.	0.000000	0.000000			0	.	.	0.000000	0.000000			0	.	.	0.000000	0.000000
INDEL	C16_PLUS	AllTandemRepeats_ge10001bp_slop5	ALL	*	QUAL	*	0.0	0.0	0.0		0	0	73296207.000000	613095.000000	0.000000	0	.	.	0.000000	0.000000			0	.	.	0.000000	0.000000			0	.	.	0.000000	0.000000			0	.	.	0.000000	0.000000			0	.	.	0.000000	0.000000
INDEL	C16_PLUS	AllTandemRepeats_ge10001bp_slop5	PASS	*	QUAL	*	0.0	0.0	0.0		0	0	73296207.000000	613095.000000	0.000000	0	.	.	0.000000	0.000000			0	.	.	0.000000	0.000000			0	.	.	0.000000	0.000000			0	.	.	0.000000	0.000000			0	.	.	0.000000	0.000000
INDEL	C16_PLUS	AllTandemRepeats_ge101bp_slop5	ALL	*	QUAL	*	0.0	0.0	0.0		0	0	123639327.000000	22632619.000000	0.000000	0	.	.	0.000000	0.000000			0	.	.	0.000000	0.000000			0	.	.	0.000000	0.000000			0	.	.	0.000000	0.000000			0	.	.	0.000000	0.000000
INDEL	C16_PLUS	AllTandemRepeats_ge101bp_slop5	PASS	*	QUAL	*	0.0	0.0	0.0		0	0	123639327.000000	22632619.000000	0.000000	0	.	.	0.000000	0.000000			0	.	.	0.000000	0.000000			0	.	.	0.000000	0.000000			0	.	.	0.000000	0.000000			0	.	.	0.000000	0.000000
INDEL	C16_PLUS	AllTandemRepeats_le50bp_slop5	ALL	*	QUAL	*	1.0	0.0	0.0	0.0	0	0	29009467.000000	24971533.000000	0.000000	1	.	.	0.000000	0.000000			1	.	.	0.000000	0.000000			0	.	.	0.000000	0.000000			0	.	.	0.000000	0.000000			0	.	.	0.000000	0.000000
INDEL	C16_PLUS	AllTandemRepeats_le50bp_slop5	PASS	*	QUAL	*	1.0	0.0	0.0	0.0	0	0	29009467.000000	24971533.000000	0.000000	1	.	.	0.000000	0.000000			1	.	.	0.000000	0.000000			0	.	.	0.000000	0.000000			0	.	.	0.000000	0.000000			0	.	.	0.000000	0.000000
INDEL	C16_PLUS	AllTandemRepeatsandHomopolymers_slop5	ALL	*	QUAL	*	1.0	0.0	0.0	0.0	0	0	252347427.000000	122953793.000000	0.000000	1	.	.	0.000000	0.000000			1	.	.	0.000000	0.000000			0	.	.	0.000000	0.000000			0	.	.	0.000000	0.000000			0	.	.	0.000000	0.000000
INDEL	C16_PLUS	AllTandemRepeatsandHomopolymers_slop5	PASS	*	QUAL	*	1.0	0.0	0.0	0.0	0	0	252347427.000000	122953793.000000	0.000000	1	.	.	0.000000	0.000000			1	.	.	0.000000	0.000000			0	.	.	0.000000	0.000000			0	.	.	0.000000	0.000000			0	.	.	0.000000	0.000000
INDEL	C16_PLUS	BadPromoters	ALL	*	QUAL	*	0.0	0.0	0.0		0	0	197273.000000	149833.000000	0.000000	0	.	.	0.000000	0.000000			0	.	.	0.000000	0.000000			0	.	.	0.000000	0.000000			0	.	.	0.000000	0.000000			0	.	.	0.000000	0.000000
INDEL	C16_PLUS	BadPromoters	PASS	*	QUAL	*	0.0	0.0	0.0		0	0	197273.000000	149833.000000	0.000000	0	.	.	0.000000	0.000000			0	.	.	0.000000	0.000000			0	.	.	0.000000	0.000000			0	.	.	0.000000	0.000000			0	.	.	0.000000	0.000000
INDEL	C16_PLUS	CMRGv1.00_duplicationinKMT2C	ALL	*	QUAL	*	0.0	0.0	0.0		0	0	17000.000000	872.000000	0.000000	0	.	.	0.000000	0.000000			0	.	.	0.000000	0.000000			0	.	.	0.000000	0.000000			0	.	.	0.000000	0.000000			0	.	.	0.000000	0.000000
INDEL	C16_PLUS	CMRGv1.00_duplicationinKMT2C	PASS	*	QUAL	*	0.0	0.0	0.0		0	0	17000.000000	872.000000	0.000000	0	.	.	0.000000	0.000000			0	.	.	0.000000	0.000000			0	.	.	0.000000	0.000000			0	.	.	0.000000	0.000000			0	.	.	0.000000	0.000000
INDEL	C16_PLUS	CMRGv1.00_falselyduplicatedgenes	ALL	*	QUAL	*	0.0	0.0	0.0		0	0	93071.000000	65663.000000	0.000000	0	.	.	0.000000	0.000000			0	.	.	0.000000	0.000000			0	.	.	0.000000	0.000000			0	.	.	0.000000	0.000000			0	.	.	0.000000	0.000000
INDEL	C16_PLUS	CMRGv1.00_falselyduplicatedgenes	PASS	*	QUAL	*	0.0	0.0	0.0		0	0	93071.000000	65663.000000	0.000000	0	.	.	0.000000	0.000000			0	.	.	0.000000	0.000000			0	.	.	0.000000	0.000000			0	.	.	0.000000	0.000000			0	.	.	0.000000	0.000000
INDEL	C16_PLUS	HG001_v4.2.1_CNV_CCSandONT_elliptical_outlier	ALL	*	QUAL	*	0.0	0.0	0.0		0	0	25553295.000000	9629151.000000	0.000000	0	.	.	0.000000	0.000000			0	.	.	0.000000	0.000000			0	.	.	0.000000	0.000000			0	.	.	0.000000	0.000000			0	.	.	0.000000	0.000000
INDEL	C16_PLUS	HG001_v4.2.1_CNV_CCSandONT_elliptical_outlier	PASS	*	QUAL	*	0.0	0.0	0.0		0	0	25553295.000000	9629151.000000	0.000000	0	.	.	0.000000	0.000000			0	.	.	0.000000	0.000000			0	.	.	0.000000	0.000000			0	.	.	0.000000	0.000000			0	.	.	0.000000	0.000000
INDEL	C16_PLUS	HG001_v4.2.1_CNV_mrcanavarIllumina_CCShighcov_ONThighcov_intersection	ALL	*	QUAL	*	0.0	0.0	0.0		0	0	8956539.000000	1207973.000000	0.000000	0	.	.	0.000000	0.000000			0	.	.	0.000000	0.000000			0	.	.	0.000000	0.000000			0	.	.	0.000000	0.000000			0	.	.	0.000000	0.000000
INDEL	C16_PLUS	HG001_v4.2.1_CNV_mrcanavarIllumina_CCShighcov_ONThighcov_intersection	PASS	*	QUAL	*	0.0	0.0	0.0		0	0	8956539.000000	1207973.000000	0.000000	0	.	.	0.000000	0.000000			0	.	.	0.000000	0.000000			0	.	.	0.000000	0.000000			0	.	.	0.000000	0.000000			0	.	.	0.000000	0.000000
INDEL	C16_PLUS	HG001_v4.2.1_CNVsandSVs	ALL	*	QUAL	*	0.0	0.0	0.0		0	0	122746566.000000	33920752.000000	0.000000	0	.	.	0.000000	0.000000			0	.	.	0.000000	0.000000			0	.	.	0.000000	0.000000			0	.	.	0.000000	0.000000			0	.	.	0.000000	0.000000
INDEL	C16_PLUS	HG001_v4.2.1_CNVsandSVs	PASS	*	QUAL	*	0.0	0.0	0.0		0	0	122746566.000000	33920752.000000	0.000000	0	.	.	0.000000	0.000000			0	.	.	0.000000	0.000000			0	.	.	0.000000	0.000000			0	.	.	0.000000	0.000000			0	.	.	0.000000	0.000000
INDEL	C16_PLUS	HG001_v4.2.1_SV_pbsv_hifiasm_dipcall_svanalyzer_slop25percent	ALL	*	QUAL	*	0.0	0.0	0.0		0	0	103949908.000000	23166240.000000	0.000000	0	.	.	0.000000	0.000000			0	.	.	0.000000	0.000000			0	.	.	0.000000	0.000000			0	.	.	0.000000	0.000000			0	.	.	0.000000	0.000000
INDEL	C16_PLUS	HG001_v4.2.1_SV_pbsv_hifiasm_dipcall_svanalyzer_slop25percent	PASS	*	QUAL	*	0.0	0.0	0.0		0	0	103949908.000000	23166240.000000	0.000000	0	.	.	0.000000	0.000000			0	.	.	0.000000	0.000000			0	.	.	0.000000	0.000000			0	.	.	0.000000	0.000000			0	.	.	0.000000	0.000000
INDEL	C16_PLUS	HG001_v4.2.1_comphetindel10bp_slop50	ALL	*	QUAL	*	1.0	0.0	0.0	0.0	0	0	4999831.000000	3646401.000000	0.000000	1	.	.	0.000000	0.000000			1	.	.	0.000000	0.000000			0	.	.	0.000000	0.000000			0	.	.	0.000000	0.000000			0	.	.	0.000000	0.000000
INDEL	C16_PLUS	HG001_v4.2.1_comphetindel10bp_slop50	PASS	*	QUAL	*	1.0	0.0	0.0	0.0	0	0	4999831.000000	3646401.000000	0.000000	1	.	.	0.000000	0.000000			1	.	.	0.000000	0.000000			0	.	.	0.000000	0.000000			0	.	.	0.000000	0.000000			0	.	.	0.000000	0.000000
INDEL	C16_PLUS	HG001_v4.2.1_comphetsnp10bp_slop50	ALL	*	QUAL	*	1.0	0.0	0.0	0.0	0	0	2598497.000000	2459719.000000	0.000000	1	.	.	0.000000	0.000000			1	.	.	0.000000	0.000000			0	.	.	0.000000	0.000000			0	.	.	0.000000	0.000000			0	.	.	0.000000	0.000000
INDEL	C16_PLUS	HG001_v4.2.1_comphetsnp10bp_slop50	PASS	*	QUAL	*	1.0	0.0	0.0	0.0	0	0	2598497.000000	2459719.000000	0.000000	1	.	.	0.000000	0.000000			1	.	.	0.000000	0.000000			0	.	.	0.000000	0.000000			0	.	.	0.000000	0.000000			0	.	.	0.000000	0.000000
INDEL	C16_PLUS	HG001_v4.2.1_complexandSVs	ALL	*	QUAL	*	1.0	0.0	0.0	0.0	0	0	142879407.000000	51428130.000000	0.000000	1	.	.	0.000000	0.000000			1	.	.	0.000000	0.000000			0	.	.	0.000000	0.000000			0	.	.	0.000000	0.000000			0	.	.	0.000000	0.000000
INDEL	C16_PLUS	HG001_v4.2.1_complexandSVs	PASS	*	QUAL	*	1.0	0.0	0.0	0.0	0	0	142879407.000000	51428130.000000	0.000000	1	.	.	0.000000	0.000000			1	.	.	0.000000	0.000000			0	.	.	0.000000	0.000000			0	.	.	0.000000	0.000000			0	.	.	0.000000	0.000000
INDEL	C16_PLUS	HG001_v4.2.1_complexandSVs_alldifficultregions	ALL	*	QUAL	*	1.0	0.0	0.0	0.0	0	0	680758836.000000	448892152.000000	0.000000	1	.	.	0.000000	0.000000			1	.	.	0.000000	0.000000			0	.	.	0.000000	0.000000			0	.	.	0.000000	0.000000			0	.	.	0.000000	0.000000
INDEL	C16_PLUS	HG001_v4.2.1_complexandSVs_alldifficultregions	PASS	*	QUAL	*	1.0	0.0	0.0	0.0	0	0	680758836.000000	448892152.000000	0.000000	1	.	.	0.000000	0.000000			1	.	.	0.000000	0.000000			0	.	.	0.000000	0.000000			0	.	.	0.000000	0.000000			0	.	.	0.000000	0.000000
INDEL	C16_PLUS	HG001_v4.2.1_complexindel10bp_slop50	ALL	*	QUAL	*	0.0	0.0	0.0		0	0	2165851.000000	1667603.000000	0.000000	0	.	.	0.000000	0.000000			0	.	.	0.000000	0.000000			0	.	.	0.000000	0.000000			0	.	.	0.000000	0.000000			0	.	.	0.000000	0.000000
INDEL	C16_PLUS	HG001_v4.2.1_complexindel10bp_slop50	PASS	*	QUAL	*	0.0	0.0	0.0		0	0	2165851.000000	1667603.000000	0.000000	0	.	.	0.000000	0.000000			0	.	.	0.000000	0.000000			0	.	.	0.000000	0.000000			0	.	.	0.000000	0.000000			0	.	.	0.000000	0.000000
INDEL	C16_PLUS	HG001_v4.2.1_inversions_slop25percent	ALL	*	QUAL	*	0.0	0.0	0.0		0	0	4271107.000000	1477838.000000	0.000000	0	.	.	0.000000	0.000000			0	.	.	0.000000	0.000000			0	.	.	0.000000	0.000000			0	.	.	0.000000	0.000000			0	.	.	0.000000	0.000000
INDEL	C16_PLUS	HG001_v4.2.1_inversions_slop25percent	PASS	*	QUAL	*	0.0	0.0	0.0		0	0	4271107.000000	1477838.000000	0.000000	0	.	.	0.000000	0.000000			0	.	.	0.000000	0.000000			0	.	.	0.000000	0.000000			0	.	.	0.000000	0.000000			0	.	.	0.000000	0.000000
INDEL	C16_PLUS	HG001_v4.2.1_notin_complexandSVs_alldifficultregions	ALL	*	QUAL	*	0.0	0.0	0.0		0	0	2254121575.000000	2093351224.000000	0.000000	0	.	.	0.000000	0.000000			0	.	.	0.000000	0.000000			0	.	.	0.000000	0.000000			0	.	.	0.000000	0.000000			0	.	.	0.000000	0.000000
INDEL	C16_PLUS	HG001_v4.2.1_notin_complexandSVs_alldifficultregions	PASS	*	QUAL	*	0.0	0.0	0.0		0	0	2254121575.000000	2093351224.000000	0.000000	0	.	.	0.000000	0.000000			0	.	.	0.000000	0.000000			0	.	.	0.000000	0.000000			0	.	.	0.000000	0.000000			0	.	.	0.000000	0.000000
INDEL	C16_PLUS	HG001_v4.2.1_othercomplexwithin10bp_slop50	ALL	*	QUAL	*	0.0	0.0	0.0		0	0	1498222.000000	1298555.000000	0.000000	0	.	.	0.000000	0.000000			0	.	.	0.000000	0.000000			0	.	.	0.000000	0.000000			0	.	.	0.000000	0.000000			0	.	.	0.000000	0.000000
INDEL	C16_PLUS	HG001_v4.2.1_othercomplexwithin10bp_slop50	PASS	*	QUAL	*	0.0	0.0	0.0		0	0	1498222.000000	1298555.000000	0.000000	0	.	.	0.000000	0.000000			0	.	.	0.000000	0.000000			0	.	.	0.000000	0.000000			0	.	.	0.000000	0.000000			0	.	.	0.000000	0.000000
INDEL	C16_PLUS	HG001_v4.2.1_snpswithin10bp_slop50	ALL	*	QUAL	*	0.0	0.0	0.0		0	0	9260320.000000	8712964.000000	0.000000	0	.	.	0.000000	0.000000			0	.	.	0.000000	0.000000			0	.	.	0.000000	0.000000			0	.	.	0.000000	0.000000			0	.	.	0.000000	0.000000
INDEL	C16_PLUS	HG001_v4.2.1_snpswithin10bp_slop50	PASS	*	QUAL	*	0.0	0.0	0.0		0	0	9260320.000000	8712964.000000	0.000000	0	.	.	0.000000	0.000000			0	.	.	0.000000	0.000000			0	.	.	0.000000	0.000000			0	.	.	0.000000	0.000000			0	.	.	0.000000	0.000000
INDEL	C16_PLUS	HG002_hifiasmv0.11_ComplexVar_in_TRgt100	ALL	*	QUAL	*	0.0	0.0	0.0		0	0	33207990.000000	3738847.000000	0.000000	0	.	.	0.000000	0.000000			0	.	.	0.000000	0.000000			0	.	.	0.000000	0.000000			0	.	.	0.000000	0.000000			0	.	.	0.000000	0.000000
INDEL	C16_PLUS	HG002_hifiasmv0.11_ComplexVar_in_TRgt100	PASS	*	QUAL	*	0.0	0.0	0.0		0	0	33207990.000000	3738847.000000	0.000000	0	.	.	0.000000	0.000000			0	.	.	0.000000	0.000000			0	.	.	0.000000	0.000000			0	.	.	0.000000	0.000000			0	.	.	0.000000	0.000000
INDEL	C16_PLUS	HG002_v4.2.1_CNV_CCSandONT_elliptical_outlier	ALL	*	QUAL	*	0.0	0.0	0.0		0	0	39152503.000000	3341.000000	0.000000	0	.	.	0.000000	0.000000			0	.	.	0.000000	0.000000			0	.	.	0.000000	0.000000			0	.	.	0.000000	0.000000			0	.	.	0.000000	0.000000
INDEL	C16_PLUS	HG002_v4.2.1_CNV_CCSandONT_elliptical_outlier	PASS	*	QUAL	*	0.0	0.0	0.0		0	0	39152503.000000	3341.000000	0.000000	0	.	.	0.000000	0.000000			0	.	.	0.000000	0.000000			0	.	.	0.000000	0.000000			0	.	.	0.000000	0.000000			0	.	.	0.000000	0.000000
INDEL	C16_PLUS	HG002_v4.2.1_CNV_gt2assemblycontigs_ONTCanu_ONTFlye_CCSCanu	ALL	*	QUAL	*	0.0	0.0	0.0		0	0	12794035.000000	0.000000	0.000000	0	.	.	0.000000	0.000000			0	.	.	0.000000	0.000000			0	.	.	0.000000	0.000000			0	.	.	0.000000	0.000000			0	.	.	0.000000	0.000000
INDEL	C16_PLUS	HG002_v4.2.1_CNV_gt2assemblycontigs_ONTCanu_ONTFlye_CCSCanu	PASS	*	QUAL	*	0.0	0.0	0.0		0	0	12794035.000000	0.000000	0.000000	0	.	.	0.000000	0.000000			0	.	.	0.000000	0.000000			0	.	.	0.000000	0.000000			0	.	.	0.000000	0.000000			0	.	.	0.000000	0.000000
INDEL	C16_PLUS	HG002_v4.2.1_CNV_mrcanavarIllumina_CCShighcov_ONThighcov_intersection	ALL	*	QUAL	*	0.0	0.0	0.0		0	0	13732774.000000	1000.000000	0.000000	0	.	.	0.000000	0.000000			0	.	.	0.000000	0.000000			0	.	.	0.000000	0.000000			0	.	.	0.000000	0.000000			0	.	.	0.000000	0.000000
INDEL	C16_PLUS	HG002_v4.2.1_CNV_mrcanavarIllumina_CCShighcov_ONThighcov_intersection	PASS	*	QUAL	*	0.0	0.0	0.0		0	0	13732774.000000	1000.000000	0.000000	0	.	.	0.000000	0.000000			0	.	.	0.000000	0.000000			0	.	.	0.000000	0.000000			0	.	.	0.000000	0.000000			0	.	.	0.000000	0.000000
INDEL	C16_PLUS	HG002_v4.2.1_CNVsandSVs	ALL	*	QUAL	*	1.0	0.0	0.0	0.0	0	0	90176126.000000	170046.000000	0.000000	1	.	.	0.000000	0.000000			1	.	.	0.000000	0.000000			0	.	.	0.000000	0.000000			0	.	.	0.000000	0.000000			0	.	.	0.000000	0.000000
INDEL	C16_PLUS	HG002_v4.2.1_CNVsandSVs	PASS	*	QUAL	*	1.0	0.0	0.0	0.0	0	0	90176126.000000	170046.000000	0.000000	1	.	.	0.000000	0.000000			1	.	.	0.000000	0.000000			0	.	.	0.000000	0.000000			0	.	.	0.000000	0.000000			0	.	.	0.000000	0.000000
INDEL	C16_PLUS	HG002_v4.2.1_Tier1plusTier2_v0.6.1	ALL	*	QUAL	*	1.0	0.0	0.0	0.0	0	0	32635612.000000	77849.000000	0.000000	1	.	.	0.000000	0.000000			1	.	.	0.000000	0.000000			0	.	.	0.000000	0.000000			0	.	.	0.000000	0.000000			0	.	.	0.000000	0.000000
INDEL	C16_PLUS	HG002_v4.2.1_Tier1plusTier2_v0.6.1	PASS	*	QUAL	*	1.0	0.0	0.0	0.0	0	0	32635612.000000	77849.000000	0.000000	1	.	.	0.000000	0.000000			1	.	.	0.000000	0.000000			0	.	.	0.000000	0.000000			0	.	.	0.000000	0.000000			0	.	.	0.000000	0.000000
INDEL	C16_PLUS	HG002_v4.2.1_Tier1plusTier2_v0.6.1_slop25percent	ALL	*	QUAL	*	1.0	0.0	0.0	0.0	0	0	48088781.000000	169046.000000	0.000000	1	.	.	0.000000	0.000000			1	.	.	0.000000	0.000000			0	.	.	0.000000	0.000000			0	.	.	0.000000	0.000000			0	.	.	0.000000	0.000000
INDEL	C16_PLUS	HG002_v4.2.1_Tier1plusTier2_v0.6.1_slop25percent	PASS	*	QUAL	*	1.0	0.0	0.0	0.0	0	0	48088781.000000	169046.000000	0.000000	1	.	.	0.000000	0.000000			1	.	.	0.000000	0.000000			0	.	.	0.000000	0.000000			0	.	.	0.000000	0.000000			0	.	.	0.000000	0.000000
INDEL	C16_PLUS	HG002_v4.2.1_comphetindel10bp_slop50	ALL	*	QUAL	*	1.0	0.0	0.0	0.0	0	0	5583186.000000	4314535.000000	0.000000	1	.	.	0.000000	0.000000			1	.	.	0.000000	0.000000			0	.	.	0.000000	0.000000			0	.	.	0.000000	0.000000			0	.	.	0.000000	0.000000
INDEL	C16_PLUS	HG002_v4.2.1_comphetindel10bp_slop50	PASS	*	QUAL	*	1.0	0.0	0.0	0.0	0	0	5583186.000000	4314535.000000	0.000000	1	.	.	0.000000	0.000000			1	.	.	0.000000	0.000000			0	.	.	0.000000	0.000000			0	.	.	0.000000	0.000000			0	.	.	0.000000	0.000000
INDEL	C16_PLUS	HG002_v4.2.1_comphetsnp10bp_slop50	ALL	*	QUAL	*	1.0	0.0	0.0	0.0	0	0	2839747.000000	2699322.000000	0.000000	1	.	.	0.000000	0.000000			1	.	.	0.000000	0.000000			0	.	.	0.000000	0.000000			0	.	.	0.000000	0.000000			0	.	.	0.000000	0.000000
INDEL	C16_PLUS	HG002_v4.2.1_comphetsnp10bp_slop50	PASS	*	QUAL	*	1.0	0.0	0.0	0.0	0	0	2839747.000000	2699322.000000	0.000000	1	.	.	0.000000	0.000000			1	.	.	0.000000	0.000000			0	.	.	0.000000	0.000000			0	.	.	0.000000	0.000000			0	.	.	0.000000	0.000000
INDEL	C16_PLUS	HG002_v4.2.1_complexandSVs	ALL	*	QUAL	*	1.0	0.0	0.0	0.0	0	0	111762949.000000	19309207.000000	0.000000	1	.	.	0.000000	0.000000			1	.	.	0.000000	0.000000			0	.	.	0.000000	0.000000			0	.	.	0.000000	0.000000			0	.	.	0.000000	0.000000
INDEL	C16_PLUS	HG002_v4.2.1_complexandSVs	PASS	*	QUAL	*	1.0	0.0	0.0	0.0	0	0	111762949.000000	19309207.000000	0.000000	1	.	.	0.000000	0.000000			1	.	.	0.000000	0.000000			0	.	.	0.000000	0.000000			0	.	.	0.000000	0.000000			0	.	.	0.000000	0.000000
INDEL	C16_PLUS	HG002_v4.2.1_complexandSVs_alldifficultregions	ALL	*	QUAL	*	1.0	0.0	0.0	0.0	0	0	675622751.000000	428750722.000000	0.000000	1	.	.	0.000000	0.000000			1	.	.	0.000000	0.000000			0	.	.	0.000000	0.000000			0	.	.	0.000000	0.000000			0	.	.	0.000000	0.000000
INDEL	C16_PLUS	HG002_v4.2.1_complexandSVs_alldifficultregions	PASS	*	QUAL	*	1.0	0.0	0.0	0.0	0	0	675622751.000000	428750722.000000	0.000000	1	.	.	0.000000	0.000000			1	.	.	0.000000	0.000000			0	.	.	0.000000	0.000000			0	.	.	0.000000	0.000000			0	.	.	0.000000	0.000000
INDEL	C16_PLUS	HG002_v4.2.1_complexindel10bp_slop50	ALL	*	QUAL	*	0.0	0.0	0.0		0	0	2371853.000000	1873067.000000	0.000000	0	.	.	0.000000	0.000000			0	.	.	0.000000	0.000000			0	.	.	0.000000	0.000000			0	.	.	0.000000	0.000000			0	.	.	0.000000	0.000000
INDEL	C16_PLUS	HG002_v4.2.1_complexindel10bp_slop50	PASS	*	QUAL	*	0.0	0.0	0.0		0	0	2371853.000000	1873067.000000	0.000000	0	.	.	0.000000	0.000000			0	.	.	0.000000	0.000000			0	.	.	0.000000	0.000000			0	.	.	0.000000	0.000000			0	.	.	0.000000	0.000000
INDEL	C16_PLUS	HG002_v4.2.1_inversions_slop25percent	ALL	*	QUAL	*	0.0	0.0	0.0		0	0	966818.000000	0.000000	0.000000	0	.	.	0.000000	0.000000			0	.	.	0.000000	0.000000			0	.	.	0.000000	0.000000			0	.	.	0.000000	0.000000			0	.	.	0.000000	0.000000
INDEL	C16_PLUS	HG002_v4.2.1_inversions_slop25percent	PASS	*	QUAL	*	0.0	0.0	0.0		0	0	966818.000000	0.000000	0.000000	0	.	.	0.000000	0.000000			0	.	.	0.000000	0.000000			0	.	.	0.000000	0.000000			0	.	.	0.000000	0.000000			0	.	.	0.000000	0.000000
INDEL	C16_PLUS	HG002_v4.2.1_notin_complexandSVs_alldifficultregions	ALL	*	QUAL	*	0.0	0.0	0.0		0	0	2259257660.000000	2113492654.000000	0.000000	0	.	.	0.000000	0.000000			0	.	.	0.000000	0.000000			0	.	.	0.000000	0.000000			0	.	.	0.000000	0.000000			0	.	.	0.000000	0.000000
INDEL	C16_PLUS	HG002_v4.2.1_notin_complexandSVs_alldifficultregions	PASS	*	QUAL	*	0.0	0.0	0.0		0	0	2259257660.000000	2113492654.000000	0.000000	0	.	.	0.000000	0.000000			0	.	.	0.000000	0.000000			0	.	.	0.000000	0.000000			0	.	.	0.000000	0.000000			0	.	.	0.000000	0.000000
INDEL	C16_PLUS	HG002_v4.2.1_othercomplexwithin10bp_slop50	ALL	*	QUAL	*	0.0	0.0	0.0		0	0	1618726.000000	1409776.000000	0.000000	0	.	.	0.000000	0.000000			0	.	.	0.000000	0.000000			0	.	.	0.000000	0.000000			0	.	.	0.000000	0.000000			0	.	.	0.000000	0.000000
INDEL	C16_PLUS	HG002_v4.2.1_othercomplexwithin10bp_slop50	PASS	*	QUAL	*	0.0	0.0	0.0		0	0	1618726.000000	1409776.000000	0.000000	0	.	.	0.000000	0.000000			0	.	.	0.000000	0.000000			0	.	.	0.000000	0.000000			0	.	.	0.000000	0.000000			0	.	.	0.000000	0.000000
INDEL	C16_PLUS	HG002_v4.2.1_snpswithin10bp_slop50	ALL	*	QUAL	*	0.0	0.0	0.0		0	0	9579557.000000	9106388.000000	0.000000	0	.	.	0.000000	0.000000			0	.	.	0.000000	0.000000			0	.	.	0.000000	0.000000			0	.	.	0.000000	0.000000			0	.	.	0.000000	0.000000
INDEL	C16_PLUS	HG002_v4.2.1_snpswithin10bp_slop50	PASS	*	QUAL	*	0.0	0.0	0.0		0	0	9579557.000000	9106388.000000	0.000000	0	.	.	0.000000	0.000000			0	.	.	0.000000	0.000000			0	.	.	0.000000	0.000000			0	.	.	0.000000	0.000000			0	.	.	0.000000	0.000000
INDEL	C16_PLUS	HG003_v4.2.1_CNV_CCSandONT_elliptical_outlier	ALL	*	QUAL	*	0.0	0.0	0.0		0	0	34890917.000000	8371495.000000	0.000000	0	.	.	0.000000	0.000000			0	.	.	0.000000	0.000000			0	.	.	0.000000	0.000000			0	.	.	0.000000	0.000000			0	.	.	0.000000	0.000000
INDEL	C16_PLUS	HG003_v4.2.1_CNV_CCSandONT_elliptical_outlier	PASS	*	QUAL	*	0.0	0.0	0.0		0	0	34890917.000000	8371495.000000	0.000000	0	.	.	0.000000	0.000000			0	.	.	0.000000	0.000000			0	.	.	0.000000	0.000000			0	.	.	0.000000	0.000000			0	.	.	0.000000	0.000000
INDEL	C16_PLUS	HG003_v4.2.1_CNV_mrcanavarIllumina_CCShighcov_ONThighcov_intersection	ALL	*	QUAL	*	0.0	0.0	0.0		0	0	8315700.000000	650012.000000	0.000000	0	.	.	0.000000	0.000000			0	.	.	0.000000	0.000000			0	.	.	0.000000	0.000000			0	.	.	0.000000	0.000000			0	.	.	0.000000	0.000000
INDEL	C16_PLUS	HG003_v4.2.1_CNV_mrcanavarIllumina_CCShighcov_ONThighcov_intersection	PASS	*	QUAL	*	0.0	0.0	0.0		0	0	8315700.000000	650012.000000	0.000000	0	.	.	0.000000	0.000000			0	.	.	0.000000	0.000000			0	.	.	0.000000	0.000000			0	.	.	0.000000	0.000000			0	.	.	0.000000	0.000000
INDEL	C16_PLUS	HG003_v4.2.1_CNVsandSVs	ALL	*	QUAL	*	1.0	0.0	0.0	0.0	0	0	112809506.000000	10857214.000000	0.000000	1	.	.	0.000000	0.000000			1	.	.	0.000000	0.000000			0	.	.	0.000000	0.000000			0	.	.	0.000000	0.000000			0	.	.	0.000000	0.000000
INDEL	C16_PLUS	HG003_v4.2.1_CNVsandSVs	PASS	*	QUAL	*	1.0	0.0	0.0	0.0	0	0	112809506.000000	10857214.000000	0.000000	1	.	.	0.000000	0.000000			1	.	.	0.000000	0.000000			0	.	.	0.000000	0.000000			0	.	.	0.000000	0.000000			0	.	.	0.000000	0.000000
INDEL	C16_PLUS	HG003_v4.2.1_SV_pbsv_slop25percent	ALL	*	QUAL	*	0.0	0.0	0.0		0	0	52584786.000000	2346125.000000	0.000000	0	.	.	0.000000	0.000000			0	.	.	0.000000	0.000000			0	.	.	0.000000	0.000000			0	.	.	0.000000	0.000000			0	.	.	0.000000	0.000000
INDEL	C16_PLUS	HG003_v4.2.1_SV_pbsv_slop25percent	PASS	*	QUAL	*	0.0	0.0	0.0		0	0	52584786.000000	2346125.000000	0.000000	0	.	.	0.000000	0.000000			0	.	.	0.000000	0.000000			0	.	.	0.000000	0.000000			0	.	.	0.000000	0.000000			0	.	.	0.000000	0.000000
INDEL	C16_PLUS	HG003_v4.2.1_comphetindel10bp_slop50	ALL	*	QUAL	*	1.0	0.0	0.0	0.0	0	0	4797668.000000	3416782.000000	0.000000	1	.	.	0.000000	0.000000			1	.	.	0.000000	0.000000			0	.	.	0.000000	0.000000			0	.	.	0.000000	0.000000			0	.	.	0.000000	0.000000
INDEL	C16_PLUS	HG003_v4.2.1_comphetindel10bp_slop50	PASS	*	QUAL	*	1.0	0.0	0.0	0.0	0	0	4797668.000000	3416782.000000	0.000000	1	.	.	0.000000	0.000000			1	.	.	0.000000	0.000000			0	.	.	0.000000	0.000000			0	.	.	0.000000	0.000000			0	.	.	0.000000	0.000000
INDEL	C16_PLUS	HG003_v4.2.1_comphetsnp10bp_slop50	ALL	*	QUAL	*	0.0	0.0	0.0		0	0	1264760.000000	1225144.000000	0.000000	0	.	.	0.000000	0.000000			0	.	.	0.000000	0.000000			0	.	.	0.000000	0.000000			0	.	.	0.000000	0.000000			0	.	.	0.000000	0.000000
INDEL	C16_PLUS	HG003_v4.2.1_comphetsnp10bp_slop50	PASS	*	QUAL	*	0.0	0.0	0.0		0	0	1264760.000000	1225144.000000	0.000000	0	.	.	0.000000	0.000000			0	.	.	0.000000	0.000000			0	.	.	0.000000	0.000000			0	.	.	0.000000	0.000000			0	.	.	0.000000	0.000000
INDEL	C16_PLUS	HG003_v4.2.1_complexandSVs	ALL	*	QUAL	*	1.0	0.0	0.0	0.0	0	0	133792062.000000	29115446.000000	0.000000	1	.	.	0.000000	0.000000			1	.	.	0.000000	0.000000			0	.	.	0.000000	0.000000			0	.	.	0.000000	0.000000			0	.	.	0.000000	0.000000
INDEL	C16_PLUS	HG003_v4.2.1_complexandSVs	PASS	*	QUAL	*	1.0	0.0	0.0	0.0	0	0	133792062.000000	29115446.000000	0.000000	1	.	.	0.000000	0.000000			1	.	.	0.000000	0.000000			0	.	.	0.000000	0.000000			0	.	.	0.000000	0.000000			0	.	.	0.000000	0.000000
INDEL	C16_PLUS	HG003_v4.2.1_complexandSVs_alldifficultregions	ALL	*	QUAL	*	1.0	0.0	0.0	0.0	0	0	679282398.000000	435954035.000000	0.000000	1	.	.	0.000000	0.000000			1	.	.	0.000000	0.000000			0	.	.	0.000000	0.000000			0	.	.	0.000000	0.000000			0	.	.	0.000000	0.000000
INDEL	C16_PLUS	HG003_v4.2.1_complexandSVs_alldifficultregions	PASS	*	QUAL	*	1.0	0.0	0.0	0.0	0	0	679282398.000000	435954035.000000	0.000000	1	.	.	0.000000	0.000000			1	.	.	0.000000	0.000000			0	.	.	0.000000	0.000000			0	.	.	0.000000	0.000000			0	.	.	0.000000	0.000000
INDEL	C16_PLUS	HG003_v4.2.1_complexindel10bp_slop50	ALL	*	QUAL	*	0.0	0.0	0.0		0	0	1575843.000000	1232898.000000	0.000000	0	.	.	0.000000	0.000000			0	.	.	0.000000	0.000000			0	.	.	0.000000	0.000000			0	.	.	0.000000	0.000000			0	.	.	0.000000	0.000000
INDEL	C16_PLUS	HG003_v4.2.1_complexindel10bp_slop50	PASS	*	QUAL	*	0.0	0.0	0.0		0	0	1575843.000000	1232898.000000	0.000000	0	.	.	0.000000	0.000000			0	.	.	0.000000	0.000000			0	.	.	0.000000	0.000000			0	.	.	0.000000	0.000000			0	.	.	0.000000	0.000000
INDEL	C16_PLUS	HG003_v4.2.1_notin_complexandSVs_alldifficultregions	ALL	*	QUAL	*	0.0	0.0	0.0		0	0	2255598013.000000	2106289341.000000	0.000000	0	.	.	0.000000	0.000000			0	.	.	0.000000	0.000000			0	.	.	0.000000	0.000000			0	.	.	0.000000	0.000000			0	.	.	0.000000	0.000000
INDEL	C16_PLUS	HG003_v4.2.1_notin_complexandSVs_alldifficultregions	PASS	*	QUAL	*	0.0	0.0	0.0		0	0	2255598013.000000	2106289341.000000	0.000000	0	.	.	0.000000	0.000000			0	.	.	0.000000	0.000000			0	.	.	0.000000	0.000000			0	.	.	0.000000	0.000000			0	.	.	0.000000	0.000000
INDEL	C16_PLUS	HG003_v4.2.1_othercomplexwithin10bp_slop50	ALL	*	QUAL	*	0.0	0.0	0.0		0	0	4496448.000000	3832185.000000	0.000000	0	.	.	0.000000	0.000000			0	.	.	0.000000	0.000000			0	.	.	0.000000	0.000000			0	.	.	0.000000	0.000000			0	.	.	0.000000	0.000000
INDEL	C16_PLUS	HG003_v4.2.1_othercomplexwithin10bp_slop50	PASS	*	QUAL	*	0.0	0.0	0.0		0	0	4496448.000000	3832185.000000	0.000000	0	.	.	0.000000	0.000000			0	.	.	0.000000	0.000000			0	.	.	0.000000	0.000000			0	.	.	0.000000	0.000000			0	.	.	0.000000	0.000000
INDEL	C16_PLUS	HG003_v4.2.1_snpswithin10bp_slop50	ALL	*	QUAL	*	0.0	0.0	0.0		0	0	9196487.000000	8764742.000000	0.000000	0	.	.	0.000000	0.000000			0	.	.	0.000000	0.000000			0	.	.	0.000000	0.000000			0	.	.	0.000000	0.000000			0	.	.	0.000000	0.000000
INDEL	C16_PLUS	HG003_v4.2.1_snpswithin10bp_slop50	PASS	*	QUAL	*	0.0	0.0	0.0		0	0	9196487.000000	8764742.000000	0.000000	0	.	.	0.000000	0.000000			0	.	.	0.000000	0.000000			0	.	.	0.000000	0.000000			0	.	.	0.000000	0.000000			0	.	.	0.000000	0.000000
INDEL	C16_PLUS	HG004_v4.2.1_CNV_CCSandONT_elliptical_outlier	ALL	*	QUAL	*	0.0	0.0	0.0		0	0	33808370.000000	7847501.000000	0.000000	0	.	.	0.000000	0.000000			0	.	.	0.000000	0.000000			0	.	.	0.000000	0.000000			0	.	.	0.000000	0.000000			0	.	.	0.000000	0.000000
INDEL	C16_PLUS	HG004_v4.2.1_CNV_CCSandONT_elliptical_outlier	PASS	*	QUAL	*	0.0	0.0	0.0		0	0	33808370.000000	7847501.000000	0.000000	0	.	.	0.000000	0.000000			0	.	.	0.000000	0.000000			0	.	.	0.000000	0.000000			0	.	.	0.000000	0.000000			0	.	.	0.000000	0.000000
INDEL	C16_PLUS	HG004_v4.2.1_CNV_mrcanavarIllumina_CCShighcov_ONThighcov_intersection	ALL	*	QUAL	*	0.0	0.0	0.0		0	0	7984544.000000	405558.000000	0.000000	0	.	.	0.000000	0.000000			0	.	.	0.000000	0.000000			0	.	.	0.000000	0.000000			0	.	.	0.000000	0.000000			0	.	.	0.000000	0.000000
INDEL	C16_PLUS	HG004_v4.2.1_CNV_mrcanavarIllumina_CCShighcov_ONThighcov_intersection	PASS	*	QUAL	*	0.0	0.0	0.0		0	0	7984544.000000	405558.000000	0.000000	0	.	.	0.000000	0.000000			0	.	.	0.000000	0.000000			0	.	.	0.000000	0.000000			0	.	.	0.000000	0.000000			0	.	.	0.000000	0.000000
INDEL	C16_PLUS	HG004_v4.2.1_CNVsandSVs	ALL	*	QUAL	*	1.0	0.0	0.0	0.0	0	0	119292915.000000	14096198.000000	0.000000	1	.	.	0.000000	0.000000			1	.	.	0.000000	0.000000			0	.	.	0.000000	0.000000			0	.	.	0.000000	0.000000			0	.	.	0.000000	0.000000
INDEL	C16_PLUS	HG004_v4.2.1_CNVsandSVs	PASS	*	QUAL	*	1.0	0.0	0.0	0.0	0	0	119292915.000000	14096198.000000	0.000000	1	.	.	0.000000	0.000000			1	.	.	0.000000	0.000000			0	.	.	0.000000	0.000000			0	.	.	0.000000	0.000000			0	.	.	0.000000	0.000000
INDEL	C16_PLUS	HG004_v4.2.1_SV_pbsv_slop25percent	ALL	*	QUAL	*	1.0	0.0	0.0	0.0	0	0	63060811.000000	6146505.000000	0.000000	1	.	.	0.000000	0.000000			1	.	.	0.000000	0.000000			0	.	.	0.000000	0.000000			0	.	.	0.000000	0.000000			0	.	.	0.000000	0.000000
INDEL	C16_PLUS	HG004_v4.2.1_SV_pbsv_slop25percent	PASS	*	QUAL	*	1.0	0.0	0.0	0.0	0	0	63060811.000000	6146505.000000	0.000000	1	.	.	0.000000	0.000000			1	.	.	0.000000	0.000000			0	.	.	0.000000	0.000000			0	.	.	0.000000	0.000000			0	.	.	0.000000	0.000000
INDEL	C16_PLUS	HG004_v4.2.1_comphetindel10bp_slop50	ALL	*	QUAL	*	1.0	0.0	0.0	0.0	0	0	4933578.000000	3468417.000000	0.000000	1	.	.	0.000000	0.000000			1	.	.	0.000000	0.000000			0	.	.	0.000000	0.000000			0	.	.	0.000000	0.000000			0	.	.	0.000000	0.000000
INDEL	C16_PLUS	HG004_v4.2.1_comphetindel10bp_slop50	PASS	*	QUAL	*	1.0	0.0	0.0	0.0	0	0	4933578.000000	3468417.000000	0.000000	1	.	.	0.000000	0.000000			1	.	.	0.000000	0.000000			0	.	.	0.000000	0.000000			0	.	.	0.000000	0.000000			0	.	.	0.000000	0.000000
INDEL	C16_PLUS	HG004_v4.2.1_comphetsnp10bp_slop50	ALL	*	QUAL	*	1.0	0.0	0.0	0.0	0	0	1201796.000000	1155817.000000	0.000000	1	.	.	0.000000	0.000000			1	.	.	0.000000	0.000000			0	.	.	0.000000	0.000000			0	.	.	0.000000	0.000000			0	.	.	0.000000	0.000000
INDEL	C16_PLUS	HG004_v4.2.1_comphetsnp10bp_slop50	PASS	*	QUAL	*	1.0	0.0	0.0	0.0	0	0	1201796.000000	1155817.000000	0.000000	1	.	.	0.000000	0.000000			1	.	.	0.000000	0.000000			0	.	.	0.000000	0.000000			0	.	.	0.000000	0.000000			0	.	.	0.000000	0.000000
INDEL	C16_PLUS	HG004_v4.2.1_complexandSVs	ALL	*	QUAL	*	1.0	0.0	0.0	0.0	0	0	140470365.000000	32431210.000000	0.000000	1	.	.	0.000000	0.000000			1	.	.	0.000000	0.000000			0	.	.	0.000000	0.000000			0	.	.	0.000000	0.000000			0	.	.	0.000000	0.000000
INDEL	C16_PLUS	HG004_v4.2.1_complexandSVs	PASS	*	QUAL	*	1.0	0.0	0.0	0.0	0	0	140470365.000000	32431210.000000	0.000000	1	.	.	0.000000	0.000000			1	.	.	0.000000	0.000000			0	.	.	0.000000	0.000000			0	.	.	0.000000	0.000000			0	.	.	0.000000	0.000000
INDEL	C16_PLUS	HG004_v4.2.1_complexandSVs_alldifficultregions	ALL	*	QUAL	*	1.0	0.0	0.0	0.0	0	0	680680321.000000	437264653.000000	0.000000	1	.	.	0.000000	0.000000			1	.	.	0.000000	0.000000			0	.	.	0.000000	0.000000			0	.	.	0.000000	0.000000			0	.	.	0.000000	0.000000
INDEL	C16_PLUS	HG004_v4.2.1_complexandSVs_alldifficultregions	PASS	*	QUAL	*	1.0	0.0	0.0	0.0	0	0	680680321.000000	437264653.000000	0.000000	1	.	.	0.000000	0.000000			1	.	.	0.000000	0.000000			0	.	.	0.000000	0.000000			0	.	.	0.000000	0.000000			0	.	.	0.000000	0.000000
INDEL	C16_PLUS	HG004_v4.2.1_complexindel10bp_slop50	ALL	*	QUAL	*	0.0	0.0	0.0		0	0	1568117.000000	1219511.000000	0.000000	0	.	.	0.000000	0.000000			0	.	.	0.000000	0.000000			0	.	.	0.000000	0.000000			0	.	.	0.000000	0.000000			0	.	.	0.000000	0.000000
INDEL	C16_PLUS	HG004_v4.2.1_complexindel10bp_slop50	PASS	*	QUAL	*	0.0	0.0	0.0		0	0	1568117.000000	1219511.000000	0.000000	0	.	.	0.000000	0.000000			0	.	.	0.000000	0.000000			0	.	.	0.000000	0.000000			0	.	.	0.000000	0.000000			0	.	.	0.000000	0.000000
INDEL	C16_PLUS	HG004_v4.2.1_notin_complexandSVs_alldifficultregions	ALL	*	QUAL	*	0.0	0.0	0.0		0	0	2254200090.000000	2104978723.000000	0.000000	0	.	.	0.000000	0.000000			0	.	.	0.000000	0.000000			0	.	.	0.000000	0.000000			0	.	.	0.000000	0.000000			0	.	.	0.000000	0.000000
INDEL	C16_PLUS	HG004_v4.2.1_notin_complexandSVs_alldifficultregions	PASS	*	QUAL	*	0.0	0.0	0.0		0	0	2254200090.000000	2104978723.000000	0.000000	0	.	.	0.000000	0.000000			0	.	.	0.000000	0.000000			0	.	.	0.000000	0.000000			0	.	.	0.000000	0.000000			0	.	.	0.000000	0.000000
INDEL	C16_PLUS	HG004_v4.2.1_othercomplexwithin10bp_slop50	ALL	*	QUAL	*	0.0	0.0	0.0		0	0	4697947.000000	4014442.000000	0.000000	0	.	.	0.000000	0.000000			0	.	.	0.000000	0.000000			0	.	.	0.000000	0.000000			0	.	.	0.000000	0.000000			0	.	.	0.000000	0.000000
INDEL	C16_PLUS	HG004_v4.2.1_othercomplexwithin10bp_slop50	PASS	*	QUAL	*	0.0	0.0	0.0		0	0	4697947.000000	4014442.000000	0.000000	0	.	.	0.000000	0.000000			0	.	.	0.000000	0.000000			0	.	.	0.000000	0.000000			0	.	.	0.000000	0.000000			0	.	.	0.000000	0.000000
INDEL	C16_PLUS	HG004_v4.2.1_snpswithin10bp_slop50	ALL	*	QUAL	*	0.0	0.0	0.0		0	0	9177943.000000	8741381.000000	0.000000	0	.	.	0.000000	0.000000			0	.	.	0.000000	0.000000			0	.	.	0.000000	0.000000			0	.	.	0.000000	0.000000			0	.	.	0.000000	0.000000
INDEL	C16_PLUS	HG004_v4.2.1_snpswithin10bp_slop50	PASS	*	QUAL	*	0.0	0.0	0.0		0	0	9177943.000000	8741381.000000	0.000000	0	.	.	0.000000	0.000000			0	.	.	0.000000	0.000000			0	.	.	0.000000	0.000000			0	.	.	0.000000	0.000000			0	.	.	0.000000	0.000000
INDEL	C16_PLUS	HG005_v4.2.1_CNV_CCSandONT_elliptical_outlier	ALL	*	QUAL	*	0.0	0.0	0.0		0	0	35824675.000000	8815321.000000	0.000000	0	.	.	0.000000	0.000000			0	.	.	0.000000	0.000000			0	.	.	0.000000	0.000000			0	.	.	0.000000	0.000000			0	.	.	0.000000	0.000000
INDEL	C16_PLUS	HG005_v4.2.1_CNV_CCSandONT_elliptical_outlier	PASS	*	QUAL	*	0.0	0.0	0.0		0	0	35824675.000000	8815321.000000	0.000000	0	.	.	0.000000	0.000000			0	.	.	0.000000	0.000000			0	.	.	0.000000	0.000000			0	.	.	0.000000	0.000000			0	.	.	0.000000	0.000000
INDEL	C16_PLUS	HG005_v4.2.1_CNV_mrcanavarIllumina_CCShighcov_ONThighcov_intersection	ALL	*	QUAL	*	0.0	0.0	0.0		0	0	9552289.000000	1224247.000000	0.000000	0	.	.	0.000000	0.000000			0	.	.	0.000000	0.000000			0	.	.	0.000000	0.000000			0	.	.	0.000000	0.000000			0	.	.	0.000000	0.000000
INDEL	C16_PLUS	HG005_v4.2.1_CNV_mrcanavarIllumina_CCShighcov_ONThighcov_intersection	PASS	*	QUAL	*	0.0	0.0	0.0		0	0	9552289.000000	1224247.000000	0.000000	0	.	.	0.000000	0.000000			0	.	.	0.000000	0.000000			0	.	.	0.000000	0.000000			0	.	.	0.000000	0.000000			0	.	.	0.000000	0.000000
INDEL	C16_PLUS	HG005_v4.2.1_CNVsandSVs	ALL	*	QUAL	*	1.0	0.0	0.0	0.0	0	0	121774956.000000	31101422.000000	0.000000	1	.	.	0.000000	0.000000			1	.	.	0.000000	0.000000			0	.	.	0.000000	0.000000			0	.	.	0.000000	0.000000			0	.	.	0.000000	0.000000
INDEL	C16_PLUS	HG005_v4.2.1_CNVsandSVs	PASS	*	QUAL	*	1.0	0.0	0.0	0.0	0	0	121774956.000000	31101422.000000	0.000000	1	.	.	0.000000	0.000000			1	.	.	0.000000	0.000000			0	.	.	0.000000	0.000000			0	.	.	0.000000	0.000000			0	.	.	0.000000	0.000000
INDEL	C16_PLUS	HG005_v4.2.1_SV_pbsv_hifiasm_dipcall_svanalyzer_slop25percent	ALL	*	QUAL	*	1.0	0.0	0.0	0.0	0	0	103088964.000000	22685163.000000	0.000000	1	.	.	0.000000	0.000000			1	.	.	0.000000	0.000000			0	.	.	0.000000	0.000000			0	.	.	0.000000	0.000000			0	.	.	0.000000	0.000000
INDEL	C16_PLUS	HG005_v4.2.1_SV_pbsv_hifiasm_dipcall_svanalyzer_slop25percent	PASS	*	QUAL	*	1.0	0.0	0.0	0.0	0	0	103088964.000000	22685163.000000	0.000000	1	.	.	0.000000	0.000000			1	.	.	0.000000	0.000000			0	.	.	0.000000	0.000000			0	.	.	0.000000	0.000000			0	.	.	0.000000	0.000000
INDEL	C16_PLUS	HG005_v4.2.1_comphetindel10bp_slop50	ALL	*	QUAL	*	0.0	0.0	0.0		0	0	3638866.000000	2819007.000000	0.000000	0	.	.	0.000000	0.000000			0	.	.	0.000000	0.000000			0	.	.	0.000000	0.000000			0	.	.	0.000000	0.000000			0	.	.	0.000000	0.000000
INDEL	C16_PLUS	HG005_v4.2.1_comphetindel10bp_slop50	PASS	*	QUAL	*	0.0	0.0	0.0		0	0	3638866.000000	2819007.000000	0.000000	0	.	.	0.000000	0.000000			0	.	.	0.000000	0.000000			0	.	.	0.000000	0.000000			0	.	.	0.000000	0.000000			0	.	.	0.000000	0.000000
INDEL	C16_PLUS	HG005_v4.2.1_comphetsnp10bp_slop50	ALL	*	QUAL	*	0.0	0.0	0.0		0	0	2607846.000000	2480722.000000	0.000000	0	.	.	0.000000	0.000000			0	.	.	0.000000	0.000000			0	.	.	0.000000	0.000000			0	.	.	0.000000	0.000000			0	.	.	0.000000	0.000000
INDEL	C16_PLUS	HG005_v4.2.1_comphetsnp10bp_slop50	PASS	*	QUAL	*	0.0	0.0	0.0		0	0	2607846.000000	2480722.000000	0.000000	0	.	.	0.000000	0.000000			0	.	.	0.000000	0.000000			0	.	.	0.000000	0.000000			0	.	.	0.000000	0.000000			0	.	.	0.000000	0.000000
INDEL	C16_PLUS	HG005_v4.2.1_complexandSVs	ALL	*	QUAL	*	1.0	0.0	0.0	0.0	0	0	140434315.000000	47761811.000000	0.000000	1	.	.	0.000000	0.000000			1	.	.	0.000000	0.000000			0	.	.	0.000000	0.000000			0	.	.	0.000000	0.000000			0	.	.	0.000000	0.000000
INDEL	C16_PLUS	HG005_v4.2.1_complexandSVs	PASS	*	QUAL	*	1.0	0.0	0.0	0.0	0	0	140434315.000000	47761811.000000	0.000000	1	.	.	0.000000	0.000000			1	.	.	0.000000	0.000000			0	.	.	0.000000	0.000000			0	.	.	0.000000	0.000000			0	.	.	0.000000	0.000000
INDEL	C16_PLUS	HG005_v4.2.1_complexandSVs_alldifficultregions	ALL	*	QUAL	*	1.0	0.0	0.0	0.0	0	0	677223038.000000	446085820.000000	0.000000	1	.	.	0.000000	0.000000			1	.	.	0.000000	0.000000			0	.	.	0.000000	0.000000			0	.	.	0.000000	0.000000			0	.	.	0.000000	0.000000
INDEL	C16_PLUS	HG005_v4.2.1_complexandSVs_alldifficultregions	PASS	*	QUAL	*	1.0	0.0	0.0	0.0	0	0	677223038.000000	446085820.000000	0.000000	1	.	.	0.000000	0.000000			1	.	.	0.000000	0.000000			0	.	.	0.000000	0.000000			0	.	.	0.000000	0.000000			0	.	.	0.000000	0.000000
INDEL	C16_PLUS	HG005_v4.2.1_complexindel10bp_slop50	ALL	*	QUAL	*	0.0	0.0	0.0		0	0	1990833.000000	1572761.000000	0.000000	0	.	.	0.000000	0.000000			0	.	.	0.000000	0.000000			0	.	.	0.000000	0.000000			0	.	.	0.000000	0.000000			0	.	.	0.000000	0.000000
INDEL	C16_PLUS	HG005_v4.2.1_complexindel10bp_slop50	PASS	*	QUAL	*	0.0	0.0	0.0		0	0	1990833.000000	1572761.000000	0.000000	0	.	.	0.000000	0.000000			0	.	.	0.000000	0.000000			0	.	.	0.000000	0.000000			0	.	.	0.000000	0.000000			0	.	.	0.000000	0.000000
INDEL	C16_PLUS	HG005_v4.2.1_inversions_slop25percent	ALL	*	QUAL	*	0.0	0.0	0.0		0	0	3333164.000000	1046709.000000	0.000000	0	.	.	0.000000	0.000000			0	.	.	0.000000	0.000000			0	.	.	0.000000	0.000000			0	.	.	0.000000	0.000000			0	.	.	0.000000	0.000000
INDEL	C16_PLUS	HG005_v4.2.1_inversions_slop25percent	PASS	*	QUAL	*	0.0	0.0	0.0		0	0	3333164.000000	1046709.000000	0.000000	0	.	.	0.000000	0.000000			0	.	.	0.000000	0.000000			0	.	.	0.000000	0.000000			0	.	.	0.000000	0.000000			0	.	.	0.000000	0.000000
INDEL	C16_PLUS	HG005_v4.2.1_notin_complexandSVs_alldifficultregions	ALL	*	QUAL	*	0.0	0.0	0.0		0	0	2257657373.000000	2096157556.000000	0.000000	0	.	.	0.000000	0.000000			0	.	.	0.000000	0.000000			0	.	.	0.000000	0.000000			0	.	.	0.000000	0.000000			0	.	.	0.000000	0.000000
INDEL	C16_PLUS	HG005_v4.2.1_notin_complexandSVs_alldifficultregions	PASS	*	QUAL	*	0.0	0.0	0.0		0	0	2257657373.000000	2096157556.000000	0.000000	0	.	.	0.000000	0.000000			0	.	.	0.000000	0.000000			0	.	.	0.000000	0.000000			0	.	.	0.000000	0.000000			0	.	.	0.000000	0.000000
INDEL	C16_PLUS	HG005_v4.2.1_othercomplexwithin10bp_slop50	ALL	*	QUAL	*	0.0	0.0	0.0		0	0	1460990.000000	1281303.000000	0.000000	0	.	.	0.000000	0.000000			0	.	.	0.000000	0.000000			0	.	.	0.000000	0.000000			0	.	.	0.000000	0.000000			0	.	.	0.000000	0.000000
INDEL	C16_PLUS	HG005_v4.2.1_othercomplexwithin10bp_slop50	PASS	*	QUAL	*	0.0	0.0	0.0		0	0	1460990.000000	1281303.000000	0.000000	0	.	.	0.000000	0.000000			0	.	.	0.000000	0.000000			0	.	.	0.000000	0.000000			0	.	.	0.000000	0.000000			0	.	.	0.000000	0.000000
INDEL	C16_PLUS	HG005_v4.2.1_snpswithin10bp_slop50	ALL	*	QUAL	*	0.0	0.0	0.0		0	0	9375134.000000	8820548.000000	0.000000	0	.	.	0.000000	0.000000			0	.	.	0.000000	0.000000			0	.	.	0.000000	0.000000			0	.	.	0.000000	0.000000			0	.	.	0.000000	0.000000
INDEL	C16_PLUS	HG005_v4.2.1_snpswithin10bp_slop50	PASS	*	QUAL	*	0.0	0.0	0.0		0	0	9375134.000000	8820548.000000	0.000000	0	.	.	0.000000	0.000000			0	.	.	0.000000	0.000000			0	.	.	0.000000	0.000000			0	.	.	0.000000	0.000000			0	.	.	0.000000	0.000000
INDEL	C16_PLUS	HG006_v4.2.1_CNV_CCSandONT_elliptical_outlier	ALL	*	QUAL	*	0.0	0.0	0.0		0	0	23202631.000000	6079879.000000	0.000000	0	.	.	0.000000	0.000000			0	.	.	0.000000	0.000000			0	.	.	0.000000	0.000000			0	.	.	0.000000	0.000000			0	.	.	0.000000	0.000000
INDEL	C16_PLUS	HG006_v4.2.1_CNV_CCSandONT_elliptical_outlier	PASS	*	QUAL	*	0.0	0.0	0.0		0	0	23202631.000000	6079879.000000	0.000000	0	.	.	0.000000	0.000000			0	.	.	0.000000	0.000000			0	.	.	0.000000	0.000000			0	.	.	0.000000	0.000000			0	.	.	0.000000	0.000000
INDEL	C16_PLUS	HG006_v4.2.1_CNV_mrcanavarIllumina_CCShighcov_ONThighcov_intersection	ALL	*	QUAL	*	1.0	0.0	0.0	0.0	0	0	7463983.000000	719609.000000	0.000000	1	.	.	0.000000	0.000000			1	.	.	0.000000	0.000000			0	.	.	0.000000	0.000000			0	.	.	0.000000	0.000000			0	.	.	0.000000	0.000000
INDEL	C16_PLUS	HG006_v4.2.1_CNV_mrcanavarIllumina_CCShighcov_ONThighcov_intersection	PASS	*	QUAL	*	1.0	0.0	0.0	0.0	0	0	7463983.000000	719609.000000	0.000000	1	.	.	0.000000	0.000000			1	.	.	0.000000	0.000000			0	.	.	0.000000	0.000000			0	.	.	0.000000	0.000000			0	.	.	0.000000	0.000000
INDEL	C16_PLUS	HG006_v4.2.1_CNVsandSVs	ALL	*	QUAL	*	1.0	0.0	0.0	0.0	0	0	119792009.000000	29882788.000000	0.000000	1	.	.	0.000000	0.000000			1	.	.	0.000000	0.000000			0	.	.	0.000000	0.000000			0	.	.	0.000000	0.000000			0	.	.	0.000000	0.000000
INDEL	C16_PLUS	HG006_v4.2.1_CNVsandSVs	PASS	*	QUAL	*	1.0	0.0	0.0	0.0	0	0	119792009.000000	29882788.000000	0.000000	1	.	.	0.000000	0.000000			1	.	.	0.000000	0.000000			0	.	.	0.000000	0.000000			0	.	.	0.000000	0.000000			0	.	.	0.000000	0.000000
INDEL	C16_PLUS	HG006_v4.2.1_SV_pbsv_slop25percent	ALL	*	QUAL	*	0.0	0.0	0.0		0	0	42782927.000000	3693866.000000	0.000000	0	.	.	0.000000	0.000000			0	.	.	0.000000	0.000000			0	.	.	0.000000	0.000000			0	.	.	0.000000	0.000000			0	.	.	0.000000	0.000000
INDEL	C16_PLUS	HG006_v4.2.1_SV_pbsv_slop25percent	PASS	*	QUAL	*	0.0	0.0	0.0		0	0	42782927.000000	3693866.000000	0.000000	0	.	.	0.000000	0.000000			0	.	.	0.000000	0.000000			0	.	.	0.000000	0.000000			0	.	.	0.000000	0.000000			0	.	.	0.000000	0.000000
INDEL	C16_PLUS	HG006_v4.2.1_comphetindel10bp_slop50	ALL	*	QUAL	*	1.0	0.0	0.0	0.0	0	0	3238146.000000	2489256.000000	0.000000	1	.	.	0.000000	0.000000			1	.	.	0.000000	0.000000			0	.	.	0.000000	0.000000			0	.	.	0.000000	0.000000			0	.	.	0.000000	0.000000
INDEL	C16_PLUS	HG006_v4.2.1_comphetindel10bp_slop50	PASS	*	QUAL	*	1.0	0.0	0.0	0.0	0	0	3238146.000000	2489256.000000	0.000000	1	.	.	0.000000	0.000000			1	.	.	0.000000	0.000000			0	.	.	0.000000	0.000000			0	.	.	0.000000	0.000000			0	.	.	0.000000	0.000000
INDEL	C16_PLUS	HG006_v4.2.1_comphetsnp10bp_slop50	ALL	*	QUAL	*	1.0	0.0	0.0	0.0	0	0	1503654.000000	1451676.000000	0.000000	1	.	.	0.000000	0.000000			1	.	.	0.000000	0.000000			0	.	.	0.000000	0.000000			0	.	.	0.000000	0.000000			0	.	.	0.000000	0.000000
INDEL	C16_PLUS	HG006_v4.2.1_comphetsnp10bp_slop50	PASS	*	QUAL	*	1.0	0.0	0.0	0.0	0	0	1503654.000000	1451676.000000	0.000000	1	.	.	0.000000	0.000000			1	.	.	0.000000	0.000000			0	.	.	0.000000	0.000000			0	.	.	0.000000	0.000000			0	.	.	0.000000	0.000000
INDEL	C16_PLUS	HG006_v4.2.1_complexandSVs	ALL	*	QUAL	*	1.0	0.0	0.0	0.0	0	0	137668662.000000	45977053.000000	0.000000	1	.	.	0.000000	0.000000			1	.	.	0.000000	0.000000			0	.	.	0.000000	0.000000			0	.	.	0.000000	0.000000			0	.	.	0.000000	0.000000
INDEL	C16_PLUS	HG006_v4.2.1_complexandSVs	PASS	*	QUAL	*	1.0	0.0	0.0	0.0	0	0	137668662.000000	45977053.000000	0.000000	1	.	.	0.000000	0.000000			1	.	.	0.000000	0.000000			0	.	.	0.000000	0.000000			0	.	.	0.000000	0.000000			0	.	.	0.000000	0.000000
INDEL	C16_PLUS	HG006_v4.2.1_complexandSVs_alldifficultregions	ALL	*	QUAL	*	1.0	0.0	0.0	0.0	0	0	676756760.000000	445175822.000000	0.000000	1	.	.	0.000000	0.000000			1	.	.	0.000000	0.000000			0	.	.	0.000000	0.000000			0	.	.	0.000000	0.000000			0	.	.	0.000000	0.000000
INDEL	C16_PLUS	HG006_v4.2.1_complexandSVs_alldifficultregions	PASS	*	QUAL	*	1.0	0.0	0.0	0.0	0	0	676756760.000000	445175822.000000	0.000000	1	.	.	0.000000	0.000000			1	.	.	0.000000	0.000000			0	.	.	0.000000	0.000000			0	.	.	0.000000	0.000000			0	.	.	0.000000	0.000000
INDEL	C16_PLUS	HG006_v4.2.1_complexindel10bp_slop50	ALL	*	QUAL	*	0.0	0.0	0.0		0	0	1273348.000000	1043217.000000	0.000000	0	.	.	0.000000	0.000000			0	.	.	0.000000	0.000000			0	.	.	0.000000	0.000000			0	.	.	0.000000	0.000000			0	.	.	0.000000	0.000000
INDEL	C16_PLUS	HG006_v4.2.1_complexindel10bp_slop50	PASS	*	QUAL	*	0.0	0.0	0.0		0	0	1273348.000000	1043217.000000	0.000000	0	.	.	0.000000	0.000000			0	.	.	0.000000	0.000000			0	.	.	0.000000	0.000000			0	.	.	0.000000	0.000000			0	.	.	0.000000	0.000000
INDEL	C16_PLUS	HG006_v4.2.1_notin_complexandSVs_alldifficultregions	ALL	*	QUAL	*	0.0	0.0	0.0		0	0	2258123651.000000	2097067554.000000	0.000000	0	.	.	0.000000	0.000000			0	.	.	0.000000	0.000000			0	.	.	0.000000	0.000000			0	.	.	0.000000	0.000000			0	.	.	0.000000	0.000000
INDEL	C16_PLUS	HG006_v4.2.1_notin_complexandSVs_alldifficultregions	PASS	*	QUAL	*	0.0	0.0	0.0		0	0	2258123651.000000	2097067554.000000	0.000000	0	.	.	0.000000	0.000000			0	.	.	0.000000	0.000000			0	.	.	0.000000	0.000000			0	.	.	0.000000	0.000000			0	.	.	0.000000	0.000000
INDEL	C16_PLUS	HG006_v4.2.1_othercomplexwithin10bp_slop50	ALL	*	QUAL	*	0.0	0.0	0.0		0	0	3120298.000000	2764447.000000	0.000000	0	.	.	0.000000	0.000000			0	.	.	0.000000	0.000000			0	.	.	0.000000	0.000000			0	.	.	0.000000	0.000000			0	.	.	0.000000	0.000000
INDEL	C16_PLUS	HG006_v4.2.1_othercomplexwithin10bp_slop50	PASS	*	QUAL	*	0.0	0.0	0.0		0	0	3120298.000000	2764447.000000	0.000000	0	.	.	0.000000	0.000000			0	.	.	0.000000	0.000000			0	.	.	0.000000	0.000000			0	.	.	0.000000	0.000000			0	.	.	0.000000	0.000000
INDEL	C16_PLUS	HG006_v4.2.1_snpswithin10bp_slop50	ALL	*	QUAL	*	0.0	0.0	0.0		0	0	9065524.000000	8593761.000000	0.000000	0	.	.	0.000000	0.000000			0	.	.	0.000000	0.000000			0	.	.	0.000000	0.000000			0	.	.	0.000000	0.000000			0	.	.	0.000000	0.000000
INDEL	C16_PLUS	HG006_v4.2.1_snpswithin10bp_slop50	PASS	*	QUAL	*	0.0	0.0	0.0		0	0	9065524.000000	8593761.000000	0.000000	0	.	.	0.000000	0.000000			0	.	.	0.000000	0.000000			0	.	.	0.000000	0.000000			0	.	.	0.000000	0.000000			0	.	.	0.000000	0.000000
INDEL	C16_PLUS	HG007_v4.2.1_CNV_CCSandONT_elliptical_outlier	ALL	*	QUAL	*	0.0	0.0	0.0		0	0	27533272.000000	5193810.000000	0.000000	0	.	.	0.000000	0.000000			0	.	.	0.000000	0.000000			0	.	.	0.000000	0.000000			0	.	.	0.000000	0.000000			0	.	.	0.000000	0.000000
INDEL	C16_PLUS	HG007_v4.2.1_CNV_CCSandONT_elliptical_outlier	PASS	*	QUAL	*	0.0	0.0	0.0		0	0	27533272.000000	5193810.000000	0.000000	0	.	.	0.000000	0.000000			0	.	.	0.000000	0.000000			0	.	.	0.000000	0.000000			0	.	.	0.000000	0.000000			0	.	.	0.000000	0.000000
INDEL	C16_PLUS	HG007_v4.2.1_CNV_mrcanavarIllumina_CCShighcov_ONThighcov_intersection	ALL	*	QUAL	*	0.0	0.0	0.0		0	0	9175295.000000	1434727.000000	0.000000	0	.	.	0.000000	0.000000			0	.	.	0.000000	0.000000			0	.	.	0.000000	0.000000			0	.	.	0.000000	0.000000			0	.	.	0.000000	0.000000
INDEL	C16_PLUS	HG007_v4.2.1_CNV_mrcanavarIllumina_CCShighcov_ONThighcov_intersection	PASS	*	QUAL	*	0.0	0.0	0.0		0	0	9175295.000000	1434727.000000	0.000000	0	.	.	0.000000	0.000000			0	.	.	0.000000	0.000000			0	.	.	0.000000	0.000000			0	.	.	0.000000	0.000000			0	.	.	0.000000	0.000000
INDEL	C16_PLUS	HG007_v4.2.1_CNVsandSVs	ALL	*	QUAL	*	1.0	0.0	0.0	0.0	0	0	119992629.000000	28975960.000000	0.000000	1	.	.	0.000000	0.000000			1	.	.	0.000000	0.000000			0	.	.	0.000000	0.000000			0	.	.	0.000000	0.000000			0	.	.	0.000000	0.000000
INDEL	C16_PLUS	HG007_v4.2.1_CNVsandSVs	PASS	*	QUAL	*	1.0	0.0	0.0	0.0	0	0	119992629.000000	28975960.000000	0.000000	1	.	.	0.000000	0.000000			1	.	.	0.000000	0.000000			0	.	.	0.000000	0.000000			0	.	.	0.000000	0.000000			0	.	.	0.000000	0.000000
INDEL	C16_PLUS	HG007_v4.2.1_SV_pbsv_slop25percent	ALL	*	QUAL	*	0.0	0.0	0.0		0	0	39568475.000000	3512693.000000	0.000000	0	.	.	0.000000	0.000000			0	.	.	0.000000	0.000000			0	.	.	0.000000	0.000000			0	.	.	0.000000	0.000000			0	.	.	0.000000	0.000000
INDEL	C16_PLUS	HG007_v4.2.1_SV_pbsv_slop25percent	PASS	*	QUAL	*	0.0	0.0	0.0		0	0	39568475.000000	3512693.000000	0.000000	0	.	.	0.000000	0.000000			0	.	.	0.000000	0.000000			0	.	.	0.000000	0.000000			0	.	.	0.000000	0.000000			0	.	.	0.000000	0.000000
INDEL	C16_PLUS	HG007_v4.2.1_comphetindel10bp_slop50	ALL	*	QUAL	*	1.0	0.0	0.0	0.0	0	0	3270557.000000	2504015.000000	0.000000	1	.	.	0.000000	0.000000			1	.	.	0.000000	0.000000			0	.	.	0.000000	0.000000			0	.	.	0.000000	0.000000			0	.	.	0.000000	0.000000
INDEL	C16_PLUS	HG007_v4.2.1_comphetindel10bp_slop50	PASS	*	QUAL	*	1.0	0.0	0.0	0.0	0	0	3270557.000000	2504015.000000	0.000000	1	.	.	0.000000	0.000000			1	.	.	0.000000	0.000000			0	.	.	0.000000	0.000000			0	.	.	0.000000	0.000000			0	.	.	0.000000	0.000000
INDEL	C16_PLUS	HG007_v4.2.1_comphetsnp10bp_slop50	ALL	*	QUAL	*	0.0	0.0	0.0		0	0	1464517.000000	1420580.000000	0.000000	0	.	.	0.000000	0.000000			0	.	.	0.000000	0.000000			0	.	.	0.000000	0.000000			0	.	.	0.000000	0.000000			0	.	.	0.000000	0.000000
INDEL	C16_PLUS	HG007_v4.2.1_comphetsnp10bp_slop50	PASS	*	QUAL	*	0.0	0.0	0.0		0	0	1464517.000000	1420580.000000	0.000000	0	.	.	0.000000	0.000000			0	.	.	0.000000	0.000000			0	.	.	0.000000	0.000000			0	.	.	0.000000	0.000000			0	.	.	0.000000	0.000000
INDEL	C16_PLUS	HG007_v4.2.1_complexandSVs	ALL	*	QUAL	*	1.0	0.0	0.0	0.0	0	0	138031434.000000	45192485.000000	0.000000	1	.	.	0.000000	0.000000			1	.	.	0.000000	0.000000			0	.	.	0.000000	0.000000			0	.	.	0.000000	0.000000			0	.	.	0.000000	0.000000
INDEL	C16_PLUS	HG007_v4.2.1_complexandSVs	PASS	*	QUAL	*	1.0	0.0	0.0	0.0	0	0	138031434.000000	45192485.000000	0.000000	1	.	.	0.000000	0.000000			1	.	.	0.000000	0.000000			0	.	.	0.000000	0.000000			0	.	.	0.000000	0.000000			0	.	.	0.000000	0.000000
INDEL	C16_PLUS	HG007_v4.2.1_complexandSVs_alldifficultregions	ALL	*	QUAL	*	1.0	0.0	0.0	0.0	0	0	675428877.000000	443739843.000000	0.000000	1	.	.	0.000000	0.000000			1	.	.	0.000000	0.000000			0	.	.	0.000000	0.000000			0	.	.	0.000000	0.000000			0	.	.	0.000000	0.000000
INDEL	C16_PLUS	HG007_v4.2.1_complexandSVs_alldifficultregions	PASS	*	QUAL	*	1.0	0.0	0.0	0.0	0	0	675428877.000000	443739843.000000	0.000000	1	.	.	0.000000	0.000000			1	.	.	0.000000	0.000000			0	.	.	0.000000	0.000000			0	.	.	0.000000	0.000000			0	.	.	0.000000	0.000000
INDEL	C16_PLUS	HG007_v4.2.1_complexindel10bp_slop50	ALL	*	QUAL	*	0.0	0.0	0.0		0	0	1289786.000000	1063670.000000	0.000000	0	.	.	0.000000	0.000000			0	.	.	0.000000	0.000000			0	.	.	0.000000	0.000000			0	.	.	0.000000	0.000000			0	.	.	0.000000	0.000000
INDEL	C16_PLUS	HG007_v4.2.1_complexindel10bp_slop50	PASS	*	QUAL	*	0.0	0.0	0.0		0	0	1289786.000000	1063670.000000	0.000000	0	.	.	0.000000	0.000000			0	.	.	0.000000	0.000000			0	.	.	0.000000	0.000000			0	.	.	0.000000	0.000000			0	.	.	0.000000	0.000000
INDEL	C16_PLUS	HG007_v4.2.1_notin_complexandSVs_alldifficultregions	ALL	*	QUAL	*	0.0	0.0	0.0		0	0	2259451534.000000	2098503533.000000	0.000000	0	.	.	0.000000	0.000000			0	.	.	0.000000	0.000000			0	.	.	0.000000	0.000000			0	.	.	0.000000	0.000000			0	.	.	0.000000	0.000000
INDEL	C16_PLUS	HG007_v4.2.1_notin_complexandSVs_alldifficultregions	PASS	*	QUAL	*	0.0	0.0	0.0		0	0	2259451534.000000	2098503533.000000	0.000000	0	.	.	0.000000	0.000000			0	.	.	0.000000	0.000000			0	.	.	0.000000	0.000000			0	.	.	0.000000	0.000000			0	.	.	0.000000	0.000000
INDEL	C16_PLUS	HG007_v4.2.1_othercomplexwithin10bp_slop50	ALL	*	QUAL	*	0.0	0.0	0.0		0	0	3185802.000000	2806199.000000	0.000000	0	.	.	0.000000	0.000000			0	.	.	0.000000	0.000000			0	.	.	0.000000	0.000000			0	.	.	0.000000	0.000000			0	.	.	0.000000	0.000000
INDEL	C16_PLUS	HG007_v4.2.1_othercomplexwithin10bp_slop50	PASS	*	QUAL	*	0.0	0.0	0.0		0	0	3185802.000000	2806199.000000	0.000000	0	.	.	0.000000	0.000000			0	.	.	0.000000	0.000000			0	.	.	0.000000	0.000000			0	.	.	0.000000	0.000000			0	.	.	0.000000	0.000000
INDEL	C16_PLUS	HG007_v4.2.1_snpswithin10bp_slop50	ALL	*	QUAL	*	0.0	0.0	0.0		0	0	9101811.000000	8631586.000000	0.000000	0	.	.	0.000000	0.000000			0	.	.	0.000000	0.000000			0	.	.	0.000000	0.000000			0	.	.	0.000000	0.000000			0	.	.	0.000000	0.000000
INDEL	C16_PLUS	HG007_v4.2.1_snpswithin10bp_slop50	PASS	*	QUAL	*	0.0	0.0	0.0		0	0	9101811.000000	8631586.000000	0.000000	0	.	.	0.000000	0.000000			0	.	.	0.000000	0.000000			0	.	.	0.000000	0.000000			0	.	.	0.000000	0.000000			0	.	.	0.000000	0.000000
INDEL	C16_PLUS	KIR	ALL	*	QUAL	*	0.0	0.0	0.0		0	0	155043.000000	0.000000	0.000000	0	.	.	0.000000	0.000000			0	.	.	0.000000	0.000000			0	.	.	0.000000	0.000000			0	.	.	0.000000	0.000000			0	.	.	0.000000	0.000000
INDEL	C16_PLUS	KIR	PASS	*	QUAL	*	0.0	0.0	0.0		0	0	155043.000000	0.000000	0.000000	0	.	.	0.000000	0.000000			0	.	.	0.000000	0.000000			0	.	.	0.000000	0.000000			0	.	.	0.000000	0.000000			0	.	.	0.000000	0.000000
INDEL	C16_PLUS	L1H_gt500	ALL	*	QUAL	*	0.0	0.0	0.0		0	0	3288114.000000	2227709.000000	0.000000	0	.	.	0.000000	0.000000			0	.	.	0.000000	0.000000			0	.	.	0.000000	0.000000			0	.	.	0.000000	0.000000			0	.	.	0.000000	0.000000
INDEL	C16_PLUS	L1H_gt500	PASS	*	QUAL	*	0.0	0.0	0.0		0	0	3288114.000000	2227709.000000	0.000000	0	.	.	0.000000	0.000000			0	.	.	0.000000	0.000000			0	.	.	0.000000	0.000000			0	.	.	0.000000	0.000000			0	.	.	0.000000	0.000000
INDEL	C16_PLUS	LD_discordant_haplotypes_slop5bp	ALL	*	QUAL	*	0.0	0.0	0.0		0	0	10867226.000000	10465096.000000	0.000000	0	.	.	0.000000	0.000000			0	.	.	0.000000	0.000000			0	.	.	0.000000	0.000000			0	.	.	0.000000	0.000000			0	.	.	0.000000	0.000000
INDEL	C16_PLUS	LD_discordant_haplotypes_slop5bp	PASS	*	QUAL	*	0.0	0.0	0.0		0	0	10867226.000000	10465096.000000	0.000000	0	.	.	0.000000	0.000000			0	.	.	0.000000	0.000000			0	.	.	0.000000	0.000000			0	.	.	0.000000	0.000000			0	.	.	0.000000	0.000000
INDEL	C16_PLUS	MHC	ALL	*	QUAL	*	1.0	0.0	0.0	0.0	0	0	4970557.000000	4634060.000000	0.000000	1	.	.	0.000000	0.000000			1	.	.	0.000000	0.000000			0	.	.	0.000000	0.000000			0	.	.	0.000000	0.000000			0	.	.	0.000000	0.000000
INDEL	C16_PLUS	MHC	PASS	*	QUAL	*	1.0	0.0	0.0	0.0	0	0	4970557.000000	4634060.000000	0.000000	1	.	.	0.000000	0.000000			1	.	.	0.000000	0.000000			0	.	.	0.000000	0.000000			0	.	.	0.000000	0.000000			0	.	.	0.000000	0.000000
INDEL	C16_PLUS	SimpleRepeat_diTR_10to49_slop5	ALL	*	QUAL	*	0.0	0.0	0.0		0	0	14126406.000000	9713952.000000	0.000000	0	.	.	0.000000	0.000000			0	.	.	0.000000	0.000000			0	.	.	0.000000	0.000000			0	.	.	0.000000	0.000000			0	.	.	0.000000	0.000000
INDEL	C16_PLUS	SimpleRepeat_diTR_10to49_slop5	PASS	*	QUAL	*	0.0	0.0	0.0		0	0	14126406.000000	9713952.000000	0.000000	0	.	.	0.000000	0.000000			0	.	.	0.000000	0.000000			0	.	.	0.000000	0.000000			0	.	.	0.000000	0.000000			0	.	.	0.000000	0.000000
INDEL	C16_PLUS	SimpleRepeat_diTR_50to149_slop5	ALL	*	QUAL	*	0.0	0.0	0.0		0	0	312887.000000	85207.000000	0.000000	0	.	.	0.000000	0.000000			0	.	.	0.000000	0.000000			0	.	.	0.000000	0.000000			0	.	.	0.000000	0.000000			0	.	.	0.000000	0.000000
INDEL	C16_PLUS	SimpleRepeat_diTR_50to149_slop5	PASS	*	QUAL	*	0.0	0.0	0.0		0	0	312887.000000	85207.000000	0.000000	0	.	.	0.000000	0.000000			0	.	.	0.000000	0.000000			0	.	.	0.000000	0.000000			0	.	.	0.000000	0.000000			0	.	.	0.000000	0.000000
INDEL	C16_PLUS	SimpleRepeat_diTR_ge150_slop5	ALL	*	QUAL	*	0.0	0.0	0.0		0	0	1294.000000	0.000000	0.000000	0	.	.	0.000000	0.000000			0	.	.	0.000000	0.000000			0	.	.	0.000000	0.000000			0	.	.	0.000000	0.000000			0	.	.	0.000000	0.000000
INDEL	C16_PLUS	SimpleRepeat_diTR_ge150_slop5	PASS	*	QUAL	*	0.0	0.0	0.0		0	0	1294.000000	0.000000	0.000000	0	.	.	0.000000	0.000000			0	.	.	0.000000	0.000000			0	.	.	0.000000	0.000000			0	.	.	0.000000	0.000000			0	.	.	0.000000	0.000000
INDEL	C16_PLUS	SimpleRepeat_homopolymer_4to6_AT_slop5	ALL	*	QUAL	*	1.0	0.0	0.0	0.0	0	0	620274261.000000	541929244.000000	0.000000	1	.	.	0.000000	0.000000			1	.	.	0.000000	0.000000			0	.	.	0.000000	0.000000			0	.	.	0.000000	0.000000			0	.	.	0.000000	0.000000
INDEL	C16_PLUS	SimpleRepeat_homopolymer_4to6_AT_slop5	PASS	*	QUAL	*	1.0	0.0	0.0	0.0	0	0	620274261.000000	541929244.000000	0.000000	1	.	.	0.000000	0.000000			1	.	.	0.000000	0.000000			0	.	.	0.000000	0.000000			0	.	.	0.000000	0.000000			0	.	.	0.000000	0.000000
INDEL	C16_PLUS	SimpleRepeat_homopolymer_4to6_GC_slop5	ALL	*	QUAL	*	0.0	0.0	0.0		0	0	186737442.000000	164214660.000000	0.000000	0	.	.	0.000000	0.000000			0	.	.	0.000000	0.000000			0	.	.	0.000000	0.000000			0	.	.	0.000000	0.000000			0	.	.	0.000000	0.000000
INDEL	C16_PLUS	SimpleRepeat_homopolymer_4to6_GC_slop5	PASS	*	QUAL	*	0.0	0.0	0.0		0	0	186737442.000000	164214660.000000	0.000000	0	.	.	0.000000	0.000000			0	.	.	0.000000	0.000000			0	.	.	0.000000	0.000000			0	.	.	0.000000	0.000000			0	.	.	0.000000	0.000000
INDEL	C16_PLUS	SimpleRepeat_homopolymer_4to6_slop5	ALL	*	QUAL	*	1.0	0.0	0.0	0.0	0	0	789111519.000000	690199342.000000	0.000000	1	.	.	0.000000	0.000000			1	.	.	0.000000	0.000000			0	.	.	0.000000	0.000000			0	.	.	0.000000	0.000000			0	.	.	0.000000	0.000000
INDEL	C16_PLUS	SimpleRepeat_homopolymer_4to6_slop5	PASS	*	QUAL	*	1.0	0.0	0.0	0.0	0	0	789111519.000000	690199342.000000	0.000000	1	.	.	0.000000	0.000000			1	.	.	0.000000	0.000000			0	.	.	0.000000	0.000000			0	.	.	0.000000	0.000000			0	.	.	0.000000	0.000000
INDEL	C16_PLUS	SimpleRepeat_homopolymer_7to11_AT_slop5	ALL	*	QUAL	*	0.0	0.0	0.0		0	0	48048065.000000	41289681.000000	0.000000	0	.	.	0.000000	0.000000			0	.	.	0.000000	0.000000			0	.	.	0.000000	0.000000			0	.	.	0.000000	0.000000			0	.	.	0.000000	0.000000
INDEL	C16_PLUS	SimpleRepeat_homopolymer_7to11_AT_slop5	PASS	*	QUAL	*	0.0	0.0	0.0		0	0	48048065.000000	41289681.000000	0.000000	0	.	.	0.000000	0.000000			0	.	.	0.000000	0.000000			0	.	.	0.000000	0.000000			0	.	.	0.000000	0.000000			0	.	.	0.000000	0.000000
INDEL	C16_PLUS	SimpleRepeat_homopolymer_7to11_GC_slop5	ALL	*	QUAL	*	0.0	0.0	0.0		0	0	1796827.000000	1234367.000000	0.000000	0	.	.	0.000000	0.000000			0	.	.	0.000000	0.000000			0	.	.	0.000000	0.000000			0	.	.	0.000000	0.000000			0	.	.	0.000000	0.000000
INDEL	C16_PLUS	SimpleRepeat_homopolymer_7to11_GC_slop5	PASS	*	QUAL	*	0.0	0.0	0.0		0	0	1796827.000000	1234367.000000	0.000000	0	.	.	0.000000	0.000000			0	.	.	0.000000	0.000000			0	.	.	0.000000	0.000000			0	.	.	0.000000	0.000000			0	.	.	0.000000	0.000000
INDEL	C16_PLUS	SimpleRepeat_homopolymer_7to11_slop5	ALL	*	QUAL	*	0.0	0.0	0.0		0	0	49788855.000000	42482235.000000	0.000000	0	.	.	0.000000	0.000000			0	.	.	0.000000	0.000000			0	.	.	0.000000	0.000000			0	.	.	0.000000	0.000000			0	.	.	0.000000	0.000000
INDEL	C16_PLUS	SimpleRepeat_homopolymer_7to11_slop5	PASS	*	QUAL	*	0.0	0.0	0.0		0	0	49788855.000000	42482235.000000	0.000000	0	.	.	0.000000	0.000000			0	.	.	0.000000	0.000000			0	.	.	0.000000	0.000000			0	.	.	0.000000	0.000000			0	.	.	0.000000	0.000000
INDEL	C16_PLUS	SimpleRepeat_homopolymer_ge12_AT_slop5	ALL	*	QUAL	*	0.0	0.0	0.0		0	0	18264661.000000	8069674.000000	0.000000	0	.	.	0.000000	0.000000			0	.	.	0.000000	0.000000			0	.	.	0.000000	0.000000			0	.	.	0.000000	0.000000			0	.	.	0.000000	0.000000
INDEL	C16_PLUS	SimpleRepeat_homopolymer_ge12_AT_slop5	PASS	*	QUAL	*	0.0	0.0	0.0		0	0	18264661.000000	8069674.000000	0.000000	0	.	.	0.000000	0.000000			0	.	.	0.000000	0.000000			0	.	.	0.000000	0.000000			0	.	.	0.000000	0.000000			0	.	.	0.000000	0.000000
INDEL	C16_PLUS	SimpleRepeat_homopolymer_ge12_GC_slop5	ALL	*	QUAL	*	0.0	0.0	0.0		0	0	80541.000000	10276.000000	0.000000	0	.	.	0.000000	0.000000			0	.	.	0.000000	0.000000			0	.	.	0.000000	0.000000			0	.	.	0.000000	0.000000			0	.	.	0.000000	0.000000
INDEL	C16_PLUS	SimpleRepeat_homopolymer_ge12_GC_slop5	PASS	*	QUAL	*	0.0	0.0	0.0		0	0	80541.000000	10276.000000	0.000000	0	.	.	0.000000	0.000000			0	.	.	0.000000	0.000000			0	.	.	0.000000	0.000000			0	.	.	0.000000	0.000000			0	.	.	0.000000	0.000000
INDEL	C16_PLUS	SimpleRepeat_homopolymer_ge12_slop5	ALL	*	QUAL	*	0.0	0.0	0.0		0	0	18344341.000000	8079935.000000	0.000000	0	.	.	0.000000	0.000000			0	.	.	0.000000	0.000000			0	.	.	0.000000	0.000000			0	.	.	0.000000	0.000000			0	.	.	0.000000	0.000000
INDEL	C16_PLUS	SimpleRepeat_homopolymer_ge12_slop5	PASS	*	QUAL	*	0.0	0.0	0.0		0	0	18344341.000000	8079935.000000	0.000000	0	.	.	0.000000	0.000000			0	.	.	0.000000	0.000000			0	.	.	0.000000	0.000000			0	.	.	0.000000	0.000000			0	.	.	0.000000	0.000000
INDEL	C16_PLUS	SimpleRepeat_homopolymer_ge21_AT_slop5	ALL	*	QUAL	*	0.0	0.0	0.0		0	0	5037067.000000	315095.000000	0.000000	0	.	.	0.000000	0.000000			0	.	.	0.000000	0.000000			0	.	.	0.000000	0.000000			0	.	.	0.000000	0.000000			0	.	.	0.000000	0.000000
INDEL	C16_PLUS	SimpleRepeat_homopolymer_ge21_AT_slop5	PASS	*	QUAL	*	0.0	0.0	0.0		0	0	5037067.000000	315095.000000	0.000000	0	.	.	0.000000	0.000000			0	.	.	0.000000	0.000000			0	.	.	0.000000	0.000000			0	.	.	0.000000	0.000000			0	.	.	0.000000	0.000000
INDEL	C16_PLUS	SimpleRepeat_homopolymer_ge21_GC_slop5	ALL	*	QUAL	*	0.0	0.0	0.0		0	0	2453.000000	77.000000	0.000000	0	.	.	0.000000	0.000000			0	.	.	0.000000	0.000000			0	.	.	0.000000	0.000000			0	.	.	0.000000	0.000000			0	.	.	0.000000	0.000000
INDEL	C16_PLUS	SimpleRepeat_homopolymer_ge21_GC_slop5	PASS	*	QUAL	*	0.0	0.0	0.0		0	0	2453.000000	77.000000	0.000000	0	.	.	0.000000	0.000000			0	.	.	0.000000	0.000000			0	.	.	0.000000	0.000000			0	.	.	0.000000	0.000000			0	.	.	0.000000	0.000000
INDEL	C16_PLUS	SimpleRepeat_homopolymer_ge21_slop5	ALL	*	QUAL	*	0.0	0.0	0.0		0	0	5039520.000000	315172.000000	0.000000	0	.	.	0.000000	0.000000			0	.	.	0.000000	0.000000			0	.	.	0.000000	0.000000			0	.	.	0.000000	0.000000			0	.	.	0.000000	0.000000
INDEL	C16_PLUS	SimpleRepeat_homopolymer_ge21_slop5	PASS	*	QUAL	*	0.0	0.0	0.0		0	0	5039520.000000	315172.000000	0.000000	0	.	.	0.000000	0.000000			0	.	.	0.000000	0.000000			0	.	.	0.000000	0.000000			0	.	.	0.000000	0.000000			0	.	.	0.000000	0.000000
INDEL	C16_PLUS	SimpleRepeat_imperfecthomopolge11_AT_slop5	ALL	*	QUAL	*	0.0	0.0	0.0		0	0	41925485.000000	27022508.000000	0.000000	0	.	.	0.000000	0.000000			0	.	.	0.000000	0.000000			0	.	.	0.000000	0.000000			0	.	.	0.000000	0.000000			0	.	.	0.000000	0.000000
INDEL	C16_PLUS	SimpleRepeat_imperfecthomopolge11_AT_slop5	PASS	*	QUAL	*	0.0	0.0	0.0		0	0	41925485.000000	27022508.000000	0.000000	0	.	.	0.000000	0.000000			0	.	.	0.000000	0.000000			0	.	.	0.000000	0.000000			0	.	.	0.000000	0.000000			0	.	.	0.000000	0.000000
INDEL	C16_PLUS	SimpleRepeat_imperfecthomopolge11_GC_slop5	ALL	*	QUAL	*	0.0	0.0	0.0		0	0	2549394.000000	1239404.000000	0.000000	0	.	.	0.000000	0.000000			0	.	.	0.000000	0.000000			0	.	.	0.000000	0.000000			0	.	.	0.000000	0.000000			0	.	.	0.000000	0.000000
INDEL	C16_PLUS	SimpleRepeat_imperfecthomopolge11_GC_slop5	PASS	*	QUAL	*	0.0	0.0	0.0		0	0	2549394.000000	1239404.000000	0.000000	0	.	.	0.000000	0.000000			0	.	.	0.000000	0.000000			0	.	.	0.000000	0.000000			0	.	.	0.000000	0.000000			0	.	.	0.000000	0.000000
INDEL	C16_PLUS	SimpleRepeat_imperfecthomopolge11_slop5	ALL	*	QUAL	*	0.0	0.0	0.0		0	0	44462862.000000	28257404.000000	0.000000	0	.	.	0.000000	0.000000			0	.	.	0.000000	0.000000			0	.	.	0.000000	0.000000			0	.	.	0.000000	0.000000			0	.	.	0.000000	0.000000
INDEL	C16_PLUS	SimpleRepeat_imperfecthomopolge11_slop5	PASS	*	QUAL	*	0.0	0.0	0.0		0	0	44462862.000000	28257404.000000	0.000000	0	.	.	0.000000	0.000000			0	.	.	0.000000	0.000000			0	.	.	0.000000	0.000000			0	.	.	0.000000	0.000000			0	.	.	0.000000	0.000000
INDEL	C16_PLUS	SimpleRepeat_imperfecthomopolge21_AT_slop5	ALL	*	QUAL	*	0.0	0.0	0.0		0	0	10858510.000000	4114933.000000	0.000000	0	.	.	0.000000	0.000000			0	.	.	0.000000	0.000000			0	.	.	0.000000	0.000000			0	.	.	0.000000	0.000000			0	.	.	0.000000	0.000000
INDEL	C16_PLUS	SimpleRepeat_imperfecthomopolge21_AT_slop5	PASS	*	QUAL	*	0.0	0.0	0.0		0	0	10858510.000000	4114933.000000	0.000000	0	.	.	0.000000	0.000000			0	.	.	0.000000	0.000000			0	.	.	0.000000	0.000000			0	.	.	0.000000	0.000000			0	.	.	0.000000	0.000000
INDEL	C16_PLUS	SimpleRepeat_imperfecthomopolge21_GC_slop5	ALL	*	QUAL	*	0.0	0.0	0.0		0	0	126563.000000	10095.000000	0.000000	0	.	.	0.000000	0.000000			0	.	.	0.000000	0.000000			0	.	.	0.000000	0.000000			0	.	.	0.000000	0.000000			0	.	.	0.000000	0.000000
INDEL	C16_PLUS	SimpleRepeat_imperfecthomopolge21_GC_slop5	PASS	*	QUAL	*	0.0	0.0	0.0		0	0	126563.000000	10095.000000	0.000000	0	.	.	0.000000	0.000000			0	.	.	0.000000	0.000000			0	.	.	0.000000	0.000000			0	.	.	0.000000	0.000000			0	.	.	0.000000	0.000000
INDEL	C16_PLUS	SimpleRepeat_imperfecthomopolge21_slop5	ALL	*	QUAL	*	0.0	0.0	0.0		0	0	10985008.000000	4125028.000000	0.000000	0	.	.	0.000000	0.000000			0	.	.	0.000000	0.000000			0	.	.	0.000000	0.000000			0	.	.	0.000000	0.000000			0	.	.	0.000000	0.000000
INDEL	C16_PLUS	SimpleRepeat_imperfecthomopolge21_slop5	PASS	*	QUAL	*	0.0	0.0	0.0		0	0	10985008.000000	4125028.000000	0.000000	0	.	.	0.000000	0.000000			0	.	.	0.000000	0.000000			0	.	.	0.000000	0.000000			0	.	.	0.000000	0.000000			0	.	.	0.000000	0.000000
INDEL	C16_PLUS	SimpleRepeat_quadTR_19to49_slop5	ALL	*	QUAL	*	1.0	0.0	0.0	0.0	0	0	4260126.000000	2980942.000000	0.000000	1	.	.	0.000000	0.000000			1	.	.	0.000000	0.000000			0	.	.	0.000000	0.000000			0	.	.	0.000000	0.000000			0	.	.	0.000000	0.000000
INDEL	C16_PLUS	SimpleRepeat_quadTR_19to49_slop5	PASS	*	QUAL	*	1.0	0.0	0.0	0.0	0	0	4260126.000000	2980942.000000	0.000000	1	.	.	0.000000	0.000000			1	.	.	0.000000	0.000000			0	.	.	0.000000	0.000000			0	.	.	0.000000	0.000000			0	.	.	0.000000	0.000000
INDEL	C16_PLUS	SimpleRepeat_quadTR_50to149_slop5	ALL	*	QUAL	*	0.0	0.0	0.0		0	0	644882.000000	185490.000000	0.000000	0	.	.	0.000000	0.000000			0	.	.	0.000000	0.000000			0	.	.	0.000000	0.000000			0	.	.	0.000000	0.000000			0	.	.	0.000000	0.000000
INDEL	C16_PLUS	SimpleRepeat_quadTR_50to149_slop5	PASS	*	QUAL	*	0.0	0.0	0.0		0	0	644882.000000	185490.000000	0.000000	0	.	.	0.000000	0.000000			0	.	.	0.000000	0.000000			0	.	.	0.000000	0.000000			0	.	.	0.000000	0.000000			0	.	.	0.000000	0.000000
INDEL	C16_PLUS	SimpleRepeat_quadTR_ge150_slop5	ALL	*	QUAL	*	0.0	0.0	0.0		0	0	3698.000000	0.000000	0.000000	0	.	.	0.000000	0.000000			0	.	.	0.000000	0.000000			0	.	.	0.000000	0.000000			0	.	.	0.000000	0.000000			0	.	.	0.000000	0.000000
INDEL	C16_PLUS	SimpleRepeat_quadTR_ge150_slop5	PASS	*	QUAL	*	0.0	0.0	0.0		0	0	3698.000000	0.000000	0.000000	0	.	.	0.000000	0.000000			0	.	.	0.000000	0.000000			0	.	.	0.000000	0.000000			0	.	.	0.000000	0.000000			0	.	.	0.000000	0.000000
INDEL	C16_PLUS	SimpleRepeat_triTR_14to49_slop5	ALL	*	QUAL	*	0.0	0.0	0.0		0	0	3011899.000000	2374377.000000	0.000000	0	.	.	0.000000	0.000000			0	.	.	0.000000	0.000000			0	.	.	0.000000	0.000000			0	.	.	0.000000	0.000000			0	.	.	0.000000	0.000000
INDEL	C16_PLUS	SimpleRepeat_triTR_14to49_slop5	PASS	*	QUAL	*	0.0	0.0	0.0		0	0	3011899.000000	2374377.000000	0.000000	0	.	.	0.000000	0.000000			0	.	.	0.000000	0.000000			0	.	.	0.000000	0.000000			0	.	.	0.000000	0.000000			0	.	.	0.000000	0.000000
INDEL	C16_PLUS	SimpleRepeat_triTR_50to149_slop5	ALL	*	QUAL	*	0.0	0.0	0.0		0	0	56998.000000	13641.000000	0.000000	0	.	.	0.000000	0.000000			0	.	.	0.000000	0.000000			0	.	.	0.000000	0.000000			0	.	.	0.000000	0.000000			0	.	.	0.000000	0.000000
INDEL	C16_PLUS	SimpleRepeat_triTR_50to149_slop5	PASS	*	QUAL	*	0.0	0.0	0.0		0	0	56998.000000	13641.000000	0.000000	0	.	.	0.000000	0.000000			0	.	.	0.000000	0.000000			0	.	.	0.000000	0.000000			0	.	.	0.000000	0.000000			0	.	.	0.000000	0.000000
INDEL	C16_PLUS	SimpleRepeat_triTR_ge150_slop5	ALL	*	QUAL	*	0.0	0.0	0.0		0	0	2342.000000	0.000000	0.000000	0	.	.	0.000000	0.000000			0	.	.	0.000000	0.000000			0	.	.	0.000000	0.000000			0	.	.	0.000000	0.000000			0	.	.	0.000000	0.000000
INDEL	C16_PLUS	SimpleRepeat_triTR_ge150_slop5	PASS	*	QUAL	*	0.0	0.0	0.0		0	0	2342.000000	0.000000	0.000000	0	.	.	0.000000	0.000000			0	.	.	0.000000	0.000000			0	.	.	0.000000	0.000000			0	.	.	0.000000	0.000000			0	.	.	0.000000	0.000000
INDEL	C16_PLUS	TS_boundary	ALL	*	QUAL	*	1.0	0.0	0.0	0.0	0	0	3030848912.000000	2546949881.000000	0.000000	1	.	.	0.000000	0.000000			1	.	.	0.000000	0.000000			0	.	.	0.000000	0.000000			0	.	.	0.000000	0.000000			0	.	.	0.000000	0.000000
INDEL	C16_PLUS	TS_boundary	PASS	*	QUAL	*	1.0	0.0	0.0	0.0	0	0	3030848912.000000	2546949881.000000	0.000000	1	.	.	0.000000	0.000000			1	.	.	0.000000	0.000000			0	.	.	0.000000	0.000000			0	.	.	0.000000	0.000000			0	.	.	0.000000	0.000000
INDEL	C16_PLUS	TS_contained	ALL	*	QUAL	*	0.0	0.0	0.0		0	0	2546949881.000000	2546949881.000000	0.000000	0	.	.	0.000000	0.000000			0	.	.	0.000000	0.000000			0	.	.	0.000000	0.000000			0	.	.	0.000000	0.000000			0	.	.	0.000000	0.000000
INDEL	C16_PLUS	TS_contained	PASS	*	QUAL	*	0.0	0.0	0.0		0	0	2546949881.000000	2546949881.000000	0.000000	0	.	.	0.000000	0.000000			0	.	.	0.000000	0.000000			0	.	.	0.000000	0.000000			0	.	.	0.000000	0.000000			0	.	.	0.000000	0.000000
INDEL	C16_PLUS	VDJ	ALL	*	QUAL	*	0.0	0.0	0.0		0	0	4872786.000000	1340794.000000	0.000000	0	.	.	0.000000	0.000000			0	.	.	0.000000	0.000000			0	.	.	0.000000	0.000000			0	.	.	0.000000	0.000000			0	.	.	0.000000	0.000000
INDEL	C16_PLUS	VDJ	PASS	*	QUAL	*	0.0	0.0	0.0		0	0	4872786.000000	1340794.000000	0.000000	0	.	.	0.000000	0.000000			0	.	.	0.000000	0.000000			0	.	.	0.000000	0.000000			0	.	.	0.000000	0.000000			0	.	.	0.000000	0.000000
INDEL	C16_PLUS	allOtherDifficultregions	ALL	*	QUAL	*	1.0	0.0	0.0	0.0	0	0	83934913.000000	22511211.000000	0.000000	1	.	.	0.000000	0.000000			1	.	.	0.000000	0.000000			0	.	.	0.000000	0.000000			0	.	.	0.000000	0.000000			0	.	.	0.000000	0.000000
INDEL	C16_PLUS	allOtherDifficultregions	PASS	*	QUAL	*	1.0	0.0	0.0	0.0	0	0	83934913.000000	22511211.000000	0.000000	1	.	.	0.000000	0.000000			1	.	.	0.000000	0.000000			0	.	.	0.000000	0.000000			0	.	.	0.000000	0.000000			0	.	.	0.000000	0.000000
INDEL	C16_PLUS	alldifficultregions	ALL	*	QUAL	*	1.0	0.0	0.0	0.0	0	0	624829675.000000	403594426.000000	0.000000	1	.	.	0.000000	0.000000			1	.	.	0.000000	0.000000			0	.	.	0.000000	0.000000			0	.	.	0.000000	0.000000			0	.	.	0.000000	0.000000
INDEL	C16_PLUS	alldifficultregions	PASS	*	QUAL	*	1.0	0.0	0.0	0.0	0	0	624829675.000000	403594426.000000	0.000000	1	.	.	0.000000	0.000000			1	.	.	0.000000	0.000000			0	.	.	0.000000	0.000000			0	.	.	0.000000	0.000000			0	.	.	0.000000	0.000000
INDEL	C16_PLUS	alllowmapandsegdupregions	ALL	*	QUAL	*	0.0	0.0	0.0		0	0	305705811.000000	145266776.000000	0.000000	0	.	.	0.000000	0.000000			0	.	.	0.000000	0.000000			0	.	.	0.000000	0.000000			0	.	.	0.000000	0.000000			0	.	.	0.000000	0.000000
INDEL	C16_PLUS	alllowmapandsegdupregions	PASS	*	QUAL	*	0.0	0.0	0.0		0	0	305705811.000000	145266776.000000	0.000000	0	.	.	0.000000	0.000000			0	.	.	0.000000	0.000000			0	.	.	0.000000	0.000000			0	.	.	0.000000	0.000000			0	.	.	0.000000	0.000000
INDEL	C16_PLUS	ancestry_AFR	ALL	*	QUAL	*	0.0	0.0	0.0		0	0	931852940.000000	870856528.000000	0.000000	0	.	.	0.000000	0.000000			0	.	.	0.000000	0.000000			0	.	.	0.000000	0.000000			0	.	.	0.000000	0.000000			0	.	.	0.000000	0.000000
INDEL	C16_PLUS	ancestry_AFR	PASS	*	QUAL	*	0.0	0.0	0.0		0	0	931852940.000000	870856528.000000	0.000000	0	.	.	0.000000	0.000000			0	.	.	0.000000	0.000000			0	.	.	0.000000	0.000000			0	.	.	0.000000	0.000000			0	.	.	0.000000	0.000000
INDEL	C16_PLUS	ancestry_AMR	ALL	*	QUAL	*	0.0	0.0	0.0		0	0	248789481.000000	231409117.000000	0.000000	0	.	.	0.000000	0.000000			0	.	.	0.000000	0.000000			0	.	.	0.000000	0.000000			0	.	.	0.000000	0.000000			0	.	.	0.000000	0.000000
INDEL	C16_PLUS	ancestry_AMR	PASS	*	QUAL	*	0.0	0.0	0.0		0	0	248789481.000000	231409117.000000	0.000000	0	.	.	0.000000	0.000000			0	.	.	0.000000	0.000000			0	.	.	0.000000	0.000000			0	.	.	0.000000	0.000000			0	.	.	0.000000	0.000000
INDEL	C16_PLUS	ancestry_EAS	ALL	*	QUAL	*	0.0	0.0	0.0		0	0	159774241.000000	148505560.000000	0.000000	0	.	.	0.000000	0.000000			0	.	.	0.000000	0.000000			0	.	.	0.000000	0.000000			0	.	.	0.000000	0.000000			0	.	.	0.000000	0.000000
INDEL	C16_PLUS	ancestry_EAS	PASS	*	QUAL	*	0.0	0.0	0.0		0	0	159774241.000000	148505560.000000	0.000000	0	.	.	0.000000	0.000000			0	.	.	0.000000	0.000000			0	.	.	0.000000	0.000000			0	.	.	0.000000	0.000000			0	.	.	0.000000	0.000000
INDEL	C16_PLUS	ancestry_EUR	ALL	*	QUAL	*	1.0	0.0	0.0	0.0	0	0	815477144.000000	754701260.000000	0.000000	1	.	.	0.000000	0.000000			1	.	.	0.000000	0.000000			0	.	.	0.000000	0.000000			0	.	.	0.000000	0.000000			0	.	.	0.000000	0.000000
INDEL	C16_PLUS	ancestry_EUR	PASS	*	QUAL	*	1.0	0.0	0.0	0.0	0	0	815477144.000000	754701260.000000	0.000000	1	.	.	0.000000	0.000000			1	.	.	0.000000	0.000000			0	.	.	0.000000	0.000000			0	.	.	0.000000	0.000000			0	.	.	0.000000	0.000000
INDEL	C16_PLUS	ancestry_Neanderthal	ALL	*	QUAL	*	0.0	0.0	0.0		0	0	25432365.000000	23955767.000000	0.000000	0	.	.	0.000000	0.000000			0	.	.	0.000000	0.000000			0	.	.	0.000000	0.000000			0	.	.	0.000000	0.000000			0	.	.	0.000000	0.000000
INDEL	C16_PLUS	ancestry_Neanderthal	PASS	*	QUAL	*	0.0	0.0	0.0		0	0	25432365.000000	23955767.000000	0.000000	0	.	.	0.000000	0.000000			0	.	.	0.000000	0.000000			0	.	.	0.000000	0.000000			0	.	.	0.000000	0.000000			0	.	.	0.000000	0.000000
INDEL	C16_PLUS	ancestry_SAS	ALL	*	QUAL	*	0.0	0.0	0.0		0	0	149677990.000000	137438069.000000	0.000000	0	.	.	0.000000	0.000000			0	.	.	0.000000	0.000000			0	.	.	0.000000	0.000000			0	.	.	0.000000	0.000000			0	.	.	0.000000	0.000000
INDEL	C16_PLUS	ancestry_SAS	PASS	*	QUAL	*	0.0	0.0	0.0		0	0	149677990.000000	137438069.000000	0.000000	0	.	.	0.000000	0.000000			0	.	.	0.000000	0.000000			0	.	.	0.000000	0.000000			0	.	.	0.000000	0.000000			0	.	.	0.000000	0.000000
INDEL	C16_PLUS	chrX_PAR	ALL	*	QUAL	*	0.0	0.0	0.0		0	0	2778692.000000	0.000000	0.000000	0	.	.	0.000000	0.000000			0	.	.	0.000000	0.000000			0	.	.	0.000000	0.000000			0	.	.	0.000000	0.000000			0	.	.	0.000000	0.000000
INDEL	C16_PLUS	chrX_PAR	PASS	*	QUAL	*	0.0	0.0	0.0		0	0	2778692.000000	0.000000	0.000000	0	.	.	0.000000	0.000000			0	.	.	0.000000	0.000000			0	.	.	0.000000	0.000000			0	.	.	0.000000	0.000000			0	.	.	0.000000	0.000000
INDEL	C16_PLUS	chrX_XTR	ALL	*	QUAL	*	0.0	0.0	0.0		0	0	4287238.000000	0.000000	0.000000	0	.	.	0.000000	0.000000			0	.	.	0.000000	0.000000			0	.	.	0.000000	0.000000			0	.	.	0.000000	0.000000			0	.	.	0.000000	0.000000
INDEL	C16_PLUS	chrX_XTR	PASS	*	QUAL	*	0.0	0.0	0.0		0	0	4287238.000000	0.000000	0.000000	0	.	.	0.000000	0.000000			0	.	.	0.000000	0.000000			0	.	.	0.000000	0.000000			0	.	.	0.000000	0.000000			0	.	.	0.000000	0.000000
INDEL	C16_PLUS	chrX_ampliconic	ALL	*	QUAL	*	0.0	0.0	0.0		0	0	1565209.000000	0.000000	0.000000	0	.	.	0.000000	0.000000			0	.	.	0.000000	0.000000			0	.	.	0.000000	0.000000			0	.	.	0.000000	0.000000			0	.	.	0.000000	0.000000
INDEL	C16_PLUS	chrX_ampliconic	PASS	*	QUAL	*	0.0	0.0	0.0		0	0	1565209.000000	0.000000	0.000000	0	.	.	0.000000	0.000000			0	.	.	0.000000	0.000000			0	.	.	0.000000	0.000000			0	.	.	0.000000	0.000000			0	.	.	0.000000	0.000000
INDEL	C16_PLUS	chrX_nonPAR	ALL	*	QUAL	*	0.0	0.0	0.0		0	0	152115542.000000	0.000000	0.000000	0	.	.	0.000000	0.000000			0	.	.	0.000000	0.000000			0	.	.	0.000000	0.000000			0	.	.	0.000000	0.000000			0	.	.	0.000000	0.000000
INDEL	C16_PLUS	chrX_nonPAR	PASS	*	QUAL	*	0.0	0.0	0.0		0	0	152115542.000000	0.000000	0.000000	0	.	.	0.000000	0.000000			0	.	.	0.000000	0.000000			0	.	.	0.000000	0.000000			0	.	.	0.000000	0.000000			0	.	.	0.000000	0.000000
INDEL	C16_PLUS	chrY_PAR	ALL	*	QUAL	*	0.0	0.0	0.0		0	0	2778692.000000	0.000000	0.000000	0	.	.	0.000000	0.000000			0	.	.	0.000000	0.000000			0	.	.	0.000000	0.000000			0	.	.	0.000000	0.000000			0	.	.	0.000000	0.000000
INDEL	C16_PLUS	chrY_PAR	PASS	*	QUAL	*	0.0	0.0	0.0		0	0	2778692.000000	0.000000	0.000000	0	.	.	0.000000	0.000000			0	.	.	0.000000	0.000000			0	.	.	0.000000	0.000000			0	.	.	0.000000	0.000000			0	.	.	0.000000	0.000000
INDEL	C16_PLUS	chrY_XTR	ALL	*	QUAL	*	0.0	0.0	0.0		0	0	3400874.000000	0.000000	0.000000	0	.	.	0.000000	0.000000			0	.	.	0.000000	0.000000			0	.	.	0.000000	0.000000			0	.	.	0.000000	0.000000			0	.	.	0.000000	0.000000
INDEL	C16_PLUS	chrY_XTR	PASS	*	QUAL	*	0.0	0.0	0.0		0	0	3400874.000000	0.000000	0.000000	0	.	.	0.000000	0.000000			0	.	.	0.000000	0.000000			0	.	.	0.000000	0.000000			0	.	.	0.000000	0.000000			0	.	.	0.000000	0.000000
INDEL	C16_PLUS	chrY_ampliconic	ALL	*	QUAL	*	0.0	0.0	0.0		0	0	9754492.000000	0.000000	0.000000	0	.	.	0.000000	0.000000			0	.	.	0.000000	0.000000			0	.	.	0.000000	0.000000			0	.	.	0.000000	0.000000			0	.	.	0.000000	0.000000
INDEL	C16_PLUS	chrY_ampliconic	PASS	*	QUAL	*	0.0	0.0	0.0		0	0	9754492.000000	0.000000	0.000000	0	.	.	0.000000	0.000000			0	.	.	0.000000	0.000000			0	.	.	0.000000	0.000000			0	.	.	0.000000	0.000000			0	.	.	0.000000	0.000000
INDEL	C16_PLUS	chrY_nonPAR	ALL	*	QUAL	*	0.0	0.0	0.0		0	0	23636356.000000	0.000000	0.000000	0	.	.	0.000000	0.000000			0	.	.	0.000000	0.000000			0	.	.	0.000000	0.000000			0	.	.	0.000000	0.000000			0	.	.	0.000000	0.000000
INDEL	C16_PLUS	chrY_nonPAR	PASS	*	QUAL	*	0.0	0.0	0.0		0	0	23636356.000000	0.000000	0.000000	0	.	.	0.000000	0.000000			0	.	.	0.000000	0.000000			0	.	.	0.000000	0.000000			0	.	.	0.000000	0.000000			0	.	.	0.000000	0.000000
INDEL	C16_PLUS	collapsed_duplication_FP_regions	ALL	*	QUAL	*	0.0	0.0	0.0		0	0	8015146.000000	676291.000000	0.000000	0	.	.	0.000000	0.000000			0	.	.	0.000000	0.000000			0	.	.	0.000000	0.000000			0	.	.	0.000000	0.000000			0	.	.	0.000000	0.000000
INDEL	C16_PLUS	collapsed_duplication_FP_regions	PASS	*	QUAL	*	0.0	0.0	0.0		0	0	8015146.000000	676291.000000	0.000000	0	.	.	0.000000	0.000000			0	.	.	0.000000	0.000000			0	.	.	0.000000	0.000000			0	.	.	0.000000	0.000000			0	.	.	0.000000	0.000000
INDEL	C16_PLUS	contigs_lt500kb	ALL	*	QUAL	*	0.0	0.0	0.0		0	0	26148630.000000	0.000000	0.000000	0	.	.	0.000000	0.000000			0	.	.	0.000000	0.000000			0	.	.	0.000000	0.000000			0	.	.	0.000000	0.000000			0	.	.	0.000000	0.000000
INDEL	C16_PLUS	contigs_lt500kb	PASS	*	QUAL	*	0.0	0.0	0.0		0	0	26148630.000000	0.000000	0.000000	0	.	.	0.000000	0.000000			0	.	.	0.000000	0.000000			0	.	.	0.000000	0.000000			0	.	.	0.000000	0.000000			0	.	.	0.000000	0.000000
INDEL	C16_PLUS	false_duplications_correct_copy	ALL	*	QUAL	*	0.0	0.0	0.0		0	0	1237625.000000	683527.000000	0.000000	0	.	.	0.000000	0.000000			0	.	.	0.000000	0.000000			0	.	.	0.000000	0.000000			0	.	.	0.000000	0.000000			0	.	.	0.000000	0.000000
INDEL	C16_PLUS	false_duplications_correct_copy	PASS	*	QUAL	*	0.0	0.0	0.0		0	0	1237625.000000	683527.000000	0.000000	0	.	.	0.000000	0.000000			0	.	.	0.000000	0.000000			0	.	.	0.000000	0.000000			0	.	.	0.000000	0.000000			0	.	.	0.000000	0.000000
INDEL	C16_PLUS	false_duplications_incorrect_copy	ALL	*	QUAL	*	0.0	0.0	0.0		0	0	972401.000000	9931.000000	0.000000	0	.	.	0.000000	0.000000			0	.	.	0.000000	0.000000			0	.	.	0.000000	0.000000			0	.	.	0.000000	0.000000			0	.	.	0.000000	0.000000
INDEL	C16_PLUS	false_duplications_incorrect_copy	PASS	*	QUAL	*	0.0	0.0	0.0		0	0	972401.000000	9931.000000	0.000000	0	.	.	0.000000	0.000000			0	.	.	0.000000	0.000000			0	.	.	0.000000	0.000000			0	.	.	0.000000	0.000000			0	.	.	0.000000	0.000000
INDEL	C16_PLUS	gaps_slop15kb	ALL	*	QUAL	*	0.0	0.0	0.0		0	0	11496278.000000	0.000000	0.000000	0	.	.	0.000000	0.000000			0	.	.	0.000000	0.000000			0	.	.	0.000000	0.000000			0	.	.	0.000000	0.000000			0	.	.	0.000000	0.000000
INDEL	C16_PLUS	gaps_slop15kb	PASS	*	QUAL	*	0.0	0.0	0.0		0	0	11496278.000000	0.000000	0.000000	0	.	.	0.000000	0.000000			0	.	.	0.000000	0.000000			0	.	.	0.000000	0.000000			0	.	.	0.000000	0.000000			0	.	.	0.000000	0.000000
INDEL	C16_PLUS	gc15_slop50	ALL	*	QUAL	*	0.0	0.0	0.0		0	0	5303101.000000	2740313.000000	0.000000	0	.	.	0.000000	0.000000			0	.	.	0.000000	0.000000			0	.	.	0.000000	0.000000			0	.	.	0.000000	0.000000			0	.	.	0.000000	0.000000
INDEL	C16_PLUS	gc15_slop50	PASS	*	QUAL	*	0.0	0.0	0.0		0	0	5303101.000000	2740313.000000	0.000000	0	.	.	0.000000	0.000000			0	.	.	0.000000	0.000000			0	.	.	0.000000	0.000000			0	.	.	0.000000	0.000000			0	.	.	0.000000	0.000000
INDEL	C16_PLUS	gc15to20_slop50	ALL	*	QUAL	*	0.0	0.0	0.0		0	0	14314006.000000	12031613.000000	0.000000	0	.	.	0.000000	0.000000			0	.	.	0.000000	0.000000			0	.	.	0.000000	0.000000			0	.	.	0.000000	0.000000			0	.	.	0.000000	0.000000
INDEL	C16_PLUS	gc15to20_slop50	PASS	*	QUAL	*	0.0	0.0	0.0		0	0	14314006.000000	12031613.000000	0.000000	0	.	.	0.000000	0.000000			0	.	.	0.000000	0.000000			0	.	.	0.000000	0.000000			0	.	.	0.000000	0.000000			0	.	.	0.000000	0.000000
INDEL	C16_PLUS	gc20to25_slop50	ALL	*	QUAL	*	0.0	0.0	0.0		0	0	117189860.000000	104538830.000000	0.000000	0	.	.	0.000000	0.000000			0	.	.	0.000000	0.000000			0	.	.	0.000000	0.000000			0	.	.	0.000000	0.000000			0	.	.	0.000000	0.000000
INDEL	C16_PLUS	gc20to25_slop50	PASS	*	QUAL	*	0.0	0.0	0.0		0	0	117189860.000000	104538830.000000	0.000000	0	.	.	0.000000	0.000000			0	.	.	0.000000	0.000000			0	.	.	0.000000	0.000000			0	.	.	0.000000	0.000000			0	.	.	0.000000	0.000000
INDEL	C16_PLUS	gc25to30_slop50	ALL	*	QUAL	*	0.0	0.0	0.0		0	0	394144353.000000	352296556.000000	0.000000	0	.	.	0.000000	0.000000			0	.	.	0.000000	0.000000			0	.	.	0.000000	0.000000			0	.	.	0.000000	0.000000			0	.	.	0.000000	0.000000
INDEL	C16_PLUS	gc25to30_slop50	PASS	*	QUAL	*	0.0	0.0	0.0		0	0	394144353.000000	352296556.000000	0.000000	0	.	.	0.000000	0.000000			0	.	.	0.000000	0.000000			0	.	.	0.000000	0.000000			0	.	.	0.000000	0.000000			0	.	.	0.000000	0.000000
INDEL	C16_PLUS	gc30to55_slop50	ALL	*	QUAL	*	1.0	0.0	0.0	0.0	0	0	2011401956.000000	1731730149.000000	0.000000	1	.	.	0.000000	0.000000			1	.	.	0.000000	0.000000			0	.	.	0.000000	0.000000			0	.	.	0.000000	0.000000			0	.	.	0.000000	0.000000
INDEL	C16_PLUS	gc30to55_slop50	PASS	*	QUAL	*	1.0	0.0	0.0	0.0	0	0	2011401956.000000	1731730149.000000	0.000000	1	.	.	0.000000	0.000000			1	.	.	0.000000	0.000000			0	.	.	0.000000	0.000000			0	.	.	0.000000	0.000000			0	.	.	0.000000	0.000000
INDEL	C16_PLUS	gc55to60_slop50	ALL	*	QUAL	*	1.0	0.0	0.0	0.0	0	0	244507530.000000	212996737.000000	0.000000	1	.	.	0.000000	0.000000			1	.	.	0.000000	0.000000			0	.	.	0.000000	0.000000			0	.	.	0.000000	0.000000			0	.	.	0.000000	0.000000
INDEL	C16_PLUS	gc55to60_slop50	PASS	*	QUAL	*	1.0	0.0	0.0	0.0	0	0	244507530.000000	212996737.000000	0.000000	1	.	.	0.000000	0.000000			1	.	.	0.000000	0.000000			0	.	.	0.000000	0.000000			0	.	.	0.000000	0.000000			0	.	.	0.000000	0.000000
INDEL	C16_PLUS	gc60to65_slop50	ALL	*	QUAL	*	0.0	0.0	0.0		0	0	102791705.000000	88091286.000000	0.000000	0	.	.	0.000000	0.000000			0	.	.	0.000000	0.000000			0	.	.	0.000000	0.000000			0	.	.	0.000000	0.000000			0	.	.	0.000000	0.000000
INDEL	C16_PLUS	gc60to65_slop50	PASS	*	QUAL	*	0.0	0.0	0.0		0	0	102791705.000000	88091286.000000	0.000000	0	.	.	0.000000	0.000000			0	.	.	0.000000	0.000000			0	.	.	0.000000	0.000000			0	.	.	0.000000	0.000000			0	.	.	0.000000	0.000000
INDEL	C16_PLUS	gc65to70_slop50	ALL	*	QUAL	*	0.0	0.0	0.0		0	0	34883665.000000	28916578.000000	0.000000	0	.	.	0.000000	0.000000			0	.	.	0.000000	0.000000			0	.	.	0.000000	0.000000			0	.	.	0.000000	0.000000			0	.	.	0.000000	0.000000
INDEL	C16_PLUS	gc65to70_slop50	PASS	*	QUAL	*	0.0	0.0	0.0		0	0	34883665.000000	28916578.000000	0.000000	0	.	.	0.000000	0.000000			0	.	.	0.000000	0.000000			0	.	.	0.000000	0.000000			0	.	.	0.000000	0.000000			0	.	.	0.000000	0.000000
INDEL	C16_PLUS	gc70to75_slop50	ALL	*	QUAL	*	0.0	0.0	0.0		0	0	11790706.000000	9557818.000000	0.000000	0	.	.	0.000000	0.000000			0	.	.	0.000000	0.000000			0	.	.	0.000000	0.000000			0	.	.	0.000000	0.000000			0	.	.	0.000000	0.000000
INDEL	C16_PLUS	gc70to75_slop50	PASS	*	QUAL	*	0.0	0.0	0.0		0	0	11790706.000000	9557818.000000	0.000000	0	.	.	0.000000	0.000000			0	.	.	0.000000	0.000000			0	.	.	0.000000	0.000000			0	.	.	0.000000	0.000000			0	.	.	0.000000	0.000000
INDEL	C16_PLUS	gc75to80_slop50	ALL	*	QUAL	*	0.0	0.0	0.0		0	0	5248298.000000	4263855.000000	0.000000	0	.	.	0.000000	0.000000			0	.	.	0.000000	0.000000			0	.	.	0.000000	0.000000			0	.	.	0.000000	0.000000			0	.	.	0.000000	0.000000
INDEL	C16_PLUS	gc75to80_slop50	PASS	*	QUAL	*	0.0	0.0	0.0		0	0	5248298.000000	4263855.000000	0.000000	0	.	.	0.000000	0.000000			0	.	.	0.000000	0.000000			0	.	.	0.000000	0.000000			0	.	.	0.000000	0.000000			0	.	.	0.000000	0.000000
INDEL	C16_PLUS	gc80to85_slop50	ALL	*	QUAL	*	0.0	0.0	0.0		0	0	2596229.000000	1742287.000000	0.000000	0	.	.	0.000000	0.000000			0	.	.	0.000000	0.000000			0	.	.	0.000000	0.000000			0	.	.	0.000000	0.000000			0	.	.	0.000000	0.000000
INDEL	C16_PLUS	gc80to85_slop50	PASS	*	QUAL	*	0.0	0.0	0.0		0	0	2596229.000000	1742287.000000	0.000000	0	.	.	0.000000	0.000000			0	.	.	0.000000	0.000000			0	.	.	0.000000	0.000000			0	.	.	0.000000	0.000000			0	.	.	0.000000	0.000000
INDEL	C16_PLUS	gc85_slop50	ALL	*	QUAL	*	0.0	0.0	0.0		0	0	544746.000000	401133.000000	0.000000	0	.	.	0.000000	0.000000			0	.	.	0.000000	0.000000			0	.	.	0.000000	0.000000			0	.	.	0.000000	0.000000			0	.	.	0.000000	0.000000
INDEL	C16_PLUS	gc85_slop50	PASS	*	QUAL	*	0.0	0.0	0.0		0	0	544746.000000	401133.000000	0.000000	0	.	.	0.000000	0.000000			0	.	.	0.000000	0.000000			0	.	.	0.000000	0.000000			0	.	.	0.000000	0.000000			0	.	.	0.000000	0.000000
INDEL	C16_PLUS	gclt25orgt65_slop50	ALL	*	QUAL	*	0.0	0.0	0.0		0	0	191795155.000000	164164751.000000	0.000000	0	.	.	0.000000	0.000000			0	.	.	0.000000	0.000000			0	.	.	0.000000	0.000000			0	.	.	0.000000	0.000000			0	.	.	0.000000	0.000000
INDEL	C16_PLUS	gclt25orgt65_slop50	PASS	*	QUAL	*	0.0	0.0	0.0		0	0	191795155.000000	164164751.000000	0.000000	0	.	.	0.000000	0.000000			0	.	.	0.000000	0.000000			0	.	.	0.000000	0.000000			0	.	.	0.000000	0.000000			0	.	.	0.000000	0.000000
INDEL	C16_PLUS	gclt30orgt55_slop50	ALL	*	QUAL	*	1.0	0.0	0.0	0.0	0	0	923478456.000000	810513227.000000	0.000000	1	.	.	0.000000	0.000000			1	.	.	0.000000	0.000000			0	.	.	0.000000	0.000000			0	.	.	0.000000	0.000000			0	.	.	0.000000	0.000000
INDEL	C16_PLUS	gclt30orgt55_slop50	PASS	*	QUAL	*	1.0	0.0	0.0	0.0	0	0	923478456.000000	810513227.000000	0.000000	1	.	.	0.000000	0.000000			1	.	.	0.000000	0.000000			0	.	.	0.000000	0.000000			0	.	.	0.000000	0.000000			0	.	.	0.000000	0.000000
INDEL	C16_PLUS	gnomAD_InbreedingCoeff_slop1bp_merge1000bp	ALL	*	QUAL	*	0.0	0.0	0.0		0	0	13528469.000000	2276581.000000	0.000000	0	.	.	0.000000	0.000000			0	.	.	0.000000	0.000000			0	.	.	0.000000	0.000000			0	.	.	0.000000	0.000000			0	.	.	0.000000	0.000000
INDEL	C16_PLUS	gnomAD_InbreedingCoeff_slop1bp_merge1000bp	PASS	*	QUAL	*	0.0	0.0	0.0		0	0	13528469.000000	2276581.000000	0.000000	0	.	.	0.000000	0.000000			0	.	.	0.000000	0.000000			0	.	.	0.000000	0.000000			0	.	.	0.000000	0.000000			0	.	.	0.000000	0.000000
INDEL	C16_PLUS	lowmappabilityall	ALL	*	QUAL	*	0.0	0.0	0.0		0	0	248877152.000000	105002548.000000	0.000000	0	.	.	0.000000	0.000000			0	.	.	0.000000	0.000000			0	.	.	0.000000	0.000000			0	.	.	0.000000	0.000000			0	.	.	0.000000	0.000000
INDEL	C16_PLUS	lowmappabilityall	PASS	*	QUAL	*	0.0	0.0	0.0		0	0	248877152.000000	105002548.000000	0.000000	0	.	.	0.000000	0.000000			0	.	.	0.000000	0.000000			0	.	.	0.000000	0.000000			0	.	.	0.000000	0.000000			0	.	.	0.000000	0.000000
INDEL	C16_PLUS	nonunique_l100_m2_e1	ALL	*	QUAL	*	0.0	0.0	0.0		0	0	248847175.000000	105002548.000000	0.000000	0	.	.	0.000000	0.000000			0	.	.	0.000000	0.000000			0	.	.	0.000000	0.000000			0	.	.	0.000000	0.000000			0	.	.	0.000000	0.000000
INDEL	C16_PLUS	nonunique_l100_m2_e1	PASS	*	QUAL	*	0.0	0.0	0.0		0	0	248847175.000000	105002548.000000	0.000000	0	.	.	0.000000	0.000000			0	.	.	0.000000	0.000000			0	.	.	0.000000	0.000000			0	.	.	0.000000	0.000000			0	.	.	0.000000	0.000000
INDEL	C16_PLUS	nonunique_l250_m0_e0	ALL	*	QUAL	*	0.0	0.0	0.0		0	0	89246199.000000	13080805.000000	0.000000	0	.	.	0.000000	0.000000			0	.	.	0.000000	0.000000			0	.	.	0.000000	0.000000			0	.	.	0.000000	0.000000			0	.	.	0.000000	0.000000
INDEL	C16_PLUS	nonunique_l250_m0_e0	PASS	*	QUAL	*	0.0	0.0	0.0		0	0	89246199.000000	13080805.000000	0.000000	0	.	.	0.000000	0.000000			0	.	.	0.000000	0.000000			0	.	.	0.000000	0.000000			0	.	.	0.000000	0.000000			0	.	.	0.000000	0.000000
INDEL	C16_PLUS	notinAllHomopolymers_ge7bp_imperfectge11bp_slop5	ALL	*	QUAL	*	1.0	0.0	0.0	0.0	0	0	2850902975.000000	2479394549.000000	0.000000	1	.	.	0.000000	0.000000			1	.	.	0.000000	0.000000			0	.	.	0.000000	0.000000			0	.	.	0.000000	0.000000			0	.	.	0.000000	0.000000
INDEL	C16_PLUS	notinAllHomopolymers_ge7bp_imperfectge11bp_slop5	PASS	*	QUAL	*	1.0	0.0	0.0	0.0	0	0	2850902975.000000	2479394549.000000	0.000000	1	.	.	0.000000	0.000000			1	.	.	0.000000	0.000000			0	.	.	0.000000	0.000000			0	.	.	0.000000	0.000000			0	.	.	0.000000	0.000000
INDEL	C16_PLUS	notinAllTandemRepeatsandHomopolymers_slop5	ALL	*	QUAL	*	0.0	0.0	0.0		0	0	2682532985.000000	2419289583.000000	0.000000	0	.	.	0.000000	0.000000			0	.	.	0.000000	0.000000			0	.	.	0.000000	0.000000			0	.	.	0.000000	0.000000			0	.	.	0.000000	0.000000
INDEL	C16_PLUS	notinAllTandemRepeatsandHomopolymers_slop5	PASS	*	QUAL	*	0.0	0.0	0.0		0	0	2682532985.000000	2419289583.000000	0.000000	0	.	.	0.000000	0.000000			0	.	.	0.000000	0.000000			0	.	.	0.000000	0.000000			0	.	.	0.000000	0.000000			0	.	.	0.000000	0.000000
INDEL	C16_PLUS	notinallTandemRepeats	ALL	*	QUAL	*	0.0	0.0	0.0		0	0	2766510422.000000	2482138410.000000	0.000000	0	.	.	0.000000	0.000000			0	.	.	0.000000	0.000000			0	.	.	0.000000	0.000000			0	.	.	0.000000	0.000000			0	.	.	0.000000	0.000000
INDEL	C16_PLUS	notinallTandemRepeats	PASS	*	QUAL	*	0.0	0.0	0.0		0	0	2766510422.000000	2482138410.000000	0.000000	0	.	.	0.000000	0.000000			0	.	.	0.000000	0.000000			0	.	.	0.000000	0.000000			0	.	.	0.000000	0.000000			0	.	.	0.000000	0.000000
INDEL	C16_PLUS	notinalldifficultregions	ALL	*	QUAL	*	0.0	0.0	0.0		0	0	2310050737.000000	2138648950.000000	0.000000	0	.	.	0.000000	0.000000			0	.	.	0.000000	0.000000			0	.	.	0.000000	0.000000			0	.	.	0.000000	0.000000			0	.	.	0.000000	0.000000
INDEL	C16_PLUS	notinalldifficultregions	PASS	*	QUAL	*	0.0	0.0	0.0		0	0	2310050737.000000	2138648950.000000	0.000000	0	.	.	0.000000	0.000000			0	.	.	0.000000	0.000000			0	.	.	0.000000	0.000000			0	.	.	0.000000	0.000000			0	.	.	0.000000	0.000000
INDEL	C16_PLUS	notinalllowmapandsegdupregions	ALL	*	QUAL	*	1.0	0.0	0.0	0.0	0	0	2629174601.000000	2396976600.000000	0.000000	1	.	.	0.000000	0.000000			1	.	.	0.000000	0.000000			0	.	.	0.000000	0.000000			0	.	.	0.000000	0.000000			0	.	.	0.000000	0.000000
INDEL	C16_PLUS	notinalllowmapandsegdupregions	PASS	*	QUAL	*	1.0	0.0	0.0	0.0	0	0	2629174601.000000	2396976600.000000	0.000000	1	.	.	0.000000	0.000000			1	.	.	0.000000	0.000000			0	.	.	0.000000	0.000000			0	.	.	0.000000	0.000000			0	.	.	0.000000	0.000000
INDEL	C16_PLUS	notinlowmappabilityall	ALL	*	QUAL	*	1.0	0.0	0.0	0.0	0	0	2686003260.000000	2437240828.000000	0.000000	1	.	.	0.000000	0.000000			1	.	.	0.000000	0.000000			0	.	.	0.000000	0.000000			0	.	.	0.000000	0.000000			0	.	.	0.000000	0.000000
INDEL	C16_PLUS	notinlowmappabilityall	PASS	*	QUAL	*	1.0	0.0	0.0	0.0	0	0	2686003260.000000	2437240828.000000	0.000000	1	.	.	0.000000	0.000000			1	.	.	0.000000	0.000000			0	.	.	0.000000	0.000000			0	.	.	0.000000	0.000000			0	.	.	0.000000	0.000000
INDEL	C16_PLUS	notinrefseq_cds	ALL	*	QUAL	*	1.0	0.0	0.0	0.0	0	0	2900663794.000000	2510697467.000000	0.000000	1	.	.	0.000000	0.000000			1	.	.	0.000000	0.000000			0	.	.	0.000000	0.000000			0	.	.	0.000000	0.000000			0	.	.	0.000000	0.000000
INDEL	C16_PLUS	notinrefseq_cds	PASS	*	QUAL	*	1.0	0.0	0.0	0.0	0	0	2900663794.000000	2510697467.000000	0.000000	1	.	.	0.000000	0.000000			1	.	.	0.000000	0.000000			0	.	.	0.000000	0.000000			0	.	.	0.000000	0.000000			0	.	.	0.000000	0.000000
INDEL	C16_PLUS	notinsatellites_slop5	ALL	*	QUAL	*	1.0	0.0	0.0	0.0	0	0	2859227003.000000	2539540074.000000	0.000000	1	.	.	0.000000	0.000000			1	.	.	0.000000	0.000000			0	.	.	0.000000	0.000000			0	.	.	0.000000	0.000000			0	.	.	0.000000	0.000000
INDEL	C16_PLUS	notinsatellites_slop5	PASS	*	QUAL	*	1.0	0.0	0.0	0.0	0	0	2859227003.000000	2539540074.000000	0.000000	1	.	.	0.000000	0.000000			1	.	.	0.000000	0.000000			0	.	.	0.000000	0.000000			0	.	.	0.000000	0.000000			0	.	.	0.000000	0.000000
INDEL	C16_PLUS	notinsegdups	ALL	*	QUAL	*	1.0	0.0	0.0	0.0	0	0	2768020068.000000	2458255947.000000	0.000000	1	.	.	0.000000	0.000000			1	.	.	0.000000	0.000000			0	.	.	0.000000	0.000000			0	.	.	0.000000	0.000000			0	.	.	0.000000	0.000000
INDEL	C16_PLUS	notinsegdups	PASS	*	QUAL	*	1.0	0.0	0.0	0.0	0	0	2768020068.000000	2458255947.000000	0.000000	1	.	.	0.000000	0.000000			1	.	.	0.000000	0.000000			0	.	.	0.000000	0.000000			0	.	.	0.000000	0.000000			0	.	.	0.000000	0.000000
INDEL	C16_PLUS	notinsegdups_gt10kb	ALL	*	QUAL	*	1.0	0.0	0.0	0.0	0	0	2783039507.000000	2469464763.000000	0.000000	1	.	.	0.000000	0.000000			1	.	.	0.000000	0.000000			0	.	.	0.000000	0.000000			0	.	.	0.000000	0.000000			0	.	.	0.000000	0.000000
INDEL	C16_PLUS	notinsegdups_gt10kb	PASS	*	QUAL	*	1.0	0.0	0.0	0.0	0	0	2783039507.000000	2469464763.000000	0.000000	1	.	.	0.000000	0.000000			1	.	.	0.000000	0.000000			0	.	.	0.000000	0.000000			0	.	.	0.000000	0.000000			0	.	.	0.000000	0.000000
INDEL	C16_PLUS	population_CNV_FP_regions	ALL	*	QUAL	*	0.0	0.0	0.0		0	0	11067115.000000	2293995.000000	0.000000	0	.	.	0.000000	0.000000			0	.	.	0.000000	0.000000			0	.	.	0.000000	0.000000			0	.	.	0.000000	0.000000			0	.	.	0.000000	0.000000
INDEL	C16_PLUS	population_CNV_FP_regions	PASS	*	QUAL	*	0.0	0.0	0.0		0	0	11067115.000000	2293995.000000	0.000000	0	.	.	0.000000	0.000000			0	.	.	0.000000	0.000000			0	.	.	0.000000	0.000000			0	.	.	0.000000	0.000000			0	.	.	0.000000	0.000000
INDEL	C16_PLUS	refseq_cds	ALL	*	QUAL	*	0.0	0.0	0.0		0	0	34216554.000000	31545851.000000	0.000000	0	.	.	0.000000	0.000000			0	.	.	0.000000	0.000000			0	.	.	0.000000	0.000000			0	.	.	0.000000	0.000000			0	.	.	0.000000	0.000000
INDEL	C16_PLUS	refseq_cds	PASS	*	QUAL	*	0.0	0.0	0.0		0	0	34216554.000000	31545851.000000	0.000000	0	.	.	0.000000	0.000000			0	.	.	0.000000	0.000000			0	.	.	0.000000	0.000000			0	.	.	0.000000	0.000000			0	.	.	0.000000	0.000000
INDEL	C16_PLUS	satellites_slop5	ALL	*	QUAL	*	0.0	0.0	0.0		0	0	75653409.000000	2703302.000000	0.000000	0	.	.	0.000000	0.000000			0	.	.	0.000000	0.000000			0	.	.	0.000000	0.000000			0	.	.	0.000000	0.000000			0	.	.	0.000000	0.000000
INDEL	C16_PLUS	satellites_slop5	PASS	*	QUAL	*	0.0	0.0	0.0		0	0	75653409.000000	2703302.000000	0.000000	0	.	.	0.000000	0.000000			0	.	.	0.000000	0.000000			0	.	.	0.000000	0.000000			0	.	.	0.000000	0.000000			0	.	.	0.000000	0.000000
INDEL	C16_PLUS	segdups	ALL	*	QUAL	*	0.0	0.0	0.0		0	0	166860344.000000	83987429.000000	0.000000	0	.	.	0.000000	0.000000			0	.	.	0.000000	0.000000			0	.	.	0.000000	0.000000			0	.	.	0.000000	0.000000			0	.	.	0.000000	0.000000
INDEL	C16_PLUS	segdups	PASS	*	QUAL	*	0.0	0.0	0.0		0	0	166860344.000000	83987429.000000	0.000000	0	.	.	0.000000	0.000000			0	.	.	0.000000	0.000000			0	.	.	0.000000	0.000000			0	.	.	0.000000	0.000000			0	.	.	0.000000	0.000000
INDEL	C16_PLUS	segdups_gt10kb	ALL	*	QUAL	*	0.0	0.0	0.0		0	0	151840905.000000	72778613.000000	0.000000	0	.	.	0.000000	0.000000			0	.	.	0.000000	0.000000			0	.	.	0.000000	0.000000			0	.	.	0.000000	0.000000			0	.	.	0.000000	0.000000
INDEL	C16_PLUS	segdups_gt10kb	PASS	*	QUAL	*	0.0	0.0	0.0		0	0	151840905.000000	72778613.000000	0.000000	0	.	.	0.000000	0.000000			0	.	.	0.000000	0.000000			0	.	.	0.000000	0.000000			0	.	.	0.000000	0.000000			0	.	.	0.000000	0.000000
INDEL	C1_5	*	ALL	*	QUAL	*	1.0	0.0	0.0	0.0	0	0	2809068885	2546949881.000000	0.000000	1	.	.	0.000000	0.000000			1	.	.	0.000000	0.000000			0	.	.	0.000000	0.000000			0	.	.	0.000000	0.000000			0	.	.	0.000000	0.000000
INDEL	C1_5	*	PASS	*	QUAL	*	1.0	0.0	0.0	0.0	0	0	2809068885	2546949881.000000	0.000000	1	.	.	0.000000	0.000000			1	.	.	0.000000	0.000000			0	.	.	0.000000	0.000000			0	.	.	0.000000	0.000000			0	.	.	0.000000	0.000000
INDEL	C1_5	AllAutosomes	ALL	*	QUAL	*	1.0	0.0	0.0	0.0	0	0	2756349822.000000	2542243376.000000	0.000000	1	.	.	0.000000	0.000000			1	.	.	0.000000	0.000000			0	.	.	0.000000	0.000000			0	.	.	0.000000	0.000000			0	.	.	0.000000	0.000000
INDEL	C1_5	AllAutosomes	PASS	*	QUAL	*	1.0	0.0	0.0	0.0	0	0	2756349822.000000	2542243376.000000	0.000000	1	.	.	0.000000	0.000000			1	.	.	0.000000	0.000000			0	.	.	0.000000	0.000000			0	.	.	0.000000	0.000000			0	.	.	0.000000	0.000000
INDEL	C1_5	AllHomopolymers_ge7bp_imperfectge11bp_slop5	ALL	*	QUAL	*	1.0	0.0	0.0	0.0	0	0	83977437.000000	62848827.000000	0.000000	1	.	.	0.000000	0.000000			1	.	.	0.000000	0.000000			0	.	.	0.000000	0.000000			0	.	.	0.000000	0.000000			0	.	.	0.000000	0.000000
INDEL	C1_5	AllHomopolymers_ge7bp_imperfectge11bp_slop5	PASS	*	QUAL	*	1.0	0.0	0.0	0.0	0	0	83977437.000000	62848827.000000	0.000000	1	.	.	0.000000	0.000000			1	.	.	0.000000	0.000000			0	.	.	0.000000	0.000000			0	.	.	0.000000	0.000000			0	.	.	0.000000	0.000000
INDEL	C1_5	AllTandemRepeats	ALL	*	QUAL	*	0.0	0.0	0.0		0	0	168369990.000000	60104966.000000	0.000000	0	.	.	0.000000	0.000000			0	.	.	0.000000	0.000000			0	.	.	0.000000	0.000000			0	.	.	0.000000	0.000000			0	.	.	0.000000	0.000000
INDEL	C1_5	AllTandemRepeats	PASS	*	QUAL	*	0.0	0.0	0.0		0	0	168369990.000000	60104966.000000	0.000000	0	.	.	0.000000	0.000000			0	.	.	0.000000	0.000000			0	.	.	0.000000	0.000000			0	.	.	0.000000	0.000000			0	.	.	0.000000	0.000000
INDEL	C1_5	AllTandemRepeats_201to10000bp_slop5	ALL	*	QUAL	*	0.0	0.0	0.0		0	0	40176355.000000	14932592.000000	0.000000	0	.	.	0.000000	0.000000			0	.	.	0.000000	0.000000			0	.	.	0.000000	0.000000			0	.	.	0.000000	0.000000			0	.	.	0.000000	0.000000
INDEL	C1_5	AllTandemRepeats_201to10000bp_slop5	PASS	*	QUAL	*	0.0	0.0	0.0		0	0	40176355.000000	14932592.000000	0.000000	0	.	.	0.000000	0.000000			0	.	.	0.000000	0.000000			0	.	.	0.000000	0.000000			0	.	.	0.000000	0.000000			0	.	.	0.000000	0.000000
INDEL	C1_5	AllTandemRepeats_51to200bp_slop5	ALL	*	QUAL	*	0.0	0.0	0.0		0	0	25887961.000000	19587746.000000	0.000000	0	.	.	0.000000	0.000000			0	.	.	0.000000	0.000000			0	.	.	0.000000	0.000000			0	.	.	0.000000	0.000000			0	.	.	0.000000	0.000000
INDEL	C1_5	AllTandemRepeats_51to200bp_slop5	PASS	*	QUAL	*	0.0	0.0	0.0		0	0	25887961.000000	19587746.000000	0.000000	0	.	.	0.000000	0.000000			0	.	.	0.000000	0.000000			0	.	.	0.000000	0.000000			0	.	.	0.000000	0.000000			0	.	.	0.000000	0.000000
INDEL	C1_5	AllTandemRepeats_ge10001bp_slop5	ALL	*	QUAL	*	0.0	0.0	0.0		0	0	73296207.000000	613095.000000	0.000000	0	.	.	0.000000	0.000000			0	.	.	0.000000	0.000000			0	.	.	0.000000	0.000000			0	.	.	0.000000	0.000000			0	.	.	0.000000	0.000000
INDEL	C1_5	AllTandemRepeats_ge10001bp_slop5	PASS	*	QUAL	*	0.0	0.0	0.0		0	0	73296207.000000	613095.000000	0.000000	0	.	.	0.000000	0.000000			0	.	.	0.000000	0.000000			0	.	.	0.000000	0.000000			0	.	.	0.000000	0.000000			0	.	.	0.000000	0.000000
INDEL	C1_5	AllTandemRepeats_ge101bp_slop5	ALL	*	QUAL	*	0.0	0.0	0.0		0	0	123639327.000000	22632619.000000	0.000000	0	.	.	0.000000	0.000000			0	.	.	0.000000	0.000000			0	.	.	0.000000	0.000000			0	.	.	0.000000	0.000000			0	.	.	0.000000	0.000000
INDEL	C1_5	AllTandemRepeats_ge101bp_slop5	PASS	*	QUAL	*	0.0	0.0	0.0		0	0	123639327.000000	22632619.000000	0.000000	0	.	.	0.000000	0.000000			0	.	.	0.000000	0.000000			0	.	.	0.000000	0.000000			0	.	.	0.000000	0.000000			0	.	.	0.000000	0.000000
INDEL	C1_5	AllTandemRepeats_le50bp_slop5	ALL	*	QUAL	*	0.0	0.0	0.0		0	0	29009467.000000	24971533.000000	0.000000	0	.	.	0.000000	0.000000			0	.	.	0.000000	0.000000			0	.	.	0.000000	0.000000			0	.	.	0.000000	0.000000			0	.	.	0.000000	0.000000
INDEL	C1_5	AllTandemRepeats_le50bp_slop5	PASS	*	QUAL	*	0.0	0.0	0.0		0	0	29009467.000000	24971533.000000	0.000000	0	.	.	0.000000	0.000000			0	.	.	0.000000	0.000000			0	.	.	0.000000	0.000000			0	.	.	0.000000	0.000000			0	.	.	0.000000	0.000000
INDEL	C1_5	AllTandemRepeatsandHomopolymers_slop5	ALL	*	QUAL	*	1.0	0.0	0.0	0.0	0	0	252347427.000000	122953793.000000	0.000000	1	.	.	0.000000	0.000000			1	.	.	0.000000	0.000000			0	.	.	0.000000	0.000000			0	.	.	0.000000	0.000000			0	.	.	0.000000	0.000000
INDEL	C1_5	AllTandemRepeatsandHomopolymers_slop5	PASS	*	QUAL	*	1.0	0.0	0.0	0.0	0	0	252347427.000000	122953793.000000	0.000000	1	.	.	0.000000	0.000000			1	.	.	0.000000	0.000000			0	.	.	0.000000	0.000000			0	.	.	0.000000	0.000000			0	.	.	0.000000	0.000000
INDEL	C1_5	BadPromoters	ALL	*	QUAL	*	0.0	0.0	0.0		0	0	197273.000000	149833.000000	0.000000	0	.	.	0.000000	0.000000			0	.	.	0.000000	0.000000			0	.	.	0.000000	0.000000			0	.	.	0.000000	0.000000			0	.	.	0.000000	0.000000
INDEL	C1_5	BadPromoters	PASS	*	QUAL	*	0.0	0.0	0.0		0	0	197273.000000	149833.000000	0.000000	0	.	.	0.000000	0.000000			0	.	.	0.000000	0.000000			0	.	.	0.000000	0.000000			0	.	.	0.000000	0.000000			0	.	.	0.000000	0.000000
INDEL	C1_5	CMRGv1.00_duplicationinKMT2C	ALL	*	QUAL	*	0.0	0.0	0.0		0	0	17000.000000	872.000000	0.000000	0	.	.	0.000000	0.000000			0	.	.	0.000000	0.000000			0	.	.	0.000000	0.000000			0	.	.	0.000000	0.000000			0	.	.	0.000000	0.000000
INDEL	C1_5	CMRGv1.00_duplicationinKMT2C	PASS	*	QUAL	*	0.0	0.0	0.0		0	0	17000.000000	872.000000	0.000000	0	.	.	0.000000	0.000000			0	.	.	0.000000	0.000000			0	.	.	0.000000	0.000000			0	.	.	0.000000	0.000000			0	.	.	0.000000	0.000000
INDEL	C1_5	CMRGv1.00_falselyduplicatedgenes	ALL	*	QUAL	*	0.0	0.0	0.0		0	0	93071.000000	65663.000000	0.000000	0	.	.	0.000000	0.000000			0	.	.	0.000000	0.000000			0	.	.	0.000000	0.000000			0	.	.	0.000000	0.000000			0	.	.	0.000000	0.000000
INDEL	C1_5	CMRGv1.00_falselyduplicatedgenes	PASS	*	QUAL	*	0.0	0.0	0.0		0	0	93071.000000	65663.000000	0.000000	0	.	.	0.000000	0.000000			0	.	.	0.000000	0.000000			0	.	.	0.000000	0.000000			0	.	.	0.000000	0.000000			0	.	.	0.000000	0.000000
INDEL	C1_5	HG001_v4.2.1_CNV_CCSandONT_elliptical_outlier	ALL	*	QUAL	*	0.0	0.0	0.0		0	0	25553295.000000	9629151.000000	0.000000	0	.	.	0.000000	0.000000			0	.	.	0.000000	0.000000			0	.	.	0.000000	0.000000			0	.	.	0.000000	0.000000			0	.	.	0.000000	0.000000
INDEL	C1_5	HG001_v4.2.1_CNV_CCSandONT_elliptical_outlier	PASS	*	QUAL	*	0.0	0.0	0.0		0	0	25553295.000000	9629151.000000	0.000000	0	.	.	0.000000	0.000000			0	.	.	0.000000	0.000000			0	.	.	0.000000	0.000000			0	.	.	0.000000	0.000000			0	.	.	0.000000	0.000000
INDEL	C1_5	HG001_v4.2.1_CNV_mrcanavarIllumina_CCShighcov_ONThighcov_intersection	ALL	*	QUAL	*	0.0	0.0	0.0		0	0	8956539.000000	1207973.000000	0.000000	0	.	.	0.000000	0.000000			0	.	.	0.000000	0.000000			0	.	.	0.000000	0.000000			0	.	.	0.000000	0.000000			0	.	.	0.000000	0.000000
INDEL	C1_5	HG001_v4.2.1_CNV_mrcanavarIllumina_CCShighcov_ONThighcov_intersection	PASS	*	QUAL	*	0.0	0.0	0.0		0	0	8956539.000000	1207973.000000	0.000000	0	.	.	0.000000	0.000000			0	.	.	0.000000	0.000000			0	.	.	0.000000	0.000000			0	.	.	0.000000	0.000000			0	.	.	0.000000	0.000000
INDEL	C1_5	HG001_v4.2.1_CNVsandSVs	ALL	*	QUAL	*	1.0	0.0	0.0	0.0	0	0	122746566.000000	33920752.000000	0.000000	1	.	.	0.000000	0.000000			1	.	.	0.000000	0.000000			0	.	.	0.000000	0.000000			0	.	.	0.000000	0.000000			0	.	.	0.000000	0.000000
INDEL	C1_5	HG001_v4.2.1_CNVsandSVs	PASS	*	QUAL	*	1.0	0.0	0.0	0.0	0	0	122746566.000000	33920752.000000	0.000000	1	.	.	0.000000	0.000000			1	.	.	0.000000	0.000000			0	.	.	0.000000	0.000000			0	.	.	0.000000	0.000000			0	.	.	0.000000	0.000000
INDEL	C1_5	HG001_v4.2.1_SV_pbsv_hifiasm_dipcall_svanalyzer_slop25percent	ALL	*	QUAL	*	1.0	0.0	0.0	0.0	0	0	103949908.000000	23166240.000000	0.000000	1	.	.	0.000000	0.000000			1	.	.	0.000000	0.000000			0	.	.	0.000000	0.000000			0	.	.	0.000000	0.000000			0	.	.	0.000000	0.000000
INDEL	C1_5	HG001_v4.2.1_SV_pbsv_hifiasm_dipcall_svanalyzer_slop25percent	PASS	*	QUAL	*	1.0	0.0	0.0	0.0	0	0	103949908.000000	23166240.000000	0.000000	1	.	.	0.000000	0.000000			1	.	.	0.000000	0.000000			0	.	.	0.000000	0.000000			0	.	.	0.000000	0.000000			0	.	.	0.000000	0.000000
INDEL	C1_5	HG001_v4.2.1_comphetindel10bp_slop50	ALL	*	QUAL	*	0.0	0.0	0.0		0	0	4999831.000000	3646401.000000	0.000000	0	.	.	0.000000	0.000000			0	.	.	0.000000	0.000000			0	.	.	0.000000	0.000000			0	.	.	0.000000	0.000000			0	.	.	0.000000	0.000000
INDEL	C1_5	HG001_v4.2.1_comphetindel10bp_slop50	PASS	*	QUAL	*	0.0	0.0	0.0		0	0	4999831.000000	3646401.000000	0.000000	0	.	.	0.000000	0.000000			0	.	.	0.000000	0.000000			0	.	.	0.000000	0.000000			0	.	.	0.000000	0.000000			0	.	.	0.000000	0.000000
INDEL	C1_5	HG001_v4.2.1_comphetsnp10bp_slop50	ALL	*	QUAL	*	0.0	0.0	0.0		0	0	2598497.000000	2459719.000000	0.000000	0	.	.	0.000000	0.000000			0	.	.	0.000000	0.000000			0	.	.	0.000000	0.000000			0	.	.	0.000000	0.000000			0	.	.	0.000000	0.000000
INDEL	C1_5	HG001_v4.2.1_comphetsnp10bp_slop50	PASS	*	QUAL	*	0.0	0.0	0.0		0	0	2598497.000000	2459719.000000	0.000000	0	.	.	0.000000	0.000000			0	.	.	0.000000	0.000000			0	.	.	0.000000	0.000000			0	.	.	0.000000	0.000000			0	.	.	0.000000	0.000000
INDEL	C1_5	HG001_v4.2.1_complexandSVs	ALL	*	QUAL	*	1.0	0.0	0.0	0.0	0	0	142879407.000000	51428130.000000	0.000000	1	.	.	0.000000	0.000000			1	.	.	0.000000	0.000000			0	.	.	0.000000	0.000000			0	.	.	0.000000	0.000000			0	.	.	0.000000	0.000000
INDEL	C1_5	HG001_v4.2.1_complexandSVs	PASS	*	QUAL	*	1.0	0.0	0.0	0.0	0	0	142879407.000000	51428130.000000	0.000000	1	.	.	0.000000	0.000000			1	.	.	0.000000	0.000000			0	.	.	0.000000	0.000000			0	.	.	0.000000	0.000000			0	.	.	0.000000	0.000000
INDEL	C1_5	HG001_v4.2.1_complexandSVs_alldifficultregions	ALL	*	QUAL	*	1.0	0.0	0.0	0.0	0	0	680758836.000000	448892152.000000	0.000000	1	.	.	0.000000	0.000000			1	.	.	0.000000	0.000000			0	.	.	0.000000	0.000000			0	.	.	0.000000	0.000000			0	.	.	0.000000	0.000000
INDEL	C1_5	HG001_v4.2.1_complexandSVs_alldifficultregions	PASS	*	QUAL	*	1.0	0.0	0.0	0.0	0	0	680758836.000000	448892152.000000	0.000000	1	.	.	0.000000	0.000000			1	.	.	0.000000	0.000000			0	.	.	0.000000	0.000000			0	.	.	0.000000	0.000000			0	.	.	0.000000	0.000000
INDEL	C1_5	HG001_v4.2.1_complexindel10bp_slop50	ALL	*	QUAL	*	1.0	0.0	0.0	0.0	0	0	2165851.000000	1667603.000000	0.000000	1	.	.	0.000000	0.000000			1	.	.	0.000000	0.000000			0	.	.	0.000000	0.000000			0	.	.	0.000000	0.000000			0	.	.	0.000000	0.000000
INDEL	C1_5	HG001_v4.2.1_complexindel10bp_slop50	PASS	*	QUAL	*	1.0	0.0	0.0	0.0	0	0	2165851.000000	1667603.000000	0.000000	1	.	.	0.000000	0.000000			1	.	.	0.000000	0.000000			0	.	.	0.000000	0.000000			0	.	.	0.000000	0.000000			0	.	.	0.000000	0.000000
INDEL	C1_5	HG001_v4.2.1_inversions_slop25percent	ALL	*	QUAL	*	0.0	0.0	0.0		0	0	4271107.000000	1477838.000000	0.000000	0	.	.	0.000000	0.000000			0	.	.	0.000000	0.000000			0	.	.	0.000000	0.000000			0	.	.	0.000000	0.000000			0	.	.	0.000000	0.000000
INDEL	C1_5	HG001_v4.2.1_inversions_slop25percent	PASS	*	QUAL	*	0.0	0.0	0.0		0	0	4271107.000000	1477838.000000	0.000000	0	.	.	0.000000	0.000000			0	.	.	0.000000	0.000000			0	.	.	0.000000	0.000000			0	.	.	0.000000	0.000000			0	.	.	0.000000	0.000000
INDEL	C1_5	HG001_v4.2.1_notin_complexandSVs_alldifficultregions	ALL	*	QUAL	*	0.0	0.0	0.0		0	0	2254121575.000000	2093351224.000000	0.000000	0	.	.	0.000000	0.000000			0	.	.	0.000000	0.000000			0	.	.	0.000000	0.000000			0	.	.	0.000000	0.000000			0	.	.	0.000000	0.000000
INDEL	C1_5	HG001_v4.2.1_notin_complexandSVs_alldifficultregions	PASS	*	QUAL	*	0.0	0.0	0.0		0	0	2254121575.000000	2093351224.000000	0.000000	0	.	.	0.000000	0.000000			0	.	.	0.000000	0.000000			0	.	.	0.000000	0.000000			0	.	.	0.000000	0.000000			0	.	.	0.000000	0.000000
INDEL	C1_5	HG001_v4.2.1_othercomplexwithin10bp_slop50	ALL	*	QUAL	*	0.0	0.0	0.0		0	0	1498222.000000	1298555.000000	0.000000	0	.	.	0.000000	0.000000			0	.	.	0.000000	0.000000			0	.	.	0.000000	0.000000			0	.	.	0.000000	0.000000			0	.	.	0.000000	0.000000
INDEL	C1_5	HG001_v4.2.1_othercomplexwithin10bp_slop50	PASS	*	QUAL	*	0.0	0.0	0.0		0	0	1498222.000000	1298555.000000	0.000000	0	.	.	0.000000	0.000000			0	.	.	0.000000	0.000000			0	.	.	0.000000	0.000000			0	.	.	0.000000	0.000000			0	.	.	0.000000	0.000000
INDEL	C1_5	HG001_v4.2.1_snpswithin10bp_slop50	ALL	*	QUAL	*	0.0	0.0	0.0		0	0	9260320.000000	8712964.000000	0.000000	0	.	.	0.000000	0.000000			0	.	.	0.000000	0.000000			0	.	.	0.000000	0.000000			0	.	.	0.000000	0.000000			0	.	.	0.000000	0.000000
INDEL	C1_5	HG001_v4.2.1_snpswithin10bp_slop50	PASS	*	QUAL	*	0.0	0.0	0.0		0	0	9260320.000000	8712964.000000	0.000000	0	.	.	0.000000	0.000000			0	.	.	0.000000	0.000000			0	.	.	0.000000	0.000000			0	.	.	0.000000	0.000000			0	.	.	0.000000	0.000000
INDEL	C1_5	HG002_hifiasmv0.11_ComplexVar_in_TRgt100	ALL	*	QUAL	*	0.0	0.0	0.0		0	0	33207990.000000	3738847.000000	0.000000	0	.	.	0.000000	0.000000			0	.	.	0.000000	0.000000			0	.	.	0.000000	0.000000			0	.	.	0.000000	0.000000			0	.	.	0.000000	0.000000
INDEL	C1_5	HG002_hifiasmv0.11_ComplexVar_in_TRgt100	PASS	*	QUAL	*	0.0	0.0	0.0		0	0	33207990.000000	3738847.000000	0.000000	0	.	.	0.000000	0.000000			0	.	.	0.000000	0.000000			0	.	.	0.000000	0.000000			0	.	.	0.000000	0.000000			0	.	.	0.000000	0.000000
INDEL	C1_5	HG002_v4.2.1_CNV_CCSandONT_elliptical_outlier	ALL	*	QUAL	*	0.0	0.0	0.0		0	0	39152503.000000	3341.000000	0.000000	0	.	.	0.000000	0.000000			0	.	.	0.000000	0.000000			0	.	.	0.000000	0.000000			0	.	.	0.000000	0.000000			0	.	.	0.000000	0.000000
INDEL	C1_5	HG002_v4.2.1_CNV_CCSandONT_elliptical_outlier	PASS	*	QUAL	*	0.0	0.0	0.0		0	0	39152503.000000	3341.000000	0.000000	0	.	.	0.000000	0.000000			0	.	.	0.000000	0.000000			0	.	.	0.000000	0.000000			0	.	.	0.000000	0.000000			0	.	.	0.000000	0.000000
INDEL	C1_5	HG002_v4.2.1_CNV_gt2assemblycontigs_ONTCanu_ONTFlye_CCSCanu	ALL	*	QUAL	*	0.0	0.0	0.0		0	0	12794035.000000	0.000000	0.000000	0	.	.	0.000000	0.000000			0	.	.	0.000000	0.000000			0	.	.	0.000000	0.000000			0	.	.	0.000000	0.000000			0	.	.	0.000000	0.000000
INDEL	C1_5	HG002_v4.2.1_CNV_gt2assemblycontigs_ONTCanu_ONTFlye_CCSCanu	PASS	*	QUAL	*	0.0	0.0	0.0		0	0	12794035.000000	0.000000	0.000000	0	.	.	0.000000	0.000000			0	.	.	0.000000	0.000000			0	.	.	0.000000	0.000000			0	.	.	0.000000	0.000000			0	.	.	0.000000	0.000000
INDEL	C1_5	HG002_v4.2.1_CNV_mrcanavarIllumina_CCShighcov_ONThighcov_intersection	ALL	*	QUAL	*	0.0	0.0	0.0		0	0	13732774.000000	1000.000000	0.000000	0	.	.	0.000000	0.000000			0	.	.	0.000000	0.000000			0	.	.	0.000000	0.000000			0	.	.	0.000000	0.000000			0	.	.	0.000000	0.000000
INDEL	C1_5	HG002_v4.2.1_CNV_mrcanavarIllumina_CCShighcov_ONThighcov_intersection	PASS	*	QUAL	*	0.0	0.0	0.0		0	0	13732774.000000	1000.000000	0.000000	0	.	.	0.000000	0.000000			0	.	.	0.000000	0.000000			0	.	.	0.000000	0.000000			0	.	.	0.000000	0.000000			0	.	.	0.000000	0.000000
INDEL	C1_5	HG002_v4.2.1_CNVsandSVs	ALL	*	QUAL	*	1.0	0.0	0.0	0.0	0	0	90176126.000000	170046.000000	0.000000	1	.	.	0.000000	0.000000			1	.	.	0.000000	0.000000			0	.	.	0.000000	0.000000			0	.	.	0.000000	0.000000			0	.	.	0.000000	0.000000
INDEL	C1_5	HG002_v4.2.1_CNVsandSVs	PASS	*	QUAL	*	1.0	0.0	0.0	0.0	0	0	90176126.000000	170046.000000	0.000000	1	.	.	0.000000	0.000000			1	.	.	0.000000	0.000000			0	.	.	0.000000	0.000000			0	.	.	0.000000	0.000000			0	.	.	0.000000	0.000000
INDEL	C1_5	HG002_v4.2.1_Tier1plusTier2_v0.6.1	ALL	*	QUAL	*	1.0	0.0	0.0	0.0	0	0	32635612.000000	77849.000000	0.000000	1	.	.	0.000000	0.000000			1	.	.	0.000000	0.000000			0	.	.	0.000000	0.000000			0	.	.	0.000000	0.000000			0	.	.	0.000000	0.000000
INDEL	C1_5	HG002_v4.2.1_Tier1plusTier2_v0.6.1	PASS	*	QUAL	*	1.0	0.0	0.0	0.0	0	0	32635612.000000	77849.000000	0.000000	1	.	.	0.000000	0.000000			1	.	.	0.000000	0.000000			0	.	.	0.000000	0.000000			0	.	.	0.000000	0.000000			0	.	.	0.000000	0.000000
INDEL	C1_5	HG002_v4.2.1_Tier1plusTier2_v0.6.1_slop25percent	ALL	*	QUAL	*	1.0	0.0	0.0	0.0	0	0	48088781.000000	169046.000000	0.000000	1	.	.	0.000000	0.000000			1	.	.	0.000000	0.000000			0	.	.	0.000000	0.000000			0	.	.	0.000000	0.000000			0	.	.	0.000000	0.000000
INDEL	C1_5	HG002_v4.2.1_Tier1plusTier2_v0.6.1_slop25percent	PASS	*	QUAL	*	1.0	0.0	0.0	0.0	0	0	48088781.000000	169046.000000	0.000000	1	.	.	0.000000	0.000000			1	.	.	0.000000	0.000000			0	.	.	0.000000	0.000000			0	.	.	0.000000	0.000000			0	.	.	0.000000	0.000000
INDEL	C1_5	HG002_v4.2.1_comphetindel10bp_slop50	ALL	*	QUAL	*	1.0	0.0	0.0	0.0	0	0	5583186.000000	4314535.000000	0.000000	1	.	.	0.000000	0.000000			1	.	.	0.000000	0.000000			0	.	.	0.000000	0.000000			0	.	.	0.000000	0.000000			0	.	.	0.000000	0.000000
INDEL	C1_5	HG002_v4.2.1_comphetindel10bp_slop50	PASS	*	QUAL	*	1.0	0.0	0.0	0.0	0	0	5583186.000000	4314535.000000	0.000000	1	.	.	0.000000	0.000000			1	.	.	0.000000	0.000000			0	.	.	0.000000	0.000000			0	.	.	0.000000	0.000000			0	.	.	0.000000	0.000000
INDEL	C1_5	HG002_v4.2.1_comphetsnp10bp_slop50	ALL	*	QUAL	*	0.0	0.0	0.0		0	0	2839747.000000	2699322.000000	0.000000	0	.	.	0.000000	0.000000			0	.	.	0.000000	0.000000			0	.	.	0.000000	0.000000			0	.	.	0.000000	0.000000			0	.	.	0.000000	0.000000
INDEL	C1_5	HG002_v4.2.1_comphetsnp10bp_slop50	PASS	*	QUAL	*	0.0	0.0	0.0		0	0	2839747.000000	2699322.000000	0.000000	0	.	.	0.000000	0.000000			0	.	.	0.000000	0.000000			0	.	.	0.000000	0.000000			0	.	.	0.000000	0.000000			0	.	.	0.000000	0.000000
INDEL	C1_5	HG002_v4.2.1_complexandSVs	ALL	*	QUAL	*	1.0	0.0	0.0	0.0	0	0	111762949.000000	19309207.000000	0.000000	1	.	.	0.000000	0.000000			1	.	.	0.000000	0.000000			0	.	.	0.000000	0.000000			0	.	.	0.000000	0.000000			0	.	.	0.000000	0.000000
INDEL	C1_5	HG002_v4.2.1_complexandSVs	PASS	*	QUAL	*	1.0	0.0	0.0	0.0	0	0	111762949.000000	19309207.000000	0.000000	1	.	.	0.000000	0.000000			1	.	.	0.000000	0.000000			0	.	.	0.000000	0.000000			0	.	.	0.000000	0.000000			0	.	.	0.000000	0.000000
INDEL	C1_5	HG002_v4.2.1_complexandSVs_alldifficultregions	ALL	*	QUAL	*	1.0	0.0	0.0	0.0	0	0	675622751.000000	428750722.000000	0.000000	1	.	.	0.000000	0.000000			1	.	.	0.000000	0.000000			0	.	.	0.000000	0.000000			0	.	.	0.000000	0.000000			0	.	.	0.000000	0.000000
INDEL	C1_5	HG002_v4.2.1_complexandSVs_alldifficultregions	PASS	*	QUAL	*	1.0	0.0	0.0	0.0	0	0	675622751.000000	428750722.000000	0.000000	1	.	.	0.000000	0.000000			1	.	.	0.000000	0.000000			0	.	.	0.000000	0.000000			0	.	.	0.000000	0.000000			0	.	.	0.000000	0.000000
INDEL	C1_5	HG002_v4.2.1_complexindel10bp_slop50	ALL	*	QUAL	*	0.0	0.0	0.0		0	0	2371853.000000	1873067.000000	0.000000	0	.	.	0.000000	0.000000			0	.	.	0.000000	0.000000			0	.	.	0.000000	0.000000			0	.	.	0.000000	0.000000			0	.	.	0.000000	0.000000
INDEL	C1_5	HG002_v4.2.1_complexindel10bp_slop50	PASS	*	QUAL	*	0.0	0.0	0.0		0	0	2371853.000000	1873067.000000	0.000000	0	.	.	0.000000	0.000000			0	.	.	0.000000	0.000000			0	.	.	0.000000	0.000000			0	.	.	0.000000	0.000000			0	.	.	0.000000	0.000000
INDEL	C1_5	HG002_v4.2.1_inversions_slop25percent	ALL	*	QUAL	*	0.0	0.0	0.0		0	0	966818.000000	0.000000	0.000000	0	.	.	0.000000	0.000000			0	.	.	0.000000	0.000000			0	.	.	0.000000	0.000000			0	.	.	0.000000	0.000000			0	.	.	0.000000	0.000000
INDEL	C1_5	HG002_v4.2.1_inversions_slop25percent	PASS	*	QUAL	*	0.0	0.0	0.0		0	0	966818.000000	0.000000	0.000000	0	.	.	0.000000	0.000000			0	.	.	0.000000	0.000000			0	.	.	0.000000	0.000000			0	.	.	0.000000	0.000000			0	.	.	0.000000	0.000000
INDEL	C1_5	HG002_v4.2.1_notin_complexandSVs_alldifficultregions	ALL	*	QUAL	*	0.0	0.0	0.0		0	0	2259257660.000000	2113492654.000000	0.000000	0	.	.	0.000000	0.000000			0	.	.	0.000000	0.000000			0	.	.	0.000000	0.000000			0	.	.	0.000000	0.000000			0	.	.	0.000000	0.000000
INDEL	C1_5	HG002_v4.2.1_notin_complexandSVs_alldifficultregions	PASS	*	QUAL	*	0.0	0.0	0.0		0	0	2259257660.000000	2113492654.000000	0.000000	0	.	.	0.000000	0.000000			0	.	.	0.000000	0.000000			0	.	.	0.000000	0.000000			0	.	.	0.000000	0.000000			0	.	.	0.000000	0.000000
INDEL	C1_5	HG002_v4.2.1_othercomplexwithin10bp_slop50	ALL	*	QUAL	*	0.0	0.0	0.0		0	0	1618726.000000	1409776.000000	0.000000	0	.	.	0.000000	0.000000			0	.	.	0.000000	0.000000			0	.	.	0.000000	0.000000			0	.	.	0.000000	0.000000			0	.	.	0.000000	0.000000
INDEL	C1_5	HG002_v4.2.1_othercomplexwithin10bp_slop50	PASS	*	QUAL	*	0.0	0.0	0.0		0	0	1618726.000000	1409776.000000	0.000000	0	.	.	0.000000	0.000000			0	.	.	0.000000	0.000000			0	.	.	0.000000	0.000000			0	.	.	0.000000	0.000000			0	.	.	0.000000	0.000000
INDEL	C1_5	HG002_v4.2.1_snpswithin10bp_slop50	ALL	*	QUAL	*	0.0	0.0	0.0		0	0	9579557.000000	9106388.000000	0.000000	0	.	.	0.000000	0.000000			0	.	.	0.000000	0.000000			0	.	.	0.000000	0.000000			0	.	.	0.000000	0.000000			0	.	.	0.000000	0.000000
INDEL	C1_5	HG002_v4.2.1_snpswithin10bp_slop50	PASS	*	QUAL	*	0.0	0.0	0.0		0	0	9579557.000000	9106388.000000	0.000000	0	.	.	0.000000	0.000000			0	.	.	0.000000	0.000000			0	.	.	0.000000	0.000000			0	.	.	0.000000	0.000000			0	.	.	0.000000	0.000000
INDEL	C1_5	HG003_v4.2.1_CNV_CCSandONT_elliptical_outlier	ALL	*	QUAL	*	0.0	0.0	0.0		0	0	34890917.000000	8371495.000000	0.000000	0	.	.	0.000000	0.000000			0	.	.	0.000000	0.000000			0	.	.	0.000000	0.000000			0	.	.	0.000000	0.000000			0	.	.	0.000000	0.000000
INDEL	C1_5	HG003_v4.2.1_CNV_CCSandONT_elliptical_outlier	PASS	*	QUAL	*	0.0	0.0	0.0		0	0	34890917.000000	8371495.000000	0.000000	0	.	.	0.000000	0.000000			0	.	.	0.000000	0.000000			0	.	.	0.000000	0.000000			0	.	.	0.000000	0.000000			0	.	.	0.000000	0.000000
INDEL	C1_5	HG003_v4.2.1_CNV_mrcanavarIllumina_CCShighcov_ONThighcov_intersection	ALL	*	QUAL	*	0.0	0.0	0.0		0	0	8315700.000000	650012.000000	0.000000	0	.	.	0.000000	0.000000			0	.	.	0.000000	0.000000			0	.	.	0.000000	0.000000			0	.	.	0.000000	0.000000			0	.	.	0.000000	0.000000
INDEL	C1_5	HG003_v4.2.1_CNV_mrcanavarIllumina_CCShighcov_ONThighcov_intersection	PASS	*	QUAL	*	0.0	0.0	0.0		0	0	8315700.000000	650012.000000	0.000000	0	.	.	0.000000	0.000000			0	.	.	0.000000	0.000000			0	.	.	0.000000	0.000000			0	.	.	0.000000	0.000000			0	.	.	0.000000	0.000000
INDEL	C1_5	HG003_v4.2.1_CNVsandSVs	ALL	*	QUAL	*	1.0	0.0	0.0	0.0	0	0	112809506.000000	10857214.000000	0.000000	1	.	.	0.000000	0.000000			1	.	.	0.000000	0.000000			0	.	.	0.000000	0.000000			0	.	.	0.000000	0.000000			0	.	.	0.000000	0.000000
INDEL	C1_5	HG003_v4.2.1_CNVsandSVs	PASS	*	QUAL	*	1.0	0.0	0.0	0.0	0	0	112809506.000000	10857214.000000	0.000000	1	.	.	0.000000	0.000000			1	.	.	0.000000	0.000000			0	.	.	0.000000	0.000000			0	.	.	0.000000	0.000000			0	.	.	0.000000	0.000000
INDEL	C1_5	HG003_v4.2.1_SV_pbsv_slop25percent	ALL	*	QUAL	*	0.0	0.0	0.0		0	0	52584786.000000	2346125.000000	0.000000	0	.	.	0.000000	0.000000			0	.	.	0.000000	0.000000			0	.	.	0.000000	0.000000			0	.	.	0.000000	0.000000			0	.	.	0.000000	0.000000
INDEL	C1_5	HG003_v4.2.1_SV_pbsv_slop25percent	PASS	*	QUAL	*	0.0	0.0	0.0		0	0	52584786.000000	2346125.000000	0.000000	0	.	.	0.000000	0.000000			0	.	.	0.000000	0.000000			0	.	.	0.000000	0.000000			0	.	.	0.000000	0.000000			0	.	.	0.000000	0.000000
INDEL	C1_5	HG003_v4.2.1_comphetindel10bp_slop50	ALL	*	QUAL	*	1.0	0.0	0.0	0.0	0	0	4797668.000000	3416782.000000	0.000000	1	.	.	0.000000	0.000000			1	.	.	0.000000	0.000000			0	.	.	0.000000	0.000000			0	.	.	0.000000	0.000000			0	.	.	0.000000	0.000000
INDEL	C1_5	HG003_v4.2.1_comphetindel10bp_slop50	PASS	*	QUAL	*	1.0	0.0	0.0	0.0	0	0	4797668.000000	3416782.000000	0.000000	1	.	.	0.000000	0.000000			1	.	.	0.000000	0.000000			0	.	.	0.000000	0.000000			0	.	.	0.000000	0.000000			0	.	.	0.000000	0.000000
INDEL	C1_5	HG003_v4.2.1_comphetsnp10bp_slop50	ALL	*	QUAL	*	1.0	0.0	0.0	0.0	0	0	1264760.000000	1225144.000000	0.000000	1	.	.	0.000000	0.000000			1	.	.	0.000000	0.000000			0	.	.	0.000000	0.000000			0	.	.	0.000000	0.000000			0	.	.	0.000000	0.000000
INDEL	C1_5	HG003_v4.2.1_comphetsnp10bp_slop50	PASS	*	QUAL	*	1.0	0.0	0.0	0.0	0	0	1264760.000000	1225144.000000	0.000000	1	.	.	0.000000	0.000000			1	.	.	0.000000	0.000000			0	.	.	0.000000	0.000000			0	.	.	0.000000	0.000000			0	.	.	0.000000	0.000000
INDEL	C1_5	HG003_v4.2.1_complexandSVs	ALL	*	QUAL	*	1.0	0.0	0.0	0.0	0	0	133792062.000000	29115446.000000	0.000000	1	.	.	0.000000	0.000000			1	.	.	0.000000	0.000000			0	.	.	0.000000	0.000000			0	.	.	0.000000	0.000000			0	.	.	0.000000	0.000000
INDEL	C1_5	HG003_v4.2.1_complexandSVs	PASS	*	QUAL	*	1.0	0.0	0.0	0.0	0	0	133792062.000000	29115446.000000	0.000000	1	.	.	0.000000	0.000000			1	.	.	0.000000	0.000000			0	.	.	0.000000	0.000000			0	.	.	0.000000	0.000000			0	.	.	0.000000	0.000000
INDEL	C1_5	HG003_v4.2.1_complexandSVs_alldifficultregions	ALL	*	QUAL	*	1.0	0.0	0.0	0.0	0	0	679282398.000000	435954035.000000	0.000000	1	.	.	0.000000	0.000000			1	.	.	0.000000	0.000000			0	.	.	0.000000	0.000000			0	.	.	0.000000	0.000000			0	.	.	0.000000	0.000000
INDEL	C1_5	HG003_v4.2.1_complexandSVs_alldifficultregions	PASS	*	QUAL	*	1.0	0.0	0.0	0.0	0	0	679282398.000000	435954035.000000	0.000000	1	.	.	0.000000	0.000000			1	.	.	0.000000	0.000000			0	.	.	0.000000	0.000000			0	.	.	0.000000	0.000000			0	.	.	0.000000	0.000000
INDEL	C1_5	HG003_v4.2.1_complexindel10bp_slop50	ALL	*	QUAL	*	1.0	0.0	0.0	0.0	0	0	1575843.000000	1232898.000000	0.000000	1	.	.	0.000000	0.000000			1	.	.	0.000000	0.000000			0	.	.	0.000000	0.000000			0	.	.	0.000000	0.000000			0	.	.	0.000000	0.000000
INDEL	C1_5	HG003_v4.2.1_complexindel10bp_slop50	PASS	*	QUAL	*	1.0	0.0	0.0	0.0	0	0	1575843.000000	1232898.000000	0.000000	1	.	.	0.000000	0.000000			1	.	.	0.000000	0.000000			0	.	.	0.000000	0.000000			0	.	.	0.000000	0.000000			0	.	.	0.000000	0.000000
INDEL	C1_5	HG003_v4.2.1_notin_complexandSVs_alldifficultregions	ALL	*	QUAL	*	0.0	0.0	0.0		0	0	2255598013.000000	2106289341.000000	0.000000	0	.	.	0.000000	0.000000			0	.	.	0.000000	0.000000			0	.	.	0.000000	0.000000			0	.	.	0.000000	0.000000			0	.	.	0.000000	0.000000
INDEL	C1_5	HG003_v4.2.1_notin_complexandSVs_alldifficultregions	PASS	*	QUAL	*	0.0	0.0	0.0		0	0	2255598013.000000	2106289341.000000	0.000000	0	.	.	0.000000	0.000000			0	.	.	0.000000	0.000000			0	.	.	0.000000	0.000000			0	.	.	0.000000	0.000000			0	.	.	0.000000	0.000000
INDEL	C1_5	HG003_v4.2.1_othercomplexwithin10bp_slop50	ALL	*	QUAL	*	0.0	0.0	0.0		0	0	4496448.000000	3832185.000000	0.000000	0	.	.	0.000000	0.000000			0	.	.	0.000000	0.000000			0	.	.	0.000000	0.000000			0	.	.	0.000000	0.000000			0	.	.	0.000000	0.000000
INDEL	C1_5	HG003_v4.2.1_othercomplexwithin10bp_slop50	PASS	*	QUAL	*	0.0	0.0	0.0		0	0	4496448.000000	3832185.000000	0.000000	0	.	.	0.000000	0.000000			0	.	.	0.000000	0.000000			0	.	.	0.000000	0.000000			0	.	.	0.000000	0.000000			0	.	.	0.000000	0.000000
INDEL	C1_5	HG003_v4.2.1_snpswithin10bp_slop50	ALL	*	QUAL	*	0.0	0.0	0.0		0	0	9196487.000000	8764742.000000	0.000000	0	.	.	0.000000	0.000000			0	.	.	0.000000	0.000000			0	.	.	0.000000	0.000000			0	.	.	0.000000	0.000000			0	.	.	0.000000	0.000000
INDEL	C1_5	HG003_v4.2.1_snpswithin10bp_slop50	PASS	*	QUAL	*	0.0	0.0	0.0		0	0	9196487.000000	8764742.000000	0.000000	0	.	.	0.000000	0.000000			0	.	.	0.000000	0.000000			0	.	.	0.000000	0.000000			0	.	.	0.000000	0.000000			0	.	.	0.000000	0.000000
INDEL	C1_5	HG004_v4.2.1_CNV_CCSandONT_elliptical_outlier	ALL	*	QUAL	*	0.0	0.0	0.0		0	0	33808370.000000	7847501.000000	0.000000	0	.	.	0.000000	0.000000			0	.	.	0.000000	0.000000			0	.	.	0.000000	0.000000			0	.	.	0.000000	0.000000			0	.	.	0.000000	0.000000
INDEL	C1_5	HG004_v4.2.1_CNV_CCSandONT_elliptical_outlier	PASS	*	QUAL	*	0.0	0.0	0.0		0	0	33808370.000000	7847501.000000	0.000000	0	.	.	0.000000	0.000000			0	.	.	0.000000	0.000000			0	.	.	0.000000	0.000000			0	.	.	0.000000	0.000000			0	.	.	0.000000	0.000000
INDEL	C1_5	HG004_v4.2.1_CNV_mrcanavarIllumina_CCShighcov_ONThighcov_intersection	ALL	*	QUAL	*	0.0	0.0	0.0		0	0	7984544.000000	405558.000000	0.000000	0	.	.	0.000000	0.000000			0	.	.	0.000000	0.000000			0	.	.	0.000000	0.000000			0	.	.	0.000000	0.000000			0	.	.	0.000000	0.000000
INDEL	C1_5	HG004_v4.2.1_CNV_mrcanavarIllumina_CCShighcov_ONThighcov_intersection	PASS	*	QUAL	*	0.0	0.0	0.0		0	0	7984544.000000	405558.000000	0.000000	0	.	.	0.000000	0.000000			0	.	.	0.000000	0.000000			0	.	.	0.000000	0.000000			0	.	.	0.000000	0.000000			0	.	.	0.000000	0.000000
INDEL	C1_5	HG004_v4.2.1_CNVsandSVs	ALL	*	QUAL	*	1.0	0.0	0.0	0.0	0	0	119292915.000000	14096198.000000	0.000000	1	.	.	0.000000	0.000000			1	.	.	0.000000	0.000000			0	.	.	0.000000	0.000000			0	.	.	0.000000	0.000000			0	.	.	0.000000	0.000000
INDEL	C1_5	HG004_v4.2.1_CNVsandSVs	PASS	*	QUAL	*	1.0	0.0	0.0	0.0	0	0	119292915.000000	14096198.000000	0.000000	1	.	.	0.000000	0.000000			1	.	.	0.000000	0.000000			0	.	.	0.000000	0.000000			0	.	.	0.000000	0.000000			0	.	.	0.000000	0.000000
INDEL	C1_5	HG004_v4.2.1_SV_pbsv_slop25percent	ALL	*	QUAL	*	1.0	0.0	0.0	0.0	0	0	63060811.000000	6146505.000000	0.000000	1	.	.	0.000000	0.000000			1	.	.	0.000000	0.000000			0	.	.	0.000000	0.000000			0	.	.	0.000000	0.000000			0	.	.	0.000000	0.000000
INDEL	C1_5	HG004_v4.2.1_SV_pbsv_slop25percent	PASS	*	QUAL	*	1.0	0.0	0.0	0.0	0	0	63060811.000000	6146505.000000	0.000000	1	.	.	0.000000	0.000000			1	.	.	0.000000	0.000000			0	.	.	0.000000	0.000000			0	.	.	0.000000	0.000000			0	.	.	0.000000	0.000000
INDEL	C1_5	HG004_v4.2.1_comphetindel10bp_slop50	ALL	*	QUAL	*	1.0	0.0	0.0	0.0	0	0	4933578.000000	3468417.000000	0.000000	1	.	.	0.000000	0.000000			1	.	.	0.000000	0.000000			0	.	.	0.000000	0.000000			0	.	.	0.000000	0.000000			0	.	.	0.000000	0.000000
INDEL	C1_5	HG004_v4.2.1_comphetindel10bp_slop50	PASS	*	QUAL	*	1.0	0.0	0.0	0.0	0	0	4933578.000000	3468417.000000	0.000000	1	.	.	0.000000	0.000000			1	.	.	0.000000	0.000000			0	.	.	0.000000	0.000000			0	.	.	0.000000	0.000000			0	.	.	0.000000	0.000000
INDEL	C1_5	HG004_v4.2.1_comphetsnp10bp_slop50	ALL	*	QUAL	*	0.0	0.0	0.0		0	0	1201796.000000	1155817.000000	0.000000	0	.	.	0.000000	0.000000			0	.	.	0.000000	0.000000			0	.	.	0.000000	0.000000			0	.	.	0.000000	0.000000			0	.	.	0.000000	0.000000
INDEL	C1_5	HG004_v4.2.1_comphetsnp10bp_slop50	PASS	*	QUAL	*	0.0	0.0	0.0		0	0	1201796.000000	1155817.000000	0.000000	0	.	.	0.000000	0.000000			0	.	.	0.000000	0.000000			0	.	.	0.000000	0.000000			0	.	.	0.000000	0.000000			0	.	.	0.000000	0.000000
INDEL	C1_5	HG004_v4.2.1_complexandSVs	ALL	*	QUAL	*	1.0	0.0	0.0	0.0	0	0	140470365.000000	32431210.000000	0.000000	1	.	.	0.000000	0.000000			1	.	.	0.000000	0.000000			0	.	.	0.000000	0.000000			0	.	.	0.000000	0.000000			0	.	.	0.000000	0.000000
INDEL	C1_5	HG004_v4.2.1_complexandSVs	PASS	*	QUAL	*	1.0	0.0	0.0	0.0	0	0	140470365.000000	32431210.000000	0.000000	1	.	.	0.000000	0.000000			1	.	.	0.000000	0.000000			0	.	.	0.000000	0.000000			0	.	.	0.000000	0.000000			0	.	.	0.000000	0.000000
INDEL	C1_5	HG004_v4.2.1_complexandSVs_alldifficultregions	ALL	*	QUAL	*	1.0	0.0	0.0	0.0	0	0	680680321.000000	437264653.000000	0.000000	1	.	.	0.000000	0.000000			1	.	.	0.000000	0.000000			0	.	.	0.000000	0.000000			0	.	.	0.000000	0.000000			0	.	.	0.000000	0.000000
INDEL	C1_5	HG004_v4.2.1_complexandSVs_alldifficultregions	PASS	*	QUAL	*	1.0	0.0	0.0	0.0	0	0	680680321.000000	437264653.000000	0.000000	1	.	.	0.000000	0.000000			1	.	.	0.000000	0.000000			0	.	.	0.000000	0.000000			0	.	.	0.000000	0.000000			0	.	.	0.000000	0.000000
INDEL	C1_5	HG004_v4.2.1_complexindel10bp_slop50	ALL	*	QUAL	*	0.0	0.0	0.0		0	0	1568117.000000	1219511.000000	0.000000	0	.	.	0.000000	0.000000			0	.	.	0.000000	0.000000			0	.	.	0.000000	0.000000			0	.	.	0.000000	0.000000			0	.	.	0.000000	0.000000
INDEL	C1_5	HG004_v4.2.1_complexindel10bp_slop50	PASS	*	QUAL	*	0.0	0.0	0.0		0	0	1568117.000000	1219511.000000	0.000000	0	.	.	0.000000	0.000000			0	.	.	0.000000	0.000000			0	.	.	0.000000	0.000000			0	.	.	0.000000	0.000000			0	.	.	0.000000	0.000000
INDEL	C1_5	HG004_v4.2.1_notin_complexandSVs_alldifficultregions	ALL	*	QUAL	*	0.0	0.0	0.0		0	0	2254200090.000000	2104978723.000000	0.000000	0	.	.	0.000000	0.000000			0	.	.	0.000000	0.000000			0	.	.	0.000000	0.000000			0	.	.	0.000000	0.000000			0	.	.	0.000000	0.000000
INDEL	C1_5	HG004_v4.2.1_notin_complexandSVs_alldifficultregions	PASS	*	QUAL	*	0.0	0.0	0.0		0	0	2254200090.000000	2104978723.000000	0.000000	0	.	.	0.000000	0.000000			0	.	.	0.000000	0.000000			0	.	.	0.000000	0.000000			0	.	.	0.000000	0.000000			0	.	.	0.000000	0.000000
INDEL	C1_5	HG004_v4.2.1_othercomplexwithin10bp_slop50	ALL	*	QUAL	*	0.0	0.0	0.0		0	0	4697947.000000	4014442.000000	0.000000	0	.	.	0.000000	0.000000			0	.	.	0.000000	0.000000			0	.	.	0.000000	0.000000			0	.	.	0.000000	0.000000			0	.	.	0.000000	0.000000
INDEL	C1_5	HG004_v4.2.1_othercomplexwithin10bp_slop50	PASS	*	QUAL	*	0.0	0.0	0.0		0	0	4697947.000000	4014442.000000	0.000000	0	.	.	0.000000	0.000000			0	.	.	0.000000	0.000000			0	.	.	0.000000	0.000000			0	.	.	0.000000	0.000000			0	.	.	0.000000	0.000000
INDEL	C1_5	HG004_v4.2.1_snpswithin10bp_slop50	ALL	*	QUAL	*	0.0	0.0	0.0		0	0	9177943.000000	8741381.000000	0.000000	0	.	.	0.000000	0.000000			0	.	.	0.000000	0.000000			0	.	.	0.000000	0.000000			0	.	.	0.000000	0.000000			0	.	.	0.000000	0.000000
INDEL	C1_5	HG004_v4.2.1_snpswithin10bp_slop50	PASS	*	QUAL	*	0.0	0.0	0.0		0	0	9177943.000000	8741381.000000	0.000000	0	.	.	0.000000	0.000000			0	.	.	0.000000	0.000000			0	.	.	0.000000	0.000000			0	.	.	0.000000	0.000000			0	.	.	0.000000	0.000000
INDEL	C1_5	HG005_v4.2.1_CNV_CCSandONT_elliptical_outlier	ALL	*	QUAL	*	0.0	0.0	0.0		0	0	35824675.000000	8815321.000000	0.000000	0	.	.	0.000000	0.000000			0	.	.	0.000000	0.000000			0	.	.	0.000000	0.000000			0	.	.	0.000000	0.000000			0	.	.	0.000000	0.000000
INDEL	C1_5	HG005_v4.2.1_CNV_CCSandONT_elliptical_outlier	PASS	*	QUAL	*	0.0	0.0	0.0		0	0	35824675.000000	8815321.000000	0.000000	0	.	.	0.000000	0.000000			0	.	.	0.000000	0.000000			0	.	.	0.000000	0.000000			0	.	.	0.000000	0.000000			0	.	.	0.000000	0.000000
INDEL	C1_5	HG005_v4.2.1_CNV_mrcanavarIllumina_CCShighcov_ONThighcov_intersection	ALL	*	QUAL	*	0.0	0.0	0.0		0	0	9552289.000000	1224247.000000	0.000000	0	.	.	0.000000	0.000000			0	.	.	0.000000	0.000000			0	.	.	0.000000	0.000000			0	.	.	0.000000	0.000000			0	.	.	0.000000	0.000000
INDEL	C1_5	HG005_v4.2.1_CNV_mrcanavarIllumina_CCShighcov_ONThighcov_intersection	PASS	*	QUAL	*	0.0	0.0	0.0		0	0	9552289.000000	1224247.000000	0.000000	0	.	.	0.000000	0.000000			0	.	.	0.000000	0.000000			0	.	.	0.000000	0.000000			0	.	.	0.000000	0.000000			0	.	.	0.000000	0.000000
INDEL	C1_5	HG005_v4.2.1_CNVsandSVs	ALL	*	QUAL	*	1.0	0.0	0.0	0.0	0	0	121774956.000000	31101422.000000	0.000000	1	.	.	0.000000	0.000000			1	.	.	0.000000	0.000000			0	.	.	0.000000	0.000000			0	.	.	0.000000	0.000000			0	.	.	0.000000	0.000000
INDEL	C1_5	HG005_v4.2.1_CNVsandSVs	PASS	*	QUAL	*	1.0	0.0	0.0	0.0	0	0	121774956.000000	31101422.000000	0.000000	1	.	.	0.000000	0.000000			1	.	.	0.000000	0.000000			0	.	.	0.000000	0.000000			0	.	.	0.000000	0.000000			0	.	.	0.000000	0.000000
INDEL	C1_5	HG005_v4.2.1_SV_pbsv_hifiasm_dipcall_svanalyzer_slop25percent	ALL	*	QUAL	*	1.0	0.0	0.0	0.0	0	0	103088964.000000	22685163.000000	0.000000	1	.	.	0.000000	0.000000			1	.	.	0.000000	0.000000			0	.	.	0.000000	0.000000			0	.	.	0.000000	0.000000			0	.	.	0.000000	0.000000
INDEL	C1_5	HG005_v4.2.1_SV_pbsv_hifiasm_dipcall_svanalyzer_slop25percent	PASS	*	QUAL	*	1.0	0.0	0.0	0.0	0	0	103088964.000000	22685163.000000	0.000000	1	.	.	0.000000	0.000000			1	.	.	0.000000	0.000000			0	.	.	0.000000	0.000000			0	.	.	0.000000	0.000000			0	.	.	0.000000	0.000000
INDEL	C1_5	HG005_v4.2.1_comphetindel10bp_slop50	ALL	*	QUAL	*	1.0	0.0	0.0	0.0	0	0	3638866.000000	2819007.000000	0.000000	1	.	.	0.000000	0.000000			1	.	.	0.000000	0.000000			0	.	.	0.000000	0.000000			0	.	.	0.000000	0.000000			0	.	.	0.000000	0.000000
INDEL	C1_5	HG005_v4.2.1_comphetindel10bp_slop50	PASS	*	QUAL	*	1.0	0.0	0.0	0.0	0	0	3638866.000000	2819007.000000	0.000000	1	.	.	0.000000	0.000000			1	.	.	0.000000	0.000000			0	.	.	0.000000	0.000000			0	.	.	0.000000	0.000000			0	.	.	0.000000	0.000000
INDEL	C1_5	HG005_v4.2.1_comphetsnp10bp_slop50	ALL	*	QUAL	*	0.0	0.0	0.0		0	0	2607846.000000	2480722.000000	0.000000	0	.	.	0.000000	0.000000			0	.	.	0.000000	0.000000			0	.	.	0.000000	0.000000			0	.	.	0.000000	0.000000			0	.	.	0.000000	0.000000
INDEL	C1_5	HG005_v4.2.1_comphetsnp10bp_slop50	PASS	*	QUAL	*	0.0	0.0	0.0		0	0	2607846.000000	2480722.000000	0.000000	0	.	.	0.000000	0.000000			0	.	.	0.000000	0.000000			0	.	.	0.000000	0.000000			0	.	.	0.000000	0.000000			0	.	.	0.000000	0.000000
INDEL	C1_5	HG005_v4.2.1_complexandSVs	ALL	*	QUAL	*	1.0	0.0	0.0	0.0	0	0	140434315.000000	47761811.000000	0.000000	1	.	.	0.000000	0.000000			1	.	.	0.000000	0.000000			0	.	.	0.000000	0.000000			0	.	.	0.000000	0.000000			0	.	.	0.000000	0.000000
INDEL	C1_5	HG005_v4.2.1_complexandSVs	PASS	*	QUAL	*	1.0	0.0	0.0	0.0	0	0	140434315.000000	47761811.000000	0.000000	1	.	.	0.000000	0.000000			1	.	.	0.000000	0.000000			0	.	.	0.000000	0.000000			0	.	.	0.000000	0.000000			0	.	.	0.000000	0.000000
INDEL	C1_5	HG005_v4.2.1_complexandSVs_alldifficultregions	ALL	*	QUAL	*	1.0	0.0	0.0	0.0	0	0	677223038.000000	446085820.000000	0.000000	1	.	.	0.000000	0.000000			1	.	.	0.000000	0.000000			0	.	.	0.000000	0.000000			0	.	.	0.000000	0.000000			0	.	.	0.000000	0.000000
INDEL	C1_5	HG005_v4.2.1_complexandSVs_alldifficultregions	PASS	*	QUAL	*	1.0	0.0	0.0	0.0	0	0	677223038.000000	446085820.000000	0.000000	1	.	.	0.000000	0.000000			1	.	.	0.000000	0.000000			0	.	.	0.000000	0.000000			0	.	.	0.000000	0.000000			0	.	.	0.000000	0.000000
INDEL	C1_5	HG005_v4.2.1_complexindel10bp_slop50	ALL	*	QUAL	*	0.0	0.0	0.0		0	0	1990833.000000	1572761.000000	0.000000	0	.	.	0.000000	0.000000			0	.	.	0.000000	0.000000			0	.	.	0.000000	0.000000			0	.	.	0.000000	0.000000			0	.	.	0.000000	0.000000
INDEL	C1_5	HG005_v4.2.1_complexindel10bp_slop50	PASS	*	QUAL	*	0.0	0.0	0.0		0	0	1990833.000000	1572761.000000	0.000000	0	.	.	0.000000	0.000000			0	.	.	0.000000	0.000000			0	.	.	0.000000	0.000000			0	.	.	0.000000	0.000000			0	.	.	0.000000	0.000000
INDEL	C1_5	HG005_v4.2.1_inversions_slop25percent	ALL	*	QUAL	*	0.0	0.0	0.0		0	0	3333164.000000	1046709.000000	0.000000	0	.	.	0.000000	0.000000			0	.	.	0.000000	0.000000			0	.	.	0.000000	0.000000			0	.	.	0.000000	0.000000			0	.	.	0.000000	0.000000
INDEL	C1_5	HG005_v4.2.1_inversions_slop25percent	PASS	*	QUAL	*	0.0	0.0	0.0		0	0	3333164.000000	1046709.000000	0.000000	0	.	.	0.000000	0.000000			0	.	.	0.000000	0.000000			0	.	.	0.000000	0.000000			0	.	.	0.000000	0.000000			0	.	.	0.000000	0.000000
INDEL	C1_5	HG005_v4.2.1_notin_complexandSVs_alldifficultregions	ALL	*	QUAL	*	0.0	0.0	0.0		0	0	2257657373.000000	2096157556.000000	0.000000	0	.	.	0.000000	0.000000			0	.	.	0.000000	0.000000			0	.	.	0.000000	0.000000			0	.	.	0.000000	0.000000			0	.	.	0.000000	0.000000
INDEL	C1_5	HG005_v4.2.1_notin_complexandSVs_alldifficultregions	PASS	*	QUAL	*	0.0	0.0	0.0		0	0	2257657373.000000	2096157556.000000	0.000000	0	.	.	0.000000	0.000000			0	.	.	0.000000	0.000000			0	.	.	0.000000	0.000000			0	.	.	0.000000	0.000000			0	.	.	0.000000	0.000000
INDEL	C1_5	HG005_v4.2.1_othercomplexwithin10bp_slop50	ALL	*	QUAL	*	0.0	0.0	0.0		0	0	1460990.000000	1281303.000000	0.000000	0	.	.	0.000000	0.000000			0	.	.	0.000000	0.000000			0	.	.	0.000000	0.000000			0	.	.	0.000000	0.000000			0	.	.	0.000000	0.000000
INDEL	C1_5	HG005_v4.2.1_othercomplexwithin10bp_slop50	PASS	*	QUAL	*	0.0	0.0	0.0		0	0	1460990.000000	1281303.000000	0.000000	0	.	.	0.000000	0.000000			0	.	.	0.000000	0.000000			0	.	.	0.000000	0.000000			0	.	.	0.000000	0.000000			0	.	.	0.000000	0.000000
INDEL	C1_5	HG005_v4.2.1_snpswithin10bp_slop50	ALL	*	QUAL	*	0.0	0.0	0.0		0	0	9375134.000000	8820548.000000	0.000000	0	.	.	0.000000	0.000000			0	.	.	0.000000	0.000000			0	.	.	0.000000	0.000000			0	.	.	0.000000	0.000000			0	.	.	0.000000	0.000000
INDEL	C1_5	HG005_v4.2.1_snpswithin10bp_slop50	PASS	*	QUAL	*	0.0	0.0	0.0		0	0	9375134.000000	8820548.000000	0.000000	0	.	.	0.000000	0.000000			0	.	.	0.000000	0.000000			0	.	.	0.000000	0.000000			0	.	.	0.000000	0.000000			0	.	.	0.000000	0.000000
INDEL	C1_5	HG006_v4.2.1_CNV_CCSandONT_elliptical_outlier	ALL	*	QUAL	*	0.0	0.0	0.0		0	0	23202631.000000	6079879.000000	0.000000	0	.	.	0.000000	0.000000			0	.	.	0.000000	0.000000			0	.	.	0.000000	0.000000			0	.	.	0.000000	0.000000			0	.	.	0.000000	0.000000
INDEL	C1_5	HG006_v4.2.1_CNV_CCSandONT_elliptical_outlier	PASS	*	QUAL	*	0.0	0.0	0.0		0	0	23202631.000000	6079879.000000	0.000000	0	.	.	0.000000	0.000000			0	.	.	0.000000	0.000000			0	.	.	0.000000	0.000000			0	.	.	0.000000	0.000000			0	.	.	0.000000	0.000000
INDEL	C1_5	HG006_v4.2.1_CNV_mrcanavarIllumina_CCShighcov_ONThighcov_intersection	ALL	*	QUAL	*	0.0	0.0	0.0		0	0	7463983.000000	719609.000000	0.000000	0	.	.	0.000000	0.000000			0	.	.	0.000000	0.000000			0	.	.	0.000000	0.000000			0	.	.	0.000000	0.000000			0	.	.	0.000000	0.000000
INDEL	C1_5	HG006_v4.2.1_CNV_mrcanavarIllumina_CCShighcov_ONThighcov_intersection	PASS	*	QUAL	*	0.0	0.0	0.0		0	0	7463983.000000	719609.000000	0.000000	0	.	.	0.000000	0.000000			0	.	.	0.000000	0.000000			0	.	.	0.000000	0.000000			0	.	.	0.000000	0.000000			0	.	.	0.000000	0.000000
INDEL	C1_5	HG006_v4.2.1_CNVsandSVs	ALL	*	QUAL	*	1.0	0.0	0.0	0.0	0	0	119792009.000000	29882788.000000	0.000000	1	.	.	0.000000	0.000000			1	.	.	0.000000	0.000000			0	.	.	0.000000	0.000000			0	.	.	0.000000	0.000000			0	.	.	0.000000	0.000000
INDEL	C1_5	HG006_v4.2.1_CNVsandSVs	PASS	*	QUAL	*	1.0	0.0	0.0	0.0	0	0	119792009.000000	29882788.000000	0.000000	1	.	.	0.000000	0.000000			1	.	.	0.000000	0.000000			0	.	.	0.000000	0.000000			0	.	.	0.000000	0.000000			0	.	.	0.000000	0.000000
INDEL	C1_5	HG006_v4.2.1_SV_pbsv_slop25percent	ALL	*	QUAL	*	0.0	0.0	0.0		0	0	42782927.000000	3693866.000000	0.000000	0	.	.	0.000000	0.000000			0	.	.	0.000000	0.000000			0	.	.	0.000000	0.000000			0	.	.	0.000000	0.000000			0	.	.	0.000000	0.000000
INDEL	C1_5	HG006_v4.2.1_SV_pbsv_slop25percent	PASS	*	QUAL	*	0.0	0.0	0.0		0	0	42782927.000000	3693866.000000	0.000000	0	.	.	0.000000	0.000000			0	.	.	0.000000	0.000000			0	.	.	0.000000	0.000000			0	.	.	0.000000	0.000000			0	.	.	0.000000	0.000000
INDEL	C1_5	HG006_v4.2.1_comphetindel10bp_slop50	ALL	*	QUAL	*	1.0	0.0	0.0	0.0	0	0	3238146.000000	2489256.000000	0.000000	1	.	.	0.000000	0.000000			1	.	.	0.000000	0.000000			0	.	.	0.000000	0.000000			0	.	.	0.000000	0.000000			0	.	.	0.000000	0.000000
INDEL	C1_5	HG006_v4.2.1_comphetindel10bp_slop50	PASS	*	QUAL	*	1.0	0.0	0.0	0.0	0	0	3238146.000000	2489256.000000	0.000000	1	.	.	0.000000	0.000000			1	.	.	0.000000	0.000000			0	.	.	0.000000	0.000000			0	.	.	0.000000	0.000000			0	.	.	0.000000	0.000000
INDEL	C1_5	HG006_v4.2.1_comphetsnp10bp_slop50	ALL	*	QUAL	*	0.0	0.0	0.0		0	0	1503654.000000	1451676.000000	0.000000	0	.	.	0.000000	0.000000			0	.	.	0.000000	0.000000			0	.	.	0.000000	0.000000			0	.	.	0.000000	0.000000			0	.	.	0.000000	0.000000
INDEL	C1_5	HG006_v4.2.1_comphetsnp10bp_slop50	PASS	*	QUAL	*	0.0	0.0	0.0		0	0	1503654.000000	1451676.000000	0.000000	0	.	.	0.000000	0.000000			0	.	.	0.000000	0.000000			0	.	.	0.000000	0.000000			0	.	.	0.000000	0.000000			0	.	.	0.000000	0.000000
INDEL	C1_5	HG006_v4.2.1_complexandSVs	ALL	*	QUAL	*	1.0	0.0	0.0	0.0	0	0	137668662.000000	45977053.000000	0.000000	1	.	.	0.000000	0.000000			1	.	.	0.000000	0.000000			0	.	.	0.000000	0.000000			0	.	.	0.000000	0.000000			0	.	.	0.000000	0.000000
INDEL	C1_5	HG006_v4.2.1_complexandSVs	PASS	*	QUAL	*	1.0	0.0	0.0	0.0	0	0	137668662.000000	45977053.000000	0.000000	1	.	.	0.000000	0.000000			1	.	.	0.000000	0.000000			0	.	.	0.000000	0.000000			0	.	.	0.000000	0.000000			0	.	.	0.000000	0.000000
INDEL	C1_5	HG006_v4.2.1_complexandSVs_alldifficultregions	ALL	*	QUAL	*	1.0	0.0	0.0	0.0	0	0	676756760.000000	445175822.000000	0.000000	1	.	.	0.000000	0.000000			1	.	.	0.000000	0.000000			0	.	.	0.000000	0.000000			0	.	.	0.000000	0.000000			0	.	.	0.000000	0.000000
INDEL	C1_5	HG006_v4.2.1_complexandSVs_alldifficultregions	PASS	*	QUAL	*	1.0	0.0	0.0	0.0	0	0	676756760.000000	445175822.000000	0.000000	1	.	.	0.000000	0.000000			1	.	.	0.000000	0.000000			0	.	.	0.000000	0.000000			0	.	.	0.000000	0.000000			0	.	.	0.000000	0.000000
INDEL	C1_5	HG006_v4.2.1_complexindel10bp_slop50	ALL	*	QUAL	*	0.0	0.0	0.0		0	0	1273348.000000	1043217.000000	0.000000	0	.	.	0.000000	0.000000			0	.	.	0.000000	0.000000			0	.	.	0.000000	0.000000			0	.	.	0.000000	0.000000			0	.	.	0.000000	0.000000
INDEL	C1_5	HG006_v4.2.1_complexindel10bp_slop50	PASS	*	QUAL	*	0.0	0.0	0.0		0	0	1273348.000000	1043217.000000	0.000000	0	.	.	0.000000	0.000000			0	.	.	0.000000	0.000000			0	.	.	0.000000	0.000000			0	.	.	0.000000	0.000000			0	.	.	0.000000	0.000000
INDEL	C1_5	HG006_v4.2.1_notin_complexandSVs_alldifficultregions	ALL	*	QUAL	*	0.0	0.0	0.0		0	0	2258123651.000000	2097067554.000000	0.000000	0	.	.	0.000000	0.000000			0	.	.	0.000000	0.000000			0	.	.	0.000000	0.000000			0	.	.	0.000000	0.000000			0	.	.	0.000000	0.000000
INDEL	C1_5	HG006_v4.2.1_notin_complexandSVs_alldifficultregions	PASS	*	QUAL	*	0.0	0.0	0.0		0	0	2258123651.000000	2097067554.000000	0.000000	0	.	.	0.000000	0.000000			0	.	.	0.000000	0.000000			0	.	.	0.000000	0.000000			0	.	.	0.000000	0.000000			0	.	.	0.000000	0.000000
INDEL	C1_5	HG006_v4.2.1_othercomplexwithin10bp_slop50	ALL	*	QUAL	*	0.0	0.0	0.0		0	0	3120298.000000	2764447.000000	0.000000	0	.	.	0.000000	0.000000			0	.	.	0.000000	0.000000			0	.	.	0.000000	0.000000			0	.	.	0.000000	0.000000			0	.	.	0.000000	0.000000
INDEL	C1_5	HG006_v4.2.1_othercomplexwithin10bp_slop50	PASS	*	QUAL	*	0.0	0.0	0.0		0	0	3120298.000000	2764447.000000	0.000000	0	.	.	0.000000	0.000000			0	.	.	0.000000	0.000000			0	.	.	0.000000	0.000000			0	.	.	0.000000	0.000000			0	.	.	0.000000	0.000000
INDEL	C1_5	HG006_v4.2.1_snpswithin10bp_slop50	ALL	*	QUAL	*	0.0	0.0	0.0		0	0	9065524.000000	8593761.000000	0.000000	0	.	.	0.000000	0.000000			0	.	.	0.000000	0.000000			0	.	.	0.000000	0.000000			0	.	.	0.000000	0.000000			0	.	.	0.000000	0.000000
INDEL	C1_5	HG006_v4.2.1_snpswithin10bp_slop50	PASS	*	QUAL	*	0.0	0.0	0.0		0	0	9065524.000000	8593761.000000	0.000000	0	.	.	0.000000	0.000000			0	.	.	0.000000	0.000000			0	.	.	0.000000	0.000000			0	.	.	0.000000	0.000000			0	.	.	0.000000	0.000000
INDEL	C1_5	HG007_v4.2.1_CNV_CCSandONT_elliptical_outlier	ALL	*	QUAL	*	0.0	0.0	0.0		0	0	27533272.000000	5193810.000000	0.000000	0	.	.	0.000000	0.000000			0	.	.	0.000000	0.000000			0	.	.	0.000000	0.000000			0	.	.	0.000000	0.000000			0	.	.	0.000000	0.000000
INDEL	C1_5	HG007_v4.2.1_CNV_CCSandONT_elliptical_outlier	PASS	*	QUAL	*	0.0	0.0	0.0		0	0	27533272.000000	5193810.000000	0.000000	0	.	.	0.000000	0.000000			0	.	.	0.000000	0.000000			0	.	.	0.000000	0.000000			0	.	.	0.000000	0.000000			0	.	.	0.000000	0.000000
INDEL	C1_5	HG007_v4.2.1_CNV_mrcanavarIllumina_CCShighcov_ONThighcov_intersection	ALL	*	QUAL	*	0.0	0.0	0.0		0	0	9175295.000000	1434727.000000	0.000000	0	.	.	0.000000	0.000000			0	.	.	0.000000	0.000000			0	.	.	0.000000	0.000000			0	.	.	0.000000	0.000000			0	.	.	0.000000	0.000000
INDEL	C1_5	HG007_v4.2.1_CNV_mrcanavarIllumina_CCShighcov_ONThighcov_intersection	PASS	*	QUAL	*	0.0	0.0	0.0		0	0	9175295.000000	1434727.000000	0.000000	0	.	.	0.000000	0.000000			0	.	.	0.000000	0.000000			0	.	.	0.000000	0.000000			0	.	.	0.000000	0.000000			0	.	.	0.000000	0.000000
INDEL	C1_5	HG007_v4.2.1_CNVsandSVs	ALL	*	QUAL	*	1.0	0.0	0.0	0.0	0	0	119992629.000000	28975960.000000	0.000000	1	.	.	0.000000	0.000000			1	.	.	0.000000	0.000000			0	.	.	0.000000	0.000000			0	.	.	0.000000	0.000000			0	.	.	0.000000	0.000000
INDEL	C1_5	HG007_v4.2.1_CNVsandSVs	PASS	*	QUAL	*	1.0	0.0	0.0	0.0	0	0	119992629.000000	28975960.000000	0.000000	1	.	.	0.000000	0.000000			1	.	.	0.000000	0.000000			0	.	.	0.000000	0.000000			0	.	.	0.000000	0.000000			0	.	.	0.000000	0.000000
INDEL	C1_5	HG007_v4.2.1_SV_pbsv_slop25percent	ALL	*	QUAL	*	0.0	0.0	0.0		0	0	39568475.000000	3512693.000000	0.000000	0	.	.	0.000000	0.000000			0	.	.	0.000000	0.000000			0	.	.	0.000000	0.000000			0	.	.	0.000000	0.000000			0	.	.	0.000000	0.000000
INDEL	C1_5	HG007_v4.2.1_SV_pbsv_slop25percent	PASS	*	QUAL	*	0.0	0.0	0.0		0	0	39568475.000000	3512693.000000	0.000000	0	.	.	0.000000	0.000000			0	.	.	0.000000	0.000000			0	.	.	0.000000	0.000000			0	.	.	0.000000	0.000000			0	.	.	0.000000	0.000000
INDEL	C1_5	HG007_v4.2.1_comphetindel10bp_slop50	ALL	*	QUAL	*	0.0	0.0	0.0		0	0	3270557.000000	2504015.000000	0.000000	0	.	.	0.000000	0.000000			0	.	.	0.000000	0.000000			0	.	.	0.000000	0.000000			0	.	.	0.000000	0.000000			0	.	.	0.000000	0.000000
INDEL	C1_5	HG007_v4.2.1_comphetindel10bp_slop50	PASS	*	QUAL	*	0.0	0.0	0.0		0	0	3270557.000000	2504015.000000	0.000000	0	.	.	0.000000	0.000000			0	.	.	0.000000	0.000000			0	.	.	0.000000	0.000000			0	.	.	0.000000	0.000000			0	.	.	0.000000	0.000000
INDEL	C1_5	HG007_v4.2.1_comphetsnp10bp_slop50	ALL	*	QUAL	*	0.0	0.0	0.0		0	0	1464517.000000	1420580.000000	0.000000	0	.	.	0.000000	0.000000			0	.	.	0.000000	0.000000			0	.	.	0.000000	0.000000			0	.	.	0.000000	0.000000			0	.	.	0.000000	0.000000
INDEL	C1_5	HG007_v4.2.1_comphetsnp10bp_slop50	PASS	*	QUAL	*	0.0	0.0	0.0		0	0	1464517.000000	1420580.000000	0.000000	0	.	.	0.000000	0.000000			0	.	.	0.000000	0.000000			0	.	.	0.000000	0.000000			0	.	.	0.000000	0.000000			0	.	.	0.000000	0.000000
INDEL	C1_5	HG007_v4.2.1_complexandSVs	ALL	*	QUAL	*	1.0	0.0	0.0	0.0	0	0	138031434.000000	45192485.000000	0.000000	1	.	.	0.000000	0.000000			1	.	.	0.000000	0.000000			0	.	.	0.000000	0.000000			0	.	.	0.000000	0.000000			0	.	.	0.000000	0.000000
INDEL	C1_5	HG007_v4.2.1_complexandSVs	PASS	*	QUAL	*	1.0	0.0	0.0	0.0	0	0	138031434.000000	45192485.000000	0.000000	1	.	.	0.000000	0.000000			1	.	.	0.000000	0.000000			0	.	.	0.000000	0.000000			0	.	.	0.000000	0.000000			0	.	.	0.000000	0.000000
INDEL	C1_5	HG007_v4.2.1_complexandSVs_alldifficultregions	ALL	*	QUAL	*	1.0	0.0	0.0	0.0	0	0	675428877.000000	443739843.000000	0.000000	1	.	.	0.000000	0.000000			1	.	.	0.000000	0.000000			0	.	.	0.000000	0.000000			0	.	.	0.000000	0.000000			0	.	.	0.000000	0.000000
INDEL	C1_5	HG007_v4.2.1_complexandSVs_alldifficultregions	PASS	*	QUAL	*	1.0	0.0	0.0	0.0	0	0	675428877.000000	443739843.000000	0.000000	1	.	.	0.000000	0.000000			1	.	.	0.000000	0.000000			0	.	.	0.000000	0.000000			0	.	.	0.000000	0.000000			0	.	.	0.000000	0.000000
INDEL	C1_5	HG007_v4.2.1_complexindel10bp_slop50	ALL	*	QUAL	*	1.0	0.0	0.0	0.0	0	0	1289786.000000	1063670.000000	0.000000	1	.	.	0.000000	0.000000			1	.	.	0.000000	0.000000			0	.	.	0.000000	0.000000			0	.	.	0.000000	0.000000			0	.	.	0.000000	0.000000
INDEL	C1_5	HG007_v4.2.1_complexindel10bp_slop50	PASS	*	QUAL	*	1.0	0.0	0.0	0.0	0	0	1289786.000000	1063670.000000	0.000000	1	.	.	0.000000	0.000000			1	.	.	0.000000	0.000000			0	.	.	0.000000	0.000000			0	.	.	0.000000	0.000000			0	.	.	0.000000	0.000000
INDEL	C1_5	HG007_v4.2.1_notin_complexandSVs_alldifficultregions	ALL	*	QUAL	*	0.0	0.0	0.0		0	0	2259451534.000000	2098503533.000000	0.000000	0	.	.	0.000000	0.000000			0	.	.	0.000000	0.000000			0	.	.	0.000000	0.000000			0	.	.	0.000000	0.000000			0	.	.	0.000000	0.000000
INDEL	C1_5	HG007_v4.2.1_notin_complexandSVs_alldifficultregions	PASS	*	QUAL	*	0.0	0.0	0.0		0	0	2259451534.000000	2098503533.000000	0.000000	0	.	.	0.000000	0.000000			0	.	.	0.000000	0.000000			0	.	.	0.000000	0.000000			0	.	.	0.000000	0.000000			0	.	.	0.000000	0.000000
INDEL	C1_5	HG007_v4.2.1_othercomplexwithin10bp_slop50	ALL	*	QUAL	*	0.0	0.0	0.0		0	0	3185802.000000	2806199.000000	0.000000	0	.	.	0.000000	0.000000			0	.	.	0.000000	0.000000			0	.	.	0.000000	0.000000			0	.	.	0.000000	0.000000			0	.	.	0.000000	0.000000
INDEL	C1_5	HG007_v4.2.1_othercomplexwithin10bp_slop50	PASS	*	QUAL	*	0.0	0.0	0.0		0	0	3185802.000000	2806199.000000	0.000000	0	.	.	0.000000	0.000000			0	.	.	0.000000	0.000000			0	.	.	0.000000	0.000000			0	.	.	0.000000	0.000000			0	.	.	0.000000	0.000000
INDEL	C1_5	HG007_v4.2.1_snpswithin10bp_slop50	ALL	*	QUAL	*	0.0	0.0	0.0		0	0	9101811.000000	8631586.000000	0.000000	0	.	.	0.000000	0.000000			0	.	.	0.000000	0.000000			0	.	.	0.000000	0.000000			0	.	.	0.000000	0.000000			0	.	.	0.000000	0.000000
INDEL	C1_5	HG007_v4.2.1_snpswithin10bp_slop50	PASS	*	QUAL	*	0.0	0.0	0.0		0	0	9101811.000000	8631586.000000	0.000000	0	.	.	0.000000	0.000000			0	.	.	0.000000	0.000000			0	.	.	0.000000	0.000000			0	.	.	0.000000	0.000000			0	.	.	0.000000	0.000000
INDEL	C1_5	KIR	ALL	*	QUAL	*	0.0	0.0	0.0		0	0	155043.000000	0.000000	0.000000	0	.	.	0.000000	0.000000			0	.	.	0.000000	0.000000			0	.	.	0.000000	0.000000			0	.	.	0.000000	0.000000			0	.	.	0.000000	0.000000
INDEL	C1_5	KIR	PASS	*	QUAL	*	0.0	0.0	0.0		0	0	155043.000000	0.000000	0.000000	0	.	.	0.000000	0.000000			0	.	.	0.000000	0.000000			0	.	.	0.000000	0.000000			0	.	.	0.000000	0.000000			0	.	.	0.000000	0.000000
INDEL	C1_5	L1H_gt500	ALL	*	QUAL	*	0.0	0.0	0.0		0	0	3288114.000000	2227709.000000	0.000000	0	.	.	0.000000	0.000000			0	.	.	0.000000	0.000000			0	.	.	0.000000	0.000000			0	.	.	0.000000	0.000000			0	.	.	0.000000	0.000000
INDEL	C1_5	L1H_gt500	PASS	*	QUAL	*	0.0	0.0	0.0		0	0	3288114.000000	2227709.000000	0.000000	0	.	.	0.000000	0.000000			0	.	.	0.000000	0.000000			0	.	.	0.000000	0.000000			0	.	.	0.000000	0.000000			0	.	.	0.000000	0.000000
INDEL	C1_5	LD_discordant_haplotypes_slop5bp	ALL	*	QUAL	*	0.0	0.0	0.0		0	0	10867226.000000	10465096.000000	0.000000	0	.	.	0.000000	0.000000			0	.	.	0.000000	0.000000			0	.	.	0.000000	0.000000			0	.	.	0.000000	0.000000			0	.	.	0.000000	0.000000
INDEL	C1_5	LD_discordant_haplotypes_slop5bp	PASS	*	QUAL	*	0.0	0.0	0.0		0	0	10867226.000000	10465096.000000	0.000000	0	.	.	0.000000	0.000000			0	.	.	0.000000	0.000000			0	.	.	0.000000	0.000000			0	.	.	0.000000	0.000000			0	.	.	0.000000	0.000000
INDEL	C1_5	MHC	ALL	*	QUAL	*	1.0	0.0	0.0	0.0	0	0	4970557.000000	4634060.000000	0.000000	1	.	.	0.000000	0.000000			1	.	.	0.000000	0.000000			0	.	.	0.000000	0.000000			0	.	.	0.000000	0.000000			0	.	.	0.000000	0.000000
INDEL	C1_5	MHC	PASS	*	QUAL	*	1.0	0.0	0.0	0.0	0	0	4970557.000000	4634060.000000	0.000000	1	.	.	0.000000	0.000000			1	.	.	0.000000	0.000000			0	.	.	0.000000	0.000000			0	.	.	0.000000	0.000000			0	.	.	0.000000	0.000000
INDEL	C1_5	SimpleRepeat_diTR_10to49_slop5	ALL	*	QUAL	*	0.0	0.0	0.0		0	0	14126406.000000	9713952.000000	0.000000	0	.	.	0.000000	0.000000			0	.	.	0.000000	0.000000			0	.	.	0.000000	0.000000			0	.	.	0.000000	0.000000			0	.	.	0.000000	0.000000
INDEL	C1_5	SimpleRepeat_diTR_10to49_slop5	PASS	*	QUAL	*	0.0	0.0	0.0		0	0	14126406.000000	9713952.000000	0.000000	0	.	.	0.000000	0.000000			0	.	.	0.000000	0.000000			0	.	.	0.000000	0.000000			0	.	.	0.000000	0.000000			0	.	.	0.000000	0.000000
INDEL	C1_5	SimpleRepeat_diTR_50to149_slop5	ALL	*	QUAL	*	0.0	0.0	0.0		0	0	312887.000000	85207.000000	0.000000	0	.	.	0.000000	0.000000			0	.	.	0.000000	0.000000			0	.	.	0.000000	0.000000			0	.	.	0.000000	0.000000			0	.	.	0.000000	0.000000
INDEL	C1_5	SimpleRepeat_diTR_50to149_slop5	PASS	*	QUAL	*	0.0	0.0	0.0		0	0	312887.000000	85207.000000	0.000000	0	.	.	0.000000	0.000000			0	.	.	0.000000	0.000000			0	.	.	0.000000	0.000000			0	.	.	0.000000	0.000000			0	.	.	0.000000	0.000000
INDEL	C1_5	SimpleRepeat_diTR_ge150_slop5	ALL	*	QUAL	*	0.0	0.0	0.0		0	0	1294.000000	0.000000	0.000000	0	.	.	0.000000	0.000000			0	.	.	0.000000	0.000000			0	.	.	0.000000	0.000000			0	.	.	0.000000	0.000000			0	.	.	0.000000	0.000000
INDEL	C1_5	SimpleRepeat_diTR_ge150_slop5	PASS	*	QUAL	*	0.0	0.0	0.0		0	0	1294.000000	0.000000	0.000000	0	.	.	0.000000	0.000000			0	.	.	0.000000	0.000000			0	.	.	0.000000	0.000000			0	.	.	0.000000	0.000000			0	.	.	0.000000	0.000000
INDEL	C1_5	SimpleRepeat_homopolymer_4to6_AT_slop5	ALL	*	QUAL	*	0.0	0.0	0.0		0	0	620274261.000000	541929244.000000	0.000000	0	.	.	0.000000	0.000000			0	.	.	0.000000	0.000000			0	.	.	0.000000	0.000000			0	.	.	0.000000	0.000000			0	.	.	0.000000	0.000000
INDEL	C1_5	SimpleRepeat_homopolymer_4to6_AT_slop5	PASS	*	QUAL	*	0.0	0.0	0.0		0	0	620274261.000000	541929244.000000	0.000000	0	.	.	0.000000	0.000000			0	.	.	0.000000	0.000000			0	.	.	0.000000	0.000000			0	.	.	0.000000	0.000000			0	.	.	0.000000	0.000000
INDEL	C1_5	SimpleRepeat_homopolymer_4to6_GC_slop5	ALL	*	QUAL	*	0.0	0.0	0.0		0	0	186737442.000000	164214660.000000	0.000000	0	.	.	0.000000	0.000000			0	.	.	0.000000	0.000000			0	.	.	0.000000	0.000000			0	.	.	0.000000	0.000000			0	.	.	0.000000	0.000000
INDEL	C1_5	SimpleRepeat_homopolymer_4to6_GC_slop5	PASS	*	QUAL	*	0.0	0.0	0.0		0	0	186737442.000000	164214660.000000	0.000000	0	.	.	0.000000	0.000000			0	.	.	0.000000	0.000000			0	.	.	0.000000	0.000000			0	.	.	0.000000	0.000000			0	.	.	0.000000	0.000000
INDEL	C1_5	SimpleRepeat_homopolymer_4to6_slop5	ALL	*	QUAL	*	0.0	0.0	0.0		0	0	789111519.000000	690199342.000000	0.000000	0	.	.	0.000000	0.000000			0	.	.	0.000000	0.000000			0	.	.	0.000000	0.000000			0	.	.	0.000000	0.000000			0	.	.	0.000000	0.000000
INDEL	C1_5	SimpleRepeat_homopolymer_4to6_slop5	PASS	*	QUAL	*	0.0	0.0	0.0		0	0	789111519.000000	690199342.000000	0.000000	0	.	.	0.000000	0.000000			0	.	.	0.000000	0.000000			0	.	.	0.000000	0.000000			0	.	.	0.000000	0.000000			0	.	.	0.000000	0.000000
INDEL	C1_5	SimpleRepeat_homopolymer_7to11_AT_slop5	ALL	*	QUAL	*	1.0	0.0	0.0	0.0	0	0	48048065.000000	41289681.000000	0.000000	1	.	.	0.000000	0.000000			1	.	.	0.000000	0.000000			0	.	.	0.000000	0.000000			0	.	.	0.000000	0.000000			0	.	.	0.000000	0.000000
INDEL	C1_5	SimpleRepeat_homopolymer_7to11_AT_slop5	PASS	*	QUAL	*	1.0	0.0	0.0	0.0	0	0	48048065.000000	41289681.000000	0.000000	1	.	.	0.000000	0.000000			1	.	.	0.000000	0.000000			0	.	.	0.000000	0.000000			0	.	.	0.000000	0.000000			0	.	.	0.000000	0.000000
INDEL	C1_5	SimpleRepeat_homopolymer_7to11_GC_slop5	ALL	*	QUAL	*	0.0	0.0	0.0		0	0	1796827.000000	1234367.000000	0.000000	0	.	.	0.000000	0.000000			0	.	.	0.000000	0.000000			0	.	.	0.000000	0.000000			0	.	.	0.000000	0.000000			0	.	.	0.000000	0.000000
INDEL	C1_5	SimpleRepeat_homopolymer_7to11_GC_slop5	PASS	*	QUAL	*	0.0	0.0	0.0		0	0	1796827.000000	1234367.000000	0.000000	0	.	.	0.000000	0.000000			0	.	.	0.000000	0.000000			0	.	.	0.000000	0.000000			0	.	.	0.000000	0.000000			0	.	.	0.000000	0.000000
INDEL	C1_5	SimpleRepeat_homopolymer_7to11_slop5	ALL	*	QUAL	*	1.0	0.0	0.0	0.0	0	0	49788855.000000	42482235.000000	0.000000	1	.	.	0.000000	0.000000			1	.	.	0.000000	0.000000			0	.	.	0.000000	0.000000			0	.	.	0.000000	0.000000			0	.	.	0.000000	0.000000
INDEL	C1_5	SimpleRepeat_homopolymer_7to11_slop5	PASS	*	QUAL	*	1.0	0.0	0.0	0.0	0	0	49788855.000000	42482235.000000	0.000000	1	.	.	0.000000	0.000000			1	.	.	0.000000	0.000000			0	.	.	0.000000	0.000000			0	.	.	0.000000	0.000000			0	.	.	0.000000	0.000000
INDEL	C1_5	SimpleRepeat_homopolymer_ge12_AT_slop5	ALL	*	QUAL	*	0.0	0.0	0.0		0	0	18264661.000000	8069674.000000	0.000000	0	.	.	0.000000	0.000000			0	.	.	0.000000	0.000000			0	.	.	0.000000	0.000000			0	.	.	0.000000	0.000000			0	.	.	0.000000	0.000000
INDEL	C1_5	SimpleRepeat_homopolymer_ge12_AT_slop5	PASS	*	QUAL	*	0.0	0.0	0.0		0	0	18264661.000000	8069674.000000	0.000000	0	.	.	0.000000	0.000000			0	.	.	0.000000	0.000000			0	.	.	0.000000	0.000000			0	.	.	0.000000	0.000000			0	.	.	0.000000	0.000000
INDEL	C1_5	SimpleRepeat_homopolymer_ge12_GC_slop5	ALL	*	QUAL	*	0.0	0.0	0.0		0	0	80541.000000	10276.000000	0.000000	0	.	.	0.000000	0.000000			0	.	.	0.000000	0.000000			0	.	.	0.000000	0.000000			0	.	.	0.000000	0.000000			0	.	.	0.000000	0.000000
INDEL	C1_5	SimpleRepeat_homopolymer_ge12_GC_slop5	PASS	*	QUAL	*	0.0	0.0	0.0		0	0	80541.000000	10276.000000	0.000000	0	.	.	0.000000	0.000000			0	.	.	0.000000	0.000000			0	.	.	0.000000	0.000000			0	.	.	0.000000	0.000000			0	.	.	0.000000	0.000000
INDEL	C1_5	SimpleRepeat_homopolymer_ge12_slop5	ALL	*	QUAL	*	0.0	0.0	0.0		0	0	18344341.000000	8079935.000000	0.000000	0	.	.	0.000000	0.000000			0	.	.	0.000000	0.000000			0	.	.	0.000000	0.000000			0	.	.	0.000000	0.000000			0	.	.	0.000000	0.000000
INDEL	C1_5	SimpleRepeat_homopolymer_ge12_slop5	PASS	*	QUAL	*	0.0	0.0	0.0		0	0	18344341.000000	8079935.000000	0.000000	0	.	.	0.000000	0.000000			0	.	.	0.000000	0.000000			0	.	.	0.000000	0.000000			0	.	.	0.000000	0.000000			0	.	.	0.000000	0.000000
INDEL	C1_5	SimpleRepeat_homopolymer_ge21_AT_slop5	ALL	*	QUAL	*	0.0	0.0	0.0		0	0	5037067.000000	315095.000000	0.000000	0	.	.	0.000000	0.000000			0	.	.	0.000000	0.000000			0	.	.	0.000000	0.000000			0	.	.	0.000000	0.000000			0	.	.	0.000000	0.000000
INDEL	C1_5	SimpleRepeat_homopolymer_ge21_AT_slop5	PASS	*	QUAL	*	0.0	0.0	0.0		0	0	5037067.000000	315095.000000	0.000000	0	.	.	0.000000	0.000000			0	.	.	0.000000	0.000000			0	.	.	0.000000	0.000000			0	.	.	0.000000	0.000000			0	.	.	0.000000	0.000000
INDEL	C1_5	SimpleRepeat_homopolymer_ge21_GC_slop5	ALL	*	QUAL	*	0.0	0.0	0.0		0	0	2453.000000	77.000000	0.000000	0	.	.	0.000000	0.000000			0	.	.	0.000000	0.000000			0	.	.	0.000000	0.000000			0	.	.	0.000000	0.000000			0	.	.	0.000000	0.000000
INDEL	C1_5	SimpleRepeat_homopolymer_ge21_GC_slop5	PASS	*	QUAL	*	0.0	0.0	0.0		0	0	2453.000000	77.000000	0.000000	0	.	.	0.000000	0.000000			0	.	.	0.000000	0.000000			0	.	.	0.000000	0.000000			0	.	.	0.000000	0.000000			0	.	.	0.000000	0.000000
INDEL	C1_5	SimpleRepeat_homopolymer_ge21_slop5	ALL	*	QUAL	*	0.0	0.0	0.0		0	0	5039520.000000	315172.000000	0.000000	0	.	.	0.000000	0.000000			0	.	.	0.000000	0.000000			0	.	.	0.000000	0.000000			0	.	.	0.000000	0.000000			0	.	.	0.000000	0.000000
INDEL	C1_5	SimpleRepeat_homopolymer_ge21_slop5	PASS	*	QUAL	*	0.0	0.0	0.0		0	0	5039520.000000	315172.000000	0.000000	0	.	.	0.000000	0.000000			0	.	.	0.000000	0.000000			0	.	.	0.000000	0.000000			0	.	.	0.000000	0.000000			0	.	.	0.000000	0.000000
INDEL	C1_5	SimpleRepeat_imperfecthomopolge11_AT_slop5	ALL	*	QUAL	*	0.0	0.0	0.0		0	0	41925485.000000	27022508.000000	0.000000	0	.	.	0.000000	0.000000			0	.	.	0.000000	0.000000			0	.	.	0.000000	0.000000			0	.	.	0.000000	0.000000			0	.	.	0.000000	0.000000
INDEL	C1_5	SimpleRepeat_imperfecthomopolge11_AT_slop5	PASS	*	QUAL	*	0.0	0.0	0.0		0	0	41925485.000000	27022508.000000	0.000000	0	.	.	0.000000	0.000000			0	.	.	0.000000	0.000000			0	.	.	0.000000	0.000000			0	.	.	0.000000	0.000000			0	.	.	0.000000	0.000000
INDEL	C1_5	SimpleRepeat_imperfecthomopolge11_GC_slop5	ALL	*	QUAL	*	0.0	0.0	0.0		0	0	2549394.000000	1239404.000000	0.000000	0	.	.	0.000000	0.000000			0	.	.	0.000000	0.000000			0	.	.	0.000000	0.000000			0	.	.	0.000000	0.000000			0	.	.	0.000000	0.000000
INDEL	C1_5	SimpleRepeat_imperfecthomopolge11_GC_slop5	PASS	*	QUAL	*	0.0	0.0	0.0		0	0	2549394.000000	1239404.000000	0.000000	0	.	.	0.000000	0.000000			0	.	.	0.000000	0.000000			0	.	.	0.000000	0.000000			0	.	.	0.000000	0.000000			0	.	.	0.000000	0.000000
INDEL	C1_5	SimpleRepeat_imperfecthomopolge11_slop5	ALL	*	QUAL	*	0.0	0.0	0.0		0	0	44462862.000000	28257404.000000	0.000000	0	.	.	0.000000	0.000000			0	.	.	0.000000	0.000000			0	.	.	0.000000	0.000000			0	.	.	0.000000	0.000000			0	.	.	0.000000	0.000000
INDEL	C1_5	SimpleRepeat_imperfecthomopolge11_slop5	PASS	*	QUAL	*	0.0	0.0	0.0		0	0	44462862.000000	28257404.000000	0.000000	0	.	.	0.000000	0.000000			0	.	.	0.000000	0.000000			0	.	.	0.000000	0.000000			0	.	.	0.000000	0.000000			0	.	.	0.000000	0.000000
INDEL	C1_5	SimpleRepeat_imperfecthomopolge21_AT_slop5	ALL	*	QUAL	*	0.0	0.0	0.0		0	0	10858510.000000	4114933.000000	0.000000	0	.	.	0.000000	0.000000			0	.	.	0.000000	0.000000			0	.	.	0.000000	0.000000			0	.	.	0.000000	0.000000			0	.	.	0.000000	0.000000
INDEL	C1_5	SimpleRepeat_imperfecthomopolge21_AT_slop5	PASS	*	QUAL	*	0.0	0.0	0.0		0	0	10858510.000000	4114933.000000	0.000000	0	.	.	0.000000	0.000000			0	.	.	0.000000	0.000000			0	.	.	0.000000	0.000000			0	.	.	0.000000	0.000000			0	.	.	0.000000	0.000000
INDEL	C1_5	SimpleRepeat_imperfecthomopolge21_GC_slop5	ALL	*	QUAL	*	0.0	0.0	0.0		0	0	126563.000000	10095.000000	0.000000	0	.	.	0.000000	0.000000			0	.	.	0.000000	0.000000			0	.	.	0.000000	0.000000			0	.	.	0.000000	0.000000			0	.	.	0.000000	0.000000
INDEL	C1_5	SimpleRepeat_imperfecthomopolge21_GC_slop5	PASS	*	QUAL	*	0.0	0.0	0.0		0	0	126563.000000	10095.000000	0.000000	0	.	.	0.000000	0.000000			0	.	.	0.000000	0.000000			0	.	.	0.000000	0.000000			0	.	.	0.000000	0.000000			0	.	.	0.000000	0.000000
INDEL	C1_5	SimpleRepeat_imperfecthomopolge21_slop5	ALL	*	QUAL	*	0.0	0.0	0.0		0	0	10985008.000000	4125028.000000	0.000000	0	.	.	0.000000	0.000000			0	.	.	0.000000	0.000000			0	.	.	0.000000	0.000000			0	.	.	0.000000	0.000000			0	.	.	0.000000	0.000000
INDEL	C1_5	SimpleRepeat_imperfecthomopolge21_slop5	PASS	*	QUAL	*	0.0	0.0	0.0		0	0	10985008.000000	4125028.000000	0.000000	0	.	.	0.000000	0.000000			0	.	.	0.000000	0.000000			0	.	.	0.000000	0.000000			0	.	.	0.000000	0.000000			0	.	.	0.000000	0.000000
INDEL	C1_5	SimpleRepeat_quadTR_19to49_slop5	ALL	*	QUAL	*	0.0	0.0	0.0		0	0	4260126.000000	2980942.000000	0.000000	0	.	.	0.000000	0.000000			0	.	.	0.000000	0.000000			0	.	.	0.000000	0.000000			0	.	.	0.000000	0.000000			0	.	.	0.000000	0.000000
INDEL	C1_5	SimpleRepeat_quadTR_19to49_slop5	PASS	*	QUAL	*	0.0	0.0	0.0		0	0	4260126.000000	2980942.000000	0.000000	0	.	.	0.000000	0.000000			0	.	.	0.000000	0.000000			0	.	.	0.000000	0.000000			0	.	.	0.000000	0.000000			0	.	.	0.000000	0.000000
INDEL	C1_5	SimpleRepeat_quadTR_50to149_slop5	ALL	*	QUAL	*	0.0	0.0	0.0		0	0	644882.000000	185490.000000	0.000000	0	.	.	0.000000	0.000000			0	.	.	0.000000	0.000000			0	.	.	0.000000	0.000000			0	.	.	0.000000	0.000000			0	.	.	0.000000	0.000000
INDEL	C1_5	SimpleRepeat_quadTR_50to149_slop5	PASS	*	QUAL	*	0.0	0.0	0.0		0	0	644882.000000	185490.000000	0.000000	0	.	.	0.000000	0.000000			0	.	.	0.000000	0.000000			0	.	.	0.000000	0.000000			0	.	.	0.000000	0.000000			0	.	.	0.000000	0.000000
INDEL	C1_5	SimpleRepeat_quadTR_ge150_slop5	ALL	*	QUAL	*	0.0	0.0	0.0		0	0	3698.000000	0.000000	0.000000	0	.	.	0.000000	0.000000			0	.	.	0.000000	0.000000			0	.	.	0.000000	0.000000			0	.	.	0.000000	0.000000			0	.	.	0.000000	0.000000
INDEL	C1_5	SimpleRepeat_quadTR_ge150_slop5	PASS	*	QUAL	*	0.0	0.0	0.0		0	0	3698.000000	0.000000	0.000000	0	.	.	0.000000	0.000000			0	.	.	0.000000	0.000000			0	.	.	0.000000	0.000000			0	.	.	0.000000	0.000000			0	.	.	0.000000	0.000000
INDEL	C1_5	SimpleRepeat_triTR_14to49_slop5	ALL	*	QUAL	*	0.0	0.0	0.0		0	0	3011899.000000	2374377.000000	0.000000	0	.	.	0.000000	0.000000			0	.	.	0.000000	0.000000			0	.	.	0.000000	0.000000			0	.	.	0.000000	0.000000			0	.	.	0.000000	0.000000
INDEL	C1_5	SimpleRepeat_triTR_14to49_slop5	PASS	*	QUAL	*	0.0	0.0	0.0		0	0	3011899.000000	2374377.000000	0.000000	0	.	.	0.000000	0.000000			0	.	.	0.000000	0.000000			0	.	.	0.000000	0.000000			0	.	.	0.000000	0.000000			0	.	.	0.000000	0.000000
INDEL	C1_5	SimpleRepeat_triTR_50to149_slop5	ALL	*	QUAL	*	0.0	0.0	0.0		0	0	56998.000000	13641.000000	0.000000	0	.	.	0.000000	0.000000			0	.	.	0.000000	0.000000			0	.	.	0.000000	0.000000			0	.	.	0.000000	0.000000			0	.	.	0.000000	0.000000
INDEL	C1_5	SimpleRepeat_triTR_50to149_slop5	PASS	*	QUAL	*	0.0	0.0	0.0		0	0	56998.000000	13641.000000	0.000000	0	.	.	0.000000	0.000000			0	.	.	0.000000	0.000000			0	.	.	0.000000	0.000000			0	.	.	0.000000	0.000000			0	.	.	0.000000	0.000000
INDEL	C1_5	SimpleRepeat_triTR_ge150_slop5	ALL	*	QUAL	*	0.0	0.0	0.0		0	0	2342.000000	0.000000	0.000000	0	.	.	0.000000	0.000000			0	.	.	0.000000	0.000000			0	.	.	0.000000	0.000000			0	.	.	0.000000	0.000000			0	.	.	0.000000	0.000000
INDEL	C1_5	SimpleRepeat_triTR_ge150_slop5	PASS	*	QUAL	*	0.0	0.0	0.0		0	0	2342.000000	0.000000	0.000000	0	.	.	0.000000	0.000000			0	.	.	0.000000	0.000000			0	.	.	0.000000	0.000000			0	.	.	0.000000	0.000000			0	.	.	0.000000	0.000000
INDEL	C1_5	TS_boundary	ALL	*	QUAL	*	0.0	0.0	0.0		0	0	3030848912.000000	2546949881.000000	0.000000	0	.	.	0.000000	0.000000			0	.	.	0.000000	0.000000			0	.	.	0.000000	0.000000			0	.	.	0.000000	0.000000			0	.	.	0.000000	0.000000
INDEL	C1_5	TS_boundary	PASS	*	QUAL	*	0.0	0.0	0.0		0	0	3030848912.000000	2546949881.000000	0.000000	0	.	.	0.000000	0.000000			0	.	.	0.000000	0.000000			0	.	.	0.000000	0.000000			0	.	.	0.000000	0.000000			0	.	.	0.000000	0.000000
INDEL	C1_5	TS_contained	ALL	*	QUAL	*	1.0	0.0	0.0	0.0	0	0	2546949881.000000	2546949881.000000	0.000000	1	.	.	0.000000	0.000000			1	.	.	0.000000	0.000000			0	.	.	0.000000	0.000000			0	.	.	0.000000	0.000000			0	.	.	0.000000	0.000000
INDEL	C1_5	TS_contained	PASS	*	QUAL	*	1.0	0.0	0.0	0.0	0	0	2546949881.000000	2546949881.000000	0.000000	1	.	.	0.000000	0.000000			1	.	.	0.000000	0.000000			0	.	.	0.000000	0.000000			0	.	.	0.000000	0.000000			0	.	.	0.000000	0.000000
INDEL	C1_5	VDJ	ALL	*	QUAL	*	0.0	0.0	0.0		0	0	4872786.000000	1340794.000000	0.000000	0	.	.	0.000000	0.000000			0	.	.	0.000000	0.000000			0	.	.	0.000000	0.000000			0	.	.	0.000000	0.000000			0	.	.	0.000000	0.000000
INDEL	C1_5	VDJ	PASS	*	QUAL	*	0.0	0.0	0.0		0	0	4872786.000000	1340794.000000	0.000000	0	.	.	0.000000	0.000000			0	.	.	0.000000	0.000000			0	.	.	0.000000	0.000000			0	.	.	0.000000	0.000000			0	.	.	0.000000	0.000000
INDEL	C1_5	allOtherDifficultregions	ALL	*	QUAL	*	1.0	0.0	0.0	0.0	0	0	83934913.000000	22511211.000000	0.000000	1	.	.	0.000000	0.000000			1	.	.	0.000000	0.000000			0	.	.	0.000000	0.000000			0	.	.	0.000000	0.000000			0	.	.	0.000000	0.000000
INDEL	C1_5	allOtherDifficultregions	PASS	*	QUAL	*	1.0	0.0	0.0	0.0	0	0	83934913.000000	22511211.000000	0.000000	1	.	.	0.000000	0.000000			1	.	.	0.000000	0.000000			0	.	.	0.000000	0.000000			0	.	.	0.000000	0.000000			0	.	.	0.000000	0.000000
INDEL	C1_5	alldifficultregions	ALL	*	QUAL	*	1.0	0.0	0.0	0.0	0	0	624829675.000000	403594426.000000	0.000000	1	.	.	0.000000	0.000000			1	.	.	0.000000	0.000000			0	.	.	0.000000	0.000000			0	.	.	0.000000	0.000000			0	.	.	0.000000	0.000000
INDEL	C1_5	alldifficultregions	PASS	*	QUAL	*	1.0	0.0	0.0	0.0	0	0	624829675.000000	403594426.000000	0.000000	1	.	.	0.000000	0.000000			1	.	.	0.000000	0.000000			0	.	.	0.000000	0.000000			0	.	.	0.000000	0.000000			0	.	.	0.000000	0.000000
INDEL	C1_5	alllowmapandsegdupregions	ALL	*	QUAL	*	0.0	0.0	0.0		0	0	305705811.000000	145266776.000000	0.000000	0	.	.	0.000000	0.000000			0	.	.	0.000000	0.000000			0	.	.	0.000000	0.000000			0	.	.	0.000000	0.000000			0	.	.	0.000000	0.000000
INDEL	C1_5	alllowmapandsegdupregions	PASS	*	QUAL	*	0.0	0.0	0.0		0	0	305705811.000000	145266776.000000	0.000000	0	.	.	0.000000	0.000000			0	.	.	0.000000	0.000000			0	.	.	0.000000	0.000000			0	.	.	0.000000	0.000000			0	.	.	0.000000	0.000000
INDEL	C1_5	ancestry_AFR	ALL	*	QUAL	*	0.0	0.0	0.0		0	0	931852940.000000	870856528.000000	0.000000	0	.	.	0.000000	0.000000			0	.	.	0.000000	0.000000			0	.	.	0.000000	0.000000			0	.	.	0.000000	0.000000			0	.	.	0.000000	0.000000
INDEL	C1_5	ancestry_AFR	PASS	*	QUAL	*	0.0	0.0	0.0		0	0	931852940.000000	870856528.000000	0.000000	0	.	.	0.000000	0.000000			0	.	.	0.000000	0.000000			0	.	.	0.000000	0.000000			0	.	.	0.000000	0.000000			0	.	.	0.000000	0.000000
INDEL	C1_5	ancestry_AMR	ALL	*	QUAL	*	0.0	0.0	0.0		0	0	248789481.000000	231409117.000000	0.000000	0	.	.	0.000000	0.000000			0	.	.	0.000000	0.000000			0	.	.	0.000000	0.000000			0	.	.	0.000000	0.000000			0	.	.	0.000000	0.000000
INDEL	C1_5	ancestry_AMR	PASS	*	QUAL	*	0.0	0.0	0.0		0	0	248789481.000000	231409117.000000	0.000000	0	.	.	0.000000	0.000000			0	.	.	0.000000	0.000000			0	.	.	0.000000	0.000000			0	.	.	0.000000	0.000000			0	.	.	0.000000	0.000000
INDEL	C1_5	ancestry_EAS	ALL	*	QUAL	*	0.0	0.0	0.0		0	0	159774241.000000	148505560.000000	0.000000	0	.	.	0.000000	0.000000			0	.	.	0.000000	0.000000			0	.	.	0.000000	0.000000			0	.	.	0.000000	0.000000			0	.	.	0.000000	0.000000
INDEL	C1_5	ancestry_EAS	PASS	*	QUAL	*	0.0	0.0	0.0		0	0	159774241.000000	148505560.000000	0.000000	0	.	.	0.000000	0.000000			0	.	.	0.000000	0.000000			0	.	.	0.000000	0.000000			0	.	.	0.000000	0.000000			0	.	.	0.000000	0.000000
INDEL	C1_5	ancestry_EUR	ALL	*	QUAL	*	1.0	0.0	0.0	0.0	0	0	815477144.000000	754701260.000000	0.000000	1	.	.	0.000000	0.000000			1	.	.	0.000000	0.000000			0	.	.	0.000000	0.000000			0	.	.	0.000000	0.000000			0	.	.	0.000000	0.000000
INDEL	C1_5	ancestry_EUR	PASS	*	QUAL	*	1.0	0.0	0.0	0.0	0	0	815477144.000000	754701260.000000	0.000000	1	.	.	0.000000	0.000000			1	.	.	0.000000	0.000000			0	.	.	0.000000	0.000000			0	.	.	0.000000	0.000000			0	.	.	0.000000	0.000000
INDEL	C1_5	ancestry_Neanderthal	ALL	*	QUAL	*	0.0	0.0	0.0		0	0	25432365.000000	23955767.000000	0.000000	0	.	.	0.000000	0.000000			0	.	.	0.000000	0.000000			0	.	.	0.000000	0.000000			0	.	.	0.000000	0.000000			0	.	.	0.000000	0.000000
INDEL	C1_5	ancestry_Neanderthal	PASS	*	QUAL	*	0.0	0.0	0.0		0	0	25432365.000000	23955767.000000	0.000000	0	.	.	0.000000	0.000000			0	.	.	0.000000	0.000000			0	.	.	0.000000	0.000000			0	.	.	0.000000	0.000000			0	.	.	0.000000	0.000000
INDEL	C1_5	ancestry_SAS	ALL	*	QUAL	*	0.0	0.0	0.0		0	0	149677990.000000	137438069.000000	0.000000	0	.	.	0.000000	0.000000			0	.	.	0.000000	0.000000			0	.	.	0.000000	0.000000			0	.	.	0.000000	0.000000			0	.	.	0.000000	0.000000
INDEL	C1_5	ancestry_SAS	PASS	*	QUAL	*	0.0	0.0	0.0		0	0	149677990.000000	137438069.000000	0.000000	0	.	.	0.000000	0.000000			0	.	.	0.000000	0.000000			0	.	.	0.000000	0.000000			0	.	.	0.000000	0.000000			0	.	.	0.000000	0.000000
INDEL	C1_5	chrX_PAR	ALL	*	QUAL	*	0.0	0.0	0.0		0	0	2778692.000000	0.000000	0.000000	0	.	.	0.000000	0.000000			0	.	.	0.000000	0.000000			0	.	.	0.000000	0.000000			0	.	.	0.000000	0.000000			0	.	.	0.000000	0.000000
INDEL	C1_5	chrX_PAR	PASS	*	QUAL	*	0.0	0.0	0.0		0	0	2778692.000000	0.000000	0.000000	0	.	.	0.000000	0.000000			0	.	.	0.000000	0.000000			0	.	.	0.000000	0.000000			0	.	.	0.000000	0.000000			0	.	.	0.000000	0.000000
INDEL	C1_5	chrX_XTR	ALL	*	QUAL	*	0.0	0.0	0.0		0	0	4287238.000000	0.000000	0.000000	0	.	.	0.000000	0.000000			0	.	.	0.000000	0.000000			0	.	.	0.000000	0.000000			0	.	.	0.000000	0.000000			0	.	.	0.000000	0.000000
INDEL	C1_5	chrX_XTR	PASS	*	QUAL	*	0.0	0.0	0.0		0	0	4287238.000000	0.000000	0.000000	0	.	.	0.000000	0.000000			0	.	.	0.000000	0.000000			0	.	.	0.000000	0.000000			0	.	.	0.000000	0.000000			0	.	.	0.000000	0.000000
INDEL	C1_5	chrX_ampliconic	ALL	*	QUAL	*	0.0	0.0	0.0		0	0	1565209.000000	0.000000	0.000000	0	.	.	0.000000	0.000000			0	.	.	0.000000	0.000000			0	.	.	0.000000	0.000000			0	.	.	0.000000	0.000000			0	.	.	0.000000	0.000000
INDEL	C1_5	chrX_ampliconic	PASS	*	QUAL	*	0.0	0.0	0.0		0	0	1565209.000000	0.000000	0.000000	0	.	.	0.000000	0.000000			0	.	.	0.000000	0.000000			0	.	.	0.000000	0.000000			0	.	.	0.000000	0.000000			0	.	.	0.000000	0.000000
INDEL	C1_5	chrX_nonPAR	ALL	*	QUAL	*	0.0	0.0	0.0		0	0	152115542.000000	0.000000	0.000000	0	.	.	0.000000	0.000000			0	.	.	0.000000	0.000000			0	.	.	0.000000	0.000000			0	.	.	0.000000	0.000000			0	.	.	0.000000	0.000000
INDEL	C1_5	chrX_nonPAR	PASS	*	QUAL	*	0.0	0.0	0.0		0	0	152115542.000000	0.000000	0.000000	0	.	.	0.000000	0.000000			0	.	.	0.000000	0.000000			0	.	.	0.000000	0.000000			0	.	.	0.000000	0.000000			0	.	.	0.000000	0.000000
INDEL	C1_5	chrY_PAR	ALL	*	QUAL	*	0.0	0.0	0.0		0	0	2778692.000000	0.000000	0.000000	0	.	.	0.000000	0.000000			0	.	.	0.000000	0.000000			0	.	.	0.000000	0.000000			0	.	.	0.000000	0.000000			0	.	.	0.000000	0.000000
INDEL	C1_5	chrY_PAR	PASS	*	QUAL	*	0.0	0.0	0.0		0	0	2778692.000000	0.000000	0.000000	0	.	.	0.000000	0.000000			0	.	.	0.000000	0.000000			0	.	.	0.000000	0.000000			0	.	.	0.000000	0.000000			0	.	.	0.000000	0.000000
INDEL	C1_5	chrY_XTR	ALL	*	QUAL	*	0.0	0.0	0.0		0	0	3400874.000000	0.000000	0.000000	0	.	.	0.000000	0.000000			0	.	.	0.000000	0.000000			0	.	.	0.000000	0.000000			0	.	.	0.000000	0.000000			0	.	.	0.000000	0.000000
INDEL	C1_5	chrY_XTR	PASS	*	QUAL	*	0.0	0.0	0.0		0	0	3400874.000000	0.000000	0.000000	0	.	.	0.000000	0.000000			0	.	.	0.000000	0.000000			0	.	.	0.000000	0.000000			0	.	.	0.000000	0.000000			0	.	.	0.000000	0.000000
INDEL	C1_5	chrY_ampliconic	ALL	*	QUAL	*	0.0	0.0	0.0		0	0	9754492.000000	0.000000	0.000000	0	.	.	0.000000	0.000000			0	.	.	0.000000	0.000000			0	.	.	0.000000	0.000000			0	.	.	0.000000	0.000000			0	.	.	0.000000	0.000000
INDEL	C1_5	chrY_ampliconic	PASS	*	QUAL	*	0.0	0.0	0.0		0	0	9754492.000000	0.000000	0.000000	0	.	.	0.000000	0.000000			0	.	.	0.000000	0.000000			0	.	.	0.000000	0.000000			0	.	.	0.000000	0.000000			0	.	.	0.000000	0.000000
INDEL	C1_5	chrY_nonPAR	ALL	*	QUAL	*	0.0	0.0	0.0		0	0	23636356.000000	0.000000	0.000000	0	.	.	0.000000	0.000000			0	.	.	0.000000	0.000000			0	.	.	0.000000	0.000000			0	.	.	0.000000	0.000000			0	.	.	0.000000	0.000000
INDEL	C1_5	chrY_nonPAR	PASS	*	QUAL	*	0.0	0.0	0.0		0	0	23636356.000000	0.000000	0.000000	0	.	.	0.000000	0.000000			0	.	.	0.000000	0.000000			0	.	.	0.000000	0.000000			0	.	.	0.000000	0.000000			0	.	.	0.000000	0.000000
INDEL	C1_5	collapsed_duplication_FP_regions	ALL	*	QUAL	*	0.0	0.0	0.0		0	0	8015146.000000	676291.000000	0.000000	0	.	.	0.000000	0.000000			0	.	.	0.000000	0.000000			0	.	.	0.000000	0.000000			0	.	.	0.000000	0.000000			0	.	.	0.000000	0.000000
INDEL	C1_5	collapsed_duplication_FP_regions	PASS	*	QUAL	*	0.0	0.0	0.0		0	0	8015146.000000	676291.000000	0.000000	0	.	.	0.000000	0.000000			0	.	.	0.000000	0.000000			0	.	.	0.000000	0.000000			0	.	.	0.000000	0.000000			0	.	.	0.000000	0.000000
INDEL	C1_5	contigs_lt500kb	ALL	*	QUAL	*	0.0	0.0	0.0		0	0	26148630.000000	0.000000	0.000000	0	.	.	0.000000	0.000000			0	.	.	0.000000	0.000000			0	.	.	0.000000	0.000000			0	.	.	0.000000	0.000000			0	.	.	0.000000	0.000000
INDEL	C1_5	contigs_lt500kb	PASS	*	QUAL	*	0.0	0.0	0.0		0	0	26148630.000000	0.000000	0.000000	0	.	.	0.000000	0.000000			0	.	.	0.000000	0.000000			0	.	.	0.000000	0.000000			0	.	.	0.000000	0.000000			0	.	.	0.000000	0.000000
INDEL	C1_5	false_duplications_correct_copy	ALL	*	QUAL	*	0.0	0.0	0.0		0	0	1237625.000000	683527.000000	0.000000	0	.	.	0.000000	0.000000			0	.	.	0.000000	0.000000			0	.	.	0.000000	0.000000			0	.	.	0.000000	0.000000			0	.	.	0.000000	0.000000
INDEL	C1_5	false_duplications_correct_copy	PASS	*	QUAL	*	0.0	0.0	0.0		0	0	1237625.000000	683527.000000	0.000000	0	.	.	0.000000	0.000000			0	.	.	0.000000	0.000000			0	.	.	0.000000	0.000000			0	.	.	0.000000	0.000000			0	.	.	0.000000	0.000000
INDEL	C1_5	false_duplications_incorrect_copy	ALL	*	QUAL	*	0.0	0.0	0.0		0	0	972401.000000	9931.000000	0.000000	0	.	.	0.000000	0.000000			0	.	.	0.000000	0.000000			0	.	.	0.000000	0.000000			0	.	.	0.000000	0.000000			0	.	.	0.000000	0.000000
INDEL	C1_5	false_duplications_incorrect_copy	PASS	*	QUAL	*	0.0	0.0	0.0		0	0	972401.000000	9931.000000	0.000000	0	.	.	0.000000	0.000000			0	.	.	0.000000	0.000000			0	.	.	0.000000	0.000000			0	.	.	0.000000	0.000000			0	.	.	0.000000	0.000000
INDEL	C1_5	gaps_slop15kb	ALL	*	QUAL	*	0.0	0.0	0.0		0	0	11496278.000000	0.000000	0.000000	0	.	.	0.000000	0.000000			0	.	.	0.000000	0.000000			0	.	.	0.000000	0.000000			0	.	.	0.000000	0.000000			0	.	.	0.000000	0.000000
INDEL	C1_5	gaps_slop15kb	PASS	*	QUAL	*	0.0	0.0	0.0		0	0	11496278.000000	0.000000	0.000000	0	.	.	0.000000	0.000000			0	.	.	0.000000	0.000000			0	.	.	0.000000	0.000000			0	.	.	0.000000	0.000000			0	.	.	0.000000	0.000000
INDEL	C1_5	gc15_slop50	ALL	*	QUAL	*	0.0	0.0	0.0		0	0	5303101.000000	2740313.000000	0.000000	0	.	.	0.000000	0.000000			0	.	.	0.000000	0.000000			0	.	.	0.000000	0.000000			0	.	.	0.000000	0.000000			0	.	.	0.000000	0.000000
INDEL	C1_5	gc15_slop50	PASS	*	QUAL	*	0.0	0.0	0.0		0	0	5303101.000000	2740313.000000	0.000000	0	.	.	0.000000	0.000000			0	.	.	0.000000	0.000000			0	.	.	0.000000	0.000000			0	.	.	0.000000	0.000000			0	.	.	0.000000	0.000000
INDEL	C1_5	gc15to20_slop50	ALL	*	QUAL	*	0.0	0.0	0.0		0	0	14314006.000000	12031613.000000	0.000000	0	.	.	0.000000	0.000000			0	.	.	0.000000	0.000000			0	.	.	0.000000	0.000000			0	.	.	0.000000	0.000000			0	.	.	0.000000	0.000000
INDEL	C1_5	gc15to20_slop50	PASS	*	QUAL	*	0.0	0.0	0.0		0	0	14314006.000000	12031613.000000	0.000000	0	.	.	0.000000	0.000000			0	.	.	0.000000	0.000000			0	.	.	0.000000	0.000000			0	.	.	0.000000	0.000000			0	.	.	0.000000	0.000000
INDEL	C1_5	gc20to25_slop50	ALL	*	QUAL	*	0.0	0.0	0.0		0	0	117189860.000000	104538830.000000	0.000000	0	.	.	0.000000	0.000000			0	.	.	0.000000	0.000000			0	.	.	0.000000	0.000000			0	.	.	0.000000	0.000000			0	.	.	0.000000	0.000000
INDEL	C1_5	gc20to25_slop50	PASS	*	QUAL	*	0.0	0.0	0.0		0	0	117189860.000000	104538830.000000	0.000000	0	.	.	0.000000	0.000000			0	.	.	0.000000	0.000000			0	.	.	0.000000	0.000000			0	.	.	0.000000	0.000000			0	.	.	0.000000	0.000000
INDEL	C1_5	gc25to30_slop50	ALL	*	QUAL	*	0.0	0.0	0.0		0	0	394144353.000000	352296556.000000	0.000000	0	.	.	0.000000	0.000000			0	.	.	0.000000	0.000000			0	.	.	0.000000	0.000000			0	.	.	0.000000	0.000000			0	.	.	0.000000	0.000000
INDEL	C1_5	gc25to30_slop50	PASS	*	QUAL	*	0.0	0.0	0.0		0	0	394144353.000000	352296556.000000	0.000000	0	.	.	0.000000	0.000000			0	.	.	0.000000	0.000000			0	.	.	0.000000	0.000000			0	.	.	0.000000	0.000000			0	.	.	0.000000	0.000000
INDEL	C1_5	gc30to55_slop50	ALL	*	QUAL	*	1.0	0.0	0.0	0.0	0	0	2011401956.000000	1731730149.000000	0.000000	1	.	.	0.000000	0.000000			1	.	.	0.000000	0.000000			0	.	.	0.000000	0.000000			0	.	.	0.000000	0.000000			0	.	.	0.000000	0.000000
INDEL	C1_5	gc30to55_slop50	PASS	*	QUAL	*	1.0	0.0	0.0	0.0	0	0	2011401956.000000	1731730149.000000	0.000000	1	.	.	0.000000	0.000000			1	.	.	0.000000	0.000000			0	.	.	0.000000	0.000000			0	.	.	0.000000	0.000000			0	.	.	0.000000	0.000000
INDEL	C1_5	gc55to60_slop50	ALL	*	QUAL	*	0.0	0.0	0.0		0	0	244507530.000000	212996737.000000	0.000000	0	.	.	0.000000	0.000000			0	.	.	0.000000	0.000000			0	.	.	0.000000	0.000000			0	.	.	0.000000	0.000000			0	.	.	0.000000	0.000000
INDEL	C1_5	gc55to60_slop50	PASS	*	QUAL	*	0.0	0.0	0.0		0	0	244507530.000000	212996737.000000	0.000000	0	.	.	0.000000	0.000000			0	.	.	0.000000	0.000000			0	.	.	0.000000	0.000000			0	.	.	0.000000	0.000000			0	.	.	0.000000	0.000000
INDEL	C1_5	gc60to65_slop50	ALL	*	QUAL	*	0.0	0.0	0.0		0	0	102791705.000000	88091286.000000	0.000000	0	.	.	0.000000	0.000000			0	.	.	0.000000	0.000000			0	.	.	0.000000	0.000000			0	.	.	0.000000	0.000000			0	.	.	0.000000	0.000000
INDEL	C1_5	gc60to65_slop50	PASS	*	QUAL	*	0.0	0.0	0.0		0	0	102791705.000000	88091286.000000	0.000000	0	.	.	0.000000	0.000000			0	.	.	0.000000	0.000000			0	.	.	0.000000	0.000000			0	.	.	0.000000	0.000000			0	.	.	0.000000	0.000000
INDEL	C1_5	gc65to70_slop50	ALL	*	QUAL	*	0.0	0.0	0.0		0	0	34883665.000000	28916578.000000	0.000000	0	.	.	0.000000	0.000000			0	.	.	0.000000	0.000000			0	.	.	0.000000	0.000000			0	.	.	0.000000	0.000000			0	.	.	0.000000	0.000000
INDEL	C1_5	gc65to70_slop50	PASS	*	QUAL	*	0.0	0.0	0.0		0	0	34883665.000000	28916578.000000	0.000000	0	.	.	0.000000	0.000000			0	.	.	0.000000	0.000000			0	.	.	0.000000	0.000000			0	.	.	0.000000	0.000000			0	.	.	0.000000	0.000000
INDEL	C1_5	gc70to75_slop50	ALL	*	QUAL	*	0.0	0.0	0.0		0	0	11790706.000000	9557818.000000	0.000000	0	.	.	0.000000	0.000000			0	.	.	0.000000	0.000000			0	.	.	0.000000	0.000000			0	.	.	0.000000	0.000000			0	.	.	0.000000	0.000000
INDEL	C1_5	gc70to75_slop50	PASS	*	QUAL	*	0.0	0.0	0.0		0	0	11790706.000000	9557818.000000	0.000000	0	.	.	0.000000	0.000000			0	.	.	0.000000	0.000000			0	.	.	0.000000	0.000000			0	.	.	0.000000	0.000000			0	.	.	0.000000	0.000000
INDEL	C1_5	gc75to80_slop50	ALL	*	QUAL	*	0.0	0.0	0.0		0	0	5248298.000000	4263855.000000	0.000000	0	.	.	0.000000	0.000000			0	.	.	0.000000	0.000000			0	.	.	0.000000	0.000000			0	.	.	0.000000	0.000000			0	.	.	0.000000	0.000000
INDEL	C1_5	gc75to80_slop50	PASS	*	QUAL	*	0.0	0.0	0.0		0	0	5248298.000000	4263855.000000	0.000000	0	.	.	0.000000	0.000000			0	.	.	0.000000	0.000000			0	.	.	0.000000	0.000000			0	.	.	0.000000	0.000000			0	.	.	0.000000	0.000000
INDEL	C1_5	gc80to85_slop50	ALL	*	QUAL	*	0.0	0.0	0.0		0	0	2596229.000000	1742287.000000	0.000000	0	.	.	0.000000	0.000000			0	.	.	0.000000	0.000000			0	.	.	0.000000	0.000000			0	.	.	0.000000	0.000000			0	.	.	0.000000	0.000000
INDEL	C1_5	gc80to85_slop50	PASS	*	QUAL	*	0.0	0.0	0.0		0	0	2596229.000000	1742287.000000	0.000000	0	.	.	0.000000	0.000000			0	.	.	0.000000	0.000000			0	.	.	0.000000	0.000000			0	.	.	0.000000	0.000000			0	.	.	0.000000	0.000000
INDEL	C1_5	gc85_slop50	ALL	*	QUAL	*	0.0	0.0	0.0		0	0	544746.000000	401133.000000	0.000000	0	.	.	0.000000	0.000000			0	.	.	0.000000	0.000000			0	.	.	0.000000	0.000000			0	.	.	0.000000	0.000000			0	.	.	0.000000	0.000000
INDEL	C1_5	gc85_slop50	PASS	*	QUAL	*	0.0	0.0	0.0		0	0	544746.000000	401133.000000	0.000000	0	.	.	0.000000	0.000000			0	.	.	0.000000	0.000000			0	.	.	0.000000	0.000000			0	.	.	0.000000	0.000000			0	.	.	0.000000	0.000000
INDEL	C1_5	gclt25orgt65_slop50	ALL	*	QUAL	*	0.0	0.0	0.0		0	0	191795155.000000	164164751.000000	0.000000	0	.	.	0.000000	0.000000			0	.	.	0.000000	0.000000			0	.	.	0.000000	0.000000			0	.	.	0.000000	0.000000			0	.	.	0.000000	0.000000
INDEL	C1_5	gclt25orgt65_slop50	PASS	*	QUAL	*	0.0	0.0	0.0		0	0	191795155.000000	164164751.000000	0.000000	0	.	.	0.000000	0.000000			0	.	.	0.000000	0.000000			0	.	.	0.000000	0.000000			0	.	.	0.000000	0.000000			0	.	.	0.000000	0.000000
INDEL	C1_5	gclt30orgt55_slop50	ALL	*	QUAL	*	0.0	0.0	0.0		0	0	923478456.000000	810513227.000000	0.000000	0	.	.	0.000000	0.000000			0	.	.	0.000000	0.000000			0	.	.	0.000000	0.000000			0	.	.	0.000000	0.000000			0	.	.	0.000000	0.000000
INDEL	C1_5	gclt30orgt55_slop50	PASS	*	QUAL	*	0.0	0.0	0.0		0	0	923478456.000000	810513227.000000	0.000000	0	.	.	0.000000	0.000000			0	.	.	0.000000	0.000000			0	.	.	0.000000	0.000000			0	.	.	0.000000	0.000000			0	.	.	0.000000	0.000000
INDEL	C1_5	gnomAD_InbreedingCoeff_slop1bp_merge1000bp	ALL	*	QUAL	*	1.0	0.0	0.0	0.0	0	0	13528469.000000	2276581.000000	0.000000	1	.	.	0.000000	0.000000			1	.	.	0.000000	0.000000			0	.	.	0.000000	0.000000			0	.	.	0.000000	0.000000			0	.	.	0.000000	0.000000
INDEL	C1_5	gnomAD_InbreedingCoeff_slop1bp_merge1000bp	PASS	*	QUAL	*	1.0	0.0	0.0	0.0	0	0	13528469.000000	2276581.000000	0.000000	1	.	.	0.000000	0.000000			1	.	.	0.000000	0.000000			0	.	.	0.000000	0.000000			0	.	.	0.000000	0.000000			0	.	.	0.000000	0.000000
INDEL	C1_5	lowmappabilityall	ALL	*	QUAL	*	0.0	0.0	0.0		0	0	248877152.000000	105002548.000000	0.000000	0	.	.	0.000000	0.000000			0	.	.	0.000000	0.000000			0	.	.	0.000000	0.000000			0	.	.	0.000000	0.000000			0	.	.	0.000000	0.000000
INDEL	C1_5	lowmappabilityall	PASS	*	QUAL	*	0.0	0.0	0.0		0	0	248877152.000000	105002548.000000	0.000000	0	.	.	0.000000	0.000000			0	.	.	0.000000	0.000000			0	.	.	0.000000	0.000000			0	.	.	0.000000	0.000000			0	.	.	0.000000	0.000000
INDEL	C1_5	nonunique_l100_m2_e1	ALL	*	QUAL	*	0.0	0.0	0.0		0	0	248847175.000000	105002548.000000	0.000000	0	.	.	0.000000	0.000000			0	.	.	0.000000	0.000000			0	.	.	0.000000	0.000000			0	.	.	0.000000	0.000000			0	.	.	0.000000	0.000000
INDEL	C1_5	nonunique_l100_m2_e1	PASS	*	QUAL	*	0.0	0.0	0.0		0	0	248847175.000000	105002548.000000	0.000000	0	.	.	0.000000	0.000000			0	.	.	0.000000	0.000000			0	.	.	0.000000	0.000000			0	.	.	0.000000	0.000000			0	.	.	0.000000	0.000000
INDEL	C1_5	nonunique_l250_m0_e0	ALL	*	QUAL	*	0.0	0.0	0.0		0	0	89246199.000000	13080805.000000	0.000000	0	.	.	0.000000	0.000000			0	.	.	0.000000	0.000000			0	.	.	0.000000	0.000000			0	.	.	0.000000	0.000000			0	.	.	0.000000	0.000000
INDEL	C1_5	nonunique_l250_m0_e0	PASS	*	QUAL	*	0.0	0.0	0.0		0	0	89246199.000000	13080805.000000	0.000000	0	.	.	0.000000	0.000000			0	.	.	0.000000	0.000000			0	.	.	0.000000	0.000000			0	.	.	0.000000	0.000000			0	.	.	0.000000	0.000000
INDEL	C1_5	notinAllHomopolymers_ge7bp_imperfectge11bp_slop5	ALL	*	QUAL	*	0.0	0.0	0.0		0	0	2850902975.000000	2479394549.000000	0.000000	0	.	.	0.000000	0.000000			0	.	.	0.000000	0.000000			0	.	.	0.000000	0.000000			0	.	.	0.000000	0.000000			0	.	.	0.000000	0.000000
INDEL	C1_5	notinAllHomopolymers_ge7bp_imperfectge11bp_slop5	PASS	*	QUAL	*	0.0	0.0	0.0		0	0	2850902975.000000	2479394549.000000	0.000000	0	.	.	0.000000	0.000000			0	.	.	0.000000	0.000000			0	.	.	0.000000	0.000000			0	.	.	0.000000	0.000000			0	.	.	0.000000	0.000000
INDEL	C1_5	notinAllTandemRepeatsandHomopolymers_slop5	ALL	*	QUAL	*	0.0	0.0	0.0		0	0	2682532985.000000	2419289583.000000	0.000000	0	.	.	0.000000	0.000000			0	.	.	0.000000	0.000000			0	.	.	0.000000	0.000000			0	.	.	0.000000	0.000000			0	.	.	0.000000	0.000000
INDEL	C1_5	notinAllTandemRepeatsandHomopolymers_slop5	PASS	*	QUAL	*	0.0	0.0	0.0		0	0	2682532985.000000	2419289583.000000	0.000000	0	.	.	0.000000	0.000000			0	.	.	0.000000	0.000000			0	.	.	0.000000	0.000000			0	.	.	0.000000	0.000000			0	.	.	0.000000	0.000000
INDEL	C1_5	notinallTandemRepeats	ALL	*	QUAL	*	1.0	0.0	0.0	0.0	0	0	2766510422.000000	2482138410.000000	0.000000	1	.	.	0.000000	0.000000			1	.	.	0.000000	0.000000			0	.	.	0.000000	0.000000			0	.	.	0.000000	0.000000			0	.	.	0.000000	0.000000
INDEL	C1_5	notinallTandemRepeats	PASS	*	QUAL	*	1.0	0.0	0.0	0.0	0	0	2766510422.000000	2482138410.000000	0.000000	1	.	.	0.000000	0.000000			1	.	.	0.000000	0.000000			0	.	.	0.000000	0.000000			0	.	.	0.000000	0.000000			0	.	.	0.000000	0.000000
INDEL	C1_5	notinalldifficultregions	ALL	*	QUAL	*	0.0	0.0	0.0		0	0	2310050737.000000	2138648950.000000	0.000000	0	.	.	0.000000	0.000000			0	.	.	0.000000	0.000000			0	.	.	0.000000	0.000000			0	.	.	0.000000	0.000000			0	.	.	0.000000	0.000000
INDEL	C1_5	notinalldifficultregions	PASS	*	QUAL	*	0.0	0.0	0.0		0	0	2310050737.000000	2138648950.000000	0.000000	0	.	.	0.000000	0.000000			0	.	.	0.000000	0.000000			0	.	.	0.000000	0.000000			0	.	.	0.000000	0.000000			0	.	.	0.000000	0.000000
INDEL	C1_5	notinalllowmapandsegdupregions	ALL	*	QUAL	*	1.0	0.0	0.0	0.0	0	0	2629174601.000000	2396976600.000000	0.000000	1	.	.	0.000000	0.000000			1	.	.	0.000000	0.000000			0	.	.	0.000000	0.000000			0	.	.	0.000000	0.000000			0	.	.	0.000000	0.000000
INDEL	C1_5	notinalllowmapandsegdupregions	PASS	*	QUAL	*	1.0	0.0	0.0	0.0	0	0	2629174601.000000	2396976600.000000	0.000000	1	.	.	0.000000	0.000000			1	.	.	0.000000	0.000000			0	.	.	0.000000	0.000000			0	.	.	0.000000	0.000000			0	.	.	0.000000	0.000000
INDEL	C1_5	notinlowmappabilityall	ALL	*	QUAL	*	1.0	0.0	0.0	0.0	0	0	2686003260.000000	2437240828.000000	0.000000	1	.	.	0.000000	0.000000			1	.	.	0.000000	0.000000			0	.	.	0.000000	0.000000			0	.	.	0.000000	0.000000			0	.	.	0.000000	0.000000
INDEL	C1_5	notinlowmappabilityall	PASS	*	QUAL	*	1.0	0.0	0.0	0.0	0	0	2686003260.000000	2437240828.000000	0.000000	1	.	.	0.000000	0.000000			1	.	.	0.000000	0.000000			0	.	.	0.000000	0.000000			0	.	.	0.000000	0.000000			0	.	.	0.000000	0.000000
INDEL	C1_5	notinrefseq_cds	ALL	*	QUAL	*	1.0	0.0	0.0	0.0	0	0	2900663794.000000	2510697467.000000	0.000000	1	.	.	0.000000	0.000000			1	.	.	0.000000	0.000000			0	.	.	0.000000	0.000000			0	.	.	0.000000	0.000000			0	.	.	0.000000	0.000000
INDEL	C1_5	notinrefseq_cds	PASS	*	QUAL	*	1.0	0.0	0.0	0.0	0	0	2900663794.000000	2510697467.000000	0.000000	1	.	.	0.000000	0.000000			1	.	.	0.000000	0.000000			0	.	.	0.000000	0.000000			0	.	.	0.000000	0.000000			0	.	.	0.000000	0.000000
INDEL	C1_5	notinsatellites_slop5	ALL	*	QUAL	*	1.0	0.0	0.0	0.0	0	0	2859227003.000000	2539540074.000000	0.000000	1	.	.	0.000000	0.000000			1	.	.	0.000000	0.000000			0	.	.	0.000000	0.000000			0	.	.	0.000000	0.000000			0	.	.	0.000000	0.000000
INDEL	C1_5	notinsatellites_slop5	PASS	*	QUAL	*	1.0	0.0	0.0	0.0	0	0	2859227003.000000	2539540074.000000	0.000000	1	.	.	0.000000	0.000000			1	.	.	0.000000	0.000000			0	.	.	0.000000	0.000000			0	.	.	0.000000	0.000000			0	.	.	0.000000	0.000000
INDEL	C1_5	notinsegdups	ALL	*	QUAL	*	1.0	0.0	0.0	0.0	0	0	2768020068.000000	2458255947.000000	0.000000	1	.	.	0.000000	0.000000			1	.	.	0.000000	0.000000			0	.	.	0.000000	0.000000			0	.	.	0.000000	0.000000			0	.	.	0.000000	0.000000
INDEL	C1_5	notinsegdups	PASS	*	QUAL	*	1.0	0.0	0.0	0.0	0	0	2768020068.000000	2458255947.000000	0.000000	1	.	.	0.000000	0.000000			1	.	.	0.000000	0.000000			0	.	.	0.000000	0.000000			0	.	.	0.000000	0.000000			0	.	.	0.000000	0.000000
INDEL	C1_5	notinsegdups_gt10kb	ALL	*	QUAL	*	1.0	0.0	0.0	0.0	0	0	2783039507.000000	2469464763.000000	0.000000	1	.	.	0.000000	0.000000			1	.	.	0.000000	0.000000			0	.	.	0.000000	0.000000			0	.	.	0.000000	0.000000			0	.	.	0.000000	0.000000
INDEL	C1_5	notinsegdups_gt10kb	PASS	*	QUAL	*	1.0	0.0	0.0	0.0	0	0	2783039507.000000	2469464763.000000	0.000000	1	.	.	0.000000	0.000000			1	.	.	0.000000	0.000000			0	.	.	0.000000	0.000000			0	.	.	0.000000	0.000000			0	.	.	0.000000	0.000000
INDEL	C1_5	population_CNV_FP_regions	ALL	*	QUAL	*	0.0	0.0	0.0		0	0	11067115.000000	2293995.000000	0.000000	0	.	.	0.000000	0.000000			0	.	.	0.000000	0.000000			0	.	.	0.000000	0.000000			0	.	.	0.000000	0.000000			0	.	.	0.000000	0.000000
INDEL	C1_5	population_CNV_FP_regions	PASS	*	QUAL	*	0.0	0.0	0.0		0	0	11067115.000000	2293995.000000	0.000000	0	.	.	0.000000	0.000000			0	.	.	0.000000	0.000000			0	.	.	0.000000	0.000000			0	.	.	0.000000	0.000000			0	.	.	0.000000	0.000000
INDEL	C1_5	refseq_cds	ALL	*	QUAL	*	0.0	0.0	0.0		0	0	34216554.000000	31545851.000000	0.000000	0	.	.	0.000000	0.000000			0	.	.	0.000000	0.000000			0	.	.	0.000000	0.000000			0	.	.	0.000000	0.000000			0	.	.	0.000000	0.000000
INDEL	C1_5	refseq_cds	PASS	*	QUAL	*	0.0	0.0	0.0		0	0	34216554.000000	31545851.000000	0.000000	0	.	.	0.000000	0.000000			0	.	.	0.000000	0.000000			0	.	.	0.000000	0.000000			0	.	.	0.000000	0.000000			0	.	.	0.000000	0.000000
INDEL	C1_5	satellites_slop5	ALL	*	QUAL	*	0.0	0.0	0.0		0	0	75653409.000000	2703302.000000	0.000000	0	.	.	0.000000	0.000000			0	.	.	0.000000	0.000000			0	.	.	0.000000	0.000000			0	.	.	0.000000	0.000000			0	.	.	0.000000	0.000000
INDEL	C1_5	satellites_slop5	PASS	*	QUAL	*	0.0	0.0	0.0		0	0	75653409.000000	2703302.000000	0.000000	0	.	.	0.000000	0.000000			0	.	.	0.000000	0.000000			0	.	.	0.000000	0.000000			0	.	.	0.000000	0.000000			0	.	.	0.000000	0.000000
INDEL	C1_5	segdups	ALL	*	QUAL	*	0.0	0.0	0.0		0	0	166860344.000000	83987429.000000	0.000000	0	.	.	0.000000	0.000000			0	.	.	0.000000	0.000000			0	.	.	0.000000	0.000000			0	.	.	0.000000	0.000000			0	.	.	0.000000	0.000000
INDEL	C1_5	segdups	PASS	*	QUAL	*	0.0	0.0	0.0		0	0	166860344.000000	83987429.000000	0.000000	0	.	.	0.000000	0.000000			0	.	.	0.000000	0.000000			0	.	.	0.000000	0.000000			0	.	.	0.000000	0.000000			0	.	.	0.000000	0.000000
INDEL	C1_5	segdups_gt10kb	ALL	*	QUAL	*	0.0	0.0	0.0		0	0	151840905.000000	72778613.000000	0.000000	0	.	.	0.000000	0.000000			0	.	.	0.000000	0.000000			0	.	.	0.000000	0.000000			0	.	.	0.000000	0.000000			0	.	.	0.000000	0.000000
INDEL	C1_5	segdups_gt10kb	PASS	*	QUAL	*	0.0	0.0	0.0		0	0	151840905.000000	72778613.000000	0.000000	0	.	.	0.000000	0.000000			0	.	.	0.000000	0.000000			0	.	.	0.000000	0.000000			0	.	.	0.000000	0.000000			0	.	.	0.000000	0.000000
INDEL	C6_15	*	ALL	*	QUAL	*	0.0	0.0	0.0		0	0	2809068885	2546949881.000000	0.000000	0	.	.	0.000000	0.000000			0	.	.	0.000000	0.000000			0	.	.	0.000000	0.000000			0	.	.	0.000000	0.000000			0	.	.	0.000000	0.000000
INDEL	C6_15	*	PASS	*	QUAL	*	0.0	0.0	0.0		0	0	2809068885	2546949881.000000	0.000000	0	.	.	0.000000	0.000000			0	.	.	0.000000	0.000000			0	.	.	0.000000	0.000000			0	.	.	0.000000	0.000000			0	.	.	0.000000	0.000000
INDEL	C6_15	AllAutosomes	ALL	*	QUAL	*	0.0	0.0	0.0		0	0	2756349822.000000	2542243376.000000	0.000000	0	.	.	0.000000	0.000000			0	.	.	0.000000	0.000000			0	.	.	0.000000	0.000000			0	.	.	0.000000	0.000000			0	.	.	0.000000	0.000000
INDEL	C6_15	AllAutosomes	PASS	*	QUAL	*	0.0	0.0	0.0		0	0	2756349822.000000	2542243376.000000	0.000000	0	.	.	0.000000	0.000000			0	.	.	0.000000	0.000000			0	.	.	0.000000	0.000000			0	.	.	0.000000	0.000000			0	.	.	0.000000	0.000000
INDEL	C6_15	AllHomopolymers_ge7bp_imperfectge11bp_slop5	ALL	*	QUAL	*	0.0	0.0	0.0		0	0	83977437.000000	62848827.000000	0.000000	0	.	.	0.000000	0.000000			0	.	.	0.000000	0.000000			0	.	.	0.000000	0.000000			0	.	.	0.000000	0.000000			0	.	.	0.000000	0.000000
INDEL	C6_15	AllHomopolymers_ge7bp_imperfectge11bp_slop5	PASS	*	QUAL	*	0.0	0.0	0.0		0	0	83977437.000000	62848827.000000	0.000000	0	.	.	0.000000	0.000000			0	.	.	0.000000	0.000000			0	.	.	0.000000	0.000000			0	.	.	0.000000	0.000000			0	.	.	0.000000	0.000000
INDEL	C6_15	AllTandemRepeats	ALL	*	QUAL	*	0.0	0.0	0.0		0	0	168369990.000000	60104966.000000	0.000000	0	.	.	0.000000	0.000000			0	.	.	0.000000	0.000000			0	.	.	0.000000	0.000000			0	.	.	0.000000	0.000000			0	.	.	0.000000	0.000000
INDEL	C6_15	AllTandemRepeats	PASS	*	QUAL	*	0.0	0.0	0.0		0	0	168369990.000000	60104966.000000	0.000000	0	.	.	0.000000	0.000000			0	.	.	0.000000	0.000000			0	.	.	0.000000	0.000000			0	.	.	0.000000	0.000000			0	.	.	0.000000	0.000000
INDEL	C6_15	AllTandemRepeats_201to10000bp_slop5	ALL	*	QUAL	*	0.0	0.0	0.0		0	0	40176355.000000	14932592.000000	0.000000	0	.	.	0.000000	0.000000			0	.	.	0.000000	0.000000			0	.	.	0.000000	0.000000			0	.	.	0.000000	0.000000			0	.	.	0.000000	0.000000
INDEL	C6_15	AllTandemRepeats_201to10000bp_slop5	PASS	*	QUAL	*	0.0	0.0	0.0		0	0	40176355.000000	14932592.000000	0.000000	0	.	.	0.000000	0.000000			0	.	.	0.000000	0.000000			0	.	.	0.000000	0.000000			0	.	.	0.000000	0.000000			0	.	.	0.000000	0.000000
INDEL	C6_15	AllTandemRepeats_51to200bp_slop5	ALL	*	QUAL	*	0.0	0.0	0.0		0	0	25887961.000000	19587746.000000	0.000000	0	.	.	0.000000	0.000000			0	.	.	0.000000	0.000000			0	.	.	0.000000	0.000000			0	.	.	0.000000	0.000000			0	.	.	0.000000	0.000000
INDEL	C6_15	AllTandemRepeats_51to200bp_slop5	PASS	*	QUAL	*	0.0	0.0	0.0		0	0	25887961.000000	19587746.000000	0.000000	0	.	.	0.000000	0.000000			0	.	.	0.000000	0.000000			0	.	.	0.000000	0.000000			0	.	.	0.000000	0.000000			0	.	.	0.000000	0.000000
INDEL	C6_15	AllTandemRepeats_ge10001bp_slop5	ALL	*	QUAL	*	0.0	0.0	0.0		0	0	73296207.000000	613095.000000	0.000000	0	.	.	0.000000	0.000000			0	.	.	0.000000	0.000000			0	.	.	0.000000	0.000000			0	.	.	0.000000	0.000000			0	.	.	0.000000	0.000000
INDEL	C6_15	AllTandemRepeats_ge10001bp_slop5	PASS	*	QUAL	*	0.0	0.0	0.0		0	0	73296207.000000	613095.000000	0.000000	0	.	.	0.000000	0.000000			0	.	.	0.000000	0.000000			0	.	.	0.000000	0.000000			0	.	.	0.000000	0.000000			0	.	.	0.000000	0.000000
INDEL	C6_15	AllTandemRepeats_ge101bp_slop5	ALL	*	QUAL	*	0.0	0.0	0.0		0	0	123639327.000000	22632619.000000	0.000000	0	.	.	0.000000	0.000000			0	.	.	0.000000	0.000000			0	.	.	0.000000	0.000000			0	.	.	0.000000	0.000000			0	.	.	0.000000	0.000000
INDEL	C6_15	AllTandemRepeats_ge101bp_slop5	PASS	*	QUAL	*	0.0	0.0	0.0		0	0	123639327.000000	22632619.000000	0.000000	0	.	.	0.000000	0.000000			0	.	.	0.000000	0.000000			0	.	.	0.000000	0.000000			0	.	.	0.000000	0.000000			0	.	.	0.000000	0.000000
INDEL	C6_15	AllTandemRepeats_le50bp_slop5	ALL	*	QUAL	*	0.0	0.0	0.0		0	0	29009467.000000	24971533.000000	0.000000	0	.	.	0.000000	0.000000			0	.	.	0.000000	0.000000			0	.	.	0.000000	0.000000			0	.	.	0.000000	0.000000			0	.	.	0.000000	0.000000
INDEL	C6_15	AllTandemRepeats_le50bp_slop5	PASS	*	QUAL	*	0.0	0.0	0.0		0	0	29009467.000000	24971533.000000	0.000000	0	.	.	0.000000	0.000000			0	.	.	0.000000	0.000000			0	.	.	0.000000	0.000000			0	.	.	0.000000	0.000000			0	.	.	0.000000	0.000000
INDEL	C6_15	AllTandemRepeatsandHomopolymers_slop5	ALL	*	QUAL	*	0.0	0.0	0.0		0	0	252347427.000000	122953793.000000	0.000000	0	.	.	0.000000	0.000000			0	.	.	0.000000	0.000000			0	.	.	0.000000	0.000000			0	.	.	0.000000	0.000000			0	.	.	0.000000	0.000000
INDEL	C6_15	AllTandemRepeatsandHomopolymers_slop5	PASS	*	QUAL	*	0.0	0.0	0.0		0	0	252347427.000000	122953793.000000	0.000000	0	.	.	0.000000	0.000000			0	.	.	0.000000	0.000000			0	.	.	0.000000	0.000000			0	.	.	0.000000	0.000000			0	.	.	0.000000	0.000000
INDEL	C6_15	BadPromoters	ALL	*	QUAL	*	0.0	0.0	0.0		0	0	197273.000000	149833.000000	0.000000	0	.	.	0.000000	0.000000			0	.	.	0.000000	0.000000			0	.	.	0.000000	0.000000			0	.	.	0.000000	0.000000			0	.	.	0.000000	0.000000
INDEL	C6_15	BadPromoters	PASS	*	QUAL	*	0.0	0.0	0.0		0	0	197273.000000	149833.000000	0.000000	0	.	.	0.000000	0.000000			0	.	.	0.000000	0.000000			0	.	.	0.000000	0.000000			0	.	.	0.000000	0.000000			0	.	.	0.000000	0.000000
INDEL	C6_15	CMRGv1.00_duplicationinKMT2C	ALL	*	QUAL	*	0.0	0.0	0.0		0	0	17000.000000	872.000000	0.000000	0	.	.	0.000000	0.000000			0	.	.	0.000000	0.000000			0	.	.	0.000000	0.000000			0	.	.	0.000000	0.000000			0	.	.	0.000000	0.000000
INDEL	C6_15	CMRGv1.00_duplicationinKMT2C	PASS	*	QUAL	*	0.0	0.0	0.0		0	0	17000.000000	872.000000	0.000000	0	.	.	0.000000	0.000000			0	.	.	0.000000	0.000000			0	.	.	0.000000	0.000000			0	.	.	0.000000	0.000000			0	.	.	0.000000	0.000000
INDEL	C6_15	CMRGv1.00_falselyduplicatedgenes	ALL	*	QUAL	*	0.0	0.0	0.0		0	0	93071.000000	65663.000000	0.000000	0	.	.	0.000000	0.000000			0	.	.	0.000000	0.000000			0	.	.	0.000000	0.000000			0	.	.	0.000000	0.000000			0	.	.	0.000000	0.000000
INDEL	C6_15	CMRGv1.00_falselyduplicatedgenes	PASS	*	QUAL	*	0.0	0.0	0.0		0	0	93071.000000	65663.000000	0.000000	0	.	.	0.000000	0.000000			0	.	.	0.000000	0.000000			0	.	.	0.000000	0.000000			0	.	.	0.000000	0.000000			0	.	.	0.000000	0.000000
INDEL	C6_15	HG001_v4.2.1_CNV_CCSandONT_elliptical_outlier	ALL	*	QUAL	*	0.0	0.0	0.0		0	0	25553295.000000	9629151.000000	0.000000	0	.	.	0.000000	0.000000			0	.	.	0.000000	0.000000			0	.	.	0.000000	0.000000			0	.	.	0.000000	0.000000			0	.	.	0.000000	0.000000
INDEL	C6_15	HG001_v4.2.1_CNV_CCSandONT_elliptical_outlier	PASS	*	QUAL	*	0.0	0.0	0.0		0	0	25553295.000000	9629151.000000	0.000000	0	.	.	0.000000	0.000000			0	.	.	0.000000	0.000000			0	.	.	0.000000	0.000000			0	.	.	0.000000	0.000000			0	.	.	0.000000	0.000000
INDEL	C6_15	HG001_v4.2.1_CNV_mrcanavarIllumina_CCShighcov_ONThighcov_intersection	ALL	*	QUAL	*	0.0	0.0	0.0		0	0	8956539.000000	1207973.000000	0.000000	0	.	.	0.000000	0.000000			0	.	.	0.000000	0.000000			0	.	.	0.000000	0.000000			0	.	.	0.000000	0.000000			0	.	.	0.000000	0.000000
INDEL	C6_15	HG001_v4.2.1_CNV_mrcanavarIllumina_CCShighcov_ONThighcov_intersection	PASS	*	QUAL	*	0.0	0.0	0.0		0	0	8956539.000000	1207973.000000	0.000000	0	.	.	0.000000	0.000000			0	.	.	0.000000	0.000000			0	.	.	0.000000	0.000000			0	.	.	0.000000	0.000000			0	.	.	0.000000	0.000000
INDEL	C6_15	HG001_v4.2.1_CNVsandSVs	ALL	*	QUAL	*	0.0	0.0	0.0		0	0	122746566.000000	33920752.000000	0.000000	0	.	.	0.000000	0.000000			0	.	.	0.000000	0.000000			0	.	.	0.000000	0.000000			0	.	.	0.000000	0.000000			0	.	.	0.000000	0.000000
INDEL	C6_15	HG001_v4.2.1_CNVsandSVs	PASS	*	QUAL	*	0.0	0.0	0.0		0	0	122746566.000000	33920752.000000	0.000000	0	.	.	0.000000	0.000000			0	.	.	0.000000	0.000000			0	.	.	0.000000	0.000000			0	.	.	0.000000	0.000000			0	.	.	0.000000	0.000000
INDEL	C6_15	HG001_v4.2.1_SV_pbsv_hifiasm_dipcall_svanalyzer_slop25percent	ALL	*	QUAL	*	0.0	0.0	0.0		0	0	103949908.000000	23166240.000000	0.000000	0	.	.	0.000000	0.000000			0	.	.	0.000000	0.000000			0	.	.	0.000000	0.000000			0	.	.	0.000000	0.000000			0	.	.	0.000000	0.000000
INDEL	C6_15	HG001_v4.2.1_SV_pbsv_hifiasm_dipcall_svanalyzer_slop25percent	PASS	*	QUAL	*	0.0	0.0	0.0		0	0	103949908.000000	23166240.000000	0.000000	0	.	.	0.000000	0.000000			0	.	.	0.000000	0.000000			0	.	.	0.000000	0.000000			0	.	.	0.000000	0.000000			0	.	.	0.000000	0.000000
INDEL	C6_15	HG001_v4.2.1_comphetindel10bp_slop50	ALL	*	QUAL	*	0.0	0.0	0.0		0	0	4999831.000000	3646401.000000	0.000000	0	.	.	0.000000	0.000000			0	.	.	0.000000	0.000000			0	.	.	0.000000	0.000000			0	.	.	0.000000	0.000000			0	.	.	0.000000	0.000000
INDEL	C6_15	HG001_v4.2.1_comphetindel10bp_slop50	PASS	*	QUAL	*	0.0	0.0	0.0		0	0	4999831.000000	3646401.000000	0.000000	0	.	.	0.000000	0.000000			0	.	.	0.000000	0.000000			0	.	.	0.000000	0.000000			0	.	.	0.000000	0.000000			0	.	.	0.000000	0.000000
INDEL	C6_15	HG001_v4.2.1_comphetsnp10bp_slop50	ALL	*	QUAL	*	0.0	0.0	0.0		0	0	2598497.000000	2459719.000000	0.000000	0	.	.	0.000000	0.000000			0	.	.	0.000000	0.000000			0	.	.	0.000000	0.000000			0	.	.	0.000000	0.000000			0	.	.	0.000000	0.000000
INDEL	C6_15	HG001_v4.2.1_comphetsnp10bp_slop50	PASS	*	QUAL	*	0.0	0.0	0.0		0	0	2598497.000000	2459719.000000	0.000000	0	.	.	0.000000	0.000000			0	.	.	0.000000	0.000000			0	.	.	0.000000	0.000000			0	.	.	0.000000	0.000000			0	.	.	0.000000	0.000000
INDEL	C6_15	HG001_v4.2.1_complexandSVs	ALL	*	QUAL	*	0.0	0.0	0.0		0	0	142879407.000000	51428130.000000	0.000000	0	.	.	0.000000	0.000000			0	.	.	0.000000	0.000000			0	.	.	0.000000	0.000000			0	.	.	0.000000	0.000000			0	.	.	0.000000	0.000000
INDEL	C6_15	HG001_v4.2.1_complexandSVs	PASS	*	QUAL	*	0.0	0.0	0.0		0	0	142879407.000000	51428130.000000	0.000000	0	.	.	0.000000	0.000000			0	.	.	0.000000	0.000000			0	.	.	0.000000	0.000000			0	.	.	0.000000	0.000000			0	.	.	0.000000	0.000000
INDEL	C6_15	HG001_v4.2.1_complexandSVs_alldifficultregions	ALL	*	QUAL	*	0.0	0.0	0.0		0	0	680758836.000000	448892152.000000	0.000000	0	.	.	0.000000	0.000000			0	.	.	0.000000	0.000000			0	.	.	0.000000	0.000000			0	.	.	0.000000	0.000000			0	.	.	0.000000	0.000000
INDEL	C6_15	HG001_v4.2.1_complexandSVs_alldifficultregions	PASS	*	QUAL	*	0.0	0.0	0.0		0	0	680758836.000000	448892152.000000	0.000000	0	.	.	0.000000	0.000000			0	.	.	0.000000	0.000000			0	.	.	0.000000	0.000000			0	.	.	0.000000	0.000000			0	.	.	0.000000	0.000000
INDEL	C6_15	HG001_v4.2.1_complexindel10bp_slop50	ALL	*	QUAL	*	0.0	0.0	0.0		0	0	2165851.000000	1667603.000000	0.000000	0	.	.	0.000000	0.000000			0	.	.	0.000000	0.000000			0	.	.	0.000000	0.000000			0	.	.	0.000000	0.000000			0	.	.	0.000000	0.000000
INDEL	C6_15	HG001_v4.2.1_complexindel10bp_slop50	PASS	*	QUAL	*	0.0	0.0	0.0		0	0	2165851.000000	1667603.000000	0.000000	0	.	.	0.000000	0.000000			0	.	.	0.000000	0.000000			0	.	.	0.000000	0.000000			0	.	.	0.000000	0.000000			0	.	.	0.000000	0.000000
INDEL	C6_15	HG001_v4.2.1_inversions_slop25percent	ALL	*	QUAL	*	0.0	0.0	0.0		0	0	4271107.000000	1477838.000000	0.000000	0	.	.	0.000000	0.000000			0	.	.	0.000000	0.000000			0	.	.	0.000000	0.000000			0	.	.	0.000000	0.000000			0	.	.	0.000000	0.000000
INDEL	C6_15	HG001_v4.2.1_inversions_slop25percent	PASS	*	QUAL	*	0.0	0.0	0.0		0	0	4271107.000000	1477838.000000	0.000000	0	.	.	0.000000	0.000000			0	.	.	0.000000	0.000000			0	.	.	0.000000	0.000000			0	.	.	0.000000	0.000000			0	.	.	0.000000	0.000000
INDEL	C6_15	HG001_v4.2.1_notin_complexandSVs_alldifficultregions	ALL	*	QUAL	*	0.0	0.0	0.0		0	0	2254121575.000000	2093351224.000000	0.000000	0	.	.	0.000000	0.000000			0	.	.	0.000000	0.000000			0	.	.	0.000000	0.000000			0	.	.	0.000000	0.000000			0	.	.	0.000000	0.000000
INDEL	C6_15	HG001_v4.2.1_notin_complexandSVs_alldifficultregions	PASS	*	QUAL	*	0.0	0.0	0.0		0	0	2254121575.000000	2093351224.000000	0.000000	0	.	.	0.000000	0.000000			0	.	.	0.000000	0.000000			0	.	.	0.000000	0.000000			0	.	.	0.000000	0.000000			0	.	.	0.000000	0.000000
INDEL	C6_15	HG001_v4.2.1_othercomplexwithin10bp_slop50	ALL	*	QUAL	*	0.0	0.0	0.0		0	0	1498222.000000	1298555.000000	0.000000	0	.	.	0.000000	0.000000			0	.	.	0.000000	0.000000			0	.	.	0.000000	0.000000			0	.	.	0.000000	0.000000			0	.	.	0.000000	0.000000
INDEL	C6_15	HG001_v4.2.1_othercomplexwithin10bp_slop50	PASS	*	QUAL	*	0.0	0.0	0.0		0	0	1498222.000000	1298555.000000	0.000000	0	.	.	0.000000	0.000000			0	.	.	0.000000	0.000000			0	.	.	0.000000	0.000000			0	.	.	0.000000	0.000000			0	.	.	0.000000	0.000000
INDEL	C6_15	HG001_v4.2.1_snpswithin10bp_slop50	ALL	*	QUAL	*	0.0	0.0	0.0		0	0	9260320.000000	8712964.000000	0.000000	0	.	.	0.000000	0.000000			0	.	.	0.000000	0.000000			0	.	.	0.000000	0.000000			0	.	.	0.000000	0.000000			0	.	.	0.000000	0.000000
INDEL	C6_15	HG001_v4.2.1_snpswithin10bp_slop50	PASS	*	QUAL	*	0.0	0.0	0.0		0	0	9260320.000000	8712964.000000	0.000000	0	.	.	0.000000	0.000000			0	.	.	0.000000	0.000000			0	.	.	0.000000	0.000000			0	.	.	0.000000	0.000000			0	.	.	0.000000	0.000000
INDEL	C6_15	HG002_hifiasmv0.11_ComplexVar_in_TRgt100	ALL	*	QUAL	*	0.0	0.0	0.0		0	0	33207990.000000	3738847.000000	0.000000	0	.	.	0.000000	0.000000			0	.	.	0.000000	0.000000			0	.	.	0.000000	0.000000			0	.	.	0.000000	0.000000			0	.	.	0.000000	0.000000
INDEL	C6_15	HG002_hifiasmv0.11_ComplexVar_in_TRgt100	PASS	*	QUAL	*	0.0	0.0	0.0		0	0	33207990.000000	3738847.000000	0.000000	0	.	.	0.000000	0.000000			0	.	.	0.000000	0.000000			0	.	.	0.000000	0.000000			0	.	.	0.000000	0.000000			0	.	.	0.000000	0.000000
INDEL	C6_15	HG002_v4.2.1_CNV_CCSandONT_elliptical_outlier	ALL	*	QUAL	*	0.0	0.0	0.0		0	0	39152503.000000	3341.000000	0.000000	0	.	.	0.000000	0.000000			0	.	.	0.000000	0.000000			0	.	.	0.000000	0.000000			0	.	.	0.000000	0.000000			0	.	.	0.000000	0.000000
INDEL	C6_15	HG002_v4.2.1_CNV_CCSandONT_elliptical_outlier	PASS	*	QUAL	*	0.0	0.0	0.0		0	0	39152503.000000	3341.000000	0.000000	0	.	.	0.000000	0.000000			0	.	.	0.000000	0.000000			0	.	.	0.000000	0.000000			0	.	.	0.000000	0.000000			0	.	.	0.000000	0.000000
INDEL	C6_15	HG002_v4.2.1_CNV_gt2assemblycontigs_ONTCanu_ONTFlye_CCSCanu	ALL	*	QUAL	*	0.0	0.0	0.0		0	0	12794035.000000	0.000000	0.000000	0	.	.	0.000000	0.000000			0	.	.	0.000000	0.000000			0	.	.	0.000000	0.000000			0	.	.	0.000000	0.000000			0	.	.	0.000000	0.000000
INDEL	C6_15	HG002_v4.2.1_CNV_gt2assemblycontigs_ONTCanu_ONTFlye_CCSCanu	PASS	*	QUAL	*	0.0	0.0	0.0		0	0	12794035.000000	0.000000	0.000000	0	.	.	0.000000	0.000000			0	.	.	0.000000	0.000000			0	.	.	0.000000	0.000000			0	.	.	0.000000	0.000000			0	.	.	0.000000	0.000000
INDEL	C6_15	HG002_v4.2.1_CNV_mrcanavarIllumina_CCShighcov_ONThighcov_intersection	ALL	*	QUAL	*	0.0	0.0	0.0		0	0	13732774.000000	1000.000000	0.000000	0	.	.	0.000000	0.000000			0	.	.	0.000000	0.000000			0	.	.	0.000000	0.000000			0	.	.	0.000000	0.000000			0	.	.	0.000000	0.000000
INDEL	C6_15	HG002_v4.2.1_CNV_mrcanavarIllumina_CCShighcov_ONThighcov_intersection	PASS	*	QUAL	*	0.0	0.0	0.0		0	0	13732774.000000	1000.000000	0.000000	0	.	.	0.000000	0.000000			0	.	.	0.000000	0.000000			0	.	.	0.000000	0.000000			0	.	.	0.000000	0.000000			0	.	.	0.000000	0.000000
INDEL	C6_15	HG002_v4.2.1_CNVsandSVs	ALL	*	QUAL	*	0.0	0.0	0.0		0	0	90176126.000000	170046.000000	0.000000	0	.	.	0.000000	0.000000			0	.	.	0.000000	0.000000			0	.	.	0.000000	0.000000			0	.	.	0.000000	0.000000			0	.	.	0.000000	0.000000
INDEL	C6_15	HG002_v4.2.1_CNVsandSVs	PASS	*	QUAL	*	0.0	0.0	0.0		0	0	90176126.000000	170046.000000	0.000000	0	.	.	0.000000	0.000000			0	.	.	0.000000	0.000000			0	.	.	0.000000	0.000000			0	.	.	0.000000	0.000000			0	.	.	0.000000	0.000000
INDEL	C6_15	HG002_v4.2.1_Tier1plusTier2_v0.6.1	ALL	*	QUAL	*	0.0	0.0	0.0		0	0	32635612.000000	77849.000000	0.000000	0	.	.	0.000000	0.000000			0	.	.	0.000000	0.000000			0	.	.	0.000000	0.000000			0	.	.	0.000000	0.000000			0	.	.	0.000000	0.000000
INDEL	C6_15	HG002_v4.2.1_Tier1plusTier2_v0.6.1	PASS	*	QUAL	*	0.0	0.0	0.0		0	0	32635612.000000	77849.000000	0.000000	0	.	.	0.000000	0.000000			0	.	.	0.000000	0.000000			0	.	.	0.000000	0.000000			0	.	.	0.000000	0.000000			0	.	.	0.000000	0.000000
INDEL	C6_15	HG002_v4.2.1_Tier1plusTier2_v0.6.1_slop25percent	ALL	*	QUAL	*	0.0	0.0	0.0		0	0	48088781.000000	169046.000000	0.000000	0	.	.	0.000000	0.000000			0	.	.	0.000000	0.000000			0	.	.	0.000000	0.000000			0	.	.	0.000000	0.000000			0	.	.	0.000000	0.000000
INDEL	C6_15	HG002_v4.2.1_Tier1plusTier2_v0.6.1_slop25percent	PASS	*	QUAL	*	0.0	0.0	0.0		0	0	48088781.000000	169046.000000	0.000000	0	.	.	0.000000	0.000000			0	.	.	0.000000	0.000000			0	.	.	0.000000	0.000000			0	.	.	0.000000	0.000000			0	.	.	0.000000	0.000000
INDEL	C6_15	HG002_v4.2.1_comphetindel10bp_slop50	ALL	*	QUAL	*	0.0	0.0	0.0		0	0	5583186.000000	4314535.000000	0.000000	0	.	.	0.000000	0.000000			0	.	.	0.000000	0.000000			0	.	.	0.000000	0.000000			0	.	.	0.000000	0.000000			0	.	.	0.000000	0.000000
INDEL	C6_15	HG002_v4.2.1_comphetindel10bp_slop50	PASS	*	QUAL	*	0.0	0.0	0.0		0	0	5583186.000000	4314535.000000	0.000000	0	.	.	0.000000	0.000000			0	.	.	0.000000	0.000000			0	.	.	0.000000	0.000000			0	.	.	0.000000	0.000000			0	.	.	0.000000	0.000000
INDEL	C6_15	HG002_v4.2.1_comphetsnp10bp_slop50	ALL	*	QUAL	*	0.0	0.0	0.0		0	0	2839747.000000	2699322.000000	0.000000	0	.	.	0.000000	0.000000			0	.	.	0.000000	0.000000			0	.	.	0.000000	0.000000			0	.	.	0.000000	0.000000			0	.	.	0.000000	0.000000
INDEL	C6_15	HG002_v4.2.1_comphetsnp10bp_slop50	PASS	*	QUAL	*	0.0	0.0	0.0		0	0	2839747.000000	2699322.000000	0.000000	0	.	.	0.000000	0.000000			0	.	.	0.000000	0.000000			0	.	.	0.000000	0.000000			0	.	.	0.000000	0.000000			0	.	.	0.000000	0.000000
INDEL	C6_15	HG002_v4.2.1_complexandSVs	ALL	*	QUAL	*	0.0	0.0	0.0		0	0	111762949.000000	19309207.000000	0.000000	0	.	.	0.000000	0.000000			0	.	.	0.000000	0.000000			0	.	.	0.000000	0.000000			0	.	.	0.000000	0.000000			0	.	.	0.000000	0.000000
INDEL	C6_15	HG002_v4.2.1_complexandSVs	PASS	*	QUAL	*	0.0	0.0	0.0		0	0	111762949.000000	19309207.000000	0.000000	0	.	.	0.000000	0.000000			0	.	.	0.000000	0.000000			0	.	.	0.000000	0.000000			0	.	.	0.000000	0.000000			0	.	.	0.000000	0.000000
INDEL	C6_15	HG002_v4.2.1_complexandSVs_alldifficultregions	ALL	*	QUAL	*	0.0	0.0	0.0		0	0	675622751.000000	428750722.000000	0.000000	0	.	.	0.000000	0.000000			0	.	.	0.000000	0.000000			0	.	.	0.000000	0.000000			0	.	.	0.000000	0.000000			0	.	.	0.000000	0.000000
INDEL	C6_15	HG002_v4.2.1_complexandSVs_alldifficultregions	PASS	*	QUAL	*	0.0	0.0	0.0		0	0	675622751.000000	428750722.000000	0.000000	0	.	.	0.000000	0.000000			0	.	.	0.000000	0.000000			0	.	.	0.000000	0.000000			0	.	.	0.000000	0.000000			0	.	.	0.000000	0.000000
INDEL	C6_15	HG002_v4.2.1_complexindel10bp_slop50	ALL	*	QUAL	*	0.0	0.0	0.0		0	0	2371853.000000	1873067.000000	0.000000	0	.	.	0.000000	0.000000			0	.	.	0.000000	0.000000			0	.	.	0.000000	0.000000			0	.	.	0.000000	0.000000			0	.	.	0.000000	0.000000
INDEL	C6_15	HG002_v4.2.1_complexindel10bp_slop50	PASS	*	QUAL	*	0.0	0.0	0.0		0	0	2371853.000000	1873067.000000	0.000000	0	.	.	0.000000	0.000000			0	.	.	0.000000	0.000000			0	.	.	0.000000	0.000000			0	.	.	0.000000	0.000000			0	.	.	0.000000	0.000000
INDEL	C6_15	HG002_v4.2.1_inversions_slop25percent	ALL	*	QUAL	*	0.0	0.0	0.0		0	0	966818.000000	0.000000	0.000000	0	.	.	0.000000	0.000000			0	.	.	0.000000	0.000000			0	.	.	0.000000	0.000000			0	.	.	0.000000	0.000000			0	.	.	0.000000	0.000000
INDEL	C6_15	HG002_v4.2.1_inversions_slop25percent	PASS	*	QUAL	*	0.0	0.0	0.0		0	0	966818.000000	0.000000	0.000000	0	.	.	0.000000	0.000000			0	.	.	0.000000	0.000000			0	.	.	0.000000	0.000000			0	.	.	0.000000	0.000000			0	.	.	0.000000	0.000000
INDEL	C6_15	HG002_v4.2.1_notin_complexandSVs_alldifficultregions	ALL	*	QUAL	*	0.0	0.0	0.0		0	0	2259257660.000000	2113492654.000000	0.000000	0	.	.	0.000000	0.000000			0	.	.	0.000000	0.000000			0	.	.	0.000000	0.000000			0	.	.	0.000000	0.000000			0	.	.	0.000000	0.000000
INDEL	C6_15	HG002_v4.2.1_notin_complexandSVs_alldifficultregions	PASS	*	QUAL	*	0.0	0.0	0.0		0	0	2259257660.000000	2113492654.000000	0.000000	0	.	.	0.000000	0.000000			0	.	.	0.000000	0.000000			0	.	.	0.000000	0.000000			0	.	.	0.000000	0.000000			0	.	.	0.000000	0.000000
INDEL	C6_15	HG002_v4.2.1_othercomplexwithin10bp_slop50	ALL	*	QUAL	*	0.0	0.0	0.0		0	0	1618726.000000	1409776.000000	0.000000	0	.	.	0.000000	0.000000			0	.	.	0.000000	0.000000			0	.	.	0.000000	0.000000			0	.	.	0.000000	0.000000			0	.	.	0.000000	0.000000
INDEL	C6_15	HG002_v4.2.1_othercomplexwithin10bp_slop50	PASS	*	QUAL	*	0.0	0.0	0.0		0	0	1618726.000000	1409776.000000	0.000000	0	.	.	0.000000	0.000000			0	.	.	0.000000	0.000000			0	.	.	0.000000	0.000000			0	.	.	0.000000	0.000000			0	.	.	0.000000	0.000000
INDEL	C6_15	HG002_v4.2.1_snpswithin10bp_slop50	ALL	*	QUAL	*	0.0	0.0	0.0		0	0	9579557.000000	9106388.000000	0.000000	0	.	.	0.000000	0.000000			0	.	.	0.000000	0.000000			0	.	.	0.000000	0.000000			0	.	.	0.000000	0.000000			0	.	.	0.000000	0.000000
INDEL	C6_15	HG002_v4.2.1_snpswithin10bp_slop50	PASS	*	QUAL	*	0.0	0.0	0.0		0	0	9579557.000000	9106388.000000	0.000000	0	.	.	0.000000	0.000000			0	.	.	0.000000	0.000000			0	.	.	0.000000	0.000000			0	.	.	0.000000	0.000000			0	.	.	0.000000	0.000000
INDEL	C6_15	HG003_v4.2.1_CNV_CCSandONT_elliptical_outlier	ALL	*	QUAL	*	0.0	0.0	0.0		0	0	34890917.000000	8371495.000000	0.000000	0	.	.	0.000000	0.000000			0	.	.	0.000000	0.000000			0	.	.	0.000000	0.000000			0	.	.	0.000000	0.000000			0	.	.	0.000000	0.000000
INDEL	C6_15	HG003_v4.2.1_CNV_CCSandONT_elliptical_outlier	PASS	*	QUAL	*	0.0	0.0	0.0		0	0	34890917.000000	8371495.000000	0.000000	0	.	.	0.000000	0.000000			0	.	.	0.000000	0.000000			0	.	.	0.000000	0.000000			0	.	.	0.000000	0.000000			0	.	.	0.000000	0.000000
INDEL	C6_15	HG003_v4.2.1_CNV_mrcanavarIllumina_CCShighcov_ONThighcov_intersection	ALL	*	QUAL	*	0.0	0.0	0.0		0	0	8315700.000000	650012.000000	0.000000	0	.	.	0.000000	0.000000			0	.	.	0.000000	0.000000			0	.	.	0.000000	0.000000			0	.	.	0.000000	0.000000			0	.	.	0.000000	0.000000
INDEL	C6_15	HG003_v4.2.1_CNV_mrcanavarIllumina_CCShighcov_ONThighcov_intersection	PASS	*	QUAL	*	0.0	0.0	0.0		0	0	8315700.000000	650012.000000	0.000000	0	.	.	0.000000	0.000000			0	.	.	0.000000	0.000000			0	.	.	0.000000	0.000000			0	.	.	0.000000	0.000000			0	.	.	0.000000	0.000000
INDEL	C6_15	HG003_v4.2.1_CNVsandSVs	ALL	*	QUAL	*	0.0	0.0	0.0		0	0	112809506.000000	10857214.000000	0.000000	0	.	.	0.000000	0.000000			0	.	.	0.000000	0.000000			0	.	.	0.000000	0.000000			0	.	.	0.000000	0.000000			0	.	.	0.000000	0.000000
INDEL	C6_15	HG003_v4.2.1_CNVsandSVs	PASS	*	QUAL	*	0.0	0.0	0.0		0	0	112809506.000000	10857214.000000	0.000000	0	.	.	0.000000	0.000000			0	.	.	0.000000	0.000000			0	.	.	0.000000	0.000000			0	.	.	0.000000	0.000000			0	.	.	0.000000	0.000000
INDEL	C6_15	HG003_v4.2.1_SV_pbsv_slop25percent	ALL	*	QUAL	*	0.0	0.0	0.0		0	0	52584786.000000	2346125.000000	0.000000	0	.	.	0.000000	0.000000			0	.	.	0.000000	0.000000			0	.	.	0.000000	0.000000			0	.	.	0.000000	0.000000			0	.	.	0.000000	0.000000
INDEL	C6_15	HG003_v4.2.1_SV_pbsv_slop25percent	PASS	*	QUAL	*	0.0	0.0	0.0		0	0	52584786.000000	2346125.000000	0.000000	0	.	.	0.000000	0.000000			0	.	.	0.000000	0.000000			0	.	.	0.000000	0.000000			0	.	.	0.000000	0.000000			0	.	.	0.000000	0.000000
INDEL	C6_15	HG003_v4.2.1_comphetindel10bp_slop50	ALL	*	QUAL	*	0.0	0.0	0.0		0	0	4797668.000000	3416782.000000	0.000000	0	.	.	0.000000	0.000000			0	.	.	0.000000	0.000000			0	.	.	0.000000	0.000000			0	.	.	0.000000	0.000000			0	.	.	0.000000	0.000000
INDEL	C6_15	HG003_v4.2.1_comphetindel10bp_slop50	PASS	*	QUAL	*	0.0	0.0	0.0		0	0	4797668.000000	3416782.000000	0.000000	0	.	.	0.000000	0.000000			0	.	.	0.000000	0.000000			0	.	.	0.000000	0.000000			0	.	.	0.000000	0.000000			0	.	.	0.000000	0.000000
INDEL	C6_15	HG003_v4.2.1_comphetsnp10bp_slop50	ALL	*	QUAL	*	0.0	0.0	0.0		0	0	1264760.000000	1225144.000000	0.000000	0	.	.	0.000000	0.000000			0	.	.	0.000000	0.000000			0	.	.	0.000000	0.000000			0	.	.	0.000000	0.000000			0	.	.	0.000000	0.000000
INDEL	C6_15	HG003_v4.2.1_comphetsnp10bp_slop50	PASS	*	QUAL	*	0.0	0.0	0.0		0	0	1264760.000000	1225144.000000	0.000000	0	.	.	0.000000	0.000000			0	.	.	0.000000	0.000000			0	.	.	0.000000	0.000000			0	.	.	0.000000	0.000000			0	.	.	0.000000	0.000000
INDEL	C6_15	HG003_v4.2.1_complexandSVs	ALL	*	QUAL	*	0.0	0.0	0.0		0	0	133792062.000000	29115446.000000	0.000000	0	.	.	0.000000	0.000000			0	.	.	0.000000	0.000000			0	.	.	0.000000	0.000000			0	.	.	0.000000	0.000000			0	.	.	0.000000	0.000000
INDEL	C6_15	HG003_v4.2.1_complexandSVs	PASS	*	QUAL	*	0.0	0.0	0.0		0	0	133792062.000000	29115446.000000	0.000000	0	.	.	0.000000	0.000000			0	.	.	0.000000	0.000000			0	.	.	0.000000	0.000000			0	.	.	0.000000	0.000000			0	.	.	0.000000	0.000000
INDEL	C6_15	HG003_v4.2.1_complexandSVs_alldifficultregions	ALL	*	QUAL	*	0.0	0.0	0.0		0	0	679282398.000000	435954035.000000	0.000000	0	.	.	0.000000	0.000000			0	.	.	0.000000	0.000000			0	.	.	0.000000	0.000000			0	.	.	0.000000	0.000000			0	.	.	0.000000	0.000000
INDEL	C6_15	HG003_v4.2.1_complexandSVs_alldifficultregions	PASS	*	QUAL	*	0.0	0.0	0.0		0	0	679282398.000000	435954035.000000	0.000000	0	.	.	0.000000	0.000000			0	.	.	0.000000	0.000000			0	.	.	0.000000	0.000000			0	.	.	0.000000	0.000000			0	.	.	0.000000	0.000000
INDEL	C6_15	HG003_v4.2.1_complexindel10bp_slop50	ALL	*	QUAL	*	0.0	0.0	0.0		0	0	1575843.000000	1232898.000000	0.000000	0	.	.	0.000000	0.000000			0	.	.	0.000000	0.000000			0	.	.	0.000000	0.000000			0	.	.	0.000000	0.000000			0	.	.	0.000000	0.000000
INDEL	C6_15	HG003_v4.2.1_complexindel10bp_slop50	PASS	*	QUAL	*	0.0	0.0	0.0		0	0	1575843.000000	1232898.000000	0.000000	0	.	.	0.000000	0.000000			0	.	.	0.000000	0.000000			0	.	.	0.000000	0.000000			0	.	.	0.000000	0.000000			0	.	.	0.000000	0.000000
INDEL	C6_15	HG003_v4.2.1_notin_complexandSVs_alldifficultregions	ALL	*	QUAL	*	0.0	0.0	0.0		0	0	2255598013.000000	2106289341.000000	0.000000	0	.	.	0.000000	0.000000			0	.	.	0.000000	0.000000			0	.	.	0.000000	0.000000			0	.	.	0.000000	0.000000			0	.	.	0.000000	0.000000
INDEL	C6_15	HG003_v4.2.1_notin_complexandSVs_alldifficultregions	PASS	*	QUAL	*	0.0	0.0	0.0		0	0	2255598013.000000	2106289341.000000	0.000000	0	.	.	0.000000	0.000000			0	.	.	0.000000	0.000000			0	.	.	0.000000	0.000000			0	.	.	0.000000	0.000000			0	.	.	0.000000	0.000000
INDEL	C6_15	HG003_v4.2.1_othercomplexwithin10bp_slop50	ALL	*	QUAL	*	0.0	0.0	0.0		0	0	4496448.000000	3832185.000000	0.000000	0	.	.	0.000000	0.000000			0	.	.	0.000000	0.000000			0	.	.	0.000000	0.000000			0	.	.	0.000000	0.000000			0	.	.	0.000000	0.000000
INDEL	C6_15	HG003_v4.2.1_othercomplexwithin10bp_slop50	PASS	*	QUAL	*	0.0	0.0	0.0		0	0	4496448.000000	3832185.000000	0.000000	0	.	.	0.000000	0.000000			0	.	.	0.000000	0.000000			0	.	.	0.000000	0.000000			0	.	.	0.000000	0.000000			0	.	.	0.000000	0.000000
INDEL	C6_15	HG003_v4.2.1_snpswithin10bp_slop50	ALL	*	QUAL	*	0.0	0.0	0.0		0	0	9196487.000000	8764742.000000	0.000000	0	.	.	0.000000	0.000000			0	.	.	0.000000	0.000000			0	.	.	0.000000	0.000000			0	.	.	0.000000	0.000000			0	.	.	0.000000	0.000000
INDEL	C6_15	HG003_v4.2.1_snpswithin10bp_slop50	PASS	*	QUAL	*	0.0	0.0	0.0		0	0	9196487.000000	8764742.000000	0.000000	0	.	.	0.000000	0.000000			0	.	.	0.000000	0.000000			0	.	.	0.000000	0.000000			0	.	.	0.000000	0.000000			0	.	.	0.000000	0.000000
INDEL	C6_15	HG004_v4.2.1_CNV_CCSandONT_elliptical_outlier	ALL	*	QUAL	*	0.0	0.0	0.0		0	0	33808370.000000	7847501.000000	0.000000	0	.	.	0.000000	0.000000			0	.	.	0.000000	0.000000			0	.	.	0.000000	0.000000			0	.	.	0.000000	0.000000			0	.	.	0.000000	0.000000
INDEL	C6_15	HG004_v4.2.1_CNV_CCSandONT_elliptical_outlier	PASS	*	QUAL	*	0.0	0.0	0.0		0	0	33808370.000000	7847501.000000	0.000000	0	.	.	0.000000	0.000000			0	.	.	0.000000	0.000000			0	.	.	0.000000	0.000000			0	.	.	0.000000	0.000000			0	.	.	0.000000	0.000000
INDEL	C6_15	HG004_v4.2.1_CNV_mrcanavarIllumina_CCShighcov_ONThighcov_intersection	ALL	*	QUAL	*	0.0	0.0	0.0		0	0	7984544.000000	405558.000000	0.000000	0	.	.	0.000000	0.000000			0	.	.	0.000000	0.000000			0	.	.	0.000000	0.000000			0	.	.	0.000000	0.000000			0	.	.	0.000000	0.000000
INDEL	C6_15	HG004_v4.2.1_CNV_mrcanavarIllumina_CCShighcov_ONThighcov_intersection	PASS	*	QUAL	*	0.0	0.0	0.0		0	0	7984544.000000	405558.000000	0.000000	0	.	.	0.000000	0.000000			0	.	.	0.000000	0.000000			0	.	.	0.000000	0.000000			0	.	.	0.000000	0.000000			0	.	.	0.000000	0.000000
INDEL	C6_15	HG004_v4.2.1_CNVsandSVs	ALL	*	QUAL	*	0.0	0.0	0.0		0	0	119292915.000000	14096198.000000	0.000000	0	.	.	0.000000	0.000000			0	.	.	0.000000	0.000000			0	.	.	0.000000	0.000000			0	.	.	0.000000	0.000000			0	.	.	0.000000	0.000000
INDEL	C6_15	HG004_v4.2.1_CNVsandSVs	PASS	*	QUAL	*	0.0	0.0	0.0		0	0	119292915.000000	14096198.000000	0.000000	0	.	.	0.000000	0.000000			0	.	.	0.000000	0.000000			0	.	.	0.000000	0.000000			0	.	.	0.000000	0.000000			0	.	.	0.000000	0.000000
INDEL	C6_15	HG004_v4.2.1_SV_pbsv_slop25percent	ALL	*	QUAL	*	0.0	0.0	0.0		0	0	63060811.000000	6146505.000000	0.000000	0	.	.	0.000000	0.000000			0	.	.	0.000000	0.000000			0	.	.	0.000000	0.000000			0	.	.	0.000000	0.000000			0	.	.	0.000000	0.000000
INDEL	C6_15	HG004_v4.2.1_SV_pbsv_slop25percent	PASS	*	QUAL	*	0.0	0.0	0.0		0	0	63060811.000000	6146505.000000	0.000000	0	.	.	0.000000	0.000000			0	.	.	0.000000	0.000000			0	.	.	0.000000	0.000000			0	.	.	0.000000	0.000000			0	.	.	0.000000	0.000000
INDEL	C6_15	HG004_v4.2.1_comphetindel10bp_slop50	ALL	*	QUAL	*	0.0	0.0	0.0		0	0	4933578.000000	3468417.000000	0.000000	0	.	.	0.000000	0.000000			0	.	.	0.000000	0.000000			0	.	.	0.000000	0.000000			0	.	.	0.000000	0.000000			0	.	.	0.000000	0.000000
INDEL	C6_15	HG004_v4.2.1_comphetindel10bp_slop50	PASS	*	QUAL	*	0.0	0.0	0.0		0	0	4933578.000000	3468417.000000	0.000000	0	.	.	0.000000	0.000000			0	.	.	0.000000	0.000000			0	.	.	0.000000	0.000000			0	.	.	0.000000	0.000000			0	.	.	0.000000	0.000000
INDEL	C6_15	HG004_v4.2.1_comphetsnp10bp_slop50	ALL	*	QUAL	*	0.0	0.0	0.0		0	0	1201796.000000	1155817.000000	0.000000	0	.	.	0.000000	0.000000			0	.	.	0.000000	0.000000			0	.	.	0.000000	0.000000			0	.	.	0.000000	0.000000			0	.	.	0.000000	0.000000
INDEL	C6_15	HG004_v4.2.1_comphetsnp10bp_slop50	PASS	*	QUAL	*	0.0	0.0	0.0		0	0	1201796.000000	1155817.000000	0.000000	0	.	.	0.000000	0.000000			0	.	.	0.000000	0.000000			0	.	.	0.000000	0.000000			0	.	.	0.000000	0.000000			0	.	.	0.000000	0.000000
INDEL	C6_15	HG004_v4.2.1_complexandSVs	ALL	*	QUAL	*	0.0	0.0	0.0		0	0	140470365.000000	32431210.000000	0.000000	0	.	.	0.000000	0.000000			0	.	.	0.000000	0.000000			0	.	.	0.000000	0.000000			0	.	.	0.000000	0.000000			0	.	.	0.000000	0.000000
INDEL	C6_15	HG004_v4.2.1_complexandSVs	PASS	*	QUAL	*	0.0	0.0	0.0		0	0	140470365.000000	32431210.000000	0.000000	0	.	.	0.000000	0.000000			0	.	.	0.000000	0.000000			0	.	.	0.000000	0.000000			0	.	.	0.000000	0.000000			0	.	.	0.000000	0.000000
INDEL	C6_15	HG004_v4.2.1_complexandSVs_alldifficultregions	ALL	*	QUAL	*	0.0	0.0	0.0		0	0	680680321.000000	437264653.000000	0.000000	0	.	.	0.000000	0.000000			0	.	.	0.000000	0.000000			0	.	.	0.000000	0.000000			0	.	.	0.000000	0.000000			0	.	.	0.000000	0.000000
INDEL	C6_15	HG004_v4.2.1_complexandSVs_alldifficultregions	PASS	*	QUAL	*	0.0	0.0	0.0		0	0	680680321.000000	437264653.000000	0.000000	0	.	.	0.000000	0.000000			0	.	.	0.000000	0.000000			0	.	.	0.000000	0.000000			0	.	.	0.000000	0.000000			0	.	.	0.000000	0.000000
INDEL	C6_15	HG004_v4.2.1_complexindel10bp_slop50	ALL	*	QUAL	*	0.0	0.0	0.0		0	0	1568117.000000	1219511.000000	0.000000	0	.	.	0.000000	0.000000			0	.	.	0.000000	0.000000			0	.	.	0.000000	0.000000			0	.	.	0.000000	0.000000			0	.	.	0.000000	0.000000
INDEL	C6_15	HG004_v4.2.1_complexindel10bp_slop50	PASS	*	QUAL	*	0.0	0.0	0.0		0	0	1568117.000000	1219511.000000	0.000000	0	.	.	0.000000	0.000000			0	.	.	0.000000	0.000000			0	.	.	0.000000	0.000000			0	.	.	0.000000	0.000000			0	.	.	0.000000	0.000000
INDEL	C6_15	HG004_v4.2.1_notin_complexandSVs_alldifficultregions	ALL	*	QUAL	*	0.0	0.0	0.0		0	0	2254200090.000000	2104978723.000000	0.000000	0	.	.	0.000000	0.000000			0	.	.	0.000000	0.000000			0	.	.	0.000000	0.000000			0	.	.	0.000000	0.000000			0	.	.	0.000000	0.000000
INDEL	C6_15	HG004_v4.2.1_notin_complexandSVs_alldifficultregions	PASS	*	QUAL	*	0.0	0.0	0.0		0	0	2254200090.000000	2104978723.000000	0.000000	0	.	.	0.000000	0.000000			0	.	.	0.000000	0.000000			0	.	.	0.000000	0.000000			0	.	.	0.000000	0.000000			0	.	.	0.000000	0.000000
INDEL	C6_15	HG004_v4.2.1_othercomplexwithin10bp_slop50	ALL	*	QUAL	*	0.0	0.0	0.0		0	0	4697947.000000	4014442.000000	0.000000	0	.	.	0.000000	0.000000			0	.	.	0.000000	0.000000			0	.	.	0.000000	0.000000			0	.	.	0.000000	0.000000			0	.	.	0.000000	0.000000
INDEL	C6_15	HG004_v4.2.1_othercomplexwithin10bp_slop50	PASS	*	QUAL	*	0.0	0.0	0.0		0	0	4697947.000000	4014442.000000	0.000000	0	.	.	0.000000	0.000000			0	.	.	0.000000	0.000000			0	.	.	0.000000	0.000000			0	.	.	0.000000	0.000000			0	.	.	0.000000	0.000000
INDEL	C6_15	HG004_v4.2.1_snpswithin10bp_slop50	ALL	*	QUAL	*	0.0	0.0	0.0		0	0	9177943.000000	8741381.000000	0.000000	0	.	.	0.000000	0.000000			0	.	.	0.000000	0.000000			0	.	.	0.000000	0.000000			0	.	.	0.000000	0.000000			0	.	.	0.000000	0.000000
INDEL	C6_15	HG004_v4.2.1_snpswithin10bp_slop50	PASS	*	QUAL	*	0.0	0.0	0.0		0	0	9177943.000000	8741381.000000	0.000000	0	.	.	0.000000	0.000000			0	.	.	0.000000	0.000000			0	.	.	0.000000	0.000000			0	.	.	0.000000	0.000000			0	.	.	0.000000	0.000000
INDEL	C6_15	HG005_v4.2.1_CNV_CCSandONT_elliptical_outlier	ALL	*	QUAL	*	0.0	0.0	0.0		0	0	35824675.000000	8815321.000000	0.000000	0	.	.	0.000000	0.000000			0	.	.	0.000000	0.000000			0	.	.	0.000000	0.000000			0	.	.	0.000000	0.000000			0	.	.	0.000000	0.000000
INDEL	C6_15	HG005_v4.2.1_CNV_CCSandONT_elliptical_outlier	PASS	*	QUAL	*	0.0	0.0	0.0		0	0	35824675.000000	8815321.000000	0.000000	0	.	.	0.000000	0.000000			0	.	.	0.000000	0.000000			0	.	.	0.000000	0.000000			0	.	.	0.000000	0.000000			0	.	.	0.000000	0.000000
INDEL	C6_15	HG005_v4.2.1_CNV_mrcanavarIllumina_CCShighcov_ONThighcov_intersection	ALL	*	QUAL	*	0.0	0.0	0.0		0	0	9552289.000000	1224247.000000	0.000000	0	.	.	0.000000	0.000000			0	.	.	0.000000	0.000000			0	.	.	0.000000	0.000000			0	.	.	0.000000	0.000000			0	.	.	0.000000	0.000000
INDEL	C6_15	HG005_v4.2.1_CNV_mrcanavarIllumina_CCShighcov_ONThighcov_intersection	PASS	*	QUAL	*	0.0	0.0	0.0		0	0	9552289.000000	1224247.000000	0.000000	0	.	.	0.000000	0.000000			0	.	.	0.000000	0.000000			0	.	.	0.000000	0.000000			0	.	.	0.000000	0.000000			0	.	.	0.000000	0.000000
INDEL	C6_15	HG005_v4.2.1_CNVsandSVs	ALL	*	QUAL	*	0.0	0.0	0.0		0	0	121774956.000000	31101422.000000	0.000000	0	.	.	0.000000	0.000000			0	.	.	0.000000	0.000000			0	.	.	0.000000	0.000000			0	.	.	0.000000	0.000000			0	.	.	0.000000	0.000000
INDEL	C6_15	HG005_v4.2.1_CNVsandSVs	PASS	*	QUAL	*	0.0	0.0	0.0		0	0	121774956.000000	31101422.000000	0.000000	0	.	.	0.000000	0.000000			0	.	.	0.000000	0.000000			0	.	.	0.000000	0.000000			0	.	.	0.000000	0.000000			0	.	.	0.000000	0.000000
INDEL	C6_15	HG005_v4.2.1_SV_pbsv_hifiasm_dipcall_svanalyzer_slop25percent	ALL	*	QUAL	*	0.0	0.0	0.0		0	0	103088964.000000	22685163.000000	0.000000	0	.	.	0.000000	0.000000			0	.	.	0.000000	0.000000			0	.	.	0.000000	0.000000			0	.	.	0.000000	0.000000			0	.	.	0.000000	0.000000
INDEL	C6_15	HG005_v4.2.1_SV_pbsv_hifiasm_dipcall_svanalyzer_slop25percent	PASS	*	QUAL	*	0.0	0.0	0.0		0	0	103088964.000000	22685163.000000	0.000000	0	.	.	0.000000	0.000000			0	.	.	0.000000	0.000000			0	.	.	0.000000	0.000000			0	.	.	0.000000	0.000000			0	.	.	0.000000	0.000000
INDEL	C6_15	HG005_v4.2.1_comphetindel10bp_slop50	ALL	*	QUAL	*	0.0	0.0	0.0		0	0	3638866.000000	2819007.000000	0.000000	0	.	.	0.000000	0.000000			0	.	.	0.000000	0.000000			0	.	.	0.000000	0.000000			0	.	.	0.000000	0.000000			0	.	.	0.000000	0.000000
INDEL	C6_15	HG005_v4.2.1_comphetindel10bp_slop50	PASS	*	QUAL	*	0.0	0.0	0.0		0	0	3638866.000000	2819007.000000	0.000000	0	.	.	0.000000	0.000000			0	.	.	0.000000	0.000000			0	.	.	0.000000	0.000000			0	.	.	0.000000	0.000000			0	.	.	0.000000	0.000000
INDEL	C6_15	HG005_v4.2.1_comphetsnp10bp_slop50	ALL	*	QUAL	*	0.0	0.0	0.0		0	0	2607846.000000	2480722.000000	0.000000	0	.	.	0.000000	0.000000			0	.	.	0.000000	0.000000			0	.	.	0.000000	0.000000			0	.	.	0.000000	0.000000			0	.	.	0.000000	0.000000
INDEL	C6_15	HG005_v4.2.1_comphetsnp10bp_slop50	PASS	*	QUAL	*	0.0	0.0	0.0		0	0	2607846.000000	2480722.000000	0.000000	0	.	.	0.000000	0.000000			0	.	.	0.000000	0.000000			0	.	.	0.000000	0.000000			0	.	.	0.000000	0.000000			0	.	.	0.000000	0.000000
INDEL	C6_15	HG005_v4.2.1_complexandSVs	ALL	*	QUAL	*	0.0	0.0	0.0		0	0	140434315.000000	47761811.000000	0.000000	0	.	.	0.000000	0.000000			0	.	.	0.000000	0.000000			0	.	.	0.000000	0.000000			0	.	.	0.000000	0.000000			0	.	.	0.000000	0.000000
INDEL	C6_15	HG005_v4.2.1_complexandSVs	PASS	*	QUAL	*	0.0	0.0	0.0		0	0	140434315.000000	47761811.000000	0.000000	0	.	.	0.000000	0.000000			0	.	.	0.000000	0.000000			0	.	.	0.000000	0.000000			0	.	.	0.000000	0.000000			0	.	.	0.000000	0.000000
INDEL	C6_15	HG005_v4.2.1_complexandSVs_alldifficultregions	ALL	*	QUAL	*	0.0	0.0	0.0		0	0	677223038.000000	446085820.000000	0.000000	0	.	.	0.000000	0.000000			0	.	.	0.000000	0.000000			0	.	.	0.000000	0.000000			0	.	.	0.000000	0.000000			0	.	.	0.000000	0.000000
INDEL	C6_15	HG005_v4.2.1_complexandSVs_alldifficultregions	PASS	*	QUAL	*	0.0	0.0	0.0		0	0	677223038.000000	446085820.000000	0.000000	0	.	.	0.000000	0.000000			0	.	.	0.000000	0.000000			0	.	.	0.000000	0.000000			0	.	.	0.000000	0.000000			0	.	.	0.000000	0.000000
INDEL	C6_15	HG005_v4.2.1_complexindel10bp_slop50	ALL	*	QUAL	*	0.0	0.0	0.0		0	0	1990833.000000	1572761.000000	0.000000	0	.	.	0.000000	0.000000			0	.	.	0.000000	0.000000			0	.	.	0.000000	0.000000			0	.	.	0.000000	0.000000			0	.	.	0.000000	0.000000
INDEL	C6_15	HG005_v4.2.1_complexindel10bp_slop50	PASS	*	QUAL	*	0.0	0.0	0.0		0	0	1990833.000000	1572761.000000	0.000000	0	.	.	0.000000	0.000000			0	.	.	0.000000	0.000000			0	.	.	0.000000	0.000000			0	.	.	0.000000	0.000000			0	.	.	0.000000	0.000000
INDEL	C6_15	HG005_v4.2.1_inversions_slop25percent	ALL	*	QUAL	*	0.0	0.0	0.0		0	0	3333164.000000	1046709.000000	0.000000	0	.	.	0.000000	0.000000			0	.	.	0.000000	0.000000			0	.	.	0.000000	0.000000			0	.	.	0.000000	0.000000			0	.	.	0.000000	0.000000
INDEL	C6_15	HG005_v4.2.1_inversions_slop25percent	PASS	*	QUAL	*	0.0	0.0	0.0		0	0	3333164.000000	1046709.000000	0.000000	0	.	.	0.000000	0.000000			0	.	.	0.000000	0.000000			0	.	.	0.000000	0.000000			0	.	.	0.000000	0.000000			0	.	.	0.000000	0.000000
INDEL	C6_15	HG005_v4.2.1_notin_complexandSVs_alldifficultregions	ALL	*	QUAL	*	0.0	0.0	0.0		0	0	2257657373.000000	2096157556.000000	0.000000	0	.	.	0.000000	0.000000			0	.	.	0.000000	0.000000			0	.	.	0.000000	0.000000			0	.	.	0.000000	0.000000			0	.	.	0.000000	0.000000
INDEL	C6_15	HG005_v4.2.1_notin_complexandSVs_alldifficultregions	PASS	*	QUAL	*	0.0	0.0	0.0		0	0	2257657373.000000	2096157556.000000	0.000000	0	.	.	0.000000	0.000000			0	.	.	0.000000	0.000000			0	.	.	0.000000	0.000000			0	.	.	0.000000	0.000000			0	.	.	0.000000	0.000000
INDEL	C6_15	HG005_v4.2.1_othercomplexwithin10bp_slop50	ALL	*	QUAL	*	0.0	0.0	0.0		0	0	1460990.000000	1281303.000000	0.000000	0	.	.	0.000000	0.000000			0	.	.	0.000000	0.000000			0	.	.	0.000000	0.000000			0	.	.	0.000000	0.000000			0	.	.	0.000000	0.000000
INDEL	C6_15	HG005_v4.2.1_othercomplexwithin10bp_slop50	PASS	*	QUAL	*	0.0	0.0	0.0		0	0	1460990.000000	1281303.000000	0.000000	0	.	.	0.000000	0.000000			0	.	.	0.000000	0.000000			0	.	.	0.000000	0.000000			0	.	.	0.000000	0.000000			0	.	.	0.000000	0.000000
INDEL	C6_15	HG005_v4.2.1_snpswithin10bp_slop50	ALL	*	QUAL	*	0.0	0.0	0.0		0	0	9375134.000000	8820548.000000	0.000000	0	.	.	0.000000	0.000000			0	.	.	0.000000	0.000000			0	.	.	0.000000	0.000000			0	.	.	0.000000	0.000000			0	.	.	0.000000	0.000000
INDEL	C6_15	HG005_v4.2.1_snpswithin10bp_slop50	PASS	*	QUAL	*	0.0	0.0	0.0		0	0	9375134.000000	8820548.000000	0.000000	0	.	.	0.000000	0.000000			0	.	.	0.000000	0.000000			0	.	.	0.000000	0.000000			0	.	.	0.000000	0.000000			0	.	.	0.000000	0.000000
INDEL	C6_15	HG006_v4.2.1_CNV_CCSandONT_elliptical_outlier	ALL	*	QUAL	*	0.0	0.0	0.0		0	0	23202631.000000	6079879.000000	0.000000	0	.	.	0.000000	0.000000			0	.	.	0.000000	0.000000			0	.	.	0.000000	0.000000			0	.	.	0.000000	0.000000			0	.	.	0.000000	0.000000
INDEL	C6_15	HG006_v4.2.1_CNV_CCSandONT_elliptical_outlier	PASS	*	QUAL	*	0.0	0.0	0.0		0	0	23202631.000000	6079879.000000	0.000000	0	.	.	0.000000	0.000000			0	.	.	0.000000	0.000000			0	.	.	0.000000	0.000000			0	.	.	0.000000	0.000000			0	.	.	0.000000	0.000000
INDEL	C6_15	HG006_v4.2.1_CNV_mrcanavarIllumina_CCShighcov_ONThighcov_intersection	ALL	*	QUAL	*	0.0	0.0	0.0		0	0	7463983.000000	719609.000000	0.000000	0	.	.	0.000000	0.000000			0	.	.	0.000000	0.000000			0	.	.	0.000000	0.000000			0	.	.	0.000000	0.000000			0	.	.	0.000000	0.000000
INDEL	C6_15	HG006_v4.2.1_CNV_mrcanavarIllumina_CCShighcov_ONThighcov_intersection	PASS	*	QUAL	*	0.0	0.0	0.0		0	0	7463983.000000	719609.000000	0.000000	0	.	.	0.000000	0.000000			0	.	.	0.000000	0.000000			0	.	.	0.000000	0.000000			0	.	.	0.000000	0.000000			0	.	.	0.000000	0.000000
INDEL	C6_15	HG006_v4.2.1_CNVsandSVs	ALL	*	QUAL	*	0.0	0.0	0.0		0	0	119792009.000000	29882788.000000	0.000000	0	.	.	0.000000	0.000000			0	.	.	0.000000	0.000000			0	.	.	0.000000	0.000000			0	.	.	0.000000	0.000000			0	.	.	0.000000	0.000000
INDEL	C6_15	HG006_v4.2.1_CNVsandSVs	PASS	*	QUAL	*	0.0	0.0	0.0		0	0	119792009.000000	29882788.000000	0.000000	0	.	.	0.000000	0.000000			0	.	.	0.000000	0.000000			0	.	.	0.000000	0.000000			0	.	.	0.000000	0.000000			0	.	.	0.000000	0.000000
INDEL	C6_15	HG006_v4.2.1_SV_pbsv_slop25percent	ALL	*	QUAL	*	0.0	0.0	0.0		0	0	42782927.000000	3693866.000000	0.000000	0	.	.	0.000000	0.000000			0	.	.	0.000000	0.000000			0	.	.	0.000000	0.000000			0	.	.	0.000000	0.000000			0	.	.	0.000000	0.000000
INDEL	C6_15	HG006_v4.2.1_SV_pbsv_slop25percent	PASS	*	QUAL	*	0.0	0.0	0.0		0	0	42782927.000000	3693866.000000	0.000000	0	.	.	0.000000	0.000000			0	.	.	0.000000	0.000000			0	.	.	0.000000	0.000000			0	.	.	0.000000	0.000000			0	.	.	0.000000	0.000000
INDEL	C6_15	HG006_v4.2.1_comphetindel10bp_slop50	ALL	*	QUAL	*	0.0	0.0	0.0		0	0	3238146.000000	2489256.000000	0.000000	0	.	.	0.000000	0.000000			0	.	.	0.000000	0.000000			0	.	.	0.000000	0.000000			0	.	.	0.000000	0.000000			0	.	.	0.000000	0.000000
INDEL	C6_15	HG006_v4.2.1_comphetindel10bp_slop50	PASS	*	QUAL	*	0.0	0.0	0.0		0	0	3238146.000000	2489256.000000	0.000000	0	.	.	0.000000	0.000000			0	.	.	0.000000	0.000000			0	.	.	0.000000	0.000000			0	.	.	0.000000	0.000000			0	.	.	0.000000	0.000000
INDEL	C6_15	HG006_v4.2.1_comphetsnp10bp_slop50	ALL	*	QUAL	*	0.0	0.0	0.0		0	0	1503654.000000	1451676.000000	0.000000	0	.	.	0.000000	0.000000			0	.	.	0.000000	0.000000			0	.	.	0.000000	0.000000			0	.	.	0.000000	0.000000			0	.	.	0.000000	0.000000
INDEL	C6_15	HG006_v4.2.1_comphetsnp10bp_slop50	PASS	*	QUAL	*	0.0	0.0	0.0		0	0	1503654.000000	1451676.000000	0.000000	0	.	.	0.000000	0.000000			0	.	.	0.000000	0.000000			0	.	.	0.000000	0.000000			0	.	.	0.000000	0.000000			0	.	.	0.000000	0.000000
INDEL	C6_15	HG006_v4.2.1_complexandSVs	ALL	*	QUAL	*	0.0	0.0	0.0		0	0	137668662.000000	45977053.000000	0.000000	0	.	.	0.000000	0.000000			0	.	.	0.000000	0.000000			0	.	.	0.000000	0.000000			0	.	.	0.000000	0.000000			0	.	.	0.000000	0.000000
INDEL	C6_15	HG006_v4.2.1_complexandSVs	PASS	*	QUAL	*	0.0	0.0	0.0		0	0	137668662.000000	45977053.000000	0.000000	0	.	.	0.000000	0.000000			0	.	.	0.000000	0.000000			0	.	.	0.000000	0.000000			0	.	.	0.000000	0.000000			0	.	.	0.000000	0.000000
INDEL	C6_15	HG006_v4.2.1_complexandSVs_alldifficultregions	ALL	*	QUAL	*	0.0	0.0	0.0		0	0	676756760.000000	445175822.000000	0.000000	0	.	.	0.000000	0.000000			0	.	.	0.000000	0.000000			0	.	.	0.000000	0.000000			0	.	.	0.000000	0.000000			0	.	.	0.000000	0.000000
INDEL	C6_15	HG006_v4.2.1_complexandSVs_alldifficultregions	PASS	*	QUAL	*	0.0	0.0	0.0		0	0	676756760.000000	445175822.000000	0.000000	0	.	.	0.000000	0.000000			0	.	.	0.000000	0.000000			0	.	.	0.000000	0.000000			0	.	.	0.000000	0.000000			0	.	.	0.000000	0.000000
INDEL	C6_15	HG006_v4.2.1_complexindel10bp_slop50	ALL	*	QUAL	*	0.0	0.0	0.0		0	0	1273348.000000	1043217.000000	0.000000	0	.	.	0.000000	0.000000			0	.	.	0.000000	0.000000			0	.	.	0.000000	0.000000			0	.	.	0.000000	0.000000			0	.	.	0.000000	0.000000
INDEL	C6_15	HG006_v4.2.1_complexindel10bp_slop50	PASS	*	QUAL	*	0.0	0.0	0.0		0	0	1273348.000000	1043217.000000	0.000000	0	.	.	0.000000	0.000000			0	.	.	0.000000	0.000000			0	.	.	0.000000	0.000000			0	.	.	0.000000	0.000000			0	.	.	0.000000	0.000000
INDEL	C6_15	HG006_v4.2.1_notin_complexandSVs_alldifficultregions	ALL	*	QUAL	*	0.0	0.0	0.0		0	0	2258123651.000000	2097067554.000000	0.000000	0	.	.	0.000000	0.000000			0	.	.	0.000000	0.000000			0	.	.	0.000000	0.000000			0	.	.	0.000000	0.000000			0	.	.	0.000000	0.000000
INDEL	C6_15	HG006_v4.2.1_notin_complexandSVs_alldifficultregions	PASS	*	QUAL	*	0.0	0.0	0.0		0	0	2258123651.000000	2097067554.000000	0.000000	0	.	.	0.000000	0.000000			0	.	.	0.000000	0.000000			0	.	.	0.000000	0.000000			0	.	.	0.000000	0.000000			0	.	.	0.000000	0.000000
INDEL	C6_15	HG006_v4.2.1_othercomplexwithin10bp_slop50	ALL	*	QUAL	*	0.0	0.0	0.0		0	0	3120298.000000	2764447.000000	0.000000	0	.	.	0.000000	0.000000			0	.	.	0.000000	0.000000			0	.	.	0.000000	0.000000			0	.	.	0.000000	0.000000			0	.	.	0.000000	0.000000
INDEL	C6_15	HG006_v4.2.1_othercomplexwithin10bp_slop50	PASS	*	QUAL	*	0.0	0.0	0.0		0	0	3120298.000000	2764447.000000	0.000000	0	.	.	0.000000	0.000000			0	.	.	0.000000	0.000000			0	.	.	0.000000	0.000000			0	.	.	0.000000	0.000000			0	.	.	0.000000	0.000000
INDEL	C6_15	HG006_v4.2.1_snpswithin10bp_slop50	ALL	*	QUAL	*	0.0	0.0	0.0		0	0	9065524.000000	8593761.000000	0.000000	0	.	.	0.000000	0.000000			0	.	.	0.000000	0.000000			0	.	.	0.000000	0.000000			0	.	.	0.000000	0.000000			0	.	.	0.000000	0.000000
INDEL	C6_15	HG006_v4.2.1_snpswithin10bp_slop50	PASS	*	QUAL	*	0.0	0.0	0.0		0	0	9065524.000000	8593761.000000	0.000000	0	.	.	0.000000	0.000000			0	.	.	0.000000	0.000000			0	.	.	0.000000	0.000000			0	.	.	0.000000	0.000000			0	.	.	0.000000	0.000000
INDEL	C6_15	HG007_v4.2.1_CNV_CCSandONT_elliptical_outlier	ALL	*	QUAL	*	0.0	0.0	0.0		0	0	27533272.000000	5193810.000000	0.000000	0	.	.	0.000000	0.000000			0	.	.	0.000000	0.000000			0	.	.	0.000000	0.000000			0	.	.	0.000000	0.000000			0	.	.	0.000000	0.000000
INDEL	C6_15	HG007_v4.2.1_CNV_CCSandONT_elliptical_outlier	PASS	*	QUAL	*	0.0	0.0	0.0		0	0	27533272.000000	5193810.000000	0.000000	0	.	.	0.000000	0.000000			0	.	.	0.000000	0.000000			0	.	.	0.000000	0.000000			0	.	.	0.000000	0.000000			0	.	.	0.000000	0.000000
INDEL	C6_15	HG007_v4.2.1_CNV_mrcanavarIllumina_CCShighcov_ONThighcov_intersection	ALL	*	QUAL	*	0.0	0.0	0.0		0	0	9175295.000000	1434727.000000	0.000000	0	.	.	0.000000	0.000000			0	.	.	0.000000	0.000000			0	.	.	0.000000	0.000000			0	.	.	0.000000	0.000000			0	.	.	0.000000	0.000000
INDEL	C6_15	HG007_v4.2.1_CNV_mrcanavarIllumina_CCShighcov_ONThighcov_intersection	PASS	*	QUAL	*	0.0	0.0	0.0		0	0	9175295.000000	1434727.000000	0.000000	0	.	.	0.000000	0.000000			0	.	.	0.000000	0.000000			0	.	.	0.000000	0.000000			0	.	.	0.000000	0.000000			0	.	.	0.000000	0.000000
INDEL	C6_15	HG007_v4.2.1_CNVsandSVs	ALL	*	QUAL	*	0.0	0.0	0.0		0	0	119992629.000000	28975960.000000	0.000000	0	.	.	0.000000	0.000000			0	.	.	0.000000	0.000000			0	.	.	0.000000	0.000000			0	.	.	0.000000	0.000000			0	.	.	0.000000	0.000000
INDEL	C6_15	HG007_v4.2.1_CNVsandSVs	PASS	*	QUAL	*	0.0	0.0	0.0		0	0	119992629.000000	28975960.000000	0.000000	0	.	.	0.000000	0.000000			0	.	.	0.000000	0.000000			0	.	.	0.000000	0.000000			0	.	.	0.000000	0.000000			0	.	.	0.000000	0.000000
INDEL	C6_15	HG007_v4.2.1_SV_pbsv_slop25percent	ALL	*	QUAL	*	0.0	0.0	0.0		0	0	39568475.000000	3512693.000000	0.000000	0	.	.	0.000000	0.000000			0	.	.	0.000000	0.000000			0	.	.	0.000000	0.000000			0	.	.	0.000000	0.000000			0	.	.	0.000000	0.000000
INDEL	C6_15	HG007_v4.2.1_SV_pbsv_slop25percent	PASS	*	QUAL	*	0.0	0.0	0.0		0	0	39568475.000000	3512693.000000	0.000000	0	.	.	0.000000	0.000000			0	.	.	0.000000	0.000000			0	.	.	0.000000	0.000000			0	.	.	0.000000	0.000000			0	.	.	0.000000	0.000000
INDEL	C6_15	HG007_v4.2.1_comphetindel10bp_slop50	ALL	*	QUAL	*	0.0	0.0	0.0		0	0	3270557.000000	2504015.000000	0.000000	0	.	.	0.000000	0.000000			0	.	.	0.000000	0.000000			0	.	.	0.000000	0.000000			0	.	.	0.000000	0.000000			0	.	.	0.000000	0.000000
INDEL	C6_15	HG007_v4.2.1_comphetindel10bp_slop50	PASS	*	QUAL	*	0.0	0.0	0.0		0	0	3270557.000000	2504015.000000	0.000000	0	.	.	0.000000	0.000000			0	.	.	0.000000	0.000000			0	.	.	0.000000	0.000000			0	.	.	0.000000	0.000000			0	.	.	0.000000	0.000000
INDEL	C6_15	HG007_v4.2.1_comphetsnp10bp_slop50	ALL	*	QUAL	*	0.0	0.0	0.0		0	0	1464517.000000	1420580.000000	0.000000	0	.	.	0.000000	0.000000			0	.	.	0.000000	0.000000			0	.	.	0.000000	0.000000			0	.	.	0.000000	0.000000			0	.	.	0.000000	0.000000
INDEL	C6_15	HG007_v4.2.1_comphetsnp10bp_slop50	PASS	*	QUAL	*	0.0	0.0	0.0		0	0	1464517.000000	1420580.000000	0.000000	0	.	.	0.000000	0.000000			0	.	.	0.000000	0.000000			0	.	.	0.000000	0.000000			0	.	.	0.000000	0.000000			0	.	.	0.000000	0.000000
INDEL	C6_15	HG007_v4.2.1_complexandSVs	ALL	*	QUAL	*	0.0	0.0	0.0		0	0	138031434.000000	45192485.000000	0.000000	0	.	.	0.000000	0.000000			0	.	.	0.000000	0.000000			0	.	.	0.000000	0.000000			0	.	.	0.000000	0.000000			0	.	.	0.000000	0.000000
INDEL	C6_15	HG007_v4.2.1_complexandSVs	PASS	*	QUAL	*	0.0	0.0	0.0		0	0	138031434.000000	45192485.000000	0.000000	0	.	.	0.000000	0.000000			0	.	.	0.000000	0.000000			0	.	.	0.000000	0.000000			0	.	.	0.000000	0.000000			0	.	.	0.000000	0.000000
INDEL	C6_15	HG007_v4.2.1_complexandSVs_alldifficultregions	ALL	*	QUAL	*	0.0	0.0	0.0		0	0	675428877.000000	443739843.000000	0.000000	0	.	.	0.000000	0.000000			0	.	.	0.000000	0.000000			0	.	.	0.000000	0.000000			0	.	.	0.000000	0.000000			0	.	.	0.000000	0.000000
INDEL	C6_15	HG007_v4.2.1_complexandSVs_alldifficultregions	PASS	*	QUAL	*	0.0	0.0	0.0		0	0	675428877.000000	443739843.000000	0.000000	0	.	.	0.000000	0.000000			0	.	.	0.000000	0.000000			0	.	.	0.000000	0.000000			0	.	.	0.000000	0.000000			0	.	.	0.000000	0.000000
INDEL	C6_15	HG007_v4.2.1_complexindel10bp_slop50	ALL	*	QUAL	*	0.0	0.0	0.0		0	0	1289786.000000	1063670.000000	0.000000	0	.	.	0.000000	0.000000			0	.	.	0.000000	0.000000			0	.	.	0.000000	0.000000			0	.	.	0.000000	0.000000			0	.	.	0.000000	0.000000
INDEL	C6_15	HG007_v4.2.1_complexindel10bp_slop50	PASS	*	QUAL	*	0.0	0.0	0.0		0	0	1289786.000000	1063670.000000	0.000000	0	.	.	0.000000	0.000000			0	.	.	0.000000	0.000000			0	.	.	0.000000	0.000000			0	.	.	0.000000	0.000000			0	.	.	0.000000	0.000000
INDEL	C6_15	HG007_v4.2.1_notin_complexandSVs_alldifficultregions	ALL	*	QUAL	*	0.0	0.0	0.0		0	0	2259451534.000000	2098503533.000000	0.000000	0	.	.	0.000000	0.000000			0	.	.	0.000000	0.000000			0	.	.	0.000000	0.000000			0	.	.	0.000000	0.000000			0	.	.	0.000000	0.000000
INDEL	C6_15	HG007_v4.2.1_notin_complexandSVs_alldifficultregions	PASS	*	QUAL	*	0.0	0.0	0.0		0	0	2259451534.000000	2098503533.000000	0.000000	0	.	.	0.000000	0.000000			0	.	.	0.000000	0.000000			0	.	.	0.000000	0.000000			0	.	.	0.000000	0.000000			0	.	.	0.000000	0.000000
INDEL	C6_15	HG007_v4.2.1_othercomplexwithin10bp_slop50	ALL	*	QUAL	*	0.0	0.0	0.0		0	0	3185802.000000	2806199.000000	0.000000	0	.	.	0.000000	0.000000			0	.	.	0.000000	0.000000			0	.	.	0.000000	0.000000			0	.	.	0.000000	0.000000			0	.	.	0.000000	0.000000
INDEL	C6_15	HG007_v4.2.1_othercomplexwithin10bp_slop50	PASS	*	QUAL	*	0.0	0.0	0.0		0	0	3185802.000000	2806199.000000	0.000000	0	.	.	0.000000	0.000000			0	.	.	0.000000	0.000000			0	.	.	0.000000	0.000000			0	.	.	0.000000	0.000000			0	.	.	0.000000	0.000000
INDEL	C6_15	HG007_v4.2.1_snpswithin10bp_slop50	ALL	*	QUAL	*	0.0	0.0	0.0		0	0	9101811.000000	8631586.000000	0.000000	0	.	.	0.000000	0.000000			0	.	.	0.000000	0.000000			0	.	.	0.000000	0.000000			0	.	.	0.000000	0.000000			0	.	.	0.000000	0.000000
INDEL	C6_15	HG007_v4.2.1_snpswithin10bp_slop50	PASS	*	QUAL	*	0.0	0.0	0.0		0	0	9101811.000000	8631586.000000	0.000000	0	.	.	0.000000	0.000000			0	.	.	0.000000	0.000000			0	.	.	0.000000	0.000000			0	.	.	0.000000	0.000000			0	.	.	0.000000	0.000000
INDEL	C6_15	KIR	ALL	*	QUAL	*	0.0	0.0	0.0		0	0	155043.000000	0.000000	0.000000	0	.	.	0.000000	0.000000			0	.	.	0.000000	0.000000			0	.	.	0.000000	0.000000			0	.	.	0.000000	0.000000			0	.	.	0.000000	0.000000
INDEL	C6_15	KIR	PASS	*	QUAL	*	0.0	0.0	0.0		0	0	155043.000000	0.000000	0.000000	0	.	.	0.000000	0.000000			0	.	.	0.000000	0.000000			0	.	.	0.000000	0.000000			0	.	.	0.000000	0.000000			0	.	.	0.000000	0.000000
INDEL	C6_15	L1H_gt500	ALL	*	QUAL	*	0.0	0.0	0.0		0	0	3288114.000000	2227709.000000	0.000000	0	.	.	0.000000	0.000000			0	.	.	0.000000	0.000000			0	.	.	0.000000	0.000000			0	.	.	0.000000	0.000000			0	.	.	0.000000	0.000000
INDEL	C6_15	L1H_gt500	PASS	*	QUAL	*	0.0	0.0	0.0		0	0	3288114.000000	2227709.000000	0.000000	0	.	.	0.000000	0.000000			0	.	.	0.000000	0.000000			0	.	.	0.000000	0.000000			0	.	.	0.000000	0.000000			0	.	.	0.000000	0.000000
INDEL	C6_15	LD_discordant_haplotypes_slop5bp	ALL	*	QUAL	*	0.0	0.0	0.0		0	0	10867226.000000	10465096.000000	0.000000	0	.	.	0.000000	0.000000			0	.	.	0.000000	0.000000			0	.	.	0.000000	0.000000			0	.	.	0.000000	0.000000			0	.	.	0.000000	0.000000
INDEL	C6_15	LD_discordant_haplotypes_slop5bp	PASS	*	QUAL	*	0.0	0.0	0.0		0	0	10867226.000000	10465096.000000	0.000000	0	.	.	0.000000	0.000000			0	.	.	0.000000	0.000000			0	.	.	0.000000	0.000000			0	.	.	0.000000	0.000000			0	.	.	0.000000	0.000000
INDEL	C6_15	MHC	ALL	*	QUAL	*	0.0	0.0	0.0		0	0	4970557.000000	4634060.000000	0.000000	0	.	.	0.000000	0.000000			0	.	.	0.000000	0.000000			0	.	.	0.000000	0.000000			0	.	.	0.000000	0.000000			0	.	.	0.000000	0.000000
INDEL	C6_15	MHC	PASS	*	QUAL	*	0.0	0.0	0.0		0	0	4970557.000000	4634060.000000	0.000000	0	.	.	0.000000	0.000000			0	.	.	0.000000	0.000000			0	.	.	0.000000	0.000000			0	.	.	0.000000	0.000000			0	.	.	0.000000	0.000000
INDEL	C6_15	SimpleRepeat_diTR_10to49_slop5	ALL	*	QUAL	*	0.0	0.0	0.0		0	0	14126406.000000	9713952.000000	0.000000	0	.	.	0.000000	0.000000			0	.	.	0.000000	0.000000			0	.	.	0.000000	0.000000			0	.	.	0.000000	0.000000			0	.	.	0.000000	0.000000
INDEL	C6_15	SimpleRepeat_diTR_10to49_slop5	PASS	*	QUAL	*	0.0	0.0	0.0		0	0	14126406.000000	9713952.000000	0.000000	0	.	.	0.000000	0.000000			0	.	.	0.000000	0.000000			0	.	.	0.000000	0.000000			0	.	.	0.000000	0.000000			0	.	.	0.000000	0.000000
INDEL	C6_15	SimpleRepeat_diTR_50to149_slop5	ALL	*	QUAL	*	0.0	0.0	0.0		0	0	312887.000000	85207.000000	0.000000	0	.	.	0.000000	0.000000			0	.	.	0.000000	0.000000			0	.	.	0.000000	0.000000			0	.	.	0.000000	0.000000			0	.	.	0.000000	0.000000
INDEL	C6_15	SimpleRepeat_diTR_50to149_slop5	PASS	*	QUAL	*	0.0	0.0	0.0		0	0	312887.000000	85207.000000	0.000000	0	.	.	0.000000	0.000000			0	.	.	0.000000	0.000000			0	.	.	0.000000	0.000000			0	.	.	0.000000	0.000000			0	.	.	0.000000	0.000000
INDEL	C6_15	SimpleRepeat_diTR_ge150_slop5	ALL	*	QUAL	*	0.0	0.0	0.0		0	0	1294.000000	0.000000	0.000000	0	.	.	0.000000	0.000000			0	.	.	0.000000	0.000000			0	.	.	0.000000	0.000000			0	.	.	0.000000	0.000000			0	.	.	0.000000	0.000000
INDEL	C6_15	SimpleRepeat_diTR_ge150_slop5	PASS	*	QUAL	*	0.0	0.0	0.0		0	0	1294.000000	0.000000	0.000000	0	.	.	0.000000	0.000000			0	.	.	0.000000	0.000000			0	.	.	0.000000	0.000000			0	.	.	0.000000	0.000000			0	.	.	0.000000	0.000000
INDEL	C6_15	SimpleRepeat_homopolymer_4to6_AT_slop5	ALL	*	QUAL	*	0.0	0.0	0.0		0	0	620274261.000000	541929244.000000	0.000000	0	.	.	0.000000	0.000000			0	.	.	0.000000	0.000000			0	.	.	0.000000	0.000000			0	.	.	0.000000	0.000000			0	.	.	0.000000	0.000000
INDEL	C6_15	SimpleRepeat_homopolymer_4to6_AT_slop5	PASS	*	QUAL	*	0.0	0.0	0.0		0	0	620274261.000000	541929244.000000	0.000000	0	.	.	0.000000	0.000000			0	.	.	0.000000	0.000000			0	.	.	0.000000	0.000000			0	.	.	0.000000	0.000000			0	.	.	0.000000	0.000000
INDEL	C6_15	SimpleRepeat_homopolymer_4to6_GC_slop5	ALL	*	QUAL	*	0.0	0.0	0.0		0	0	186737442.000000	164214660.000000	0.000000	0	.	.	0.000000	0.000000			0	.	.	0.000000	0.000000			0	.	.	0.000000	0.000000			0	.	.	0.000000	0.000000			0	.	.	0.000000	0.000000
INDEL	C6_15	SimpleRepeat_homopolymer_4to6_GC_slop5	PASS	*	QUAL	*	0.0	0.0	0.0		0	0	186737442.000000	164214660.000000	0.000000	0	.	.	0.000000	0.000000			0	.	.	0.000000	0.000000			0	.	.	0.000000	0.000000			0	.	.	0.000000	0.000000			0	.	.	0.000000	0.000000
INDEL	C6_15	SimpleRepeat_homopolymer_4to6_slop5	ALL	*	QUAL	*	0.0	0.0	0.0		0	0	789111519.000000	690199342.000000	0.000000	0	.	.	0.000000	0.000000			0	.	.	0.000000	0.000000			0	.	.	0.000000	0.000000			0	.	.	0.000000	0.000000			0	.	.	0.000000	0.000000
INDEL	C6_15	SimpleRepeat_homopolymer_4to6_slop5	PASS	*	QUAL	*	0.0	0.0	0.0		0	0	789111519.000000	690199342.000000	0.000000	0	.	.	0.000000	0.000000			0	.	.	0.000000	0.000000			0	.	.	0.000000	0.000000			0	.	.	0.000000	0.000000			0	.	.	0.000000	0.000000
INDEL	C6_15	SimpleRepeat_homopolymer_7to11_AT_slop5	ALL	*	QUAL	*	0.0	0.0	0.0		0	0	48048065.000000	41289681.000000	0.000000	0	.	.	0.000000	0.000000			0	.	.	0.000000	0.000000			0	.	.	0.000000	0.000000			0	.	.	0.000000	0.000000			0	.	.	0.000000	0.000000
INDEL	C6_15	SimpleRepeat_homopolymer_7to11_AT_slop5	PASS	*	QUAL	*	0.0	0.0	0.0		0	0	48048065.000000	41289681.000000	0.000000	0	.	.	0.000000	0.000000			0	.	.	0.000000	0.000000			0	.	.	0.000000	0.000000			0	.	.	0.000000	0.000000			0	.	.	0.000000	0.000000
INDEL	C6_15	SimpleRepeat_homopolymer_7to11_GC_slop5	ALL	*	QUAL	*	0.0	0.0	0.0		0	0	1796827.000000	1234367.000000	0.000000	0	.	.	0.000000	0.000000			0	.	.	0.000000	0.000000			0	.	.	0.000000	0.000000			0	.	.	0.000000	0.000000			0	.	.	0.000000	0.000000
INDEL	C6_15	SimpleRepeat_homopolymer_7to11_GC_slop5	PASS	*	QUAL	*	0.0	0.0	0.0		0	0	1796827.000000	1234367.000000	0.000000	0	.	.	0.000000	0.000000			0	.	.	0.000000	0.000000			0	.	.	0.000000	0.000000			0	.	.	0.000000	0.000000			0	.	.	0.000000	0.000000
INDEL	C6_15	SimpleRepeat_homopolymer_7to11_slop5	ALL	*	QUAL	*	0.0	0.0	0.0		0	0	49788855.000000	42482235.000000	0.000000	0	.	.	0.000000	0.000000			0	.	.	0.000000	0.000000			0	.	.	0.000000	0.000000			0	.	.	0.000000	0.000000			0	.	.	0.000000	0.000000
INDEL	C6_15	SimpleRepeat_homopolymer_7to11_slop5	PASS	*	QUAL	*	0.0	0.0	0.0		0	0	49788855.000000	42482235.000000	0.000000	0	.	.	0.000000	0.000000			0	.	.	0.000000	0.000000			0	.	.	0.000000	0.000000			0	.	.	0.000000	0.000000			0	.	.	0.000000	0.000000
INDEL	C6_15	SimpleRepeat_homopolymer_ge12_AT_slop5	ALL	*	QUAL	*	0.0	0.0	0.0		0	0	18264661.000000	8069674.000000	0.000000	0	.	.	0.000000	0.000000			0	.	.	0.000000	0.000000			0	.	.	0.000000	0.000000			0	.	.	0.000000	0.000000			0	.	.	0.000000	0.000000
INDEL	C6_15	SimpleRepeat_homopolymer_ge12_AT_slop5	PASS	*	QUAL	*	0.0	0.0	0.0		0	0	18264661.000000	8069674.000000	0.000000	0	.	.	0.000000	0.000000			0	.	.	0.000000	0.000000			0	.	.	0.000000	0.000000			0	.	.	0.000000	0.000000			0	.	.	0.000000	0.000000
INDEL	C6_15	SimpleRepeat_homopolymer_ge12_GC_slop5	ALL	*	QUAL	*	0.0	0.0	0.0		0	0	80541.000000	10276.000000	0.000000	0	.	.	0.000000	0.000000			0	.	.	0.000000	0.000000			0	.	.	0.000000	0.000000			0	.	.	0.000000	0.000000			0	.	.	0.000000	0.000000
INDEL	C6_15	SimpleRepeat_homopolymer_ge12_GC_slop5	PASS	*	QUAL	*	0.0	0.0	0.0		0	0	80541.000000	10276.000000	0.000000	0	.	.	0.000000	0.000000			0	.	.	0.000000	0.000000			0	.	.	0.000000	0.000000			0	.	.	0.000000	0.000000			0	.	.	0.000000	0.000000
INDEL	C6_15	SimpleRepeat_homopolymer_ge12_slop5	ALL	*	QUAL	*	0.0	0.0	0.0		0	0	18344341.000000	8079935.000000	0.000000	0	.	.	0.000000	0.000000			0	.	.	0.000000	0.000000			0	.	.	0.000000	0.000000			0	.	.	0.000000	0.000000			0	.	.	0.000000	0.000000
INDEL	C6_15	SimpleRepeat_homopolymer_ge12_slop5	PASS	*	QUAL	*	0.0	0.0	0.0		0	0	18344341.000000	8079935.000000	0.000000	0	.	.	0.000000	0.000000			0	.	.	0.000000	0.000000			0	.	.	0.000000	0.000000			0	.	.	0.000000	0.000000			0	.	.	0.000000	0.000000
INDEL	C6_15	SimpleRepeat_homopolymer_ge21_AT_slop5	ALL	*	QUAL	*	0.0	0.0	0.0		0	0	5037067.000000	315095.000000	0.000000	0	.	.	0.000000	0.000000			0	.	.	0.000000	0.000000			0	.	.	0.000000	0.000000			0	.	.	0.000000	0.000000			0	.	.	0.000000	0.000000
INDEL	C6_15	SimpleRepeat_homopolymer_ge21_AT_slop5	PASS	*	QUAL	*	0.0	0.0	0.0		0	0	5037067.000000	315095.000000	0.000000	0	.	.	0.000000	0.000000			0	.	.	0.000000	0.000000			0	.	.	0.000000	0.000000			0	.	.	0.000000	0.000000			0	.	.	0.000000	0.000000
INDEL	C6_15	SimpleRepeat_homopolymer_ge21_GC_slop5	ALL	*	QUAL	*	0.0	0.0	0.0		0	0	2453.000000	77.000000	0.000000	0	.	.	0.000000	0.000000			0	.	.	0.000000	0.000000			0	.	.	0.000000	0.000000			0	.	.	0.000000	0.000000			0	.	.	0.000000	0.000000
INDEL	C6_15	SimpleRepeat_homopolymer_ge21_GC_slop5	PASS	*	QUAL	*	0.0	0.0	0.0		0	0	2453.000000	77.000000	0.000000	0	.	.	0.000000	0.000000			0	.	.	0.000000	0.000000			0	.	.	0.000000	0.000000			0	.	.	0.000000	0.000000			0	.	.	0.000000	0.000000
INDEL	C6_15	SimpleRepeat_homopolymer_ge21_slop5	ALL	*	QUAL	*	0.0	0.0	0.0		0	0	5039520.000000	315172.000000	0.000000	0	.	.	0.000000	0.000000			0	.	.	0.000000	0.000000			0	.	.	0.000000	0.000000			0	.	.	0.000000	0.000000			0	.	.	0.000000	0.000000
INDEL	C6_15	SimpleRepeat_homopolymer_ge21_slop5	PASS	*	QUAL	*	0.0	0.0	0.0		0	0	5039520.000000	315172.000000	0.000000	0	.	.	0.000000	0.000000			0	.	.	0.000000	0.000000			0	.	.	0.000000	0.000000			0	.	.	0.000000	0.000000			0	.	.	0.000000	0.000000
INDEL	C6_15	SimpleRepeat_imperfecthomopolge11_AT_slop5	ALL	*	QUAL	*	0.0	0.0	0.0		0	0	41925485.000000	27022508.000000	0.000000	0	.	.	0.000000	0.000000			0	.	.	0.000000	0.000000			0	.	.	0.000000	0.000000			0	.	.	0.000000	0.000000			0	.	.	0.000000	0.000000
INDEL	C6_15	SimpleRepeat_imperfecthomopolge11_AT_slop5	PASS	*	QUAL	*	0.0	0.0	0.0		0	0	41925485.000000	27022508.000000	0.000000	0	.	.	0.000000	0.000000			0	.	.	0.000000	0.000000			0	.	.	0.000000	0.000000			0	.	.	0.000000	0.000000			0	.	.	0.000000	0.000000
INDEL	C6_15	SimpleRepeat_imperfecthomopolge11_GC_slop5	ALL	*	QUAL	*	0.0	0.0	0.0		0	0	2549394.000000	1239404.000000	0.000000	0	.	.	0.000000	0.000000			0	.	.	0.000000	0.000000			0	.	.	0.000000	0.000000			0	.	.	0.000000	0.000000			0	.	.	0.000000	0.000000
INDEL	C6_15	SimpleRepeat_imperfecthomopolge11_GC_slop5	PASS	*	QUAL	*	0.0	0.0	0.0		0	0	2549394.000000	1239404.000000	0.000000	0	.	.	0.000000	0.000000			0	.	.	0.000000	0.000000			0	.	.	0.000000	0.000000			0	.	.	0.000000	0.000000			0	.	.	0.000000	0.000000
INDEL	C6_15	SimpleRepeat_imperfecthomopolge11_slop5	ALL	*	QUAL	*	0.0	0.0	0.0		0	0	44462862.000000	28257404.000000	0.000000	0	.	.	0.000000	0.000000			0	.	.	0.000000	0.000000			0	.	.	0.000000	0.000000			0	.	.	0.000000	0.000000			0	.	.	0.000000	0.000000
INDEL	C6_15	SimpleRepeat_imperfecthomopolge11_slop5	PASS	*	QUAL	*	0.0	0.0	0.0		0	0	44462862.000000	28257404.000000	0.000000	0	.	.	0.000000	0.000000			0	.	.	0.000000	0.000000			0	.	.	0.000000	0.000000			0	.	.	0.000000	0.000000			0	.	.	0.000000	0.000000
INDEL	C6_15	SimpleRepeat_imperfecthomopolge21_AT_slop5	ALL	*	QUAL	*	0.0	0.0	0.0		0	0	10858510.000000	4114933.000000	0.000000	0	.	.	0.000000	0.000000			0	.	.	0.000000	0.000000			0	.	.	0.000000	0.000000			0	.	.	0.000000	0.000000			0	.	.	0.000000	0.000000
INDEL	C6_15	SimpleRepeat_imperfecthomopolge21_AT_slop5	PASS	*	QUAL	*	0.0	0.0	0.0		0	0	10858510.000000	4114933.000000	0.000000	0	.	.	0.000000	0.000000			0	.	.	0.000000	0.000000			0	.	.	0.000000	0.000000			0	.	.	0.000000	0.000000			0	.	.	0.000000	0.000000
INDEL	C6_15	SimpleRepeat_imperfecthomopolge21_GC_slop5	ALL	*	QUAL	*	0.0	0.0	0.0		0	0	126563.000000	10095.000000	0.000000	0	.	.	0.000000	0.000000			0	.	.	0.000000	0.000000			0	.	.	0.000000	0.000000			0	.	.	0.000000	0.000000			0	.	.	0.000000	0.000000
INDEL	C6_15	SimpleRepeat_imperfecthomopolge21_GC_slop5	PASS	*	QUAL	*	0.0	0.0	0.0		0	0	126563.000000	10095.000000	0.000000	0	.	.	0.000000	0.000000			0	.	.	0.000000	0.000000			0	.	.	0.000000	0.000000			0	.	.	0.000000	0.000000			0	.	.	0.000000	0.000000
INDEL	C6_15	SimpleRepeat_imperfecthomopolge21_slop5	ALL	*	QUAL	*	0.0	0.0	0.0		0	0	10985008.000000	4125028.000000	0.000000	0	.	.	0.000000	0.000000			0	.	.	0.000000	0.000000			0	.	.	0.000000	0.000000			0	.	.	0.000000	0.000000			0	.	.	0.000000	0.000000
INDEL	C6_15	SimpleRepeat_imperfecthomopolge21_slop5	PASS	*	QUAL	*	0.0	0.0	0.0		0	0	10985008.000000	4125028.000000	0.000000	0	.	.	0.000000	0.000000			0	.	.	0.000000	0.000000			0	.	.	0.000000	0.000000			0	.	.	0.000000	0.000000			0	.	.	0.000000	0.000000
INDEL	C6_15	SimpleRepeat_quadTR_19to49_slop5	ALL	*	QUAL	*	0.0	0.0	0.0		0	0	4260126.000000	2980942.000000	0.000000	0	.	.	0.000000	0.000000			0	.	.	0.000000	0.000000			0	.	.	0.000000	0.000000			0	.	.	0.000000	0.000000			0	.	.	0.000000	0.000000
INDEL	C6_15	SimpleRepeat_quadTR_19to49_slop5	PASS	*	QUAL	*	0.0	0.0	0.0		0	0	4260126.000000	2980942.000000	0.000000	0	.	.	0.000000	0.000000			0	.	.	0.000000	0.000000			0	.	.	0.000000	0.000000			0	.	.	0.000000	0.000000			0	.	.	0.000000	0.000000
INDEL	C6_15	SimpleRepeat_quadTR_50to149_slop5	ALL	*	QUAL	*	0.0	0.0	0.0		0	0	644882.000000	185490.000000	0.000000	0	.	.	0.000000	0.000000			0	.	.	0.000000	0.000000			0	.	.	0.000000	0.000000			0	.	.	0.000000	0.000000			0	.	.	0.000000	0.000000
INDEL	C6_15	SimpleRepeat_quadTR_50to149_slop5	PASS	*	QUAL	*	0.0	0.0	0.0		0	0	644882.000000	185490.000000	0.000000	0	.	.	0.000000	0.000000			0	.	.	0.000000	0.000000			0	.	.	0.000000	0.000000			0	.	.	0.000000	0.000000			0	.	.	0.000000	0.000000
INDEL	C6_15	SimpleRepeat_quadTR_ge150_slop5	ALL	*	QUAL	*	0.0	0.0	0.0		0	0	3698.000000	0.000000	0.000000	0	.	.	0.000000	0.000000			0	.	.	0.000000	0.000000			0	.	.	0.000000	0.000000			0	.	.	0.000000	0.000000			0	.	.	0.000000	0.000000
INDEL	C6_15	SimpleRepeat_quadTR_ge150_slop5	PASS	*	QUAL	*	0.0	0.0	0.0		0	0	3698.000000	0.000000	0.000000	0	.	.	0.000000	0.000000			0	.	.	0.000000	0.000000			0	.	.	0.000000	0.000000			0	.	.	0.000000	0.000000			0	.	.	0.000000	0.000000
INDEL	C6_15	SimpleRepeat_triTR_14to49_slop5	ALL	*	QUAL	*	0.0	0.0	0.0		0	0	3011899.000000	2374377.000000	0.000000	0	.	.	0.000000	0.000000			0	.	.	0.000000	0.000000			0	.	.	0.000000	0.000000			0	.	.	0.000000	0.000000			0	.	.	0.000000	0.000000
INDEL	C6_15	SimpleRepeat_triTR_14to49_slop5	PASS	*	QUAL	*	0.0	0.0	0.0		0	0	3011899.000000	2374377.000000	0.000000	0	.	.	0.000000	0.000000			0	.	.	0.000000	0.000000			0	.	.	0.000000	0.000000			0	.	.	0.000000	0.000000			0	.	.	0.000000	0.000000
INDEL	C6_15	SimpleRepeat_triTR_50to149_slop5	ALL	*	QUAL	*	0.0	0.0	0.0		0	0	56998.000000	13641.000000	0.000000	0	.	.	0.000000	0.000000			0	.	.	0.000000	0.000000			0	.	.	0.000000	0.000000			0	.	.	0.000000	0.000000			0	.	.	0.000000	0.000000
INDEL	C6_15	SimpleRepeat_triTR_50to149_slop5	PASS	*	QUAL	*	0.0	0.0	0.0		0	0	56998.000000	13641.000000	0.000000	0	.	.	0.000000	0.000000			0	.	.	0.000000	0.000000			0	.	.	0.000000	0.000000			0	.	.	0.000000	0.000000			0	.	.	0.000000	0.000000
INDEL	C6_15	SimpleRepeat_triTR_ge150_slop5	ALL	*	QUAL	*	0.0	0.0	0.0		0	0	2342.000000	0.000000	0.000000	0	.	.	0.000000	0.000000			0	.	.	0.000000	0.000000			0	.	.	0.000000	0.000000			0	.	.	0.000000	0.000000			0	.	.	0.000000	0.000000
INDEL	C6_15	SimpleRepeat_triTR_ge150_slop5	PASS	*	QUAL	*	0.0	0.0	0.0		0	0	2342.000000	0.000000	0.000000	0	.	.	0.000000	0.000000			0	.	.	0.000000	0.000000			0	.	.	0.000000	0.000000			0	.	.	0.000000	0.000000			0	.	.	0.000000	0.000000
INDEL	C6_15	TS_boundary	ALL	*	QUAL	*	0.0	0.0	0.0		0	0	3030848912.000000	2546949881.000000	0.000000	0	.	.	0.000000	0.000000			0	.	.	0.000000	0.000000			0	.	.	0.000000	0.000000			0	.	.	0.000000	0.000000			0	.	.	0.000000	0.000000
INDEL	C6_15	TS_boundary	PASS	*	QUAL	*	0.0	0.0	0.0		0	0	3030848912.000000	2546949881.000000	0.000000	0	.	.	0.000000	0.000000			0	.	.	0.000000	0.000000			0	.	.	0.000000	0.000000			0	.	.	0.000000	0.000000			0	.	.	0.000000	0.000000
INDEL	C6_15	TS_contained	ALL	*	QUAL	*	0.0	0.0	0.0		0	0	2546949881.000000	2546949881.000000	0.000000	0	.	.	0.000000	0.000000			0	.	.	0.000000	0.000000			0	.	.	0.000000	0.000000			0	.	.	0.000000	0.000000			0	.	.	0.000000	0.000000
INDEL	C6_15	TS_contained	PASS	*	QUAL	*	0.0	0.0	0.0		0	0	2546949881.000000	2546949881.000000	0.000000	0	.	.	0.000000	0.000000			0	.	.	0.000000	0.000000			0	.	.	0.000000	0.000000			0	.	.	0.000000	0.000000			0	.	.	0.000000	0.000000
INDEL	C6_15	VDJ	ALL	*	QUAL	*	0.0	0.0	0.0		0	0	4872786.000000	1340794.000000	0.000000	0	.	.	0.000000	0.000000			0	.	.	0.000000	0.000000			0	.	.	0.000000	0.000000			0	.	.	0.000000	0.000000			0	.	.	0.000000	0.000000
INDEL	C6_15	VDJ	PASS	*	QUAL	*	0.0	0.0	0.0		0	0	4872786.000000	1340794.000000	0.000000	0	.	.	0.000000	0.000000			0	.	.	0.000000	0.000000			0	.	.	0.000000	0.000000			0	.	.	0.000000	0.000000			0	.	.	0.000000	0.000000
INDEL	C6_15	allOtherDifficultregions	ALL	*	QUAL	*	0.0	0.0	0.0		0	0	83934913.000000	22511211.000000	0.000000	0	.	.	0.000000	0.000000			0	.	.	0.000000	0.000000			0	.	.	0.000000	0.000000			0	.	.	0.000000	0.000000			0	.	.	0.000000	0.000000
INDEL	C6_15	allOtherDifficultregions	PASS	*	QUAL	*	0.0	0.0	0.0		0	0	83934913.000000	22511211.000000	0.000000	0	.	.	0.000000	0.000000			0	.	.	0.000000	0.000000			0	.	.	0.000000	0.000000			0	.	.	0.000000	0.000000			0	.	.	0.000000	0.000000
INDEL	C6_15	alldifficultregions	ALL	*	QUAL	*	0.0	0.0	0.0		0	0	624829675.000000	403594426.000000	0.000000	0	.	.	0.000000	0.000000			0	.	.	0.000000	0.000000			0	.	.	0.000000	0.000000			0	.	.	0.000000	0.000000			0	.	.	0.000000	0.000000
INDEL	C6_15	alldifficultregions	PASS	*	QUAL	*	0.0	0.0	0.0		0	0	624829675.000000	403594426.000000	0.000000	0	.	.	0.000000	0.000000			0	.	.	0.000000	0.000000			0	.	.	0.000000	0.000000			0	.	.	0.000000	0.000000			0	.	.	0.000000	0.000000
INDEL	C6_15	alllowmapandsegdupregions	ALL	*	QUAL	*	0.0	0.0	0.0		0	0	305705811.000000	145266776.000000	0.000000	0	.	.	0.000000	0.000000			0	.	.	0.000000	0.000000			0	.	.	0.000000	0.000000			0	.	.	0.000000	0.000000			0	.	.	0.000000	0.000000
INDEL	C6_15	alllowmapandsegdupregions	PASS	*	QUAL	*	0.0	0.0	0.0		0	0	305705811.000000	145266776.000000	0.000000	0	.	.	0.000000	0.000000			0	.	.	0.000000	0.000000			0	.	.	0.000000	0.000000			0	.	.	0.000000	0.000000			0	.	.	0.000000	0.000000
INDEL	C6_15	ancestry_AFR	ALL	*	QUAL	*	0.0	0.0	0.0		0	0	931852940.000000	870856528.000000	0.000000	0	.	.	0.000000	0.000000			0	.	.	0.000000	0.000000			0	.	.	0.000000	0.000000			0	.	.	0.000000	0.000000			0	.	.	0.000000	0.000000
INDEL	C6_15	ancestry_AFR	PASS	*	QUAL	*	0.0	0.0	0.0		0	0	931852940.000000	870856528.000000	0.000000	0	.	.	0.000000	0.000000			0	.	.	0.000000	0.000000			0	.	.	0.000000	0.000000			0	.	.	0.000000	0.000000			0	.	.	0.000000	0.000000
INDEL	C6_15	ancestry_AMR	ALL	*	QUAL	*	0.0	0.0	0.0		0	0	248789481.000000	231409117.000000	0.000000	0	.	.	0.000000	0.000000			0	.	.	0.000000	0.000000			0	.	.	0.000000	0.000000			0	.	.	0.000000	0.000000			0	.	.	0.000000	0.000000
INDEL	C6_15	ancestry_AMR	PASS	*	QUAL	*	0.0	0.0	0.0		0	0	248789481.000000	231409117.000000	0.000000	0	.	.	0.000000	0.000000			0	.	.	0.000000	0.000000			0	.	.	0.000000	0.000000			0	.	.	0.000000	0.000000			0	.	.	0.000000	0.000000
INDEL	C6_15	ancestry_EAS	ALL	*	QUAL	*	0.0	0.0	0.0		0	0	159774241.000000	148505560.000000	0.000000	0	.	.	0.000000	0.000000			0	.	.	0.000000	0.000000			0	.	.	0.000000	0.000000			0	.	.	0.000000	0.000000			0	.	.	0.000000	0.000000
INDEL	C6_15	ancestry_EAS	PASS	*	QUAL	*	0.0	0.0	0.0		0	0	159774241.000000	148505560.000000	0.000000	0	.	.	0.000000	0.000000			0	.	.	0.000000	0.000000			0	.	.	0.000000	0.000000			0	.	.	0.000000	0.000000			0	.	.	0.000000	0.000000
INDEL	C6_15	ancestry_EUR	ALL	*	QUAL	*	0.0	0.0	0.0		0	0	815477144.000000	754701260.000000	0.000000	0	.	.	0.000000	0.000000			0	.	.	0.000000	0.000000			0	.	.	0.000000	0.000000			0	.	.	0.000000	0.000000			0	.	.	0.000000	0.000000
INDEL	C6_15	ancestry_EUR	PASS	*	QUAL	*	0.0	0.0	0.0		0	0	815477144.000000	754701260.000000	0.000000	0	.	.	0.000000	0.000000			0	.	.	0.000000	0.000000			0	.	.	0.000000	0.000000			0	.	.	0.000000	0.000000			0	.	.	0.000000	0.000000
INDEL	C6_15	ancestry_Neanderthal	ALL	*	QUAL	*	0.0	0.0	0.0		0	0	25432365.000000	23955767.000000	0.000000	0	.	.	0.000000	0.000000			0	.	.	0.000000	0.000000			0	.	.	0.000000	0.000000			0	.	.	0.000000	0.000000			0	.	.	0.000000	0.000000
INDEL	C6_15	ancestry_Neanderthal	PASS	*	QUAL	*	0.0	0.0	0.0		0	0	25432365.000000	23955767.000000	0.000000	0	.	.	0.000000	0.000000			0	.	.	0.000000	0.000000			0	.	.	0.000000	0.000000			0	.	.	0.000000	0.000000			0	.	.	0.000000	0.000000
INDEL	C6_15	ancestry_SAS	ALL	*	QUAL	*	0.0	0.0	0.0		0	0	149677990.000000	137438069.000000	0.000000	0	.	.	0.000000	0.000000			0	.	.	0.000000	0.000000			0	.	.	0.000000	0.000000			0	.	.	0.000000	0.000000			0	.	.	0.000000	0.000000
INDEL	C6_15	ancestry_SAS	PASS	*	QUAL	*	0.0	0.0	0.0		0	0	149677990.000000	137438069.000000	0.000000	0	.	.	0.000000	0.000000			0	.	.	0.000000	0.000000			0	.	.	0.000000	0.000000			0	.	.	0.000000	0.000000			0	.	.	0.000000	0.000000
INDEL	C6_15	chrX_PAR	ALL	*	QUAL	*	0.0	0.0	0.0		0	0	2778692.000000	0.000000	0.000000	0	.	.	0.000000	0.000000			0	.	.	0.000000	0.000000			0	.	.	0.000000	0.000000			0	.	.	0.000000	0.000000			0	.	.	0.000000	0.000000
INDEL	C6_15	chrX_PAR	PASS	*	QUAL	*	0.0	0.0	0.0		0	0	2778692.000000	0.000000	0.000000	0	.	.	0.000000	0.000000			0	.	.	0.000000	0.000000			0	.	.	0.000000	0.000000			0	.	.	0.000000	0.000000			0	.	.	0.000000	0.000000
INDEL	C6_15	chrX_XTR	ALL	*	QUAL	*	0.0	0.0	0.0		0	0	4287238.000000	0.000000	0.000000	0	.	.	0.000000	0.000000			0	.	.	0.000000	0.000000			0	.	.	0.000000	0.000000			0	.	.	0.000000	0.000000			0	.	.	0.000000	0.000000
INDEL	C6_15	chrX_XTR	PASS	*	QUAL	*	0.0	0.0	0.0		0	0	4287238.000000	0.000000	0.000000	0	.	.	0.000000	0.000000			0	.	.	0.000000	0.000000			0	.	.	0.000000	0.000000			0	.	.	0.000000	0.000000			0	.	.	0.000000	0.000000
INDEL	C6_15	chrX_ampliconic	ALL	*	QUAL	*	0.0	0.0	0.0		0	0	1565209.000000	0.000000	0.000000	0	.	.	0.000000	0.000000			0	.	.	0.000000	0.000000			0	.	.	0.000000	0.000000			0	.	.	0.000000	0.000000			0	.	.	0.000000	0.000000
INDEL	C6_15	chrX_ampliconic	PASS	*	QUAL	*	0.0	0.0	0.0		0	0	1565209.000000	0.000000	0.000000	0	.	.	0.000000	0.000000			0	.	.	0.000000	0.000000			0	.	.	0.000000	0.000000			0	.	.	0.000000	0.000000			0	.	.	0.000000	0.000000
INDEL	C6_15	chrX_nonPAR	ALL	*	QUAL	*	0.0	0.0	0.0		0	0	152115542.000000	0.000000	0.000000	0	.	.	0.000000	0.000000			0	.	.	0.000000	0.000000			0	.	.	0.000000	0.000000			0	.	.	0.000000	0.000000			0	.	.	0.000000	0.000000
INDEL	C6_15	chrX_nonPAR	PASS	*	QUAL	*	0.0	0.0	0.0		0	0	152115542.000000	0.000000	0.000000	0	.	.	0.000000	0.000000			0	.	.	0.000000	0.000000			0	.	.	0.000000	0.000000			0	.	.	0.000000	0.000000			0	.	.	0.000000	0.000000
INDEL	C6_15	chrY_PAR	ALL	*	QUAL	*	0.0	0.0	0.0		0	0	2778692.000000	0.000000	0.000000	0	.	.	0.000000	0.000000			0	.	.	0.000000	0.000000			0	.	.	0.000000	0.000000			0	.	.	0.000000	0.000000			0	.	.	0.000000	0.000000
INDEL	C6_15	chrY_PAR	PASS	*	QUAL	*	0.0	0.0	0.0		0	0	2778692.000000	0.000000	0.000000	0	.	.	0.000000	0.000000			0	.	.	0.000000	0.000000			0	.	.	0.000000	0.000000			0	.	.	0.000000	0.000000			0	.	.	0.000000	0.000000
INDEL	C6_15	chrY_XTR	ALL	*	QUAL	*	0.0	0.0	0.0		0	0	3400874.000000	0.000000	0.000000	0	.	.	0.000000	0.000000			0	.	.	0.000000	0.000000			0	.	.	0.000000	0.000000			0	.	.	0.000000	0.000000			0	.	.	0.000000	0.000000
INDEL	C6_15	chrY_XTR	PASS	*	QUAL	*	0.0	0.0	0.0		0	0	3400874.000000	0.000000	0.000000	0	.	.	0.000000	0.000000			0	.	.	0.000000	0.000000			0	.	.	0.000000	0.000000			0	.	.	0.000000	0.000000			0	.	.	0.000000	0.000000
INDEL	C6_15	chrY_ampliconic	ALL	*	QUAL	*	0.0	0.0	0.0		0	0	9754492.000000	0.000000	0.000000	0	.	.	0.000000	0.000000			0	.	.	0.000000	0.000000			0	.	.	0.000000	0.000000			0	.	.	0.000000	0.000000			0	.	.	0.000000	0.000000
INDEL	C6_15	chrY_ampliconic	PASS	*	QUAL	*	0.0	0.0	0.0		0	0	9754492.000000	0.000000	0.000000	0	.	.	0.000000	0.000000			0	.	.	0.000000	0.000000			0	.	.	0.000000	0.000000			0	.	.	0.000000	0.000000			0	.	.	0.000000	0.000000
INDEL	C6_15	chrY_nonPAR	ALL	*	QUAL	*	0.0	0.0	0.0		0	0	23636356.000000	0.000000	0.000000	0	.	.	0.000000	0.000000			0	.	.	0.000000	0.000000			0	.	.	0.000000	0.000000			0	.	.	0.000000	0.000000			0	.	.	0.000000	0.000000
INDEL	C6_15	chrY_nonPAR	PASS	*	QUAL	*	0.0	0.0	0.0		0	0	23636356.000000	0.000000	0.000000	0	.	.	0.000000	0.000000			0	.	.	0.000000	0.000000			0	.	.	0.000000	0.000000			0	.	.	0.000000	0.000000			0	.	.	0.000000	0.000000
INDEL	C6_15	collapsed_duplication_FP_regions	ALL	*	QUAL	*	0.0	0.0	0.0		0	0	8015146.000000	676291.000000	0.000000	0	.	.	0.000000	0.000000			0	.	.	0.000000	0.000000			0	.	.	0.000000	0.000000			0	.	.	0.000000	0.000000			0	.	.	0.000000	0.000000
INDEL	C6_15	collapsed_duplication_FP_regions	PASS	*	QUAL	*	0.0	0.0	0.0		0	0	8015146.000000	676291.000000	0.000000	0	.	.	0.000000	0.000000			0	.	.	0.000000	0.000000			0	.	.	0.000000	0.000000			0	.	.	0.000000	0.000000			0	.	.	0.000000	0.000000
INDEL	C6_15	contigs_lt500kb	ALL	*	QUAL	*	0.0	0.0	0.0		0	0	26148630.000000	0.000000	0.000000	0	.	.	0.000000	0.000000			0	.	.	0.000000	0.000000			0	.	.	0.000000	0.000000			0	.	.	0.000000	0.000000			0	.	.	0.000000	0.000000
INDEL	C6_15	contigs_lt500kb	PASS	*	QUAL	*	0.0	0.0	0.0		0	0	26148630.000000	0.000000	0.000000	0	.	.	0.000000	0.000000			0	.	.	0.000000	0.000000			0	.	.	0.000000	0.000000			0	.	.	0.000000	0.000000			0	.	.	0.000000	0.000000
[truncated: 2,760 more rows]
[truncated: 15 more columns]
