# Supplementary material for: Small variant benchmark from a complete assembly of X and Y chromosomes
Source: Nat Commun. 2025 Jan 8;16:497. doi: 10.1038/s41467-024-55710-z (PMC11711550; doi:10.1038/s41467-024-55710-z)
Supplement: Supplementary file 8 — Supplementary Data 6 [file 41467_2024_55710_MOESM8_ESM.csv]

Type	Subtype	Subset	Filter	Genotype	QQ.Field	QQ	METRIC.Recall	METRIC.Precision	METRIC.Frac_NA	METRIC.F1_Score	FP.gt	FP.al	Subset.Size	Subset.IS_CONF.Size	Subset.Level	TRUTH.TOTAL	TRUTH.TOTAL.ti	TRUTH.TOTAL.tv	TRUTH.TOTAL.het	TRUTH.TOTAL.homalt	TRUTH.TOTAL.TiTv_ratio	TRUTH.TOTAL.het_hom_ratio	TRUTH.TP	TRUTH.TP.ti	TRUTH.TP.tv	TRUTH.TP.het	TRUTH.TP.homalt	TRUTH.TP.TiTv_ratio	TRUTH.TP.het_hom_ratio	TRUTH.FN	TRUTH.FN.ti	TRUTH.FN.tv	TRUTH.FN.het	TRUTH.FN.homalt	TRUTH.FN.TiTv_ratio	TRUTH.FN.het_hom_ratio	QUERY.TOTAL	QUERY.TOTAL.ti	QUERY.TOTAL.tv	QUERY.TOTAL.het	QUERY.TOTAL.homalt	QUERY.TOTAL.TiTv_ratio	QUERY.TOTAL.het_hom_ratio	QUERY.TP	QUERY.TP.ti	QUERY.TP.tv	QUERY.TP.het	QUERY.TP.homalt	QUERY.TP.TiTv_ratio
INDEL	*	*	ALL	*	QUAL	*	0.759486	0.723402	0.233272	0.741005	5523	655	210127318	161705687.000000	0.000000	24273	.	.	800.000000	513.000000		1.55945419103	18435	.	.	769.000000	502.000000		1.53187250996	5838	.	.	31.000000	11.000000		2.81818181818	33969	.	.	11610.000000	21633.000000		0.536680072112	18841	.	.	1090.000000	17695.000000
INDEL	*	*	PASS	*	QUAL	*	0.759486	0.723402	0.233272	0.741005	5523	655	210127318	161705687.000000	0.000000	24273	.	.	800.000000	513.000000		1.55945419103	18435	.	.	769.000000	502.000000		1.53187250996	5838	.	.	31.000000	11.000000		2.81818181818	33969	.	.	11610.000000	21633.000000		0.536680072112	18841	.	.	1090.000000	17695.000000
INDEL	*	AllAutosomes	ALL	*	QUAL	*	0.0	0.0	0.0		0	0	2756349822.000000	0.000000	0.000000	0	.	.	0.000000	0.000000			0	.	.	0.000000	0.000000			0	.	.	0.000000	0.000000			0	.	.	0.000000	0.000000			0	.	.	0.000000	0.000000
INDEL	*	AllAutosomes	PASS	*	QUAL	*	0.0	0.0	0.0		0	0	2756349822.000000	0.000000	0.000000	0	.	.	0.000000	0.000000			0	.	.	0.000000	0.000000			0	.	.	0.000000	0.000000			0	.	.	0.000000	0.000000			0	.	.	0.000000	0.000000
INDEL	*	AllHomopolymers_ge7bp_imperfectge11bp_slop5	ALL	*	QUAL	*	0.743079	0.690686	0.17605	0.715926	2925	356	83977437.000000	4467899.000000	0.000000	11957	.	.	346.000000	184.000000		1.88043478261	8885	.	.	324.000000	179.000000		1.81005586592	3072	.	.	22.000000	5.000000		4.4	15950	.	.	5738.000000	9704.000000		0.591302555647	9077	.	.	500.000000	8541.000000
INDEL	*	AllHomopolymers_ge7bp_imperfectge11bp_slop5	PASS	*	QUAL	*	0.743079	0.690686	0.17605	0.715926	2925	356	83977437.000000	4467899.000000	0.000000	11957	.	.	346.000000	184.000000		1.88043478261	8885	.	.	324.000000	179.000000		1.81005586592	3072	.	.	22.000000	5.000000		4.4	15950	.	.	5738.000000	9704.000000		0.591302555647	9077	.	.	500.000000	8541.000000
INDEL	*	AllTandemRepeats	ALL	*	QUAL	*	0.660942	0.641919	0.372009	0.651292	2303	290	168369990.000000	5217901.000000	0.000000	7279	.	.	333.000000	179.000000		1.86033519553	4811	.	.	325.000000	174.000000		1.86781609195	2468	.	.	8.000000	5.000000		1.6	12247	.	.	5144.000000	6888.000000		0.746806039489	4937	.	.	461.000000	4457.000000
INDEL	*	AllTandemRepeats	PASS	*	QUAL	*	0.660942	0.641919	0.372009	0.651292	2303	290	168369990.000000	5217901.000000	0.000000	7279	.	.	333.000000	179.000000		1.86033519553	4811	.	.	325.000000	174.000000		1.86781609195	2468	.	.	8.000000	5.000000		1.6	12247	.	.	5144.000000	6888.000000		0.746806039489	4937	.	.	461.000000	4457.000000
INDEL	*	AllTandemRepeats_201to10000bp_slop5	ALL	*	QUAL	*	0.75	0.728802	0.616295	0.739249	276	62	40176355.000000	2000302.000000	0.000000	1328	.	.	216.000000	118.000000		1.83050847458	996	.	.	210.000000	116.000000		1.81034482759	332	.	.	6.000000	2.000000		3.0	3719	.	.	1910.000000	1755.000000		1.08831908832	1040	.	.	283.000000	748.000000
INDEL	*	AllTandemRepeats_201to10000bp_slop5	PASS	*	QUAL	*	0.75	0.728802	0.616295	0.739249	276	62	40176355.000000	2000302.000000	0.000000	1328	.	.	216.000000	118.000000		1.83050847458	996	.	.	210.000000	116.000000		1.81034482759	332	.	.	6.000000	2.000000		3.0	3719	.	.	1910.000000	1755.000000		1.08831908832	1040	.	.	283.000000	748.000000
INDEL	*	AllTandemRepeats_51to200bp_slop5	ALL	*	QUAL	*	0.587375	0.570178	0.127716	0.578649	1063	162	25887961.000000	1374554.000000	0.000000	2804	.	.	65.000000	36.000000		1.80555555556	1647	.	.	63.000000	34.000000		1.85294117647	1157	.	.	2.000000	2.000000		1.0	3406	.	.	1502.000000	1833.000000		0.819421713039	1694	.	.	97.000000	1593.000000
INDEL	*	AllTandemRepeats_51to200bp_slop5	PASS	*	QUAL	*	0.587375	0.570178	0.127716	0.578649	1063	162	25887961.000000	1374554.000000	0.000000	2804	.	.	65.000000	36.000000		1.80555555556	1647	.	.	63.000000	34.000000		1.85294117647	1157	.	.	2.000000	2.000000		1.0	3406	.	.	1502.000000	1833.000000		0.819421713039	1694	.	.	97.000000	1593.000000
INDEL	*	AllTandemRepeats_ge10001bp_slop5	ALL	*	QUAL	*	1.0	1.0	0.995527	1.0	0	0	73296207.000000	323355.000000	0.000000	7	.	.	0.000000	0.000000			7	.	.	0.000000	0.000000			0	.	.	0.000000	0.000000			1565	.	.	505.000000	1059.000000		0.47686496695	7	.	.	0.000000	7.000000
INDEL	*	AllTandemRepeats_ge10001bp_slop5	PASS	*	QUAL	*	1.0	1.0	0.995527	1.0	0	0	73296207.000000	323355.000000	0.000000	7	.	.	0.000000	0.000000			7	.	.	0.000000	0.000000			0	.	.	0.000000	0.000000			1565	.	.	505.000000	1059.000000		0.47686496695	7	.	.	0.000000	7.000000
INDEL	*	AllTandemRepeats_ge101bp_slop5	ALL	*	QUAL	*	0.673851	0.656238	0.609389	0.664928	695	141	123639327.000000	2872179.000000	0.000000	2459	.	.	253.000000	135.000000		1.87407407407	1657	.	.	245.000000	131.000000		1.87022900763	802	.	.	8.000000	4.000000		2.0	6710	.	.	3041.000000	3592.000000		0.846603563474	1720	.	.	327.000000	1382.000000
INDEL	*	AllTandemRepeats_ge101bp_slop5	PASS	*	QUAL	*	0.673851	0.656238	0.609389	0.664928	695	141	123639327.000000	2872179.000000	0.000000	2459	.	.	253.000000	135.000000		1.87407407407	1657	.	.	245.000000	131.000000		1.87022900763	802	.	.	8.000000	4.000000		2.0	6710	.	.	3041.000000	3592.000000		0.846603563474	1720	.	.	327.000000	1382.000000
INDEL	*	AllTandemRepeats_le50bp_slop5	ALL	*	QUAL	*	0.687997	0.668086	0.077204	0.677896	965	66	29009467.000000	1519690.000000	0.000000	3141	.	.	52.000000	25.000000		2.08	2161	.	.	52.000000	24.000000		2.16666666667	980	.	.	0.000000	1.000000		0.0	3562	.	.	1231.000000	2242.000000		0.549063336307	2196	.	.	81.000000	2109.000000
INDEL	*	AllTandemRepeats_le50bp_slop5	PASS	*	QUAL	*	0.687997	0.668086	0.077204	0.677896	965	66	29009467.000000	1519690.000000	0.000000	3141	.	.	52.000000	25.000000		2.08	2161	.	.	52.000000	24.000000		2.16666666667	980	.	.	0.000000	1.000000		0.0	3562	.	.	1231.000000	2242.000000		0.549063336307	2196	.	.	81.000000	2109.000000
INDEL	*	AllTandemRepeatsandHomopolymers_slop5	ALL	*	QUAL	*	0.713079	0.673306	0.26054	0.692622	5201	644	252347427.000000	9685800.000000	0.000000	19176	.	.	679.000000	362.000000		1.87569060773	13674	.	.	649.000000	352.000000		1.84375	5502	.	.	30.000000	10.000000		3.0	28107	.	.	10830.000000	16554.000000		0.6542225444	13994	.	.	961.000000	12978.000000
INDEL	*	AllTandemRepeatsandHomopolymers_slop5	PASS	*	QUAL	*	0.713079	0.673306	0.26054	0.692622	5201	644	252347427.000000	9685800.000000	0.000000	19176	.	.	679.000000	362.000000		1.87569060773	13674	.	.	649.000000	352.000000		1.84375	5502	.	.	30.000000	10.000000		3.0	28107	.	.	10830.000000	16554.000000		0.6542225444	13994	.	.	961.000000	12978.000000
INDEL	*	BadPromoters	ALL	*	QUAL	*	0.75	0.75	0.2	0.75	1	0	197273.000000	6383.000000	0.000000	4	.	.	0.000000	0.000000			3	.	.	0.000000	0.000000			1	.	.	0.000000	0.000000			5	.	.	1.000000	4.000000		0.25	3	.	.	0.000000	3.000000
INDEL	*	BadPromoters	PASS	*	QUAL	*	0.75	0.75	0.2	0.75	1	0	197273.000000	6383.000000	0.000000	4	.	.	0.000000	0.000000			3	.	.	0.000000	0.000000			1	.	.	0.000000	0.000000			5	.	.	1.000000	4.000000		0.25	3	.	.	0.000000	3.000000
INDEL	*	CMRGv1.00_duplicationinKMT2C	ALL	*	QUAL	*	0.0	0.0	0.0		0	0	17000.000000	0.000000	0.000000	0	.	.	0.000000	0.000000			0	.	.	0.000000	0.000000			0	.	.	0.000000	0.000000			0	.	.	0.000000	0.000000			0	.	.	0.000000	0.000000
INDEL	*	CMRGv1.00_duplicationinKMT2C	PASS	*	QUAL	*	0.0	0.0	0.0		0	0	17000.000000	0.000000	0.000000	0	.	.	0.000000	0.000000			0	.	.	0.000000	0.000000			0	.	.	0.000000	0.000000			0	.	.	0.000000	0.000000			0	.	.	0.000000	0.000000
INDEL	*	CMRGv1.00_falselyduplicatedgenes	ALL	*	QUAL	*	0.0	0.0	0.0		0	0	93071.000000	0.000000	0.000000	0	.	.	0.000000	0.000000			0	.	.	0.000000	0.000000			0	.	.	0.000000	0.000000			0	.	.	0.000000	0.000000			0	.	.	0.000000	0.000000
INDEL	*	CMRGv1.00_falselyduplicatedgenes	PASS	*	QUAL	*	0.0	0.0	0.0		0	0	93071.000000	0.000000	0.000000	0	.	.	0.000000	0.000000			0	.	.	0.000000	0.000000			0	.	.	0.000000	0.000000			0	.	.	0.000000	0.000000			0	.	.	0.000000	0.000000
INDEL	*	HG001_v4.2.1_CNV_CCSandONT_elliptical_outlier	ALL	*	QUAL	*	0.0	0.0	0.0		0	0	25553295.000000	0.000000	0.000000	0	.	.	0.000000	0.000000			0	.	.	0.000000	0.000000			0	.	.	0.000000	0.000000			0	.	.	0.000000	0.000000			0	.	.	0.000000	0.000000
INDEL	*	HG001_v4.2.1_CNV_CCSandONT_elliptical_outlier	PASS	*	QUAL	*	0.0	0.0	0.0		0	0	25553295.000000	0.000000	0.000000	0	.	.	0.000000	0.000000			0	.	.	0.000000	0.000000			0	.	.	0.000000	0.000000			0	.	.	0.000000	0.000000			0	.	.	0.000000	0.000000
INDEL	*	HG001_v4.2.1_CNV_mrcanavarIllumina_CCShighcov_ONThighcov_intersection	ALL	*	QUAL	*	0.0	0.0	0.904762		1	0	8956539.000000	8035.000000	0.000000	1	.	.	0.000000	0.000000			0	.	.	0.000000	0.000000			1	.	.	0.000000	0.000000			21	.	.	8.000000	11.000000		0.727272727273	0	.	.	0.000000	0.000000
INDEL	*	HG001_v4.2.1_CNV_mrcanavarIllumina_CCShighcov_ONThighcov_intersection	PASS	*	QUAL	*	0.0	0.0	0.904762		1	0	8956539.000000	8035.000000	0.000000	1	.	.	0.000000	0.000000			0	.	.	0.000000	0.000000			1	.	.	0.000000	0.000000			21	.	.	8.000000	11.000000		0.727272727273	0	.	.	0.000000	0.000000
INDEL	*	HG001_v4.2.1_CNVsandSVs	ALL	*	QUAL	*	0.0	0.0	0.904762		1	0	122746566.000000	8035.000000	0.000000	1	.	.	0.000000	0.000000			0	.	.	0.000000	0.000000			1	.	.	0.000000	0.000000			21	.	.	8.000000	11.000000		0.727272727273	0	.	.	0.000000	0.000000
INDEL	*	HG001_v4.2.1_CNVsandSVs	PASS	*	QUAL	*	0.0	0.0	0.904762		1	0	122746566.000000	8035.000000	0.000000	1	.	.	0.000000	0.000000			0	.	.	0.000000	0.000000			1	.	.	0.000000	0.000000			21	.	.	8.000000	11.000000		0.727272727273	0	.	.	0.000000	0.000000
INDEL	*	HG001_v4.2.1_SV_pbsv_hifiasm_dipcall_svanalyzer_slop25percent	ALL	*	QUAL	*	0.0	0.0	0.0		0	0	103949908.000000	0.000000	0.000000	0	.	.	0.000000	0.000000			0	.	.	0.000000	0.000000			0	.	.	0.000000	0.000000			0	.	.	0.000000	0.000000			0	.	.	0.000000	0.000000
INDEL	*	HG001_v4.2.1_SV_pbsv_hifiasm_dipcall_svanalyzer_slop25percent	PASS	*	QUAL	*	0.0	0.0	0.0		0	0	103949908.000000	0.000000	0.000000	0	.	.	0.000000	0.000000			0	.	.	0.000000	0.000000			0	.	.	0.000000	0.000000			0	.	.	0.000000	0.000000			0	.	.	0.000000	0.000000
INDEL	*	HG001_v4.2.1_comphetindel10bp_slop50	ALL	*	QUAL	*	0.0	0.0	0.0		0	0	4999831.000000	0.000000	0.000000	0	.	.	0.000000	0.000000			0	.	.	0.000000	0.000000			0	.	.	0.000000	0.000000			0	.	.	0.000000	0.000000			0	.	.	0.000000	0.000000
INDEL	*	HG001_v4.2.1_comphetindel10bp_slop50	PASS	*	QUAL	*	0.0	0.0	0.0		0	0	4999831.000000	0.000000	0.000000	0	.	.	0.000000	0.000000			0	.	.	0.000000	0.000000			0	.	.	0.000000	0.000000			0	.	.	0.000000	0.000000			0	.	.	0.000000	0.000000
INDEL	*	HG001_v4.2.1_comphetsnp10bp_slop50	ALL	*	QUAL	*	0.0	0.0	0.0		0	0	2598497.000000	0.000000	0.000000	0	.	.	0.000000	0.000000			0	.	.	0.000000	0.000000			0	.	.	0.000000	0.000000			0	.	.	0.000000	0.000000			0	.	.	0.000000	0.000000
INDEL	*	HG001_v4.2.1_comphetsnp10bp_slop50	PASS	*	QUAL	*	0.0	0.0	0.0		0	0	2598497.000000	0.000000	0.000000	0	.	.	0.000000	0.000000			0	.	.	0.000000	0.000000			0	.	.	0.000000	0.000000			0	.	.	0.000000	0.000000			0	.	.	0.000000	0.000000
INDEL	*	HG001_v4.2.1_complexandSVs	ALL	*	QUAL	*	0.0	0.0	0.904762		1	0	142879407.000000	8035.000000	0.000000	1	.	.	0.000000	0.000000			0	.	.	0.000000	0.000000			1	.	.	0.000000	0.000000			21	.	.	8.000000	11.000000		0.727272727273	0	.	.	0.000000	0.000000
INDEL	*	HG001_v4.2.1_complexandSVs	PASS	*	QUAL	*	0.0	0.0	0.904762		1	0	142879407.000000	8035.000000	0.000000	1	.	.	0.000000	0.000000			0	.	.	0.000000	0.000000			1	.	.	0.000000	0.000000			21	.	.	8.000000	11.000000		0.727272727273	0	.	.	0.000000	0.000000
INDEL	*	HG001_v4.2.1_complexandSVs_alldifficultregions	ALL	*	QUAL	*	0.723506	0.683234	0.260798	0.702794	5275	646	680758836.000000	35379776.000000	0.000000	20203	.	.	704.000000	383.000000		1.83812010444	14617	.	.	674.000000	373.000000		1.80697050938	5586	.	.	30.000000	10.000000		3.0	29613	.	.	11175.000000	17714.000000		0.630856949306	14956	.	.	989.000000	13912.000000
INDEL	*	HG001_v4.2.1_complexandSVs_alldifficultregions	PASS	*	QUAL	*	0.723506	0.683234	0.260798	0.702794	5275	646	680758836.000000	35379776.000000	0.000000	20203	.	.	704.000000	383.000000		1.83812010444	14617	.	.	674.000000	373.000000		1.80697050938	5586	.	.	30.000000	10.000000		3.0	29613	.	.	11175.000000	17714.000000		0.630856949306	14956	.	.	989.000000	13912.000000
INDEL	*	HG001_v4.2.1_complexindel10bp_slop50	ALL	*	QUAL	*	0.0	0.0	0.0		0	0	2165851.000000	0.000000	0.000000	0	.	.	0.000000	0.000000			0	.	.	0.000000	0.000000			0	.	.	0.000000	0.000000			0	.	.	0.000000	0.000000			0	.	.	0.000000	0.000000
INDEL	*	HG001_v4.2.1_complexindel10bp_slop50	PASS	*	QUAL	*	0.0	0.0	0.0		0	0	2165851.000000	0.000000	0.000000	0	.	.	0.000000	0.000000			0	.	.	0.000000	0.000000			0	.	.	0.000000	0.000000			0	.	.	0.000000	0.000000			0	.	.	0.000000	0.000000
INDEL	*	HG001_v4.2.1_inversions_slop25percent	ALL	*	QUAL	*	0.0	0.0	0.0		0	0	4271107.000000	0.000000	0.000000	0	.	.	0.000000	0.000000			0	.	.	0.000000	0.000000			0	.	.	0.000000	0.000000			0	.	.	0.000000	0.000000			0	.	.	0.000000	0.000000
INDEL	*	HG001_v4.2.1_inversions_slop25percent	PASS	*	QUAL	*	0.0	0.0	0.0		0	0	4271107.000000	0.000000	0.000000	0	.	.	0.000000	0.000000			0	.	.	0.000000	0.000000			0	.	.	0.000000	0.000000			0	.	.	0.000000	0.000000			0	.	.	0.000000	0.000000
INDEL	*	HG001_v4.2.1_notin_complexandSVs_alldifficultregions	ALL	*	QUAL	*	0.937946	0.935118	0.055581	0.93653	247	9	2254121575.000000	126169813.000000	0.000000	4061	.	.	98.000000	130.000000		0.753846153846	3809	.	.	97.000000	129.000000		0.751937984496	252	.	.	1.000000	1.000000		1.0	4390	.	.	451.000000	3937.000000		0.114554229108	3877	.	.	102.000000	3774.000000
INDEL	*	HG001_v4.2.1_notin_complexandSVs_alldifficultregions	PASS	*	QUAL	*	0.937946	0.935118	0.055581	0.93653	247	9	2254121575.000000	126169813.000000	0.000000	4061	.	.	98.000000	130.000000		0.753846153846	3809	.	.	97.000000	129.000000		0.751937984496	252	.	.	1.000000	1.000000		1.0	4390	.	.	451.000000	3937.000000		0.114554229108	3877	.	.	102.000000	3774.000000
INDEL	*	HG001_v4.2.1_othercomplexwithin10bp_slop50	ALL	*	QUAL	*	0.0	0.0	0.0		0	0	1498222.000000	0.000000	0.000000	0	.	.	0.000000	0.000000			0	.	.	0.000000	0.000000			0	.	.	0.000000	0.000000			0	.	.	0.000000	0.000000			0	.	.	0.000000	0.000000
INDEL	*	HG001_v4.2.1_othercomplexwithin10bp_slop50	PASS	*	QUAL	*	0.0	0.0	0.0		0	0	1498222.000000	0.000000	0.000000	0	.	.	0.000000	0.000000			0	.	.	0.000000	0.000000			0	.	.	0.000000	0.000000			0	.	.	0.000000	0.000000			0	.	.	0.000000	0.000000
INDEL	*	HG001_v4.2.1_snpswithin10bp_slop50	ALL	*	QUAL	*	0.0	0.0	0.0		0	0	9260320.000000	0.000000	0.000000	0	.	.	0.000000	0.000000			0	.	.	0.000000	0.000000			0	.	.	0.000000	0.000000			0	.	.	0.000000	0.000000			0	.	.	0.000000	0.000000
INDEL	*	HG001_v4.2.1_snpswithin10bp_slop50	PASS	*	QUAL	*	0.0	0.0	0.0		0	0	9260320.000000	0.000000	0.000000	0	.	.	0.000000	0.000000			0	.	.	0.000000	0.000000			0	.	.	0.000000	0.000000			0	.	.	0.000000	0.000000			0	.	.	0.000000	0.000000
INDEL	*	HG002_hifiasmv0.11_ComplexVar_in_TRgt100	ALL	*	QUAL	*	0.681788	0.667489	0.605404	0.674563	388	124	33207990.000000	470463.000000	0.000000	1499	.	.	218.000000	116.000000		1.87931034483	1022	.	.	210.000000	112.000000		1.875	477	.	.	8.000000	4.000000		2.0	4108	.	.	2145.000000	1912.000000		1.12186192469	1082	.	.	286.000000	788.000000
INDEL	*	HG002_hifiasmv0.11_ComplexVar_in_TRgt100	PASS	*	QUAL	*	0.681788	0.667489	0.605404	0.674563	388	124	33207990.000000	470463.000000	0.000000	1499	.	.	218.000000	116.000000		1.87931034483	1022	.	.	210.000000	112.000000		1.875	477	.	.	8.000000	4.000000		2.0	4108	.	.	2145.000000	1912.000000		1.12186192469	1082	.	.	286.000000	788.000000
INDEL	*	HG002_v4.2.1_CNV_CCSandONT_elliptical_outlier	ALL	*	QUAL	*	0.0	0.0	0.0		0	0	39152503.000000	0.000000	0.000000	0	.	.	0.000000	0.000000			0	.	.	0.000000	0.000000			0	.	.	0.000000	0.000000			0	.	.	0.000000	0.000000			0	.	.	0.000000	0.000000
INDEL	*	HG002_v4.2.1_CNV_CCSandONT_elliptical_outlier	PASS	*	QUAL	*	0.0	0.0	0.0		0	0	39152503.000000	0.000000	0.000000	0	.	.	0.000000	0.000000			0	.	.	0.000000	0.000000			0	.	.	0.000000	0.000000			0	.	.	0.000000	0.000000			0	.	.	0.000000	0.000000
INDEL	*	HG002_v4.2.1_CNV_gt2assemblycontigs_ONTCanu_ONTFlye_CCSCanu	ALL	*	QUAL	*	0.0	0.0	0.0		0	0	12794035.000000	0.000000	0.000000	0	.	.	0.000000	0.000000			0	.	.	0.000000	0.000000			0	.	.	0.000000	0.000000			0	.	.	0.000000	0.000000			0	.	.	0.000000	0.000000
INDEL	*	HG002_v4.2.1_CNV_gt2assemblycontigs_ONTCanu_ONTFlye_CCSCanu	PASS	*	QUAL	*	0.0	0.0	0.0		0	0	12794035.000000	0.000000	0.000000	0	.	.	0.000000	0.000000			0	.	.	0.000000	0.000000			0	.	.	0.000000	0.000000			0	.	.	0.000000	0.000000			0	.	.	0.000000	0.000000
INDEL	*	HG002_v4.2.1_CNV_mrcanavarIllumina_CCShighcov_ONThighcov_intersection	ALL	*	QUAL	*	0.08	0.015625	0.662269	0.026144	12	3	13732774.000000	72038.000000	0.000000	25	.	.	0.000000	0.000000			2	.	.	0.000000	0.000000			23	.	.	0.000000	0.000000			379	.	.	295.000000	81.000000		3.64197530864	2	.	.	0.000000	2.000000
INDEL	*	HG002_v4.2.1_CNV_mrcanavarIllumina_CCShighcov_ONThighcov_intersection	PASS	*	QUAL	*	0.08	0.015625	0.662269	0.026144	12	3	13732774.000000	72038.000000	0.000000	25	.	.	0.000000	0.000000			2	.	.	0.000000	0.000000			23	.	.	0.000000	0.000000			379	.	.	295.000000	81.000000		3.64197530864	2	.	.	0.000000	2.000000
INDEL	*	HG002_v4.2.1_CNVsandSVs	ALL	*	QUAL	*	0.714429	0.648485	0.716216	0.679862	226	63	90176126.000000	1322099.000000	0.000000	998	.	.	210.000000	99.000000		2.12121212121	713	.	.	202.000000	95.000000		2.12631578947	285	.	.	8.000000	4.000000		2.0	4070	.	.	2272.000000	1738.000000		1.30724971231	749	.	.	260.000000	475.000000
INDEL	*	HG002_v4.2.1_CNVsandSVs	PASS	*	QUAL	*	0.714429	0.648485	0.716216	0.679862	226	63	90176126.000000	1322099.000000	0.000000	998	.	.	210.000000	99.000000		2.12121212121	713	.	.	202.000000	95.000000		2.12631578947	285	.	.	8.000000	4.000000		2.0	4070	.	.	2272.000000	1738.000000		1.30724971231	749	.	.	260.000000	475.000000
INDEL	*	HG002_v4.2.1_Tier1plusTier2_v0.6.1	ALL	*	QUAL	*	0.675342	0.667964	0.772365	0.671633	184	50	32635612.000000	507425.000000	0.000000	730	.	.	123.000000	70.000000		1.75714285714	493	.	.	117.000000	67.000000		1.74626865672	237	.	.	6.000000	3.000000		2.0	3387	.	.	1847.000000	1492.000000		1.23793565684	515	.	.	152.000000	353.000000
INDEL	*	HG002_v4.2.1_Tier1plusTier2_v0.6.1	PASS	*	QUAL	*	0.675342	0.667964	0.772365	0.671633	184	50	32635612.000000	507425.000000	0.000000	730	.	.	123.000000	70.000000		1.75714285714	493	.	.	117.000000	67.000000		1.74626865672	237	.	.	6.000000	3.000000		2.0	3387	.	.	1847.000000	1492.000000		1.23793565684	515	.	.	152.000000	353.000000
INDEL	*	HG002_v4.2.1_Tier1plusTier2_v0.6.1_slop25percent	ALL	*	QUAL	*	0.715578	0.703669	0.720924	0.709573	224	61	48088781.000000	1268750.000000	0.000000	995	.	.	210.000000	99.000000		2.12121212121	712	.	.	202.000000	95.000000		2.12631578947	283	.	.	8.000000	4.000000		2.0	3809	.	.	2067.000000	1684.000000		1.22743467933	748	.	.	260.000000	474.000000
INDEL	*	HG002_v4.2.1_Tier1plusTier2_v0.6.1_slop25percent	PASS	*	QUAL	*	0.715578	0.703669	0.720924	0.709573	224	61	48088781.000000	1268750.000000	0.000000	995	.	.	210.000000	99.000000		2.12121212121	712	.	.	202.000000	95.000000		2.12631578947	283	.	.	8.000000	4.000000		2.0	3809	.	.	2067.000000	1684.000000		1.22743467933	748	.	.	260.000000	474.000000
INDEL	*	HG002_v4.2.1_comphetindel10bp_slop50	ALL	*	QUAL	*	0.0	0.0	0.0		0	0	5583186.000000	0.000000	0.000000	0	.	.	0.000000	0.000000			0	.	.	0.000000	0.000000			0	.	.	0.000000	0.000000			0	.	.	0.000000	0.000000			0	.	.	0.000000	0.000000
INDEL	*	HG002_v4.2.1_comphetindel10bp_slop50	PASS	*	QUAL	*	0.0	0.0	0.0		0	0	5583186.000000	0.000000	0.000000	0	.	.	0.000000	0.000000			0	.	.	0.000000	0.000000			0	.	.	0.000000	0.000000			0	.	.	0.000000	0.000000			0	.	.	0.000000	0.000000
INDEL	*	HG002_v4.2.1_comphetsnp10bp_slop50	ALL	*	QUAL	*	0.0	0.0	0.0		0	0	2839747.000000	0.000000	0.000000	0	.	.	0.000000	0.000000			0	.	.	0.000000	0.000000			0	.	.	0.000000	0.000000			0	.	.	0.000000	0.000000			0	.	.	0.000000	0.000000
INDEL	*	HG002_v4.2.1_comphetsnp10bp_slop50	PASS	*	QUAL	*	0.0	0.0	0.0		0	0	2839747.000000	0.000000	0.000000	0	.	.	0.000000	0.000000			0	.	.	0.000000	0.000000			0	.	.	0.000000	0.000000			0	.	.	0.000000	0.000000			0	.	.	0.000000	0.000000
INDEL	*	HG002_v4.2.1_complexandSVs	ALL	*	QUAL	*	0.714429	0.648485	0.716216	0.679862	226	63	111762949.000000	1322099.000000	0.000000	998	.	.	210.000000	99.000000		2.12121212121	713	.	.	202.000000	95.000000		2.12631578947	285	.	.	8.000000	4.000000		2.0	4070	.	.	2272.000000	1738.000000		1.30724971231	749	.	.	260.000000	475.000000
INDEL	*	HG002_v4.2.1_complexandSVs	PASS	*	QUAL	*	0.714429	0.648485	0.716216	0.679862	226	63	111762949.000000	1322099.000000	0.000000	998	.	.	210.000000	99.000000		2.12121212121	713	.	.	202.000000	95.000000		2.12631578947	285	.	.	8.000000	4.000000		2.0	4070	.	.	2272.000000	1738.000000		1.30724971231	749	.	.	260.000000	475.000000
INDEL	*	HG002_v4.2.1_complexandSVs_alldifficultregions	ALL	*	QUAL	*	0.724223	0.68388	0.262766	0.703473	5279	646	675622751.000000	36002894.000000	0.000000	20270	.	.	726.000000	394.000000		1.84263959391	14680	.	.	696.000000	384.000000		1.8125	5590	.	.	30.000000	10.000000		3.0	29787	.	.	11255.000000	17807.000000		0.632054809906	15018	.	.	1010.000000	13952.000000
INDEL	*	HG002_v4.2.1_complexandSVs_alldifficultregions	PASS	*	QUAL	*	0.724223	0.68388	0.262766	0.703473	5279	646	675622751.000000	36002894.000000	0.000000	20270	.	.	726.000000	394.000000		1.84263959391	14680	.	.	696.000000	384.000000		1.8125	5590	.	.	30.000000	10.000000		3.0	29787	.	.	11255.000000	17807.000000		0.632054809906	15018	.	.	1010.000000	13952.000000
INDEL	*	HG002_v4.2.1_complexindel10bp_slop50	ALL	*	QUAL	*	0.0	0.0	0.0		0	0	2371853.000000	0.000000	0.000000	0	.	.	0.000000	0.000000			0	.	.	0.000000	0.000000			0	.	.	0.000000	0.000000			0	.	.	0.000000	0.000000			0	.	.	0.000000	0.000000
INDEL	*	HG002_v4.2.1_complexindel10bp_slop50	PASS	*	QUAL	*	0.0	0.0	0.0		0	0	2371853.000000	0.000000	0.000000	0	.	.	0.000000	0.000000			0	.	.	0.000000	0.000000			0	.	.	0.000000	0.000000			0	.	.	0.000000	0.000000			0	.	.	0.000000	0.000000
INDEL	*	HG002_v4.2.1_inversions_slop25percent	ALL	*	QUAL	*	0.0	0.0	0.0		0	0	966818.000000	0.000000	0.000000	0	.	.	0.000000	0.000000			0	.	.	0.000000	0.000000			0	.	.	0.000000	0.000000			0	.	.	0.000000	0.000000			0	.	.	0.000000	0.000000
INDEL	*	HG002_v4.2.1_inversions_slop25percent	PASS	*	QUAL	*	0.0	0.0	0.0		0	0	966818.000000	0.000000	0.000000	0	.	.	0.000000	0.000000			0	.	.	0.000000	0.000000			0	.	.	0.000000	0.000000			0	.	.	0.000000	0.000000			0	.	.	0.000000	0.000000
INDEL	*	HG002_v4.2.1_notin_complexandSVs_alldifficultregions	ALL	*	QUAL	*	0.938111	0.935935	0.023958	0.937022	243	9	2259257660.000000	125546695.000000	0.000000	3991	.	.	75.000000	118.000000		0.635593220339	3744	.	.	74.000000	117.000000		0.632478632479	247	.	.	1.000000	1.000000		1.0	4174	.	.	353.000000	3820.000000		0.0924083769634	3813	.	.	80.000000	3733.000000
INDEL	*	HG002_v4.2.1_notin_complexandSVs_alldifficultregions	PASS	*	QUAL	*	0.938111	0.935935	0.023958	0.937022	243	9	2259257660.000000	125546695.000000	0.000000	3991	.	.	75.000000	118.000000		0.635593220339	3744	.	.	74.000000	117.000000		0.632478632479	247	.	.	1.000000	1.000000		1.0	4174	.	.	353.000000	3820.000000		0.0924083769634	3813	.	.	80.000000	3733.000000
INDEL	*	HG002_v4.2.1_othercomplexwithin10bp_slop50	ALL	*	QUAL	*	0.0	0.0	0.0		0	0	1618726.000000	0.000000	0.000000	0	.	.	0.000000	0.000000			0	.	.	0.000000	0.000000			0	.	.	0.000000	0.000000			0	.	.	0.000000	0.000000			0	.	.	0.000000	0.000000
INDEL	*	HG002_v4.2.1_othercomplexwithin10bp_slop50	PASS	*	QUAL	*	0.0	0.0	0.0		0	0	1618726.000000	0.000000	0.000000	0	.	.	0.000000	0.000000			0	.	.	0.000000	0.000000			0	.	.	0.000000	0.000000			0	.	.	0.000000	0.000000			0	.	.	0.000000	0.000000
INDEL	*	HG002_v4.2.1_snpswithin10bp_slop50	ALL	*	QUAL	*	0.0	0.0	0.0		0	0	9579557.000000	0.000000	0.000000	0	.	.	0.000000	0.000000			0	.	.	0.000000	0.000000			0	.	.	0.000000	0.000000			0	.	.	0.000000	0.000000			0	.	.	0.000000	0.000000
INDEL	*	HG002_v4.2.1_snpswithin10bp_slop50	PASS	*	QUAL	*	0.0	0.0	0.0		0	0	9579557.000000	0.000000	0.000000	0	.	.	0.000000	0.000000			0	.	.	0.000000	0.000000			0	.	.	0.000000	0.000000			0	.	.	0.000000	0.000000			0	.	.	0.000000	0.000000
INDEL	*	HG003_v4.2.1_CNV_CCSandONT_elliptical_outlier	ALL	*	QUAL	*	0.0	0.0	0.0		0	0	34890917.000000	0.000000	0.000000	0	.	.	0.000000	0.000000			0	.	.	0.000000	0.000000			0	.	.	0.000000	0.000000			0	.	.	0.000000	0.000000			0	.	.	0.000000	0.000000
INDEL	*	HG003_v4.2.1_CNV_CCSandONT_elliptical_outlier	PASS	*	QUAL	*	0.0	0.0	0.0		0	0	34890917.000000	0.000000	0.000000	0	.	.	0.000000	0.000000			0	.	.	0.000000	0.000000			0	.	.	0.000000	0.000000			0	.	.	0.000000	0.000000			0	.	.	0.000000	0.000000
INDEL	*	HG003_v4.2.1_CNV_mrcanavarIllumina_CCShighcov_ONThighcov_intersection	ALL	*	QUAL	*	0.0	0.0	0.0		0	0	8315700.000000	0.000000	0.000000	0	.	.	0.000000	0.000000			0	.	.	0.000000	0.000000			0	.	.	0.000000	0.000000			0	.	.	0.000000	0.000000			0	.	.	0.000000	0.000000
INDEL	*	HG003_v4.2.1_CNV_mrcanavarIllumina_CCShighcov_ONThighcov_intersection	PASS	*	QUAL	*	0.0	0.0	0.0		0	0	8315700.000000	0.000000	0.000000	0	.	.	0.000000	0.000000			0	.	.	0.000000	0.000000			0	.	.	0.000000	0.000000			0	.	.	0.000000	0.000000			0	.	.	0.000000	0.000000
INDEL	*	HG003_v4.2.1_CNVsandSVs	ALL	*	QUAL	*	0.724771	0.687396	0.72295	0.705589	233	74	112809506.000000	1447833.000000	0.000000	1090	.	.	238.000000	119.000000		2.0	790	.	.	230.000000	114.000000		2.01754385965	300	.	.	8.000000	5.000000		1.6	4353	.	.	2363.000000	1920.000000		1.23072916667	829	.	.	288.000000	526.000000
INDEL	*	HG003_v4.2.1_CNVsandSVs	PASS	*	QUAL	*	0.724771	0.687396	0.72295	0.705589	233	74	112809506.000000	1447833.000000	0.000000	1090	.	.	238.000000	119.000000		2.0	790	.	.	230.000000	114.000000		2.01754385965	300	.	.	8.000000	5.000000		1.6	4353	.	.	2363.000000	1920.000000		1.23072916667	829	.	.	288.000000	526.000000
INDEL	*	HG003_v4.2.1_SV_pbsv_slop25percent	ALL	*	QUAL	*	0.788732	0.637363	0.888023	0.705014	31	26	52584786.000000	375541.000000	0.000000	213	.	.	61.000000	31.000000		1.96774193548	168	.	.	60.000000	29.000000		2.06896551724	45	.	.	1.000000	2.000000		0.5	2438	.	.	1315.000000	1084.000000		1.213099631	174	.	.	66.000000	105.000000
INDEL	*	HG003_v4.2.1_SV_pbsv_slop25percent	PASS	*	QUAL	*	0.788732	0.637363	0.888023	0.705014	31	26	52584786.000000	375541.000000	0.000000	213	.	.	61.000000	31.000000		1.96774193548	168	.	.	60.000000	29.000000		2.06896551724	45	.	.	1.000000	2.000000		0.5	2438	.	.	1315.000000	1084.000000		1.213099631	174	.	.	66.000000	105.000000
INDEL	*	HG003_v4.2.1_comphetindel10bp_slop50	ALL	*	QUAL	*	0.0	0.0	0.0		0	0	4797668.000000	0.000000	0.000000	0	.	.	0.000000	0.000000			0	.	.	0.000000	0.000000			0	.	.	0.000000	0.000000			0	.	.	0.000000	0.000000			0	.	.	0.000000	0.000000
INDEL	*	HG003_v4.2.1_comphetindel10bp_slop50	PASS	*	QUAL	*	0.0	0.0	0.0		0	0	4797668.000000	0.000000	0.000000	0	.	.	0.000000	0.000000			0	.	.	0.000000	0.000000			0	.	.	0.000000	0.000000			0	.	.	0.000000	0.000000			0	.	.	0.000000	0.000000
INDEL	*	HG003_v4.2.1_comphetsnp10bp_slop50	ALL	*	QUAL	*	0.0	0.0	0.0		0	0	1264760.000000	0.000000	0.000000	0	.	.	0.000000	0.000000			0	.	.	0.000000	0.000000			0	.	.	0.000000	0.000000			0	.	.	0.000000	0.000000			0	.	.	0.000000	0.000000
INDEL	*	HG003_v4.2.1_comphetsnp10bp_slop50	PASS	*	QUAL	*	0.0	0.0	0.0		0	0	1264760.000000	0.000000	0.000000	0	.	.	0.000000	0.000000			0	.	.	0.000000	0.000000			0	.	.	0.000000	0.000000			0	.	.	0.000000	0.000000			0	.	.	0.000000	0.000000
INDEL	*	HG003_v4.2.1_complexandSVs	ALL	*	QUAL	*	0.724771	0.687396	0.72295	0.705589	233	74	133792062.000000	1447833.000000	0.000000	1090	.	.	238.000000	119.000000		2.0	790	.	.	230.000000	114.000000		2.01754385965	300	.	.	8.000000	5.000000		1.6	4353	.	.	2363.000000	1920.000000		1.23072916667	829	.	.	288.000000	526.000000
INDEL	*	HG003_v4.2.1_complexandSVs	PASS	*	QUAL	*	0.724771	0.687396	0.72295	0.705589	233	74	133792062.000000	1447833.000000	0.000000	1090	.	.	238.000000	119.000000		2.0	790	.	.	230.000000	114.000000		2.01754385965	300	.	.	8.000000	5.000000		1.6	4353	.	.	2363.000000	1920.000000		1.23072916667	829	.	.	288.000000	526.000000
INDEL	*	HG003_v4.2.1_complexandSVs_alldifficultregions	ALL	*	QUAL	*	0.724481	0.684153	0.262796	0.70374	5279	646	679282398.000000	36084387.000000	0.000000	20289	.	.	730.000000	406.000000		1.79802955665	14699	.	.	700.000000	396.000000		1.76767676768	5590	.	.	30.000000	10.000000		3.0	29814	.	.	11261.000000	17827.000000		0.631682279688	15037	.	.	1014.000000	13967.000000
INDEL	*	HG003_v4.2.1_complexandSVs_alldifficultregions	PASS	*	QUAL	*	0.724481	0.684153	0.262796	0.70374	5279	646	679282398.000000	36084387.000000	0.000000	20289	.	.	730.000000	406.000000		1.79802955665	14699	.	.	700.000000	396.000000		1.76767676768	5590	.	.	30.000000	10.000000		3.0	29814	.	.	11261.000000	17827.000000		0.631682279688	15037	.	.	1014.000000	13967.000000
INDEL	*	HG003_v4.2.1_complexindel10bp_slop50	ALL	*	QUAL	*	0.0	0.0	0.0		0	0	1575843.000000	0.000000	0.000000	0	.	.	0.000000	0.000000			0	.	.	0.000000	0.000000			0	.	.	0.000000	0.000000			0	.	.	0.000000	0.000000			0	.	.	0.000000	0.000000
INDEL	*	HG003_v4.2.1_complexindel10bp_slop50	PASS	*	QUAL	*	0.0	0.0	0.0		0	0	1575843.000000	0.000000	0.000000	0	.	.	0.000000	0.000000			0	.	.	0.000000	0.000000			0	.	.	0.000000	0.000000			0	.	.	0.000000	0.000000			0	.	.	0.000000	0.000000
INDEL	*	HG003_v4.2.1_notin_complexandSVs_alldifficultregions	ALL	*	QUAL	*	0.937799	0.935619	0.021482	0.936708	243	9	2255598013.000000	125465202.000000	0.000000	3971	.	.	71.000000	106.000000		0.669811320755	3724	.	.	70.000000	105.000000		0.666666666667	247	.	.	1.000000	1.000000		1.0	4143	.	.	347.000000	3796.000000		0.0914120126449	3793	.	.	76.000000	3717.000000
INDEL	*	HG003_v4.2.1_notin_complexandSVs_alldifficultregions	PASS	*	QUAL	*	0.937799	0.935619	0.021482	0.936708	243	9	2255598013.000000	125465202.000000	0.000000	3971	.	.	71.000000	106.000000		0.669811320755	3724	.	.	70.000000	105.000000		0.666666666667	247	.	.	1.000000	1.000000		1.0	4143	.	.	347.000000	3796.000000		0.0914120126449	3793	.	.	76.000000	3717.000000
INDEL	*	HG003_v4.2.1_othercomplexwithin10bp_slop50	ALL	*	QUAL	*	0.0	0.0	0.0		0	0	4496448.000000	0.000000	0.000000	0	.	.	0.000000	0.000000			0	.	.	0.000000	0.000000			0	.	.	0.000000	0.000000			0	.	.	0.000000	0.000000			0	.	.	0.000000	0.000000
INDEL	*	HG003_v4.2.1_othercomplexwithin10bp_slop50	PASS	*	QUAL	*	0.0	0.0	0.0		0	0	4496448.000000	0.000000	0.000000	0	.	.	0.000000	0.000000			0	.	.	0.000000	0.000000			0	.	.	0.000000	0.000000			0	.	.	0.000000	0.000000			0	.	.	0.000000	0.000000
INDEL	*	HG003_v4.2.1_snpswithin10bp_slop50	ALL	*	QUAL	*	0.0	0.0	0.0		0	0	9196487.000000	0.000000	0.000000	0	.	.	0.000000	0.000000			0	.	.	0.000000	0.000000			0	.	.	0.000000	0.000000			0	.	.	0.000000	0.000000			0	.	.	0.000000	0.000000
INDEL	*	HG003_v4.2.1_snpswithin10bp_slop50	PASS	*	QUAL	*	0.0	0.0	0.0		0	0	9196487.000000	0.000000	0.000000	0	.	.	0.000000	0.000000			0	.	.	0.000000	0.000000			0	.	.	0.000000	0.000000			0	.	.	0.000000	0.000000			0	.	.	0.000000	0.000000
INDEL	*	HG004_v4.2.1_CNV_CCSandONT_elliptical_outlier	ALL	*	QUAL	*	0.0	0.0	0.0		0	0	33808370.000000	0.000000	0.000000	0	.	.	0.000000	0.000000			0	.	.	0.000000	0.000000			0	.	.	0.000000	0.000000			0	.	.	0.000000	0.000000			0	.	.	0.000000	0.000000
INDEL	*	HG004_v4.2.1_CNV_CCSandONT_elliptical_outlier	PASS	*	QUAL	*	0.0	0.0	0.0		0	0	33808370.000000	0.000000	0.000000	0	.	.	0.000000	0.000000			0	.	.	0.000000	0.000000			0	.	.	0.000000	0.000000			0	.	.	0.000000	0.000000			0	.	.	0.000000	0.000000
INDEL	*	HG004_v4.2.1_CNV_mrcanavarIllumina_CCShighcov_ONThighcov_intersection	ALL	*	QUAL	*	0.0	0.0	0.0		0	0	7984544.000000	0.000000	0.000000	0	.	.	0.000000	0.000000			0	.	.	0.000000	0.000000			0	.	.	0.000000	0.000000			0	.	.	0.000000	0.000000			0	.	.	0.000000	0.000000
INDEL	*	HG004_v4.2.1_CNV_mrcanavarIllumina_CCShighcov_ONThighcov_intersection	PASS	*	QUAL	*	0.0	0.0	0.0		0	0	7984544.000000	0.000000	0.000000	0	.	.	0.000000	0.000000			0	.	.	0.000000	0.000000			0	.	.	0.000000	0.000000			0	.	.	0.000000	0.000000			0	.	.	0.000000	0.000000
INDEL	*	HG004_v4.2.1_CNVsandSVs	ALL	*	QUAL	*	0.712547	0.689061	0.721583	0.700607	235	81	119292915.000000	1449010.000000	0.000000	1068	.	.	221.000000	103.000000		2.14563106796	761	.	.	213.000000	98.000000		2.17346938776	307	.	.	8.000000	5.000000		1.6	4170	.	.	2263.000000	1839.000000		1.230560087	800	.	.	272.000000	512.000000
INDEL	*	HG004_v4.2.1_CNVsandSVs	PASS	*	QUAL	*	0.712547	0.689061	0.721583	0.700607	235	81	119292915.000000	1449010.000000	0.000000	1068	.	.	221.000000	103.000000		2.14563106796	761	.	.	213.000000	98.000000		2.17346938776	307	.	.	8.000000	5.000000		1.6	4170	.	.	2263.000000	1839.000000		1.230560087	800	.	.	272.000000	512.000000
INDEL	*	HG004_v4.2.1_SV_pbsv_slop25percent	ALL	*	QUAL	*	0.708543	0.631799	0.896716	0.667974	41	31	63060811.000000	427259.000000	0.000000	199	.	.	46.000000	17.000000		2.70588235294	141	.	.	45.000000	15.000000		3.0	58	.	.	1.000000	2.000000		0.5	2314	.	.	1295.000000	984.000000		1.31605691057	151	.	.	56.000000	92.000000
INDEL	*	HG004_v4.2.1_SV_pbsv_slop25percent	PASS	*	QUAL	*	0.708543	0.631799	0.896716	0.667974	41	31	63060811.000000	427259.000000	0.000000	199	.	.	46.000000	17.000000		2.70588235294	141	.	.	45.000000	15.000000		3.0	58	.	.	1.000000	2.000000		0.5	2314	.	.	1295.000000	984.000000		1.31605691057	151	.	.	56.000000	92.000000
INDEL	*	HG004_v4.2.1_comphetindel10bp_slop50	ALL	*	QUAL	*	0.0	0.0	0.0		0	0	4933578.000000	0.000000	0.000000	0	.	.	0.000000	0.000000			0	.	.	0.000000	0.000000			0	.	.	0.000000	0.000000			0	.	.	0.000000	0.000000			0	.	.	0.000000	0.000000
INDEL	*	HG004_v4.2.1_comphetindel10bp_slop50	PASS	*	QUAL	*	0.0	0.0	0.0		0	0	4933578.000000	0.000000	0.000000	0	.	.	0.000000	0.000000			0	.	.	0.000000	0.000000			0	.	.	0.000000	0.000000			0	.	.	0.000000	0.000000			0	.	.	0.000000	0.000000
INDEL	*	HG004_v4.2.1_comphetsnp10bp_slop50	ALL	*	QUAL	*	0.0	0.0	0.0		0	0	1201796.000000	0.000000	0.000000	0	.	.	0.000000	0.000000			0	.	.	0.000000	0.000000			0	.	.	0.000000	0.000000			0	.	.	0.000000	0.000000			0	.	.	0.000000	0.000000
INDEL	*	HG004_v4.2.1_comphetsnp10bp_slop50	PASS	*	QUAL	*	0.0	0.0	0.0		0	0	1201796.000000	0.000000	0.000000	0	.	.	0.000000	0.000000			0	.	.	0.000000	0.000000			0	.	.	0.000000	0.000000			0	.	.	0.000000	0.000000			0	.	.	0.000000	0.000000
INDEL	*	HG004_v4.2.1_complexandSVs	ALL	*	QUAL	*	0.712547	0.689061	0.721583	0.700607	235	81	140470365.000000	1449010.000000	0.000000	1068	.	.	221.000000	103.000000		2.14563106796	761	.	.	213.000000	98.000000		2.17346938776	307	.	.	8.000000	5.000000		1.6	4170	.	.	2263.000000	1839.000000		1.230560087	800	.	.	272.000000	512.000000
INDEL	*	HG004_v4.2.1_complexandSVs	PASS	*	QUAL	*	0.712547	0.689061	0.721583	0.700607	235	81	140470365.000000	1449010.000000	0.000000	1068	.	.	221.000000	103.000000		2.14563106796	761	.	.	213.000000	98.000000		2.17346938776	307	.	.	8.000000	5.000000		1.6	4170	.	.	2263.000000	1839.000000		1.230560087	800	.	.	272.000000	512.000000
INDEL	*	HG004_v4.2.1_complexandSVs_alldifficultregions	ALL	*	QUAL	*	0.724201	0.683863	0.262921	0.703454	5280	646	680680321.000000	36066753.000000	0.000000	20272	.	.	726.000000	394.000000		1.84263959391	14681	.	.	696.000000	384.000000		1.8125	5591	.	.	30.000000	10.000000		3.0	29796	.	.	11257.000000	17814.000000		0.631918715617	15019	.	.	1010.000000	13953.000000
INDEL	*	HG004_v4.2.1_complexandSVs_alldifficultregions	PASS	*	QUAL	*	0.724201	0.683863	0.262921	0.703454	5280	646	680680321.000000	36066753.000000	0.000000	20272	.	.	726.000000	394.000000		1.84263959391	14681	.	.	696.000000	384.000000		1.8125	5591	.	.	30.000000	10.000000		3.0	29796	.	.	11257.000000	17814.000000		0.631918715617	15019	.	.	1010.000000	13953.000000
INDEL	*	HG004_v4.2.1_complexindel10bp_slop50	ALL	*	QUAL	*	0.0	0.0	0.0		0	0	1568117.000000	0.000000	0.000000	0	.	.	0.000000	0.000000			0	.	.	0.000000	0.000000			0	.	.	0.000000	0.000000			0	.	.	0.000000	0.000000			0	.	.	0.000000	0.000000
INDEL	*	HG004_v4.2.1_complexindel10bp_slop50	PASS	*	QUAL	*	0.0	0.0	0.0		0	0	1568117.000000	0.000000	0.000000	0	.	.	0.000000	0.000000			0	.	.	0.000000	0.000000			0	.	.	0.000000	0.000000			0	.	.	0.000000	0.000000			0	.	.	0.000000	0.000000
INDEL	*	HG004_v4.2.1_notin_complexandSVs_alldifficultregions	ALL	*	QUAL	*	0.938315	0.936134	0.021629	0.937223	242	9	2254200090.000000	125482836.000000	0.000000	3988	.	.	75.000000	118.000000		0.635593220339	3742	.	.	74.000000	117.000000		0.632478632479	246	.	.	1.000000	1.000000		1.0	4161	.	.	351.000000	3809.000000		0.0921501706485	3811	.	.	80.000000	3731.000000
INDEL	*	HG004_v4.2.1_notin_complexandSVs_alldifficultregions	PASS	*	QUAL	*	0.938315	0.936134	0.021629	0.937223	242	9	2254200090.000000	125482836.000000	0.000000	3988	.	.	75.000000	118.000000		0.635593220339	3742	.	.	74.000000	117.000000		0.632478632479	246	.	.	1.000000	1.000000		1.0	4161	.	.	351.000000	3809.000000		0.0921501706485	3811	.	.	80.000000	3731.000000
INDEL	*	HG004_v4.2.1_othercomplexwithin10bp_slop50	ALL	*	QUAL	*	0.0	0.0	0.0		0	0	4697947.000000	0.000000	0.000000	0	.	.	0.000000	0.000000			0	.	.	0.000000	0.000000			0	.	.	0.000000	0.000000			0	.	.	0.000000	0.000000			0	.	.	0.000000	0.000000
INDEL	*	HG004_v4.2.1_othercomplexwithin10bp_slop50	PASS	*	QUAL	*	0.0	0.0	0.0		0	0	4697947.000000	0.000000	0.000000	0	.	.	0.000000	0.000000			0	.	.	0.000000	0.000000			0	.	.	0.000000	0.000000			0	.	.	0.000000	0.000000			0	.	.	0.000000	0.000000
INDEL	*	HG004_v4.2.1_snpswithin10bp_slop50	ALL	*	QUAL	*	0.0	0.0	0.0		0	0	9177943.000000	0.000000	0.000000	0	.	.	0.000000	0.000000			0	.	.	0.000000	0.000000			0	.	.	0.000000	0.000000			0	.	.	0.000000	0.000000			0	.	.	0.000000	0.000000
INDEL	*	HG004_v4.2.1_snpswithin10bp_slop50	PASS	*	QUAL	*	0.0	0.0	0.0		0	0	9177943.000000	0.000000	0.000000	0	.	.	0.000000	0.000000			0	.	.	0.000000	0.000000			0	.	.	0.000000	0.000000			0	.	.	0.000000	0.000000			0	.	.	0.000000	0.000000
INDEL	*	HG005_v4.2.1_CNV_CCSandONT_elliptical_outlier	ALL	*	QUAL	*	0.0	0.0	0.0		0	0	35824675.000000	0.000000	0.000000	0	.	.	0.000000	0.000000			0	.	.	0.000000	0.000000			0	.	.	0.000000	0.000000			0	.	.	0.000000	0.000000			0	.	.	0.000000	0.000000
INDEL	*	HG005_v4.2.1_CNV_CCSandONT_elliptical_outlier	PASS	*	QUAL	*	0.0	0.0	0.0		0	0	35824675.000000	0.000000	0.000000	0	.	.	0.000000	0.000000			0	.	.	0.000000	0.000000			0	.	.	0.000000	0.000000			0	.	.	0.000000	0.000000			0	.	.	0.000000	0.000000
INDEL	*	HG005_v4.2.1_CNV_mrcanavarIllumina_CCShighcov_ONThighcov_intersection	ALL	*	QUAL	*	0.107143	0.02439	0.549451	0.039735	14	3	9552289.000000	82630.000000	0.000000	28	.	.	0.000000	0.000000			3	.	.	0.000000	0.000000			25	.	.	0.000000	0.000000			273	.	.	223.000000	48.000000		4.64583333333	3	.	.	0.000000	3.000000
INDEL	*	HG005_v4.2.1_CNV_mrcanavarIllumina_CCShighcov_ONThighcov_intersection	PASS	*	QUAL	*	0.107143	0.02439	0.549451	0.039735	14	3	9552289.000000	82630.000000	0.000000	28	.	.	0.000000	0.000000			3	.	.	0.000000	0.000000			25	.	.	0.000000	0.000000			273	.	.	223.000000	48.000000		4.64583333333	3	.	.	0.000000	3.000000
INDEL	*	HG005_v4.2.1_CNVsandSVs	ALL	*	QUAL	*	0.107143	0.02439	0.549451	0.039735	14	3	121774956.000000	82630.000000	0.000000	28	.	.	0.000000	0.000000			3	.	.	0.000000	0.000000			25	.	.	0.000000	0.000000			273	.	.	223.000000	48.000000		4.64583333333	3	.	.	0.000000	3.000000
INDEL	*	HG005_v4.2.1_CNVsandSVs	PASS	*	QUAL	*	0.107143	0.02439	0.549451	0.039735	14	3	121774956.000000	82630.000000	0.000000	28	.	.	0.000000	0.000000			3	.	.	0.000000	0.000000			25	.	.	0.000000	0.000000			273	.	.	223.000000	48.000000		4.64583333333	3	.	.	0.000000	3.000000
INDEL	*	HG005_v4.2.1_SV_pbsv_hifiasm_dipcall_svanalyzer_slop25percent	ALL	*	QUAL	*	0.0	0.0	0.0		0	0	103088964.000000	0.000000	0.000000	0	.	.	0.000000	0.000000			0	.	.	0.000000	0.000000			0	.	.	0.000000	0.000000			0	.	.	0.000000	0.000000			0	.	.	0.000000	0.000000
INDEL	*	HG005_v4.2.1_SV_pbsv_hifiasm_dipcall_svanalyzer_slop25percent	PASS	*	QUAL	*	0.0	0.0	0.0		0	0	103088964.000000	0.000000	0.000000	0	.	.	0.000000	0.000000			0	.	.	0.000000	0.000000			0	.	.	0.000000	0.000000			0	.	.	0.000000	0.000000			0	.	.	0.000000	0.000000
INDEL	*	HG005_v4.2.1_comphetindel10bp_slop50	ALL	*	QUAL	*	0.0	0.0	0.0		0	0	3638866.000000	0.000000	0.000000	0	.	.	0.000000	0.000000			0	.	.	0.000000	0.000000			0	.	.	0.000000	0.000000			0	.	.	0.000000	0.000000			0	.	.	0.000000	0.000000
INDEL	*	HG005_v4.2.1_comphetindel10bp_slop50	PASS	*	QUAL	*	0.0	0.0	0.0		0	0	3638866.000000	0.000000	0.000000	0	.	.	0.000000	0.000000			0	.	.	0.000000	0.000000			0	.	.	0.000000	0.000000			0	.	.	0.000000	0.000000			0	.	.	0.000000	0.000000
INDEL	*	HG005_v4.2.1_comphetsnp10bp_slop50	ALL	*	QUAL	*	0.0	0.0	0.0		0	0	2607846.000000	0.000000	0.000000	0	.	.	0.000000	0.000000			0	.	.	0.000000	0.000000			0	.	.	0.000000	0.000000			0	.	.	0.000000	0.000000			0	.	.	0.000000	0.000000
INDEL	*	HG005_v4.2.1_comphetsnp10bp_slop50	PASS	*	QUAL	*	0.0	0.0	0.0		0	0	2607846.000000	0.000000	0.000000	0	.	.	0.000000	0.000000			0	.	.	0.000000	0.000000			0	.	.	0.000000	0.000000			0	.	.	0.000000	0.000000			0	.	.	0.000000	0.000000
INDEL	*	HG005_v4.2.1_complexandSVs	ALL	*	QUAL	*	0.107143	0.02439	0.549451	0.039735	14	3	140434315.000000	82630.000000	0.000000	28	.	.	0.000000	0.000000			3	.	.	0.000000	0.000000			25	.	.	0.000000	0.000000			273	.	.	223.000000	48.000000		4.64583333333	3	.	.	0.000000	3.000000
INDEL	*	HG005_v4.2.1_complexandSVs	PASS	*	QUAL	*	0.107143	0.02439	0.549451	0.039735	14	3	140434315.000000	82630.000000	0.000000	28	.	.	0.000000	0.000000			3	.	.	0.000000	0.000000			25	.	.	0.000000	0.000000			273	.	.	223.000000	48.000000		4.64583333333	3	.	.	0.000000	3.000000
INDEL	*	HG005_v4.2.1_complexandSVs_alldifficultregions	ALL	*	QUAL	*	0.723506	0.68311	0.260762	0.702728	5275	646	677223038.000000	35383195.000000	0.000000	20203	.	.	704.000000	383.000000		1.83812010444	14617	.	.	674.000000	373.000000		1.80697050938	5586	.	.	30.000000	10.000000		3.0	29617	.	.	11176.000000	17717.000000		0.630806569961	14956	.	.	989.000000	13912.000000
INDEL	*	HG005_v4.2.1_complexandSVs_alldifficultregions	PASS	*	QUAL	*	0.723506	0.68311	0.260762	0.702728	5275	646	677223038.000000	35383195.000000	0.000000	20203	.	.	704.000000	383.000000		1.83812010444	14617	.	.	674.000000	373.000000		1.80697050938	5586	.	.	30.000000	10.000000		3.0	29617	.	.	11176.000000	17717.000000		0.630806569961	14956	.	.	989.000000	13912.000000
INDEL	*	HG005_v4.2.1_complexindel10bp_slop50	ALL	*	QUAL	*	0.0	0.0	0.0		0	0	1990833.000000	0.000000	0.000000	0	.	.	0.000000	0.000000			0	.	.	0.000000	0.000000			0	.	.	0.000000	0.000000			0	.	.	0.000000	0.000000			0	.	.	0.000000	0.000000
INDEL	*	HG005_v4.2.1_complexindel10bp_slop50	PASS	*	QUAL	*	0.0	0.0	0.0		0	0	1990833.000000	0.000000	0.000000	0	.	.	0.000000	0.000000			0	.	.	0.000000	0.000000			0	.	.	0.000000	0.000000			0	.	.	0.000000	0.000000			0	.	.	0.000000	0.000000
INDEL	*	HG005_v4.2.1_inversions_slop25percent	ALL	*	QUAL	*	0.0	0.0	0.0		0	0	3333164.000000	0.000000	0.000000	0	.	.	0.000000	0.000000			0	.	.	0.000000	0.000000			0	.	.	0.000000	0.000000			0	.	.	0.000000	0.000000			0	.	.	0.000000	0.000000
INDEL	*	HG005_v4.2.1_inversions_slop25percent	PASS	*	QUAL	*	0.0	0.0	0.0		0	0	3333164.000000	0.000000	0.000000	0	.	.	0.000000	0.000000			0	.	.	0.000000	0.000000			0	.	.	0.000000	0.000000			0	.	.	0.000000	0.000000			0	.	.	0.000000	0.000000
INDEL	*	HG005_v4.2.1_notin_complexandSVs_alldifficultregions	ALL	*	QUAL	*	0.937946	0.936021	0.055632	0.936983	247	9	2257657373.000000	126166394.000000	0.000000	4061	.	.	98.000000	130.000000		0.753846153846	3809	.	.	97.000000	129.000000		0.751937984496	252	.	.	1.000000	1.000000		1.0	4386	.	.	450.000000	3934.000000		0.114387391967	3877	.	.	102.000000	3774.000000
INDEL	*	HG005_v4.2.1_notin_complexandSVs_alldifficultregions	PASS	*	QUAL	*	0.937946	0.936021	0.055632	0.936983	247	9	2257657373.000000	126166394.000000	0.000000	4061	.	.	98.000000	130.000000		0.753846153846	3809	.	.	97.000000	129.000000		0.751937984496	252	.	.	1.000000	1.000000		1.0	4386	.	.	450.000000	3934.000000		0.114387391967	3877	.	.	102.000000	3774.000000
INDEL	*	HG005_v4.2.1_othercomplexwithin10bp_slop50	ALL	*	QUAL	*	0.0	0.0	0.0		0	0	1460990.000000	0.000000	0.000000	0	.	.	0.000000	0.000000			0	.	.	0.000000	0.000000			0	.	.	0.000000	0.000000			0	.	.	0.000000	0.000000			0	.	.	0.000000	0.000000
INDEL	*	HG005_v4.2.1_othercomplexwithin10bp_slop50	PASS	*	QUAL	*	0.0	0.0	0.0		0	0	1460990.000000	0.000000	0.000000	0	.	.	0.000000	0.000000			0	.	.	0.000000	0.000000			0	.	.	0.000000	0.000000			0	.	.	0.000000	0.000000			0	.	.	0.000000	0.000000
INDEL	*	HG005_v4.2.1_snpswithin10bp_slop50	ALL	*	QUAL	*	0.0	0.0	0.0		0	0	9375134.000000	0.000000	0.000000	0	.	.	0.000000	0.000000			0	.	.	0.000000	0.000000			0	.	.	0.000000	0.000000			0	.	.	0.000000	0.000000			0	.	.	0.000000	0.000000
INDEL	*	HG005_v4.2.1_snpswithin10bp_slop50	PASS	*	QUAL	*	0.0	0.0	0.0		0	0	9375134.000000	0.000000	0.000000	0	.	.	0.000000	0.000000			0	.	.	0.000000	0.000000			0	.	.	0.000000	0.000000			0	.	.	0.000000	0.000000			0	.	.	0.000000	0.000000
INDEL	*	HG006_v4.2.1_CNV_CCSandONT_elliptical_outlier	ALL	*	QUAL	*	0.0	0.0	0.0		0	0	23202631.000000	0.000000	0.000000	0	.	.	0.000000	0.000000			0	.	.	0.000000	0.000000			0	.	.	0.000000	0.000000			0	.	.	0.000000	0.000000			0	.	.	0.000000	0.000000
INDEL	*	HG006_v4.2.1_CNV_CCSandONT_elliptical_outlier	PASS	*	QUAL	*	0.0	0.0	0.0		0	0	23202631.000000	0.000000	0.000000	0	.	.	0.000000	0.000000			0	.	.	0.000000	0.000000			0	.	.	0.000000	0.000000			0	.	.	0.000000	0.000000			0	.	.	0.000000	0.000000
INDEL	*	HG006_v4.2.1_CNV_mrcanavarIllumina_CCShighcov_ONThighcov_intersection	ALL	*	QUAL	*	0.058824	0.008929	0.592727	0.015504	5	3	7463983.000000	63987.000000	0.000000	17	.	.	0.000000	0.000000			1	.	.	0.000000	0.000000			16	.	.	0.000000	0.000000			275	.	.	221.000000	52.000000		4.25	1	.	.	0.000000	1.000000
INDEL	*	HG006_v4.2.1_CNV_mrcanavarIllumina_CCShighcov_ONThighcov_intersection	PASS	*	QUAL	*	0.058824	0.008929	0.592727	0.015504	5	3	7463983.000000	63987.000000	0.000000	17	.	.	0.000000	0.000000			1	.	.	0.000000	0.000000			16	.	.	0.000000	0.000000			275	.	.	221.000000	52.000000		4.25	1	.	.	0.000000	1.000000
INDEL	*	HG006_v4.2.1_CNVsandSVs	ALL	*	QUAL	*	0.510204	0.30315	0.844076	0.380322	46	28	119792009.000000	269343.000000	0.000000	147	.	.	0.000000	0.000000			75	.	.	0.000000	0.000000			72	.	.	0.000000	0.000000			1629	.	.	833.000000	776.000000		1.07345360825	77	.	.	0.000000	77.000000
INDEL	*	HG006_v4.2.1_CNVsandSVs	PASS	*	QUAL	*	0.510204	0.30315	0.844076	0.380322	46	28	119792009.000000	269343.000000	0.000000	147	.	.	0.000000	0.000000			75	.	.	0.000000	0.000000			72	.	.	0.000000	0.000000			1629	.	.	833.000000	776.000000		1.07345360825	77	.	.	0.000000	77.000000
INDEL	*	HG006_v4.2.1_SV_pbsv_slop25percent	ALL	*	QUAL	*	0.569231	0.531469	0.896751	0.549702	41	25	42782927.000000	206629.000000	0.000000	130	.	.	0.000000	0.000000			74	.	.	0.000000	0.000000			56	.	.	0.000000	0.000000			1385	.	.	638.000000	729.000000		0.875171467764	76	.	.	0.000000	76.000000
INDEL	*	HG006_v4.2.1_SV_pbsv_slop25percent	PASS	*	QUAL	*	0.569231	0.531469	0.896751	0.549702	41	25	42782927.000000	206629.000000	0.000000	130	.	.	0.000000	0.000000			74	.	.	0.000000	0.000000			56	.	.	0.000000	0.000000			1385	.	.	638.000000	729.000000		0.875171467764	76	.	.	0.000000	76.000000
INDEL	*	HG006_v4.2.1_comphetindel10bp_slop50	ALL	*	QUAL	*	0.0	0.0	0.0		0	0	3238146.000000	0.000000	0.000000	0	.	.	0.000000	0.000000			0	.	.	0.000000	0.000000			0	.	.	0.000000	0.000000			0	.	.	0.000000	0.000000			0	.	.	0.000000	0.000000
INDEL	*	HG006_v4.2.1_comphetindel10bp_slop50	PASS	*	QUAL	*	0.0	0.0	0.0		0	0	3238146.000000	0.000000	0.000000	0	.	.	0.000000	0.000000			0	.	.	0.000000	0.000000			0	.	.	0.000000	0.000000			0	.	.	0.000000	0.000000			0	.	.	0.000000	0.000000
INDEL	*	HG006_v4.2.1_comphetsnp10bp_slop50	ALL	*	QUAL	*	0.0	0.0	0.0		0	0	1503654.000000	0.000000	0.000000	0	.	.	0.000000	0.000000			0	.	.	0.000000	0.000000			0	.	.	0.000000	0.000000			0	.	.	0.000000	0.000000			0	.	.	0.000000	0.000000
INDEL	*	HG006_v4.2.1_comphetsnp10bp_slop50	PASS	*	QUAL	*	0.0	0.0	0.0		0	0	1503654.000000	0.000000	0.000000	0	.	.	0.000000	0.000000			0	.	.	0.000000	0.000000			0	.	.	0.000000	0.000000			0	.	.	0.000000	0.000000			0	.	.	0.000000	0.000000
INDEL	*	HG006_v4.2.1_complexandSVs	ALL	*	QUAL	*	0.510204	0.30315	0.844076	0.380322	46	28	137668662.000000	269343.000000	0.000000	147	.	.	0.000000	0.000000			75	.	.	0.000000	0.000000			72	.	.	0.000000	0.000000			1629	.	.	833.000000	776.000000		1.07345360825	77	.	.	0.000000	77.000000
INDEL	*	HG006_v4.2.1_complexandSVs	PASS	*	QUAL	*	0.510204	0.30315	0.844076	0.380322	46	28	137668662.000000	269343.000000	0.000000	147	.	.	0.000000	0.000000			75	.	.	0.000000	0.000000			72	.	.	0.000000	0.000000			1629	.	.	833.000000	776.000000		1.07345360825	77	.	.	0.000000	77.000000
INDEL	*	HG006_v4.2.1_complexandSVs_alldifficultregions	ALL	*	QUAL	*	0.723503	0.683119	0.261474	0.702732	5277	646	676756760.000000	35494480.000000	0.000000	20210	.	.	704.000000	383.000000		1.83812010444	14622	.	.	674.000000	373.000000		1.80697050938	5588	.	.	30.000000	10.000000		3.0	29655	.	.	11186.000000	17745.000000		0.630374753452	14961	.	.	989.000000	13917.000000
INDEL	*	HG006_v4.2.1_complexandSVs_alldifficultregions	PASS	*	QUAL	*	0.723503	0.683119	0.261474	0.702732	5277	646	676756760.000000	35494480.000000	0.000000	20210	.	.	704.000000	383.000000		1.83812010444	14622	.	.	674.000000	373.000000		1.80697050938	5588	.	.	30.000000	10.000000		3.0	29655	.	.	11186.000000	17745.000000		0.630374753452	14961	.	.	989.000000	13917.000000
INDEL	*	HG006_v4.2.1_complexindel10bp_slop50	ALL	*	QUAL	*	0.0	0.0	0.0		0	0	1273348.000000	0.000000	0.000000	0	.	.	0.000000	0.000000			0	.	.	0.000000	0.000000			0	.	.	0.000000	0.000000			0	.	.	0.000000	0.000000			0	.	.	0.000000	0.000000
INDEL	*	HG006_v4.2.1_complexindel10bp_slop50	PASS	*	QUAL	*	0.0	0.0	0.0		0	0	1273348.000000	0.000000	0.000000	0	.	.	0.000000	0.000000			0	.	.	0.000000	0.000000			0	.	.	0.000000	0.000000			0	.	.	0.000000	0.000000			0	.	.	0.000000	0.000000
INDEL	*	HG006_v4.2.1_notin_complexandSVs_alldifficultregions	ALL	*	QUAL	*	0.938333	0.936397	0.044373	0.937364	245	9	2258123651.000000	126055109.000000	0.000000	4054	.	.	98.000000	130.000000		0.753846153846	3804	.	.	97.000000	129.000000		0.751937984496	250	.	.	1.000000	1.000000		1.0	4327	.	.	437.000000	3888.000000		0.112397119342	3872	.	.	102.000000	3769.000000
INDEL	*	HG006_v4.2.1_notin_complexandSVs_alldifficultregions	PASS	*	QUAL	*	0.938333	0.936397	0.044373	0.937364	245	9	2258123651.000000	126055109.000000	0.000000	4054	.	.	98.000000	130.000000		0.753846153846	3804	.	.	97.000000	129.000000		0.751937984496	250	.	.	1.000000	1.000000		1.0	4327	.	.	437.000000	3888.000000		0.112397119342	3872	.	.	102.000000	3769.000000
INDEL	*	HG006_v4.2.1_othercomplexwithin10bp_slop50	ALL	*	QUAL	*	0.0	0.0	0.0		0	0	3120298.000000	0.000000	0.000000	0	.	.	0.000000	0.000000			0	.	.	0.000000	0.000000			0	.	.	0.000000	0.000000			0	.	.	0.000000	0.000000			0	.	.	0.000000	0.000000
INDEL	*	HG006_v4.2.1_othercomplexwithin10bp_slop50	PASS	*	QUAL	*	0.0	0.0	0.0		0	0	3120298.000000	0.000000	0.000000	0	.	.	0.000000	0.000000			0	.	.	0.000000	0.000000			0	.	.	0.000000	0.000000			0	.	.	0.000000	0.000000			0	.	.	0.000000	0.000000
INDEL	*	HG006_v4.2.1_snpswithin10bp_slop50	ALL	*	QUAL	*	0.0	0.0	0.0		0	0	9065524.000000	0.000000	0.000000	0	.	.	0.000000	0.000000			0	.	.	0.000000	0.000000			0	.	.	0.000000	0.000000			0	.	.	0.000000	0.000000			0	.	.	0.000000	0.000000
INDEL	*	HG006_v4.2.1_snpswithin10bp_slop50	PASS	*	QUAL	*	0.0	0.0	0.0		0	0	9065524.000000	0.000000	0.000000	0	.	.	0.000000	0.000000			0	.	.	0.000000	0.000000			0	.	.	0.000000	0.000000			0	.	.	0.000000	0.000000			0	.	.	0.000000	0.000000
INDEL	*	HG007_v4.2.1_CNV_CCSandONT_elliptical_outlier	ALL	*	QUAL	*	0.0	0.0	0.0		0	0	27533272.000000	0.000000	0.000000	0	.	.	0.000000	0.000000			0	.	.	0.000000	0.000000			0	.	.	0.000000	0.000000			0	.	.	0.000000	0.000000			0	.	.	0.000000	0.000000
INDEL	*	HG007_v4.2.1_CNV_CCSandONT_elliptical_outlier	PASS	*	QUAL	*	0.0	0.0	0.0		0	0	27533272.000000	0.000000	0.000000	0	.	.	0.000000	0.000000			0	.	.	0.000000	0.000000			0	.	.	0.000000	0.000000			0	.	.	0.000000	0.000000			0	.	.	0.000000	0.000000
INDEL	*	HG007_v4.2.1_CNV_mrcanavarIllumina_CCShighcov_ONThighcov_intersection	ALL	*	QUAL	*	0.5	0.5	0.95122	0.5	0	0	9175295.000000	15971.000000	0.000000	2	.	.	0.000000	0.000000			1	.	.	0.000000	0.000000			1	.	.	0.000000	0.000000			41	.	.	14.000000	26.000000		0.538461538462	1	.	.	0.000000	1.000000
INDEL	*	HG007_v4.2.1_CNV_mrcanavarIllumina_CCShighcov_ONThighcov_intersection	PASS	*	QUAL	*	0.5	0.5	0.95122	0.5	0	0	9175295.000000	15971.000000	0.000000	2	.	.	0.000000	0.000000			1	.	.	0.000000	0.000000			1	.	.	0.000000	0.000000			41	.	.	14.000000	26.000000		0.538461538462	1	.	.	0.000000	1.000000
INDEL	*	HG007_v4.2.1_CNVsandSVs	ALL	*	QUAL	*	0.596386	0.555556	0.850498	0.575247	45	26	119992629.000000	378714.000000	0.000000	166	.	.	0.000000	0.000000			99	.	.	0.000000	0.000000			67	.	.	0.000000	0.000000			1204	.	.	530.000000	654.000000		0.810397553517	100	.	.	0.000000	100.000000
INDEL	*	HG007_v4.2.1_CNVsandSVs	PASS	*	QUAL	*	0.596386	0.555556	0.850498	0.575247	45	26	119992629.000000	378714.000000	0.000000	166	.	.	0.000000	0.000000			99	.	.	0.000000	0.000000			67	.	.	0.000000	0.000000			1204	.	.	530.000000	654.000000		0.810397553517	100	.	.	0.000000	100.000000
INDEL	*	HG007_v4.2.1_SV_pbsv_slop25percent	ALL	*	QUAL	*	0.597561	0.553073	0.848434	0.574457	45	26	39568475.000000	365184.000000	0.000000	164	.	.	0.000000	0.000000			98	.	.	0.000000	0.000000			66	.	.	0.000000	0.000000			1181	.	.	523.000000	638.000000		0.819749216301	99	.	.	0.000000	99.000000
INDEL	*	HG007_v4.2.1_SV_pbsv_slop25percent	PASS	*	QUAL	*	0.597561	0.553073	0.848434	0.574457	45	26	39568475.000000	365184.000000	0.000000	164	.	.	0.000000	0.000000			98	.	.	0.000000	0.000000			66	.	.	0.000000	0.000000			1181	.	.	523.000000	638.000000		0.819749216301	99	.	.	0.000000	99.000000
INDEL	*	HG007_v4.2.1_comphetindel10bp_slop50	ALL	*	QUAL	*	0.0	0.0	0.0		0	0	3270557.000000	0.000000	0.000000	0	.	.	0.000000	0.000000			0	.	.	0.000000	0.000000			0	.	.	0.000000	0.000000			0	.	.	0.000000	0.000000			0	.	.	0.000000	0.000000
INDEL	*	HG007_v4.2.1_comphetindel10bp_slop50	PASS	*	QUAL	*	0.0	0.0	0.0		0	0	3270557.000000	0.000000	0.000000	0	.	.	0.000000	0.000000			0	.	.	0.000000	0.000000			0	.	.	0.000000	0.000000			0	.	.	0.000000	0.000000			0	.	.	0.000000	0.000000
INDEL	*	HG007_v4.2.1_comphetsnp10bp_slop50	ALL	*	QUAL	*	0.0	0.0	0.0		0	0	1464517.000000	0.000000	0.000000	0	.	.	0.000000	0.000000			0	.	.	0.000000	0.000000			0	.	.	0.000000	0.000000			0	.	.	0.000000	0.000000			0	.	.	0.000000	0.000000
INDEL	*	HG007_v4.2.1_comphetsnp10bp_slop50	PASS	*	QUAL	*	0.0	0.0	0.0		0	0	1464517.000000	0.000000	0.000000	0	.	.	0.000000	0.000000			0	.	.	0.000000	0.000000			0	.	.	0.000000	0.000000			0	.	.	0.000000	0.000000			0	.	.	0.000000	0.000000
INDEL	*	HG007_v4.2.1_complexandSVs	ALL	*	QUAL	*	0.596386	0.555556	0.850498	0.575247	45	26	138031434.000000	378714.000000	0.000000	166	.	.	0.000000	0.000000			99	.	.	0.000000	0.000000			67	.	.	0.000000	0.000000			1204	.	.	530.000000	654.000000		0.810397553517	100	.	.	0.000000	100.000000
INDEL	*	HG007_v4.2.1_complexandSVs	PASS	*	QUAL	*	0.596386	0.555556	0.850498	0.575247	45	26	138031434.000000	378714.000000	0.000000	166	.	.	0.000000	0.000000			99	.	.	0.000000	0.000000			67	.	.	0.000000	0.000000			1204	.	.	530.000000	654.000000		0.810397553517	100	.	.	0.000000	100.000000
INDEL	*	HG007_v4.2.1_complexandSVs_alldifficultregions	ALL	*	QUAL	*	0.723621	0.683362	0.261639	0.702916	5276	646	675428877.000000	35599070.000000	0.000000	20215	.	.	704.000000	383.000000		1.83812010444	14628	.	.	674.000000	373.000000		1.80697050938	5587	.	.	30.000000	10.000000		3.0	29663	.	.	11190.000000	17749.000000		0.630458053975	14967	.	.	989.000000	13923.000000
INDEL	*	HG007_v4.2.1_complexandSVs_alldifficultregions	PASS	*	QUAL	*	0.723621	0.683362	0.261639	0.702916	5276	646	675428877.000000	35599070.000000	0.000000	20215	.	.	704.000000	383.000000		1.83812010444	14628	.	.	674.000000	373.000000		1.80697050938	5587	.	.	30.000000	10.000000		3.0	29663	.	.	11190.000000	17749.000000		0.630458053975	14967	.	.	989.000000	13923.000000
INDEL	*	HG007_v4.2.1_complexindel10bp_slop50	ALL	*	QUAL	*	0.0	0.0	0.0		0	0	1289786.000000	0.000000	0.000000	0	.	.	0.000000	0.000000			0	.	.	0.000000	0.000000			0	.	.	0.000000	0.000000			0	.	.	0.000000	0.000000			0	.	.	0.000000	0.000000
INDEL	*	HG007_v4.2.1_complexindel10bp_slop50	PASS	*	QUAL	*	0.0	0.0	0.0		0	0	1289786.000000	0.000000	0.000000	0	.	.	0.000000	0.000000			0	.	.	0.000000	0.000000			0	.	.	0.000000	0.000000			0	.	.	0.000000	0.000000			0	.	.	0.000000	0.000000
INDEL	*	HG007_v4.2.1_notin_complexandSVs_alldifficultregions	ALL	*	QUAL	*	0.938009	0.935172	0.041947	0.936588	246	9	2259451534.000000	125950519.000000	0.000000	4049	.	.	98.000000	130.000000		0.753846153846	3798	.	.	97.000000	129.000000		0.751937984496	251	.	.	1.000000	1.000000		1.0	4315	.	.	431.000000	3882.000000		0.111025244719	3866	.	.	102.000000	3763.000000
INDEL	*	HG007_v4.2.1_notin_complexandSVs_alldifficultregions	PASS	*	QUAL	*	0.938009	0.935172	0.041947	0.936588	246	9	2259451534.000000	125950519.000000	0.000000	4049	.	.	98.000000	130.000000		0.753846153846	3798	.	.	97.000000	129.000000		0.751937984496	251	.	.	1.000000	1.000000		1.0	4315	.	.	431.000000	3882.000000		0.111025244719	3866	.	.	102.000000	3763.000000
INDEL	*	HG007_v4.2.1_othercomplexwithin10bp_slop50	ALL	*	QUAL	*	0.0	0.0	0.0		0	0	3185802.000000	0.000000	0.000000	0	.	.	0.000000	0.000000			0	.	.	0.000000	0.000000			0	.	.	0.000000	0.000000			0	.	.	0.000000	0.000000			0	.	.	0.000000	0.000000
INDEL	*	HG007_v4.2.1_othercomplexwithin10bp_slop50	PASS	*	QUAL	*	0.0	0.0	0.0		0	0	3185802.000000	0.000000	0.000000	0	.	.	0.000000	0.000000			0	.	.	0.000000	0.000000			0	.	.	0.000000	0.000000			0	.	.	0.000000	0.000000			0	.	.	0.000000	0.000000
INDEL	*	HG007_v4.2.1_snpswithin10bp_slop50	ALL	*	QUAL	*	0.0	0.0	0.0		0	0	9101811.000000	0.000000	0.000000	0	.	.	0.000000	0.000000			0	.	.	0.000000	0.000000			0	.	.	0.000000	0.000000			0	.	.	0.000000	0.000000			0	.	.	0.000000	0.000000
INDEL	*	HG007_v4.2.1_snpswithin10bp_slop50	PASS	*	QUAL	*	0.0	0.0	0.0		0	0	9101811.000000	0.000000	0.000000	0	.	.	0.000000	0.000000			0	.	.	0.000000	0.000000			0	.	.	0.000000	0.000000			0	.	.	0.000000	0.000000			0	.	.	0.000000	0.000000
INDEL	*	KIR	ALL	*	QUAL	*	0.0	0.0	0.0		0	0	155043.000000	0.000000	0.000000	0	.	.	0.000000	0.000000			0	.	.	0.000000	0.000000			0	.	.	0.000000	0.000000			0	.	.	0.000000	0.000000			0	.	.	0.000000	0.000000
INDEL	*	KIR	PASS	*	QUAL	*	0.0	0.0	0.0		0	0	155043.000000	0.000000	0.000000	0	.	.	0.000000	0.000000			0	.	.	0.000000	0.000000			0	.	.	0.000000	0.000000			0	.	.	0.000000	0.000000			0	.	.	0.000000	0.000000
INDEL	*	L1H_gt500	ALL	*	QUAL	*	0.777778	0.666667	0.314286	0.717949	4	0	3288114.000000	337364.000000	0.000000	18	.	.	0.000000	0.000000			14	.	.	0.000000	0.000000			4	.	.	0.000000	0.000000			35	.	.	15.000000	20.000000		0.75	16	.	.	0.000000	16.000000
INDEL	*	L1H_gt500	PASS	*	QUAL	*	0.777778	0.666667	0.314286	0.717949	4	0	3288114.000000	337364.000000	0.000000	18	.	.	0.000000	0.000000			14	.	.	0.000000	0.000000			4	.	.	0.000000	0.000000			35	.	.	15.000000	20.000000		0.75	16	.	.	0.000000	16.000000
INDEL	*	LD_discordant_haplotypes_slop5bp	ALL	*	QUAL	*	0.0	0.0	0.0		0	0	10867226.000000	0.000000	0.000000	0	.	.	0.000000	0.000000			0	.	.	0.000000	0.000000			0	.	.	0.000000	0.000000			0	.	.	0.000000	0.000000			0	.	.	0.000000	0.000000
INDEL	*	LD_discordant_haplotypes_slop5bp	PASS	*	QUAL	*	0.0	0.0	0.0		0	0	10867226.000000	0.000000	0.000000	0	.	.	0.000000	0.000000			0	.	.	0.000000	0.000000			0	.	.	0.000000	0.000000			0	.	.	0.000000	0.000000			0	.	.	0.000000	0.000000
INDEL	*	MHC	ALL	*	QUAL	*	0.0	0.0	0.0		0	0	4970557.000000	0.000000	0.000000	0	.	.	0.000000	0.000000			0	.	.	0.000000	0.000000			0	.	.	0.000000	0.000000			0	.	.	0.000000	0.000000			0	.	.	0.000000	0.000000
INDEL	*	MHC	PASS	*	QUAL	*	0.0	0.0	0.0		0	0	4970557.000000	0.000000	0.000000	0	.	.	0.000000	0.000000			0	.	.	0.000000	0.000000			0	.	.	0.000000	0.000000			0	.	.	0.000000	0.000000			0	.	.	0.000000	0.000000
INDEL	*	SimpleRepeat_diTR_10to49_slop5	ALL	*	QUAL	*	0.5982	0.580535	0.151235	0.589235	1669	205	14126406.000000	812003.000000	0.000000	4445	.	.	87.000000	41.000000		2.12195121951	2659	.	.	85.000000	40.000000		2.125	1786	.	.	2.000000	1.000000		2.0	5508	.	.	2400.000000	2961.000000		0.81053698075	2714	.	.	133.000000	2575.000000
INDEL	*	SimpleRepeat_diTR_10to49_slop5	PASS	*	QUAL	*	0.5982	0.580535	0.151235	0.589235	1669	205	14126406.000000	812003.000000	0.000000	4445	.	.	87.000000	41.000000		2.12195121951	2659	.	.	85.000000	40.000000		2.125	1786	.	.	2.000000	1.000000		2.0	5508	.	.	2400.000000	2961.000000		0.81053698075	2714	.	.	133.000000	2575.000000
INDEL	*	SimpleRepeat_diTR_50to149_slop5	ALL	*	QUAL	*	0.37037	0.342007	0.120915	0.355624	143	31	312887.000000	17527.000000	0.000000	243	.	.	1.000000	0.000000			90	.	.	1.000000	0.000000			153	.	.	0.000000	0.000000			306	.	.	200.000000	97.000000		2.0618556701	92	.	.	3.000000	89.000000
INDEL	*	SimpleRepeat_diTR_50to149_slop5	PASS	*	QUAL	*	0.37037	0.342007	0.120915	0.355624	143	31	312887.000000	17527.000000	0.000000	243	.	.	1.000000	0.000000			90	.	.	1.000000	0.000000			153	.	.	0.000000	0.000000			306	.	.	200.000000	97.000000		2.0618556701	92	.	.	3.000000	89.000000
INDEL	*	SimpleRepeat_diTR_ge150_slop5	ALL	*	QUAL	*	0.0		1.0		0	0	1294.000000	0.000000	0.000000	0	.	.	0.000000	0.000000			0	.	.	0.000000	0.000000			0	.	.	0.000000	0.000000			2	.	.	2.000000	0.000000			0	.	.	0.000000	0.000000
INDEL	*	SimpleRepeat_diTR_ge150_slop5	PASS	*	QUAL	*	0.0		1.0		0	0	1294.000000	0.000000	0.000000	0	.	.	0.000000	0.000000			0	.	.	0.000000	0.000000			0	.	.	0.000000	0.000000			2	.	.	2.000000	0.000000			0	.	.	0.000000	0.000000
INDEL	*	SimpleRepeat_homopolymer_4to6_AT_slop5	ALL	*	QUAL	*	0.814286	0.781318	0.265871	0.797461	765	92	620274261.000000	36564301.000000	0.000000	4340	.	.	150.000000	69.000000		2.17391304348	3534	.	.	148.000000	66.000000		2.24242424242	806	.	.	2.000000	3.000000		0.666666666667	6285	.	.	1938.000000	4262.000000		0.45471609573	3605	.	.	205.000000	3392.000000
INDEL	*	SimpleRepeat_homopolymer_4to6_AT_slop5	PASS	*	QUAL	*	0.814286	0.781318	0.265871	0.797461	765	92	620274261.000000	36564301.000000	0.000000	4340	.	.	150.000000	69.000000		2.17391304348	3534	.	.	148.000000	66.000000		2.24242424242	806	.	.	2.000000	3.000000		0.666666666667	6285	.	.	1938.000000	4262.000000		0.45471609573	3605	.	.	205.000000	3392.000000
INDEL	*	SimpleRepeat_homopolymer_4to6_GC_slop5	ALL	*	QUAL	*	0.817297	0.783316	0.353289	0.799946	156	16	186737442.000000	9137238.000000	0.000000	925	.	.	39.000000	28.000000		1.39285714286	756	.	.	38.000000	27.000000		1.40740740741	169	.	.	1.000000	1.000000		1.0	1520	.	.	545.000000	964.000000		0.565352697095	770	.	.	47.000000	722.000000
INDEL	*	SimpleRepeat_homopolymer_4to6_GC_slop5	PASS	*	QUAL	*	0.817297	0.783316	0.353289	0.799946	156	16	186737442.000000	9137238.000000	0.000000	925	.	.	39.000000	28.000000		1.39285714286	756	.	.	38.000000	27.000000		1.40740740741	169	.	.	1.000000	1.000000		1.0	1520	.	.	545.000000	964.000000		0.565352697095	770	.	.	47.000000	722.000000
INDEL	*	SimpleRepeat_homopolymer_4to6_slop5	ALL	*	QUAL	*	0.813416	0.779812	0.277465	0.796259	915	108	789111519.000000	44658231.000000	0.000000	5188	.	.	186.000000	96.000000		1.9375	4220	.	.	183.000000	92.000000		1.98913043478	968	.	.	3.000000	4.000000		0.75	7637	.	.	2424.000000	5117.000000		0.473715067422	4303	.	.	248.000000	4046.000000
INDEL	*	SimpleRepeat_homopolymer_4to6_slop5	PASS	*	QUAL	*	0.813416	0.779812	0.277465	0.796259	915	108	789111519.000000	44658231.000000	0.000000	5188	.	.	186.000000	96.000000		1.9375	4220	.	.	183.000000	92.000000		1.98913043478	968	.	.	3.000000	4.000000		0.75	7637	.	.	2424.000000	5117.000000		0.473715067422	4303	.	.	248.000000	4046.000000
INDEL	*	SimpleRepeat_homopolymer_7to11_AT_slop5	ALL	*	QUAL	*	0.831901	0.780237	0.115178	0.805241	577	40	48048065.000000	2750171.000000	0.000000	3492	.	.	100.000000	55.000000		1.81818181818	2905	.	.	97.000000	52.000000		1.86538461538	587	.	.	3.000000	3.000000		1.0	4289	.	.	1166.000000	3094.000000		0.376858435682	2961	.	.	127.000000	2830.000000
INDEL	*	SimpleRepeat_homopolymer_7to11_AT_slop5	PASS	*	QUAL	*	0.831901	0.780237	0.115178	0.805241	577	40	48048065.000000	2750171.000000	0.000000	3492	.	.	100.000000	55.000000		1.81818181818	2905	.	.	97.000000	52.000000		1.86538461538	587	.	.	3.000000	3.000000		1.0	4289	.	.	1166.000000	3094.000000		0.376858435682	2961	.	.	127.000000	2830.000000
INDEL	*	SimpleRepeat_homopolymer_7to11_GC_slop5	ALL	*	QUAL	*	0.692063	0.619318	0.244635	0.653673	91	9	1796827.000000	82939.000000	0.000000	315	.	.	16.000000	6.000000		2.66666666667	218	.	.	14.000000	6.000000		2.33333333333	97	.	.	2.000000	0.000000			466	.	.	205.000000	244.000000		0.840163934426	218	.	.	14.000000	202.000000
INDEL	*	SimpleRepeat_homopolymer_7to11_GC_slop5	PASS	*	QUAL	*	0.692063	0.619318	0.244635	0.653673	91	9	1796827.000000	82939.000000	0.000000	315	.	.	16.000000	6.000000		2.66666666667	218	.	.	14.000000	6.000000		2.33333333333	97	.	.	2.000000	0.000000			466	.	.	205.000000	244.000000		0.840163934426	218	.	.	14.000000	202.000000
INDEL	*	SimpleRepeat_homopolymer_7to11_slop5	ALL	*	QUAL	*	0.820533	0.767273	0.127538	0.79301	664	49	49788855.000000	2830071.000000	0.000000	3789	.	.	116.000000	61.000000		1.90163934426	3109	.	.	111.000000	58.000000		1.91379310345	680	.	.	5.000000	3.000000		1.66666666667	4728	.	.	1360.000000	3322.000000		0.409391932571	3165	.	.	141.000000	3018.000000
INDEL	*	SimpleRepeat_homopolymer_7to11_slop5	PASS	*	QUAL	*	0.820533	0.767273	0.127538	0.79301	664	49	49788855.000000	2830071.000000	0.000000	3789	.	.	116.000000	61.000000		1.90163934426	3109	.	.	111.000000	58.000000		1.91379310345	680	.	.	5.000000	3.000000		1.66666666667	4728	.	.	1360.000000	3322.000000		0.409391932571	3165	.	.	141.000000	3018.000000
INDEL	*	SimpleRepeat_homopolymer_ge12_AT_slop5	ALL	*	QUAL	*	0.705684	0.653881	0.179183	0.678796	2232	302	18264661.000000	780727.000000	0.000000	8022	.	.	225.000000	123.000000		1.82926829268	5661	.	.	207.000000	119.000000		1.73949579832	2361	.	.	18.000000	4.000000		4.5	10799	.	.	4226.000000	6122.000000		0.690297288468	5796	.	.	357.000000	5411.000000
INDEL	*	SimpleRepeat_homopolymer_ge12_AT_slop5	PASS	*	QUAL	*	0.705684	0.653881	0.179183	0.678796	2232	302	18264661.000000	780727.000000	0.000000	8022	.	.	225.000000	123.000000		1.82926829268	5661	.	.	207.000000	119.000000		1.73949579832	2361	.	.	18.000000	4.000000		4.5	10799	.	.	4226.000000	6122.000000		0.690297288468	5796	.	.	357.000000	5411.000000
INDEL	*	SimpleRepeat_homopolymer_ge12_GC_slop5	ALL	*	QUAL	*	0.537037	0.453125	0.532847	0.491525	22	7	80541.000000	2154.000000	0.000000	54	.	.	1.000000	2.000000		0.5	29	.	.	1.000000	2.000000		0.5	25	.	.	0.000000	0.000000			137	.	.	76.000000	49.000000		1.55102040816	29	.	.	1.000000	28.000000
INDEL	*	SimpleRepeat_homopolymer_ge12_GC_slop5	PASS	*	QUAL	*	0.537037	0.453125	0.532847	0.491525	22	7	80541.000000	2154.000000	0.000000	54	.	.	1.000000	2.000000		0.5	29	.	.	1.000000	2.000000		0.5	25	.	.	0.000000	0.000000			137	.	.	76.000000	49.000000		1.55102040816	29	.	.	1.000000	28.000000
INDEL	*	SimpleRepeat_homopolymer_ge12_slop5	ALL	*	QUAL	*	0.70452	0.652476	0.183573	0.6775	2254	309	18344341.000000	782859.000000	0.000000	8075	.	.	226.000000	125.000000		1.808	5689	.	.	208.000000	121.000000		1.71900826446	2386	.	.	18.000000	4.000000		4.5	10933	.	.	4301.000000	6169.000000		0.697195655698	5824	.	.	358.000000	5438.000000
INDEL	*	SimpleRepeat_homopolymer_ge12_slop5	PASS	*	QUAL	*	0.70452	0.652476	0.183573	0.6775	2254	309	18344341.000000	782859.000000	0.000000	8075	.	.	226.000000	125.000000		1.808	5689	.	.	208.000000	121.000000		1.71900826446	2386	.	.	18.000000	4.000000		4.5	10933	.	.	4301.000000	6169.000000		0.697195655698	5824	.	.	358.000000	5438.000000
INDEL	*	SimpleRepeat_homopolymer_ge21_AT_slop5	ALL	*	QUAL	*	0.585885	0.55076	0.329937	0.56778	830	153	5037067.000000	173503.000000	0.000000	2253	.	.	42.000000	21.000000		2.0	1320	.	.	34.000000	20.000000		1.7	933	.	.	8.000000	1.000000		8.0	3631	.	.	1742.000000	1648.000000		1.05703883495	1340	.	.	58.000000	1276.000000
INDEL	*	SimpleRepeat_homopolymer_ge21_AT_slop5	PASS	*	QUAL	*	0.585885	0.55076	0.329937	0.56778	830	153	5037067.000000	173503.000000	0.000000	2253	.	.	42.000000	21.000000		2.0	1320	.	.	34.000000	20.000000		1.7	933	.	.	8.000000	1.000000		8.0	3631	.	.	1742.000000	1648.000000		1.05703883495	1340	.	.	58.000000	1276.000000
INDEL	*	SimpleRepeat_homopolymer_ge21_GC_slop5	ALL	*	QUAL	*	0.0		1.0		0	0	2453.000000	0.000000	0.000000	0	.	.	0.000000	0.000000			0	.	.	0.000000	0.000000			0	.	.	0.000000	0.000000			4	.	.	4.000000	0.000000			0	.	.	0.000000	0.000000
INDEL	*	SimpleRepeat_homopolymer_ge21_GC_slop5	PASS	*	QUAL	*	0.0		1.0		0	0	2453.000000	0.000000	0.000000	0	.	.	0.000000	0.000000			0	.	.	0.000000	0.000000			0	.	.	0.000000	0.000000			4	.	.	4.000000	0.000000			0	.	.	0.000000	0.000000
INDEL	*	SimpleRepeat_homopolymer_ge21_slop5	ALL	*	QUAL	*	0.585885	0.55076	0.330674	0.56778	830	153	5039520.000000	173503.000000	0.000000	2253	.	.	42.000000	21.000000		2.0	1320	.	.	34.000000	20.000000		1.7	933	.	.	8.000000	1.000000		8.0	3635	.	.	1746.000000	1648.000000		1.05946601942	1340	.	.	58.000000	1276.000000
INDEL	*	SimpleRepeat_homopolymer_ge21_slop5	PASS	*	QUAL	*	0.585885	0.55076	0.330674	0.56778	830	153	5039520.000000	173503.000000	0.000000	2253	.	.	42.000000	21.000000		2.0	1320	.	.	34.000000	20.000000		1.7	933	.	.	8.000000	1.000000		8.0	3635	.	.	1746.000000	1648.000000		1.05946601942	1340	.	.	58.000000	1276.000000
INDEL	*	SimpleRepeat_imperfecthomopolge11_AT_slop5	ALL	*	QUAL	*	0.722364	0.670653	0.188146	0.695549	2472	328	41925485.000000	2001230.000000	0.000000	9390	.	.	282.000000	148.000000		1.90540540541	6783	.	.	263.000000	143.000000		1.83916083916	2607	.	.	19.000000	5.000000		3.8	12772	.	.	4813.000000	7489.000000		0.64267592469	6954	.	.	430.000000	6493.000000
INDEL	*	SimpleRepeat_imperfecthomopolge11_AT_slop5	PASS	*	QUAL	*	0.722364	0.670653	0.188146	0.695549	2472	328	41925485.000000	2001230.000000	0.000000	9390	.	.	282.000000	148.000000		1.90540540541	6783	.	.	263.000000	143.000000		1.83916083916	2607	.	.	19.000000	5.000000		3.8	12772	.	.	4813.000000	7489.000000		0.64267592469	6954	.	.	430.000000	6493.000000
INDEL	*	SimpleRepeat_imperfecthomopolge11_GC_slop5	ALL	*	QUAL	*	0.610526	0.513274	0.423469	0.557692	70	13	2549394.000000	148047.000000	0.000000	190	.	.	4.000000	3.000000		1.33333333333	116	.	.	4.000000	3.000000		1.33333333333	74	.	.	0.000000	0.000000			392	.	.	205.000000	166.000000		1.23493975904	116	.	.	4.000000	110.000000
INDEL	*	SimpleRepeat_imperfecthomopolge11_GC_slop5	PASS	*	QUAL	*	0.610526	0.513274	0.423469	0.557692	70	13	2549394.000000	148047.000000	0.000000	190	.	.	4.000000	3.000000		1.33333333333	116	.	.	4.000000	3.000000		1.33333333333	74	.	.	0.000000	0.000000			392	.	.	205.000000	166.000000		1.23493975904	116	.	.	4.000000	110.000000
INDEL	*	SimpleRepeat_imperfecthomopolge11_slop5	ALL	*	QUAL	*	0.720088	0.667296	0.19477	0.692687	2542	341	44462862.000000	2148874.000000	0.000000	9578	.	.	286.000000	151.000000		1.8940397351	6897	.	.	267.000000	146.000000		1.82876712329	2681	.	.	19.000000	5.000000		3.8	13154	.	.	5014.000000	7649.000000		0.655510524252	7068	.	.	434.000000	6601.000000
INDEL	*	SimpleRepeat_imperfecthomopolge11_slop5	PASS	*	QUAL	*	0.720088	0.667296	0.19477	0.692687	2542	341	44462862.000000	2148874.000000	0.000000	9578	.	.	286.000000	151.000000		1.8940397351	6897	.	.	267.000000	146.000000		1.82876712329	2681	.	.	19.000000	5.000000		3.8	13154	.	.	5014.000000	7649.000000		0.655510524252	7068	.	.	434.000000	6601.000000
INDEL	*	SimpleRepeat_imperfecthomopolge21_AT_slop5	ALL	*	QUAL	*	0.619275	0.583229	0.358143	0.600712	998	180	10858510.000000	380519.000000	0.000000	2926	.	.	74.000000	39.000000		1.89743589744	1812	.	.	64.000000	36.000000		1.77777777778	1114	.	.	10.000000	3.000000		3.33333333333	4998	.	.	2261.000000	2482.000000		0.91095890411	1871	.	.	116.000000	1748.000000
INDEL	*	SimpleRepeat_imperfecthomopolge21_AT_slop5	PASS	*	QUAL	*	0.619275	0.583229	0.358143	0.600712	998	180	10858510.000000	380519.000000	0.000000	2926	.	.	74.000000	39.000000		1.89743589744	1812	.	.	64.000000	36.000000		1.77777777778	1114	.	.	10.000000	3.000000		3.33333333333	4998	.	.	2261.000000	2482.000000		0.91095890411	1871	.	.	116.000000	1748.000000
INDEL	*	SimpleRepeat_imperfecthomopolge21_GC_slop5	ALL	*	QUAL	*	0.5	0.416667	0.79661	0.454545	6	0	126563.000000	3882.000000	0.000000	10	.	.	0.000000	0.000000			5	.	.	0.000000	0.000000			5	.	.	0.000000	0.000000			59	.	.	37.000000	21.000000		1.7619047619	5	.	.	0.000000	5.000000
INDEL	*	SimpleRepeat_imperfecthomopolge21_GC_slop5	PASS	*	QUAL	*	0.5	0.416667	0.79661	0.454545	6	0	126563.000000	3882.000000	0.000000	10	.	.	0.000000	0.000000			5	.	.	0.000000	0.000000			5	.	.	0.000000	0.000000			59	.	.	37.000000	21.000000		1.7619047619	5	.	.	0.000000	5.000000
INDEL	*	SimpleRepeat_imperfecthomopolge21_slop5	ALL	*	QUAL	*	0.618869	0.582609	0.363259	0.600192	1004	180	10985008.000000	384401.000000	0.000000	2936	.	.	74.000000	39.000000		1.89743589744	1817	.	.	64.000000	36.000000		1.77777777778	1119	.	.	10.000000	3.000000		3.33333333333	5057	.	.	2298.000000	2503.000000		0.918098282062	1876	.	.	116.000000	1753.000000
INDEL	*	SimpleRepeat_imperfecthomopolge21_slop5	PASS	*	QUAL	*	0.618869	0.582609	0.363259	0.600192	1004	180	10985008.000000	384401.000000	0.000000	2936	.	.	74.000000	39.000000		1.89743589744	1817	.	.	64.000000	36.000000		1.77777777778	1119	.	.	10.000000	3.000000		3.33333333333	5057	.	.	2298.000000	2503.000000		0.918098282062	1876	.	.	116.000000	1753.000000
INDEL	*	SimpleRepeat_quadTR_19to49_slop5	ALL	*	QUAL	*	0.756536	0.743274	0.175539	0.749847	281	38	4260126.000000	234666.000000	0.000000	1224	.	.	82.000000	32.000000		2.5625	926	.	.	81.000000	32.000000		2.53125	298	.	.	1.000000	0.000000			1578	.	.	584.000000	962.000000		0.607068607069	967	.	.	121.000000	834.000000
INDEL	*	SimpleRepeat_quadTR_19to49_slop5	PASS	*	QUAL	*	0.756536	0.743274	0.175539	0.749847	281	38	4260126.000000	234666.000000	0.000000	1224	.	.	82.000000	32.000000		2.5625	926	.	.	81.000000	32.000000		2.53125	298	.	.	1.000000	0.000000			1578	.	.	584.000000	962.000000		0.607068607069	967	.	.	121.000000	834.000000
INDEL	*	SimpleRepeat_quadTR_50to149_slop5	ALL	*	QUAL	*	0.489035	0.475309	0.19802	0.482074	219	23	644882.000000	39761.000000	0.000000	456	.	.	12.000000	2.000000		6.0	223	.	.	9.000000	2.000000		4.5	233	.	.	3.000000	0.000000			606	.	.	330.000000	259.000000		1.27413127413	231	.	.	21.000000	210.000000
INDEL	*	SimpleRepeat_quadTR_50to149_slop5	PASS	*	QUAL	*	0.489035	0.475309	0.19802	0.482074	219	23	644882.000000	39761.000000	0.000000	456	.	.	12.000000	2.000000		6.0	223	.	.	9.000000	2.000000		4.5	233	.	.	3.000000	0.000000			606	.	.	330.000000	259.000000		1.27413127413	231	.	.	21.000000	210.000000
INDEL	*	SimpleRepeat_quadTR_ge150_slop5	ALL	*	QUAL	*	0.0	0.0	0.0		0	0	3698.000000	0.000000	0.000000	0	.	.	0.000000	0.000000			0	.	.	0.000000	0.000000			0	.	.	0.000000	0.000000			0	.	.	0.000000	0.000000			0	.	.	0.000000	0.000000
INDEL	*	SimpleRepeat_quadTR_ge150_slop5	PASS	*	QUAL	*	0.0	0.0	0.0		0	0	3698.000000	0.000000	0.000000	0	.	.	0.000000	0.000000			0	.	.	0.000000	0.000000			0	.	.	0.000000	0.000000			0	.	.	0.000000	0.000000			0	.	.	0.000000	0.000000
INDEL	*	SimpleRepeat_triTR_14to49_slop5	ALL	*	QUAL	*	0.762637	0.75	0.152364	0.756266	103	8	3011899.000000	171581.000000	0.000000	455	.	.	18.000000	8.000000		2.25	347	.	.	18.000000	8.000000		2.25	108	.	.	0.000000	0.000000			571	.	.	200.000000	357.000000		0.560224089636	363	.	.	36.000000	325.000000
INDEL	*	SimpleRepeat_triTR_14to49_slop5	PASS	*	QUAL	*	0.762637	0.75	0.152364	0.756266	103	8	3011899.000000	171581.000000	0.000000	455	.	.	18.000000	8.000000		2.25	347	.	.	18.000000	8.000000		2.25	108	.	.	0.000000	0.000000			571	.	.	200.000000	357.000000		0.560224089636	363	.	.	36.000000	325.000000
INDEL	*	SimpleRepeat_triTR_50to149_slop5	ALL	*	QUAL	*	0.45283	0.468085	0.160714	0.460331	19	3	56998.000000	4348.000000	0.000000	53	.	.	1.000000	0.000000			24	.	.	1.000000	0.000000			29	.	.	0.000000	0.000000			56	.	.	31.000000	23.000000		1.34782608696	22	.	.	1.000000	21.000000
INDEL	*	SimpleRepeat_triTR_50to149_slop5	PASS	*	QUAL	*	0.45283	0.468085	0.160714	0.460331	19	3	56998.000000	4348.000000	0.000000	53	.	.	1.000000	0.000000			24	.	.	1.000000	0.000000			29	.	.	0.000000	0.000000			56	.	.	31.000000	23.000000		1.34782608696	22	.	.	1.000000	21.000000
INDEL	*	SimpleRepeat_triTR_ge150_slop5	ALL	*	QUAL	*	0.0		1.0		0	0	2342.000000	0.000000	0.000000	0	.	.	0.000000	0.000000			0	.	.	0.000000	0.000000			0	.	.	0.000000	0.000000			1	.	.	0.000000	1.000000		0.0	0	.	.	0.000000	0.000000
INDEL	*	SimpleRepeat_triTR_ge150_slop5	PASS	*	QUAL	*	0.0		1.0		0	0	2342.000000	0.000000	0.000000	0	.	.	0.000000	0.000000			0	.	.	0.000000	0.000000			0	.	.	0.000000	0.000000			1	.	.	0.000000	1.000000		0.0	0	.	.	0.000000	0.000000
INDEL	*	TS_boundary	ALL	*	QUAL	*	0.666337	0.671628	0.406405	0.668972	298	49	3030848912.000000	161705687.000000	0.000000	1010	.	.	42.000000	17.000000		2.47058823529	673	.	.	39.000000	16.000000		2.4375	337	.	.	3.000000	1.000000		3.0	1811	.	.	848.000000	957.000000		0.886102403344	722	.	.	74.000000	647.000000
INDEL	*	TS_boundary	PASS	*	QUAL	*	0.666337	0.671628	0.406405	0.668972	298	49	3030848912.000000	161705687.000000	0.000000	1010	.	.	42.000000	17.000000		2.47058823529	673	.	.	39.000000	16.000000		2.4375	337	.	.	3.000000	1.000000		3.0	1811	.	.	848.000000	957.000000		0.886102403344	722	.	.	74.000000	647.000000
INDEL	*	TS_contained	ALL	*	QUAL	*	0.76353	0.725631	0.0	0.744098	5225	606	161705687.000000	161705687.000000	0.000000	23263	.	.	758.000000	496.000000		1.52822580645	17762	.	.	730.000000	486.000000		1.50205761317	5501	.	.	28.000000	10.000000		2.8	24970	.	.	7230.000000	17233.000000		0.419543898335	18119	.	.	1016.000000	17048.000000
INDEL	*	TS_contained	PASS	*	QUAL	*	0.76353	0.725631	0.0	0.744098	5225	606	161705687.000000	161705687.000000	0.000000	23263	.	.	758.000000	496.000000		1.52822580645	17762	.	.	730.000000	486.000000		1.50205761317	5501	.	.	28.000000	10.000000		2.8	24970	.	.	7230.000000	17233.000000		0.419543898335	18119	.	.	1016.000000	17048.000000
INDEL	*	VDJ	ALL	*	QUAL	*	0.0	0.0	0.0		0	0	4872786.000000	0.000000	0.000000	0	.	.	0.000000	0.000000			0	.	.	0.000000	0.000000			0	.	.	0.000000	0.000000			0	.	.	0.000000	0.000000			0	.	.	0.000000	0.000000
INDEL	*	VDJ	PASS	*	QUAL	*	0.0	0.0	0.0		0	0	4872786.000000	0.000000	0.000000	0	.	.	0.000000	0.000000			0	.	.	0.000000	0.000000			0	.	.	0.000000	0.000000			0	.	.	0.000000	0.000000			0	.	.	0.000000	0.000000
INDEL	*	allOtherDifficultregions	ALL	*	QUAL	*	0.789474	0.653846	0.963839	0.715288	4	0	83934913.000000	371368.000000	0.000000	19	.	.	0.000000	0.000000			15	.	.	0.000000	0.000000			4	.	.	0.000000	0.000000			719	.	.	332.000000	385.000000		0.862337662338	17	.	.	0.000000	17.000000
INDEL	*	allOtherDifficultregions	PASS	*	QUAL	*	0.789474	0.653846	0.963839	0.715288	4	0	83934913.000000	371368.000000	0.000000	19	.	.	0.000000	0.000000			15	.	.	0.000000	0.000000			4	.	.	0.000000	0.000000			719	.	.	332.000000	385.000000		0.862337662338	17	.	.	0.000000	17.000000
INDEL	*	alldifficultregions	ALL	*	QUAL	*	0.724053	0.683801	0.259948	0.703351	5283	646	624829675.000000	37818029.000000	0.000000	20272	.	.	705.000000	383.000000		1.8407310705	14678	.	.	675.000000	373.000000		1.80965147453	5594	.	.	30.000000	10.000000		3.0	29679	.	.	11181.000000	17774.000000		0.629064926297	15019	.	.	990.000000	13974.000000
INDEL	*	alldifficultregions	PASS	*	QUAL	*	0.724053	0.683801	0.259948	0.703351	5283	646	624829675.000000	37818029.000000	0.000000	20272	.	.	705.000000	383.000000		1.8407310705	14678	.	.	675.000000	373.000000		1.80965147453	5594	.	.	30.000000	10.000000		3.0	29679	.	.	11181.000000	17774.000000		0.629064926297	15019	.	.	990.000000	13974.000000
INDEL	*	alllowmapandsegdupregions	ALL	*	QUAL	*	0.757445	0.694218	0.604208	0.724455	466	83	305705811.000000	21032024.000000	0.000000	2317	.	.	46.000000	21.000000		2.19047619048	1755	.	.	45.000000	21.000000		2.14285714286	562	.	.	1.000000	0.000000			6511	.	.	2675.000000	3728.000000		0.717542918455	1789	.	.	61.000000	1727.000000
INDEL	*	alllowmapandsegdupregions	PASS	*	QUAL	*	0.757445	0.694218	0.604208	0.724455	466	83	305705811.000000	21032024.000000	0.000000	2317	.	.	46.000000	21.000000		2.19047619048	1755	.	.	45.000000	21.000000		2.14285714286	562	.	.	1.000000	0.000000			6511	.	.	2675.000000	3728.000000		0.717542918455	1789	.	.	61.000000	1727.000000
INDEL	*	ancestry_AFR	ALL	*	QUAL	*	0.82329	0.788184	0.073843	0.805355	681	79	931852940.000000	27015346.000000	0.000000	3933	.	.	0.000000	0.000000			3238	.	.	0.000000	0.000000			695	.	.	0.000000	0.000000			4496	.	.	930.000000	3470.000000		0.268011527378	3282	.	.	21.000000	3261.000000
INDEL	*	ancestry_AFR	PASS	*	QUAL	*	0.82329	0.788184	0.073843	0.805355	681	79	931852940.000000	27015346.000000	0.000000	3933	.	.	0.000000	0.000000			3238	.	.	0.000000	0.000000			695	.	.	0.000000	0.000000			4496	.	.	930.000000	3470.000000		0.268011527378	3282	.	.	21.000000	3261.000000
INDEL	*	ancestry_AMR	ALL	*	QUAL	*	0.746492	0.713784	0.078479	0.729772	259	22	248789481.000000	8678518.000000	0.000000	1069	.	.	0.000000	0.000000			798	.	.	0.000000	0.000000			271	.	.	0.000000	0.000000			1236	.	.	362.000000	853.000000		0.424384525205	813	.	.	10.000000	803.000000
INDEL	*	ancestry_AMR	PASS	*	QUAL	*	0.746492	0.713784	0.078479	0.729772	259	22	248789481.000000	8678518.000000	0.000000	1069	.	.	0.000000	0.000000			798	.	.	0.000000	0.000000			271	.	.	0.000000	0.000000			1236	.	.	362.000000	853.000000		0.424384525205	813	.	.	10.000000	803.000000
INDEL	*	ancestry_EAS	ALL	*	QUAL	*	0.791332	0.751131	0.081717	0.770708	122	9	159774241.000000	4597393.000000	0.000000	623	.	.	0.000000	0.000000			493	.	.	0.000000	0.000000			130	.	.	0.000000	0.000000			722	.	.	192.000000	523.000000		0.367112810707	498	.	.	1.000000	497.000000
INDEL	*	ancestry_EAS	PASS	*	QUAL	*	0.791332	0.751131	0.081717	0.770708	122	9	159774241.000000	4597393.000000	0.000000	623	.	.	0.000000	0.000000			493	.	.	0.000000	0.000000			130	.	.	0.000000	0.000000			722	.	.	192.000000	523.000000		0.367112810707	498	.	.	1.000000	497.000000
INDEL	*	ancestry_EUR	ALL	*	QUAL	*	0.750834	0.712146	0.069479	0.730978	1106	94	815477144.000000	34814124.000000	0.000000	4499	.	.	0.000000	0.000000			3378	.	.	0.000000	0.000000			1121	.	.	0.000000	0.000000			5167	.	.	1473.000000	3616.000000		0.40735619469	3424	.	.	20.000000	3404.000000
INDEL	*	ancestry_EUR	PASS	*	QUAL	*	0.750834	0.712146	0.069479	0.730978	1106	94	815477144.000000	34814124.000000	0.000000	4499	.	.	0.000000	0.000000			3378	.	.	0.000000	0.000000			1121	.	.	0.000000	0.000000			5167	.	.	1473.000000	3616.000000		0.40735619469	3424	.	.	20.000000	3404.000000
INDEL	*	ancestry_Neanderthal	ALL	*	QUAL	*	0.8	0.818182	0.083333	0.808989	4	0	25432365.000000	135318.000000	0.000000	20	.	.	0.000000	0.000000			16	.	.	0.000000	0.000000			4	.	.	0.000000	0.000000			24	.	.	8.000000	16.000000		0.5	18	.	.	2.000000	16.000000
INDEL	*	ancestry_Neanderthal	PASS	*	QUAL	*	0.8	0.818182	0.083333	0.808989	4	0	25432365.000000	135318.000000	0.000000	20	.	.	0.000000	0.000000			16	.	.	0.000000	0.000000			4	.	.	0.000000	0.000000			24	.	.	8.000000	16.000000		0.5	18	.	.	2.000000	16.000000
INDEL	*	ancestry_SAS	ALL	*	QUAL	*	0.722714	0.68088	0.061935	0.701174	185	17	149677990.000000	6170987.000000	0.000000	678	.	.	0.000000	0.000000			490	.	.	0.000000	0.000000			188	.	.	0.000000	0.000000			775	.	.	242.000000	524.000000		0.461832061069	495	.	.	4.000000	491.000000
INDEL	*	ancestry_SAS	PASS	*	QUAL	*	0.722714	0.68088	0.061935	0.701174	185	17	149677990.000000	6170987.000000	0.000000	678	.	.	0.000000	0.000000			490	.	.	0.000000	0.000000			188	.	.	0.000000	0.000000			775	.	.	242.000000	524.000000		0.461832061069	495	.	.	4.000000	491.000000
INDEL	*	chrX_PAR	ALL	*	QUAL	*	0.962509	0.970757	0.498406	0.966615	21	25	2778692.000000	1959193.000000	0.000000	1467	.	.	800.000000	513.000000		1.55945419103	1412	.	.	769.000000	502.000000		1.53187250996	55	.	.	31.000000	11.000000		2.81818181818	3136	.	.	2110.000000	937.000000		2.25186766275	1527	.	.	953.000000	519.000000
INDEL	*	chrX_PAR	PASS	*	QUAL	*	0.962509	0.970757	0.498406	0.966615	21	25	2778692.000000	1959193.000000	0.000000	1467	.	.	800.000000	513.000000		1.55945419103	1412	.	.	769.000000	502.000000		1.53187250996	55	.	.	31.000000	11.000000		2.81818181818	3136	.	.	2110.000000	937.000000		2.25186766275	1527	.	.	953.000000	519.000000
INDEL	*	chrX_XTR	ALL	*	QUAL	*	0.772506	0.751465	0.079827	0.761841	177	15	4287238.000000	4258641.000000	0.000000	822	.	.	0.000000	0.000000			635	.	.	0.000000	0.000000			187	.	.	0.000000	0.000000			927	.	.	238.000000	676.000000		0.352071005917	641	.	.	4.000000	637.000000
INDEL	*	chrX_XTR	PASS	*	QUAL	*	0.772506	0.751465	0.079827	0.761841	177	15	4287238.000000	4258641.000000	0.000000	822	.	.	0.000000	0.000000			635	.	.	0.000000	0.000000			187	.	.	0.000000	0.000000			927	.	.	238.000000	676.000000		0.352071005917	641	.	.	4.000000	637.000000
INDEL	*	chrX_ampliconic	ALL	*	QUAL	*	0.542484	0.572368	0.453237	0.557025	42	10	1565209.000000	1198949.000000	0.000000	153	.	.	0.000000	0.000000			83	.	.	0.000000	0.000000			70	.	.	0.000000	0.000000			278	.	.	123.000000	147.000000		0.836734693878	87	.	.	2.000000	85.000000
INDEL	*	chrX_ampliconic	PASS	*	QUAL	*	0.542484	0.572368	0.453237	0.557025	42	10	1565209.000000	1198949.000000	0.000000	153	.	.	0.000000	0.000000			83	.	.	0.000000	0.000000			70	.	.	0.000000	0.000000			278	.	.	123.000000	147.000000		0.836734693878	87	.	.	2.000000	85.000000
INDEL	*	chrX_nonPAR	ALL	*	QUAL	*	0.741981	0.706503	0.172607	0.723807	5407	612	152115542.000000	144390894.000000	0.000000	21917	.	.	0.000000	0.000000			16262	.	.	0.000000	0.000000			5655	.	.	0.000000	0.000000			28307	.	.	8480.000000	19245.000000		0.440633930891	16547	.	.	135.000000	16411.000000
INDEL	*	chrX_nonPAR	PASS	*	QUAL	*	0.741981	0.706503	0.172607	0.723807	5407	612	152115542.000000	144390894.000000	0.000000	21917	.	.	0.000000	0.000000			16262	.	.	0.000000	0.000000			5655	.	.	0.000000	0.000000			28307	.	.	8480.000000	19245.000000		0.440633930891	16547	.	.	135.000000	16411.000000
INDEL	*	chrY_PAR	ALL	*	QUAL	*	0.0	0.0	0.0		0	0	2778692.000000	0.000000	0.000000	0	.	.	0.000000	0.000000			0	.	.	0.000000	0.000000			0	.	.	0.000000	0.000000			0	.	.	0.000000	0.000000			0	.	.	0.000000	0.000000
INDEL	*	chrY_PAR	PASS	*	QUAL	*	0.0	0.0	0.0		0	0	2778692.000000	0.000000	0.000000	0	.	.	0.000000	0.000000			0	.	.	0.000000	0.000000			0	.	.	0.000000	0.000000			0	.	.	0.000000	0.000000			0	.	.	0.000000	0.000000
INDEL	*	chrY_XTR	ALL	*	QUAL	*	0.890323	0.798851	0.13	0.84211	14	5	3400874.000000	3355808.000000	0.000000	155	.	.	0.000000	0.000000			138	.	.	0.000000	0.000000			17	.	.	0.000000	0.000000			200	.	.	46.000000	148.000000		0.310810810811	139	.	.	0.000000	139.000000
INDEL	*	chrY_XTR	PASS	*	QUAL	*	0.890323	0.798851	0.13	0.84211	14	5	3400874.000000	3355808.000000	0.000000	155	.	.	0.000000	0.000000			138	.	.	0.000000	0.000000			17	.	.	0.000000	0.000000			200	.	.	46.000000	148.000000		0.310810810811	139	.	.	0.000000	139.000000
INDEL	*	chrY_ampliconic	ALL	*	QUAL	*	0.76	0.767442	0.788698	0.763703	25	5	9754492.000000	2983576.000000	0.000000	175	.	.	0.000000	0.000000			133	.	.	0.000000	0.000000			42	.	.	0.000000	0.000000			814	.	.	438.000000	349.000000		1.25501432665	132	.	.	0.000000	132.000000
INDEL	*	chrY_ampliconic	PASS	*	QUAL	*	0.76	0.767442	0.788698	0.763703	25	5	9754492.000000	2983576.000000	0.000000	175	.	.	0.000000	0.000000			133	.	.	0.000000	0.000000			42	.	.	0.000000	0.000000			814	.	.	438.000000	349.000000		1.25501432665	132	.	.	0.000000	132.000000
INDEL	*	chrY_nonPAR	ALL	*	QUAL	*	0.856018	0.729781	0.583927	0.787875	95	18	23636356.000000	15199502.000000	0.000000	889	.	.	0.000000	0.000000			761	.	.	0.000000	0.000000			128	.	.	0.000000	0.000000			2526	.	.	1020.000000	1451.000000		0.702963473467	767	.	.	2.000000	765.000000
INDEL	*	chrY_nonPAR	PASS	*	QUAL	*	0.856018	0.729781	0.583927	0.787875	95	18	23636356.000000	15199502.000000	0.000000	889	.	.	0.000000	0.000000			761	.	.	0.000000	0.000000			128	.	.	0.000000	0.000000			2526	.	.	1020.000000	1451.000000		0.702963473467	767	.	.	2.000000	765.000000
INDEL	*	collapsed_duplication_FP_regions	ALL	*	QUAL	*	0.0	0.0	0.0		0	0	8015146.000000	0.000000	0.000000	0	.	.	0.000000	0.000000			0	.	.	0.000000	0.000000			0	.	.	0.000000	0.000000			0	.	.	0.000000	0.000000			0	.	.	0.000000	0.000000
INDEL	*	collapsed_duplication_FP_regions	PASS	*	QUAL	*	0.0	0.0	0.0		0	0	8015146.000000	0.000000	0.000000	0	.	.	0.000000	0.000000			0	.	.	0.000000	0.000000			0	.	.	0.000000	0.000000			0	.	.	0.000000	0.000000			0	.	.	0.000000	0.000000
INDEL	*	contigs_lt500kb	ALL	*	QUAL	*	0.0	0.0	0.0		0	0	26148630.000000	0.000000	0.000000	0	.	.	0.000000	0.000000			0	.	.	0.000000	0.000000			0	.	.	0.000000	0.000000			0	.	.	0.000000	0.000000			0	.	.	0.000000	0.000000
INDEL	*	contigs_lt500kb	PASS	*	QUAL	*	0.0	0.0	0.0		0	0	26148630.000000	0.000000	0.000000	0	.	.	0.000000	0.000000			0	.	.	0.000000	0.000000			0	.	.	0.000000	0.000000			0	.	.	0.000000	0.000000			0	.	.	0.000000	0.000000
INDEL	*	false_duplications_correct_copy	ALL	*	QUAL	*	0.0	0.0	0.0		0	0	1237625.000000	0.000000	0.000000	0	.	.	0.000000	0.000000			0	.	.	0.000000	0.000000			0	.	.	0.000000	0.000000			0	.	.	0.000000	0.000000			0	.	.	0.000000	0.000000
INDEL	*	false_duplications_correct_copy	PASS	*	QUAL	*	0.0	0.0	0.0		0	0	1237625.000000	0.000000	0.000000	0	.	.	0.000000	0.000000			0	.	.	0.000000	0.000000			0	.	.	0.000000	0.000000			0	.	.	0.000000	0.000000			0	.	.	0.000000	0.000000
INDEL	*	false_duplications_incorrect_copy	ALL	*	QUAL	*	0.0	0.0	0.0		0	0	972401.000000	0.000000	0.000000	0	.	.	0.000000	0.000000			0	.	.	0.000000	0.000000			0	.	.	0.000000	0.000000			0	.	.	0.000000	0.000000			0	.	.	0.000000	0.000000
INDEL	*	false_duplications_incorrect_copy	PASS	*	QUAL	*	0.0	0.0	0.0		0	0	972401.000000	0.000000	0.000000	0	.	.	0.000000	0.000000			0	.	.	0.000000	0.000000			0	.	.	0.000000	0.000000			0	.	.	0.000000	0.000000			0	.	.	0.000000	0.000000
INDEL	*	gaps_slop15kb	ALL	*	QUAL	*	0.0		1.0		0	0	11496278.000000	0.000000	0.000000	0	.	.	0.000000	0.000000			0	.	.	0.000000	0.000000			0	.	.	0.000000	0.000000			548	.	.	248.000000	298.000000		0.832214765101	0	.	.	0.000000	0.000000
INDEL	*	gaps_slop15kb	PASS	*	QUAL	*	0.0		1.0		0	0	11496278.000000	0.000000	0.000000	0	.	.	0.000000	0.000000			0	.	.	0.000000	0.000000			0	.	.	0.000000	0.000000			548	.	.	248.000000	298.000000		0.832214765101	0	.	.	0.000000	0.000000
INDEL	*	gc15_slop50	ALL	*	QUAL	*	0.67217	0.648188	0.594641	0.659961	112	44	5303101.000000	300016.000000	0.000000	424	.	.	22.000000	15.000000		1.46666666667	285	.	.	21.000000	15.000000		1.4	139	.	.	1.000000	0.000000			1157	.	.	511.000000	637.000000		0.802197802198	304	.	.	40.000000	264.000000
INDEL	*	gc15_slop50	PASS	*	QUAL	*	0.67217	0.648188	0.594641	0.659961	112	44	5303101.000000	300016.000000	0.000000	424	.	.	22.000000	15.000000		1.46666666667	285	.	.	21.000000	15.000000		1.4	139	.	.	1.000000	0.000000			1157	.	.	511.000000	637.000000		0.802197802198	304	.	.	40.000000	264.000000
INDEL	*	gc15to20_slop50	ALL	*	QUAL	*	0.697941	0.673866	0.309985	0.685692	112	31	14314006.000000	735478.000000	0.000000	437	.	.	6.000000	6.000000		1.0	305	.	.	6.000000	6.000000		1.0	132	.	.	0.000000	0.000000			671	.	.	235.000000	422.000000		0.556872037915	312	.	.	8.000000	304.000000
INDEL	*	gc15to20_slop50	PASS	*	QUAL	*	0.697941	0.673866	0.309985	0.685692	112	31	14314006.000000	735478.000000	0.000000	437	.	.	6.000000	6.000000		1.0	305	.	.	6.000000	6.000000		1.0	132	.	.	0.000000	0.000000			671	.	.	235.000000	422.000000		0.556872037915	312	.	.	8.000000	304.000000
INDEL	*	gc20to25_slop50	ALL	*	QUAL	*	0.73794	0.700855	0.169792	0.718919	387	41	117189860.000000	6162098.000000	0.000000	1534	.	.	27.000000	17.000000		1.58823529412	1132	.	.	26.000000	17.000000		1.52941176471	402	.	.	1.000000	0.000000			1973	.	.	682.000000	1258.000000		0.54213036566	1148	.	.	35.000000	1111.000000
INDEL	*	gc20to25_slop50	PASS	*	QUAL	*	0.73794	0.700855	0.169792	0.718919	387	41	117189860.000000	6162098.000000	0.000000	1534	.	.	27.000000	17.000000		1.58823529412	1132	.	.	26.000000	17.000000		1.52941176471	402	.	.	1.000000	0.000000			1973	.	.	682.000000	1258.000000		0.54213036566	1148	.	.	35.000000	1111.000000
INDEL	*	gc25to30_slop50	ALL	*	QUAL	*	0.763234	0.728952	0.150526	0.7457	1014	104	394144353.000000	23665730.000000	0.000000	4477	.	.	80.000000	53.000000		1.50943396226	3417	.	.	75.000000	50.000000		1.5	1060	.	.	5.000000	3.000000		1.66666666667	5607	.	.	1782.000000	3721.000000		0.478903520559	3472	.	.	118.000000	3348.000000
INDEL	*	gc25to30_slop50	PASS	*	QUAL	*	0.763234	0.728952	0.150526	0.7457	1014	104	394144353.000000	23665730.000000	0.000000	4477	.	.	80.000000	53.000000		1.50943396226	3417	.	.	75.000000	50.000000		1.5	1060	.	.	5.000000	3.000000		1.66666666667	5607	.	.	1782.000000	3721.000000		0.478903520559	3472	.	.	118.000000	3348.000000
INDEL	*	gc30to55_slop50	ALL	*	QUAL	*	0.770159	0.736296	0.234391	0.752847	2885	298	2011401956.000000	117390568.000000	0.000000	13183	.	.	367.000000	269.000000		1.36431226766	10153	.	.	360.000000	267.000000		1.34831460674	3030	.	.	7.000000	2.000000		3.5	18371	.	.	5851.000000	12177.000000		0.480496017081	10356	.	.	487.000000	9848.000000
INDEL	*	gc30to55_slop50	PASS	*	QUAL	*	0.770159	0.736296	0.234391	0.752847	2885	298	2011401956.000000	117390568.000000	0.000000	13183	.	.	367.000000	269.000000		1.36431226766	10153	.	.	360.000000	267.000000		1.34831460674	3030	.	.	7.000000	2.000000		3.5	18371	.	.	5851.000000	12177.000000		0.480496017081	10356	.	.	487.000000	9848.000000
INDEL	*	gc55to60_slop50	ALL	*	QUAL	*	0.733588	0.691604	0.214874	0.711978	858	118	244507530.000000	9502615.000000	0.000000	3397	.	.	178.000000	107.000000		1.66355140187	2492	.	.	166.000000	104.000000		1.59615384615	905	.	.	12.000000	3.000000		4.0	4733	.	.	1873.000000	2696.000000		0.694732937685	2570	.	.	257.000000	2295.000000
INDEL	*	gc55to60_slop50	PASS	*	QUAL	*	0.733588	0.691604	0.214874	0.711978	858	118	244507530.000000	9502615.000000	0.000000	3397	.	.	178.000000	107.000000		1.66355140187	2492	.	.	166.000000	104.000000		1.59615384615	905	.	.	12.000000	3.000000		4.0	4733	.	.	1873.000000	2696.000000		0.694732937685	2570	.	.	257.000000	2295.000000
INDEL	*	gc60to65_slop50	ALL	*	QUAL	*	0.720413	0.675832	0.264111	0.697411	320	41	102791705.000000	2971432.000000	0.000000	1259	.	.	103.000000	44.000000		2.34090909091	907	.	.	99.000000	41.000000		2.41463414634	352	.	.	4.000000	3.000000		1.33333333333	1878	.	.	809.000000	995.000000		0.813065326633	934	.	.	127.000000	798.000000
INDEL	*	gc60to65_slop50	PASS	*	QUAL	*	0.720413	0.675832	0.264111	0.697411	320	41	102791705.000000	2971432.000000	0.000000	1259	.	.	103.000000	44.000000		2.34090909091	907	.	.	99.000000	41.000000		2.41463414634	352	.	.	4.000000	3.000000		1.33333333333	1878	.	.	809.000000	995.000000		0.813065326633	934	.	.	127.000000	798.000000
INDEL	*	gc65to70_slop50	ALL	*	QUAL	*	0.72093	0.653386	0.417633	0.685499	54	9	34883665.000000	775306.000000	0.000000	215	.	.	17.000000	6.000000		2.83333333333	155	.	.	17.000000	5.000000		3.4	60	.	.	0.000000	1.000000		0.0	431	.	.	193.000000	228.000000		0.84649122807	164	.	.	23.000000	141.000000
INDEL	*	gc65to70_slop50	PASS	*	QUAL	*	0.72093	0.653386	0.417633	0.685499	54	9	34883665.000000	775306.000000	0.000000	215	.	.	17.000000	6.000000		2.83333333333	155	.	.	17.000000	5.000000		3.4	60	.	.	0.000000	1.000000		0.0	431	.	.	193.000000	228.000000		0.84649122807	164	.	.	23.000000	141.000000
INDEL	*	gc70to75_slop50	ALL	*	QUAL	*	0.83871	0.75	0.529412	0.791878	10	1	11790706.000000	312838.000000	0.000000	62	.	.	9.000000	3.000000		3.0	52	.	.	8.000000	3.000000		2.66666666667	10	.	.	1.000000	0.000000			153	.	.	78.000000	73.000000		1.06849315068	54	.	.	10.000000	44.000000
INDEL	*	gc70to75_slop50	PASS	*	QUAL	*	0.83871	0.75	0.529412	0.791878	10	1	11790706.000000	312838.000000	0.000000	62	.	.	9.000000	3.000000		3.0	52	.	.	8.000000	3.000000		2.66666666667	10	.	.	1.000000	0.000000			153	.	.	78.000000	73.000000		1.06849315068	54	.	.	10.000000	44.000000
INDEL	*	gc75to80_slop50	ALL	*	QUAL	*	0.827586	0.8	0.7	0.813559	5	0	5248298.000000	130710.000000	0.000000	29	.	.	4.000000	0.000000			24	.	.	4.000000	0.000000			5	.	.	0.000000	0.000000			100	.	.	49.000000	51.000000		0.960784313725	24	.	.	4.000000	20.000000
INDEL	*	gc75to80_slop50	PASS	*	QUAL	*	0.827586	0.8	0.7	0.813559	5	0	5248298.000000	130710.000000	0.000000	29	.	.	4.000000	0.000000			24	.	.	4.000000	0.000000			5	.	.	0.000000	0.000000			100	.	.	49.000000	51.000000		0.960784313725	24	.	.	4.000000	20.000000
INDEL	*	gc80to85_slop50	ALL	*	QUAL	*	0.962963	0.931034	0.585714	0.94673	1	0	2596229.000000	61135.000000	0.000000	27	.	.	0.000000	3.000000		0.0	26	.	.	0.000000	3.000000		0.0	1	.	.	0.000000	0.000000			70	.	.	25.000000	44.000000		0.568181818182	27	.	.	0.000000	27.000000
INDEL	*	gc80to85_slop50	PASS	*	QUAL	*	0.962963	0.931034	0.585714	0.94673	1	0	2596229.000000	61135.000000	0.000000	27	.	.	0.000000	3.000000		0.0	26	.	.	0.000000	3.000000		0.0	1	.	.	0.000000	0.000000			70	.	.	25.000000	44.000000		0.568181818182	27	.	.	0.000000	27.000000
INDEL	*	gc85_slop50	ALL	*	QUAL	*	0.6	0.6	0.545455	0.6	2	0	544746.000000	9625.000000	0.000000	5	.	.	0.000000	0.000000			3	.	.	0.000000	0.000000			2	.	.	0.000000	0.000000			11	.	.	5.000000	5.000000		1.0	3	.	.	0.000000	3.000000
INDEL	*	gc85_slop50	PASS	*	QUAL	*	0.6	0.6	0.545455	0.6	2	0	544746.000000	9625.000000	0.000000	5	.	.	0.000000	0.000000			3	.	.	0.000000	0.000000			2	.	.	0.000000	0.000000			11	.	.	5.000000	5.000000		1.0	3	.	.	0.000000	3.000000
INDEL	*	gclt25orgt65_slop50	ALL	*	QUAL	*	0.725937	0.68907	0.350958	0.707023	678	126	191795155.000000	8484298.000000	0.000000	2722	.	.	84.000000	50.000000		1.68	1976	.	.	81.000000	49.000000		1.65306122449	746	.	.	3.000000	1.000000		3.0	4539	.	.	1761.000000	2708.000000		0.650295420975	2030	.	.	119.000000	1909.000000
INDEL	*	gclt25orgt65_slop50	PASS	*	QUAL	*	0.725937	0.68907	0.350958	0.707023	678	126	191795155.000000	8484298.000000	0.000000	2722	.	.	84.000000	50.000000		1.68	1976	.	.	81.000000	49.000000		1.65306122449	746	.	.	3.000000	1.000000		3.0	4539	.	.	1761.000000	2708.000000		0.650295420975	2030	.	.	119.000000	1909.000000
INDEL	*	gclt30orgt55_slop50	ALL	*	QUAL	*	0.74679	0.708583	0.234433	0.727185	2648	357	923478456.000000	44159021.000000	0.000000	11137	.	.	433.000000	245.000000		1.76734693878	8317	.	.	409.000000	236.000000		1.73305084746	2820	.	.	24.000000	9.000000		2.66666666667	15706	.	.	5799.000000	9527.000000		0.608691088485	8520	.	.	604.000000	7881.000000
INDEL	*	gclt30orgt55_slop50	PASS	*	QUAL	*	0.74679	0.708583	0.234433	0.727185	2648	357	923478456.000000	44159021.000000	0.000000	11137	.	.	433.000000	245.000000		1.76734693878	8317	.	.	409.000000	236.000000		1.73305084746	2820	.	.	24.000000	9.000000		2.66666666667	15706	.	.	5799.000000	9527.000000		0.608691088485	8520	.	.	604.000000	7881.000000
INDEL	*	gnomAD_InbreedingCoeff_slop1bp_merge1000bp	ALL	*	QUAL	*	0.0	0.0	0.0		0	0	13528469.000000	0.000000	0.000000	0	.	.	0.000000	0.000000			0	.	.	0.000000	0.000000			0	.	.	0.000000	0.000000			0	.	.	0.000000	0.000000			0	.	.	0.000000	0.000000
INDEL	*	gnomAD_InbreedingCoeff_slop1bp_merge1000bp	PASS	*	QUAL	*	0.0	0.0	0.0		0	0	13528469.000000	0.000000	0.000000	0	.	.	0.000000	0.000000			0	.	.	0.000000	0.000000			0	.	.	0.000000	0.000000			0	.	.	0.000000	0.000000			0	.	.	0.000000	0.000000
INDEL	*	lowmappabilityall	ALL	*	QUAL	*	0.747899	0.704207	0.690876	0.725396	283	51	248877152.000000	16255256.000000	0.000000	1428	.	.	24.000000	16.000000		1.5	1068	.	.	23.000000	16.000000		1.4375	360	.	.	1.000000	0.000000			4998	.	.	2165.000000	2763.000000		0.783568584872	1088	.	.	31.000000	1057.000000
INDEL	*	lowmappabilityall	PASS	*	QUAL	*	0.747899	0.704207	0.690876	0.725396	283	51	248877152.000000	16255256.000000	0.000000	1428	.	.	24.000000	16.000000		1.5	1068	.	.	23.000000	16.000000		1.4375	360	.	.	1.000000	0.000000			4998	.	.	2165.000000	2763.000000		0.783568584872	1088	.	.	31.000000	1057.000000
INDEL	*	nonunique_l100_m2_e1	ALL	*	QUAL	*	0.747899	0.704207	0.690319	0.725396	283	51	248847175.000000	16255256.000000	0.000000	1428	.	.	24.000000	16.000000		1.5	1068	.	.	23.000000	16.000000		1.4375	360	.	.	1.000000	0.000000			4989	.	.	2160.000000	2759.000000		0.782892352302	1088	.	.	31.000000	1057.000000
INDEL	*	nonunique_l100_m2_e1	PASS	*	QUAL	*	0.747899	0.704207	0.690319	0.725396	283	51	248847175.000000	16255256.000000	0.000000	1428	.	.	24.000000	16.000000		1.5	1068	.	.	23.000000	16.000000		1.4375	360	.	.	1.000000	0.000000			4989	.	.	2160.000000	2759.000000		0.782892352302	1088	.	.	31.000000	1057.000000
INDEL	*	nonunique_l250_m0_e0	ALL	*	QUAL	*	0.593407	0.54902	0.899804	0.570351	51	10	89246199.000000	3069451.000000	0.000000	182	.	.	0.000000	0.000000			108	.	.	0.000000	0.000000			74	.	.	0.000000	0.000000			2036	.	.	948.000000	1071.000000		0.885154061625	112	.	.	0.000000	112.000000
INDEL	*	nonunique_l250_m0_e0	PASS	*	QUAL	*	0.593407	0.54902	0.899804	0.570351	51	10	89246199.000000	3069451.000000	0.000000	182	.	.	0.000000	0.000000			108	.	.	0.000000	0.000000			74	.	.	0.000000	0.000000			2036	.	.	948.000000	1071.000000		0.885154061625	112	.	.	0.000000	112.000000
INDEL	*	notinAllHomopolymers_ge7bp_imperfectge11bp_slop5	ALL	*	QUAL	*	0.773417	0.755499	0.286076	0.764353	2626	300	2850902975.000000	157081690.000000	0.000000	12384	.	.	456.000000	331.000000		1.37764350453	9578	.	.	447.000000	325.000000		1.37538461538	2806	.	.	9.000000	6.000000		1.5	18149	.	.	5938.000000	11993.000000		0.49512215459	9789	.	.	591.000000	9178.000000
INDEL	*	notinAllHomopolymers_ge7bp_imperfectge11bp_slop5	PASS	*	QUAL	*	0.773417	0.755499	0.286076	0.764353	2626	300	2850902975.000000	157081690.000000	0.000000	12384	.	.	456.000000	331.000000		1.37764350453	9578	.	.	447.000000	325.000000		1.37538461538	2806	.	.	9.000000	6.000000		1.5	18149	.	.	5938.000000	11993.000000		0.49512215459	9789	.	.	591.000000	9178.000000
INDEL	*	notinAllTandemRepeatsandHomopolymers_slop5	ALL	*	QUAL	*	0.933672	0.921457	0.11023	0.927525	323	10	2682532985.000000	151863789.000000	0.000000	5111	.	.	123.000000	152.000000		0.809210526316	4772	.	.	122.000000	151.000000		0.807947019868	339	.	.	1.000000	1.000000		1.0	5924	.	.	805.000000	5116.000000		0.15734949179	4857	.	.	130.000000	4726.000000
INDEL	*	notinAllTandemRepeatsandHomopolymers_slop5	PASS	*	QUAL	*	0.933672	0.921457	0.11023	0.927525	323	10	2682532985.000000	151863789.000000	0.000000	5111	.	.	123.000000	152.000000		0.809210526316	4772	.	.	122.000000	151.000000		0.807947019868	339	.	.	1.000000	1.000000		1.0	5924	.	.	805.000000	5116.000000		0.15734949179	4857	.	.	130.000000	4726.000000
INDEL	*	notinallTandemRepeats	ALL	*	QUAL	*	0.800176	0.756682	0.156525	0.777821	3247	367	2766510422.000000	156331688.000000	0.000000	17060	.	.	467.000000	335.000000		1.39402985075	13651	.	.	444.000000	329.000000		1.34954407295	3409	.	.	23.000000	6.000000		3.83333333333	21824	.	.	6522.000000	14791.000000		0.440943817186	13929	.	.	629.000000	13263.000000
INDEL	*	notinallTandemRepeats	PASS	*	QUAL	*	0.800176	0.756682	0.156525	0.777821	3247	367	2766510422.000000	156331688.000000	0.000000	17060	.	.	467.000000	335.000000		1.39402985075	13651	.	.	444.000000	329.000000		1.34954407295	3409	.	.	23.000000	6.000000		3.83333333333	21824	.	.	6522.000000	14791.000000		0.440943817186	13929	.	.	629.000000	13263.000000
INDEL	*	notinalldifficultregions	ALL	*	QUAL	*	0.938878	0.93664	0.058279	0.937758	239	9	2310050737.000000	123731560.000000	0.000000	3992	.	.	97.000000	130.000000		0.746153846154	3748	.	.	96.000000	129.000000		0.744186046512	244	.	.	1.000000	1.000000		1.0	4324	.	.	444.000000	3878.000000		0.114492006189	3814	.	.	101.000000	3712.000000
INDEL	*	notinalldifficultregions	PASS	*	QUAL	*	0.938878	0.93664	0.058279	0.937758	239	9	2310050737.000000	123731560.000000	0.000000	3992	.	.	97.000000	130.000000		0.746153846154	3748	.	.	96.000000	129.000000		0.744186046512	244	.	.	1.000000	1.000000		1.0	4324	.	.	444.000000	3878.000000		0.114492006189	3814	.	.	101.000000	3712.000000
INDEL	*	notinalllowmapandsegdupregions	ALL	*	QUAL	*	0.759746	0.726823	0.147518	0.74292	5048	573	2629174601.000000	140517565.000000	0.000000	21931	.	.	756.000000	494.000000		1.53036437247	16662	.	.	726.000000	483.000000		1.50310559006	5269	.	.	30.000000	11.000000		2.72727272727	27495	.	.	8967.000000	17918.000000		0.500446478402	17036	.	.	1032.000000	15949.000000
INDEL	*	notinalllowmapandsegdupregions	PASS	*	QUAL	*	0.759746	0.726823	0.147518	0.74292	5048	573	2629174601.000000	140517565.000000	0.000000	21931	.	.	756.000000	494.000000		1.53036437247	16662	.	.	726.000000	483.000000		1.50310559006	5269	.	.	30.000000	11.000000		2.72727272727	27495	.	.	8967.000000	17918.000000		0.500446478402	17036	.	.	1032.000000	15949.000000
INDEL	*	notinlowmappabilityall	ALL	*	QUAL	*	0.760139	0.724723	0.156673	0.742008	5230	605	2686003260.000000	145294333.000000	0.000000	22809	.	.	777.000000	499.000000		1.55711422846	17338	.	.	747.000000	488.000000		1.53073770492	5471	.	.	30.000000	11.000000		2.72727272727	29003	.	.	9483.000000	18873.000000		0.502463837228	17726	.	.	1061.000000	16609.000000
INDEL	*	notinlowmappabilityall	PASS	*	QUAL	*	0.760139	0.724723	0.156673	0.742008	5230	605	2686003260.000000	145294333.000000	0.000000	22809	.	.	777.000000	499.000000		1.55711422846	17338	.	.	747.000000	488.000000		1.53073770492	5471	.	.	30.000000	11.000000		2.72727272727	29003	.	.	9483.000000	18873.000000		0.502463837228	17726	.	.	1061.000000	16609.000000
INDEL	*	notinrefseq_cds	ALL	*	QUAL	*	0.759449	0.72339	0.233038	0.740981	5521	654	2900663794.000000	160260054.000000	0.000000	24261	.	.	800.000000	513.000000		1.55945419103	18425	.	.	769.000000	502.000000		1.53187250996	5836	.	.	31.000000	11.000000		2.81818181818	33943	.	.	11598.000000	21619.000000		0.536472547296	18832	.	.	1090.000000	17686.000000
INDEL	*	notinrefseq_cds	PASS	*	QUAL	*	0.759449	0.72339	0.233038	0.740981	5521	654	2900663794.000000	160260054.000000	0.000000	24261	.	.	800.000000	513.000000		1.55945419103	18425	.	.	769.000000	502.000000		1.53187250996	5836	.	.	31.000000	11.000000		2.81818181818	33943	.	.	11598.000000	21619.000000		0.536472547296	18832	.	.	1090.000000	17686.000000
INDEL	*	notinsatellites_slop5	ALL	*	QUAL	*	0.759505	0.724223	0.201867	0.741444	5517	655	2859227003.000000	160748816.000000	0.000000	24250	.	.	800.000000	513.000000		1.55945419103	18418	.	.	769.000000	502.000000		1.53187250996	5832	.	.	31.000000	11.000000		2.81818181818	32566	.	.	11165.000000	20678.000000		0.539945836154	18824	.	.	1090.000000	17678.000000
INDEL	*	notinsatellites_slop5	PASS	*	QUAL	*	0.759505	0.724223	0.201867	0.741444	5517	655	2859227003.000000	160748816.000000	0.000000	24250	.	.	800.000000	513.000000		1.55945419103	18418	.	.	769.000000	502.000000		1.53187250996	5832	.	.	31.000000	11.000000		2.81818181818	32566	.	.	11165.000000	20678.000000		0.539945836154	18824	.	.	1090.000000	17678.000000
INDEL	*	notinsegdups	ALL	*	QUAL	*	0.760114	0.727367	0.199767	0.74338	5169	596	2768020068.000000	147018154.000000	0.000000	22544	.	.	777.000000	505.000000		1.53861386139	17136	.	.	746.000000	494.000000		1.51012145749	5408	.	.	31.000000	11.000000		2.81818181818	30105	.	.	9947.000000	19518.000000		0.50963213444	17523	.	.	1059.000000	16409.000000
INDEL	*	notinsegdups	PASS	*	QUAL	*	0.760114	0.727367	0.199767	0.74338	5169	596	2768020068.000000	147018154.000000	0.000000	22544	.	.	777.000000	505.000000		1.53861386139	17136	.	.	746.000000	494.000000		1.51012145749	5408	.	.	31.000000	11.000000		2.81818181818	30105	.	.	9947.000000	19518.000000		0.50963213444	17523	.	.	1059.000000	16409.000000
INDEL	*	notinsegdups_gt10kb	ALL	*	QUAL	*	0.761009	0.728062	0.203263	0.744171	5200	602	2783039507.000000	148484909.000000	0.000000	22754	.	.	781.000000	510.000000		1.53137254902	17316	.	.	750.000000	499.000000		1.50300601202	5438	.	.	31.000000	11.000000		2.81818181818	30522	.	.	10091.000000	19784.000000		0.510058633239	17705	.	.	1067.000000	16583.000000
INDEL	*	notinsegdups_gt10kb	PASS	*	QUAL	*	0.761009	0.728062	0.203263	0.744171	5200	602	2783039507.000000	148484909.000000	0.000000	22754	.	.	781.000000	510.000000		1.53137254902	17316	.	.	750.000000	499.000000		1.50300601202	5438	.	.	31.000000	11.000000		2.81818181818	30522	.	.	10091.000000	19784.000000		0.510058633239	17705	.	.	1067.000000	16583.000000
INDEL	*	population_CNV_FP_regions	ALL	*	QUAL	*	1.0	0.5	0.972603	0.666667	0	0	11067115.000000	34004.000000	0.000000	1	.	.	0.000000	0.000000			1	.	.	0.000000	0.000000			0	.	.	0.000000	0.000000			73	.	.	55.000000	18.000000		3.05555555556	1	.	.	0.000000	1.000000
INDEL	*	population_CNV_FP_regions	PASS	*	QUAL	*	1.0	0.5	0.972603	0.666667	0	0	11067115.000000	34004.000000	0.000000	1	.	.	0.000000	0.000000			1	.	.	0.000000	0.000000			0	.	.	0.000000	0.000000			73	.	.	55.000000	18.000000		3.05555555556	1	.	.	0.000000	1.000000
INDEL	*	refseq_cds	ALL	*	QUAL	*	0.833333	0.75	0.538462	0.789474	2	1	34216554.000000	1289533.000000	0.000000	12	.	.	0.000000	0.000000			10	.	.	0.000000	0.000000			2	.	.	0.000000	0.000000			26	.	.	12.000000	14.000000		0.857142857143	9	.	.	0.000000	9.000000
INDEL	*	refseq_cds	PASS	*	QUAL	*	0.833333	0.75	0.538462	0.789474	2	1	34216554.000000	1289533.000000	0.000000	12	.	.	0.000000	0.000000			10	.	.	0.000000	0.000000			2	.	.	0.000000	0.000000			26	.	.	12.000000	14.000000		0.857142857143	9	.	.	0.000000	9.000000
INDEL	*	satellites_slop5	ALL	*	QUAL	*	0.73913	0.320755	0.962224	0.447368	6	0	75653409.000000	800773.000000	0.000000	23	.	.	0.000000	0.000000			17	.	.	0.000000	0.000000			6	.	.	0.000000	0.000000			1403	.	.	445.000000	955.000000		0.465968586387	17	.	.	0.000000	17.000000
INDEL	*	satellites_slop5	PASS	*	QUAL	*	0.73913	0.320755	0.962224	0.447368	6	0	75653409.000000	800773.000000	0.000000	23	.	.	0.000000	0.000000			17	.	.	0.000000	0.000000			6	.	.	0.000000	0.000000			1403	.	.	445.000000	955.000000		0.465968586387	17	.	.	0.000000	17.000000
INDEL	*	segdups	ALL	*	QUAL	*	0.751157	0.674347	0.494434	0.710683	354	59	166860344.000000	14531435.000000	0.000000	1728	.	.	23.000000	8.000000		2.875	1298	.	.	23.000000	8.000000		2.875	430	.	.	0.000000	0.000000			3863	.	.	1663.000000	2114.000000		0.786660359508	1317	.	.	31.000000	1285.000000
INDEL	*	segdups	PASS	*	QUAL	*	0.751157	0.674347	0.494434	0.710683	354	59	166860344.000000	14531435.000000	0.000000	1728	.	.	23.000000	8.000000		2.875	1298	.	.	23.000000	8.000000		2.875	430	.	.	0.000000	0.000000			3863	.	.	1663.000000	2114.000000		0.786660359508	1317	.	.	31.000000	1285.000000
INDEL	*	segdups_gt10kb	ALL	*	QUAL	*	0.736669	0.657788	0.498985	0.694997	323	53	151840905.000000	13064680.000000	0.000000	1519	.	.	19.000000	3.000000		6.33333333333	1119	.	.	19.000000	3.000000		6.33333333333	400	.	.	0.000000	0.000000			3447	.	.	1519.000000	1849.000000		0.821525148729	1136	.	.	23.000000	1112.000000
INDEL	*	segdups_gt10kb	PASS	*	QUAL	*	0.736669	0.657788	0.498985	0.694997	323	53	151840905.000000	13064680.000000	0.000000	1519	.	.	19.000000	3.000000		6.33333333333	1119	.	.	19.000000	3.000000		6.33333333333	400	.	.	0.000000	0.000000			3447	.	.	1519.000000	1849.000000		0.821525148729	1136	.	.	23.000000	1112.000000
INDEL	C16_PLUS	*	ALL	*	QUAL	*	1.0	0.0	0.0	0.0	0	0	210127318	161705687.000000	0.000000	2	.	.	0.000000	0.000000			2	.	.	0.000000	0.000000			0	.	.	0.000000	0.000000			0	.	.	0.000000	0.000000			0	.	.	0.000000	0.000000
INDEL	C16_PLUS	*	PASS	*	QUAL	*	1.0	0.0	0.0	0.0	0	0	210127318	161705687.000000	0.000000	2	.	.	0.000000	0.000000			2	.	.	0.000000	0.000000			0	.	.	0.000000	0.000000			0	.	.	0.000000	0.000000			0	.	.	0.000000	0.000000
INDEL	C16_PLUS	AllAutosomes	ALL	*	QUAL	*	0.0	0.0	0.0		0	0	2756349822.000000	0.000000	0.000000	0	.	.	0.000000	0.000000			0	.	.	0.000000	0.000000			0	.	.	0.000000	0.000000			0	.	.	0.000000	0.000000			0	.	.	0.000000	0.000000
INDEL	C16_PLUS	AllAutosomes	PASS	*	QUAL	*	0.0	0.0	0.0		0	0	2756349822.000000	0.000000	0.000000	0	.	.	0.000000	0.000000			0	.	.	0.000000	0.000000			0	.	.	0.000000	0.000000			0	.	.	0.000000	0.000000			0	.	.	0.000000	0.000000
INDEL	C16_PLUS	AllHomopolymers_ge7bp_imperfectge11bp_slop5	ALL	*	QUAL	*	0.0	0.0	0.0		0	0	83977437.000000	4467899.000000	0.000000	0	.	.	0.000000	0.000000			0	.	.	0.000000	0.000000			0	.	.	0.000000	0.000000			0	.	.	0.000000	0.000000			0	.	.	0.000000	0.000000
INDEL	C16_PLUS	AllHomopolymers_ge7bp_imperfectge11bp_slop5	PASS	*	QUAL	*	0.0	0.0	0.0		0	0	83977437.000000	4467899.000000	0.000000	0	.	.	0.000000	0.000000			0	.	.	0.000000	0.000000			0	.	.	0.000000	0.000000			0	.	.	0.000000	0.000000			0	.	.	0.000000	0.000000
INDEL	C16_PLUS	AllTandemRepeats	ALL	*	QUAL	*	1.0	0.0	0.0	0.0	0	0	168369990.000000	5217901.000000	0.000000	2	.	.	0.000000	0.000000			2	.	.	0.000000	0.000000			0	.	.	0.000000	0.000000			0	.	.	0.000000	0.000000			0	.	.	0.000000	0.000000
INDEL	C16_PLUS	AllTandemRepeats	PASS	*	QUAL	*	1.0	0.0	0.0	0.0	0	0	168369990.000000	5217901.000000	0.000000	2	.	.	0.000000	0.000000			2	.	.	0.000000	0.000000			0	.	.	0.000000	0.000000			0	.	.	0.000000	0.000000			0	.	.	0.000000	0.000000
INDEL	C16_PLUS	AllTandemRepeats_201to10000bp_slop5	ALL	*	QUAL	*	1.0	0.0	0.0	0.0	0	0	40176355.000000	2000302.000000	0.000000	1	.	.	0.000000	0.000000			1	.	.	0.000000	0.000000			0	.	.	0.000000	0.000000			0	.	.	0.000000	0.000000			0	.	.	0.000000	0.000000
INDEL	C16_PLUS	AllTandemRepeats_201to10000bp_slop5	PASS	*	QUAL	*	1.0	0.0	0.0	0.0	0	0	40176355.000000	2000302.000000	0.000000	1	.	.	0.000000	0.000000			1	.	.	0.000000	0.000000			0	.	.	0.000000	0.000000			0	.	.	0.000000	0.000000			0	.	.	0.000000	0.000000
INDEL	C16_PLUS	AllTandemRepeats_51to200bp_slop5	ALL	*	QUAL	*	1.0	0.0	0.0	0.0	0	0	25887961.000000	1374554.000000	0.000000	1	.	.	0.000000	0.000000			1	.	.	0.000000	0.000000			0	.	.	0.000000	0.000000			0	.	.	0.000000	0.000000			0	.	.	0.000000	0.000000
INDEL	C16_PLUS	AllTandemRepeats_51to200bp_slop5	PASS	*	QUAL	*	1.0	0.0	0.0	0.0	0	0	25887961.000000	1374554.000000	0.000000	1	.	.	0.000000	0.000000			1	.	.	0.000000	0.000000			0	.	.	0.000000	0.000000			0	.	.	0.000000	0.000000			0	.	.	0.000000	0.000000
INDEL	C16_PLUS	AllTandemRepeats_ge10001bp_slop5	ALL	*	QUAL	*	0.0	0.0	0.0		0	0	73296207.000000	323355.000000	0.000000	0	.	.	0.000000	0.000000			0	.	.	0.000000	0.000000			0	.	.	0.000000	0.000000			0	.	.	0.000000	0.000000			0	.	.	0.000000	0.000000
INDEL	C16_PLUS	AllTandemRepeats_ge10001bp_slop5	PASS	*	QUAL	*	0.0	0.0	0.0		0	0	73296207.000000	323355.000000	0.000000	0	.	.	0.000000	0.000000			0	.	.	0.000000	0.000000			0	.	.	0.000000	0.000000			0	.	.	0.000000	0.000000			0	.	.	0.000000	0.000000
INDEL	C16_PLUS	AllTandemRepeats_ge101bp_slop5	ALL	*	QUAL	*	1.0	0.0	0.0	0.0	0	0	123639327.000000	2872179.000000	0.000000	1	.	.	0.000000	0.000000			1	.	.	0.000000	0.000000			0	.	.	0.000000	0.000000			0	.	.	0.000000	0.000000			0	.	.	0.000000	0.000000
INDEL	C16_PLUS	AllTandemRepeats_ge101bp_slop5	PASS	*	QUAL	*	1.0	0.0	0.0	0.0	0	0	123639327.000000	2872179.000000	0.000000	1	.	.	0.000000	0.000000			1	.	.	0.000000	0.000000			0	.	.	0.000000	0.000000			0	.	.	0.000000	0.000000			0	.	.	0.000000	0.000000
INDEL	C16_PLUS	AllTandemRepeats_le50bp_slop5	ALL	*	QUAL	*	0.0	0.0	0.0		0	0	29009467.000000	1519690.000000	0.000000	0	.	.	0.000000	0.000000			0	.	.	0.000000	0.000000			0	.	.	0.000000	0.000000			0	.	.	0.000000	0.000000			0	.	.	0.000000	0.000000
INDEL	C16_PLUS	AllTandemRepeats_le50bp_slop5	PASS	*	QUAL	*	0.0	0.0	0.0		0	0	29009467.000000	1519690.000000	0.000000	0	.	.	0.000000	0.000000			0	.	.	0.000000	0.000000			0	.	.	0.000000	0.000000			0	.	.	0.000000	0.000000			0	.	.	0.000000	0.000000
INDEL	C16_PLUS	AllTandemRepeatsandHomopolymers_slop5	ALL	*	QUAL	*	1.0	0.0	0.0	0.0	0	0	252347427.000000	9685800.000000	0.000000	2	.	.	0.000000	0.000000			2	.	.	0.000000	0.000000			0	.	.	0.000000	0.000000			0	.	.	0.000000	0.000000			0	.	.	0.000000	0.000000
INDEL	C16_PLUS	AllTandemRepeatsandHomopolymers_slop5	PASS	*	QUAL	*	1.0	0.0	0.0	0.0	0	0	252347427.000000	9685800.000000	0.000000	2	.	.	0.000000	0.000000			2	.	.	0.000000	0.000000			0	.	.	0.000000	0.000000			0	.	.	0.000000	0.000000			0	.	.	0.000000	0.000000
INDEL	C16_PLUS	BadPromoters	ALL	*	QUAL	*	0.0	0.0	0.0		0	0	197273.000000	6383.000000	0.000000	0	.	.	0.000000	0.000000			0	.	.	0.000000	0.000000			0	.	.	0.000000	0.000000			0	.	.	0.000000	0.000000			0	.	.	0.000000	0.000000
INDEL	C16_PLUS	BadPromoters	PASS	*	QUAL	*	0.0	0.0	0.0		0	0	197273.000000	6383.000000	0.000000	0	.	.	0.000000	0.000000			0	.	.	0.000000	0.000000			0	.	.	0.000000	0.000000			0	.	.	0.000000	0.000000			0	.	.	0.000000	0.000000
INDEL	C16_PLUS	CMRGv1.00_duplicationinKMT2C	ALL	*	QUAL	*	0.0	0.0	0.0		0	0	17000.000000	0.000000	0.000000	0	.	.	0.000000	0.000000			0	.	.	0.000000	0.000000			0	.	.	0.000000	0.000000			0	.	.	0.000000	0.000000			0	.	.	0.000000	0.000000
INDEL	C16_PLUS	CMRGv1.00_duplicationinKMT2C	PASS	*	QUAL	*	0.0	0.0	0.0		0	0	17000.000000	0.000000	0.000000	0	.	.	0.000000	0.000000			0	.	.	0.000000	0.000000			0	.	.	0.000000	0.000000			0	.	.	0.000000	0.000000			0	.	.	0.000000	0.000000
INDEL	C16_PLUS	CMRGv1.00_falselyduplicatedgenes	ALL	*	QUAL	*	0.0	0.0	0.0		0	0	93071.000000	0.000000	0.000000	0	.	.	0.000000	0.000000			0	.	.	0.000000	0.000000			0	.	.	0.000000	0.000000			0	.	.	0.000000	0.000000			0	.	.	0.000000	0.000000
INDEL	C16_PLUS	CMRGv1.00_falselyduplicatedgenes	PASS	*	QUAL	*	0.0	0.0	0.0		0	0	93071.000000	0.000000	0.000000	0	.	.	0.000000	0.000000			0	.	.	0.000000	0.000000			0	.	.	0.000000	0.000000			0	.	.	0.000000	0.000000			0	.	.	0.000000	0.000000
INDEL	C16_PLUS	HG001_v4.2.1_CNV_CCSandONT_elliptical_outlier	ALL	*	QUAL	*	0.0	0.0	0.0		0	0	25553295.000000	0.000000	0.000000	0	.	.	0.000000	0.000000			0	.	.	0.000000	0.000000			0	.	.	0.000000	0.000000			0	.	.	0.000000	0.000000			0	.	.	0.000000	0.000000
INDEL	C16_PLUS	HG001_v4.2.1_CNV_CCSandONT_elliptical_outlier	PASS	*	QUAL	*	0.0	0.0	0.0		0	0	25553295.000000	0.000000	0.000000	0	.	.	0.000000	0.000000			0	.	.	0.000000	0.000000			0	.	.	0.000000	0.000000			0	.	.	0.000000	0.000000			0	.	.	0.000000	0.000000
INDEL	C16_PLUS	HG001_v4.2.1_CNV_mrcanavarIllumina_CCShighcov_ONThighcov_intersection	ALL	*	QUAL	*	0.0	0.0	0.0		0	0	8956539.000000	8035.000000	0.000000	0	.	.	0.000000	0.000000			0	.	.	0.000000	0.000000			0	.	.	0.000000	0.000000			0	.	.	0.000000	0.000000			0	.	.	0.000000	0.000000
INDEL	C16_PLUS	HG001_v4.2.1_CNV_mrcanavarIllumina_CCShighcov_ONThighcov_intersection	PASS	*	QUAL	*	0.0	0.0	0.0		0	0	8956539.000000	8035.000000	0.000000	0	.	.	0.000000	0.000000			0	.	.	0.000000	0.000000			0	.	.	0.000000	0.000000			0	.	.	0.000000	0.000000			0	.	.	0.000000	0.000000
INDEL	C16_PLUS	HG001_v4.2.1_CNVsandSVs	ALL	*	QUAL	*	0.0	0.0	0.0		0	0	122746566.000000	8035.000000	0.000000	0	.	.	0.000000	0.000000			0	.	.	0.000000	0.000000			0	.	.	0.000000	0.000000			0	.	.	0.000000	0.000000			0	.	.	0.000000	0.000000
INDEL	C16_PLUS	HG001_v4.2.1_CNVsandSVs	PASS	*	QUAL	*	0.0	0.0	0.0		0	0	122746566.000000	8035.000000	0.000000	0	.	.	0.000000	0.000000			0	.	.	0.000000	0.000000			0	.	.	0.000000	0.000000			0	.	.	0.000000	0.000000			0	.	.	0.000000	0.000000
INDEL	C16_PLUS	HG001_v4.2.1_SV_pbsv_hifiasm_dipcall_svanalyzer_slop25percent	ALL	*	QUAL	*	0.0	0.0	0.0		0	0	103949908.000000	0.000000	0.000000	0	.	.	0.000000	0.000000			0	.	.	0.000000	0.000000			0	.	.	0.000000	0.000000			0	.	.	0.000000	0.000000			0	.	.	0.000000	0.000000
INDEL	C16_PLUS	HG001_v4.2.1_SV_pbsv_hifiasm_dipcall_svanalyzer_slop25percent	PASS	*	QUAL	*	0.0	0.0	0.0		0	0	103949908.000000	0.000000	0.000000	0	.	.	0.000000	0.000000			0	.	.	0.000000	0.000000			0	.	.	0.000000	0.000000			0	.	.	0.000000	0.000000			0	.	.	0.000000	0.000000
INDEL	C16_PLUS	HG001_v4.2.1_comphetindel10bp_slop50	ALL	*	QUAL	*	0.0	0.0	0.0		0	0	4999831.000000	0.000000	0.000000	0	.	.	0.000000	0.000000			0	.	.	0.000000	0.000000			0	.	.	0.000000	0.000000			0	.	.	0.000000	0.000000			0	.	.	0.000000	0.000000
INDEL	C16_PLUS	HG001_v4.2.1_comphetindel10bp_slop50	PASS	*	QUAL	*	0.0	0.0	0.0		0	0	4999831.000000	0.000000	0.000000	0	.	.	0.000000	0.000000			0	.	.	0.000000	0.000000			0	.	.	0.000000	0.000000			0	.	.	0.000000	0.000000			0	.	.	0.000000	0.000000
INDEL	C16_PLUS	HG001_v4.2.1_comphetsnp10bp_slop50	ALL	*	QUAL	*	0.0	0.0	0.0		0	0	2598497.000000	0.000000	0.000000	0	.	.	0.000000	0.000000			0	.	.	0.000000	0.000000			0	.	.	0.000000	0.000000			0	.	.	0.000000	0.000000			0	.	.	0.000000	0.000000
INDEL	C16_PLUS	HG001_v4.2.1_comphetsnp10bp_slop50	PASS	*	QUAL	*	0.0	0.0	0.0		0	0	2598497.000000	0.000000	0.000000	0	.	.	0.000000	0.000000			0	.	.	0.000000	0.000000			0	.	.	0.000000	0.000000			0	.	.	0.000000	0.000000			0	.	.	0.000000	0.000000
INDEL	C16_PLUS	HG001_v4.2.1_complexandSVs	ALL	*	QUAL	*	0.0	0.0	0.0		0	0	142879407.000000	8035.000000	0.000000	0	.	.	0.000000	0.000000			0	.	.	0.000000	0.000000			0	.	.	0.000000	0.000000			0	.	.	0.000000	0.000000			0	.	.	0.000000	0.000000
INDEL	C16_PLUS	HG001_v4.2.1_complexandSVs	PASS	*	QUAL	*	0.0	0.0	0.0		0	0	142879407.000000	8035.000000	0.000000	0	.	.	0.000000	0.000000			0	.	.	0.000000	0.000000			0	.	.	0.000000	0.000000			0	.	.	0.000000	0.000000			0	.	.	0.000000	0.000000
INDEL	C16_PLUS	HG001_v4.2.1_complexandSVs_alldifficultregions	ALL	*	QUAL	*	1.0	0.0	0.0	0.0	0	0	680758836.000000	35379776.000000	0.000000	2	.	.	0.000000	0.000000			2	.	.	0.000000	0.000000			0	.	.	0.000000	0.000000			0	.	.	0.000000	0.000000			0	.	.	0.000000	0.000000
INDEL	C16_PLUS	HG001_v4.2.1_complexandSVs_alldifficultregions	PASS	*	QUAL	*	1.0	0.0	0.0	0.0	0	0	680758836.000000	35379776.000000	0.000000	2	.	.	0.000000	0.000000			2	.	.	0.000000	0.000000			0	.	.	0.000000	0.000000			0	.	.	0.000000	0.000000			0	.	.	0.000000	0.000000
INDEL	C16_PLUS	HG001_v4.2.1_complexindel10bp_slop50	ALL	*	QUAL	*	0.0	0.0	0.0		0	0	2165851.000000	0.000000	0.000000	0	.	.	0.000000	0.000000			0	.	.	0.000000	0.000000			0	.	.	0.000000	0.000000			0	.	.	0.000000	0.000000			0	.	.	0.000000	0.000000
INDEL	C16_PLUS	HG001_v4.2.1_complexindel10bp_slop50	PASS	*	QUAL	*	0.0	0.0	0.0		0	0	2165851.000000	0.000000	0.000000	0	.	.	0.000000	0.000000			0	.	.	0.000000	0.000000			0	.	.	0.000000	0.000000			0	.	.	0.000000	0.000000			0	.	.	0.000000	0.000000
INDEL	C16_PLUS	HG001_v4.2.1_inversions_slop25percent	ALL	*	QUAL	*	0.0	0.0	0.0		0	0	4271107.000000	0.000000	0.000000	0	.	.	0.000000	0.000000			0	.	.	0.000000	0.000000			0	.	.	0.000000	0.000000			0	.	.	0.000000	0.000000			0	.	.	0.000000	0.000000
INDEL	C16_PLUS	HG001_v4.2.1_inversions_slop25percent	PASS	*	QUAL	*	0.0	0.0	0.0		0	0	4271107.000000	0.000000	0.000000	0	.	.	0.000000	0.000000			0	.	.	0.000000	0.000000			0	.	.	0.000000	0.000000			0	.	.	0.000000	0.000000			0	.	.	0.000000	0.000000
INDEL	C16_PLUS	HG001_v4.2.1_notin_complexandSVs_alldifficultregions	ALL	*	QUAL	*	0.0	0.0	0.0		0	0	2254121575.000000	126169813.000000	0.000000	0	.	.	0.000000	0.000000			0	.	.	0.000000	0.000000			0	.	.	0.000000	0.000000			0	.	.	0.000000	0.000000			0	.	.	0.000000	0.000000
INDEL	C16_PLUS	HG001_v4.2.1_notin_complexandSVs_alldifficultregions	PASS	*	QUAL	*	0.0	0.0	0.0		0	0	2254121575.000000	126169813.000000	0.000000	0	.	.	0.000000	0.000000			0	.	.	0.000000	0.000000			0	.	.	0.000000	0.000000			0	.	.	0.000000	0.000000			0	.	.	0.000000	0.000000
INDEL	C16_PLUS	HG001_v4.2.1_othercomplexwithin10bp_slop50	ALL	*	QUAL	*	0.0	0.0	0.0		0	0	1498222.000000	0.000000	0.000000	0	.	.	0.000000	0.000000			0	.	.	0.000000	0.000000			0	.	.	0.000000	0.000000			0	.	.	0.000000	0.000000			0	.	.	0.000000	0.000000
INDEL	C16_PLUS	HG001_v4.2.1_othercomplexwithin10bp_slop50	PASS	*	QUAL	*	0.0	0.0	0.0		0	0	1498222.000000	0.000000	0.000000	0	.	.	0.000000	0.000000			0	.	.	0.000000	0.000000			0	.	.	0.000000	0.000000			0	.	.	0.000000	0.000000			0	.	.	0.000000	0.000000
INDEL	C16_PLUS	HG001_v4.2.1_snpswithin10bp_slop50	ALL	*	QUAL	*	0.0	0.0	0.0		0	0	9260320.000000	0.000000	0.000000	0	.	.	0.000000	0.000000			0	.	.	0.000000	0.000000			0	.	.	0.000000	0.000000			0	.	.	0.000000	0.000000			0	.	.	0.000000	0.000000
INDEL	C16_PLUS	HG001_v4.2.1_snpswithin10bp_slop50	PASS	*	QUAL	*	0.0	0.0	0.0		0	0	9260320.000000	0.000000	0.000000	0	.	.	0.000000	0.000000			0	.	.	0.000000	0.000000			0	.	.	0.000000	0.000000			0	.	.	0.000000	0.000000			0	.	.	0.000000	0.000000
INDEL	C16_PLUS	HG002_hifiasmv0.11_ComplexVar_in_TRgt100	ALL	*	QUAL	*	1.0	0.0	0.0	0.0	0	0	33207990.000000	470463.000000	0.000000	1	.	.	0.000000	0.000000			1	.	.	0.000000	0.000000			0	.	.	0.000000	0.000000			0	.	.	0.000000	0.000000			0	.	.	0.000000	0.000000
INDEL	C16_PLUS	HG002_hifiasmv0.11_ComplexVar_in_TRgt100	PASS	*	QUAL	*	1.0	0.0	0.0	0.0	0	0	33207990.000000	470463.000000	0.000000	1	.	.	0.000000	0.000000			1	.	.	0.000000	0.000000			0	.	.	0.000000	0.000000			0	.	.	0.000000	0.000000			0	.	.	0.000000	0.000000
INDEL	C16_PLUS	HG002_v4.2.1_CNV_CCSandONT_elliptical_outlier	ALL	*	QUAL	*	0.0	0.0	0.0		0	0	39152503.000000	0.000000	0.000000	0	.	.	0.000000	0.000000			0	.	.	0.000000	0.000000			0	.	.	0.000000	0.000000			0	.	.	0.000000	0.000000			0	.	.	0.000000	0.000000
INDEL	C16_PLUS	HG002_v4.2.1_CNV_CCSandONT_elliptical_outlier	PASS	*	QUAL	*	0.0	0.0	0.0		0	0	39152503.000000	0.000000	0.000000	0	.	.	0.000000	0.000000			0	.	.	0.000000	0.000000			0	.	.	0.000000	0.000000			0	.	.	0.000000	0.000000			0	.	.	0.000000	0.000000
INDEL	C16_PLUS	HG002_v4.2.1_CNV_gt2assemblycontigs_ONTCanu_ONTFlye_CCSCanu	ALL	*	QUAL	*	0.0	0.0	0.0		0	0	12794035.000000	0.000000	0.000000	0	.	.	0.000000	0.000000			0	.	.	0.000000	0.000000			0	.	.	0.000000	0.000000			0	.	.	0.000000	0.000000			0	.	.	0.000000	0.000000
INDEL	C16_PLUS	HG002_v4.2.1_CNV_gt2assemblycontigs_ONTCanu_ONTFlye_CCSCanu	PASS	*	QUAL	*	0.0	0.0	0.0		0	0	12794035.000000	0.000000	0.000000	0	.	.	0.000000	0.000000			0	.	.	0.000000	0.000000			0	.	.	0.000000	0.000000			0	.	.	0.000000	0.000000			0	.	.	0.000000	0.000000
INDEL	C16_PLUS	HG002_v4.2.1_CNV_mrcanavarIllumina_CCShighcov_ONThighcov_intersection	ALL	*	QUAL	*	0.0	0.0	0.0		0	0	13732774.000000	72038.000000	0.000000	0	.	.	0.000000	0.000000			0	.	.	0.000000	0.000000			0	.	.	0.000000	0.000000			0	.	.	0.000000	0.000000			0	.	.	0.000000	0.000000
INDEL	C16_PLUS	HG002_v4.2.1_CNV_mrcanavarIllumina_CCShighcov_ONThighcov_intersection	PASS	*	QUAL	*	0.0	0.0	0.0		0	0	13732774.000000	72038.000000	0.000000	0	.	.	0.000000	0.000000			0	.	.	0.000000	0.000000			0	.	.	0.000000	0.000000			0	.	.	0.000000	0.000000			0	.	.	0.000000	0.000000
INDEL	C16_PLUS	HG002_v4.2.1_CNVsandSVs	ALL	*	QUAL	*	1.0	0.0	0.0	0.0	0	0	90176126.000000	1322099.000000	0.000000	2	.	.	0.000000	0.000000			2	.	.	0.000000	0.000000			0	.	.	0.000000	0.000000			0	.	.	0.000000	0.000000			0	.	.	0.000000	0.000000
INDEL	C16_PLUS	HG002_v4.2.1_CNVsandSVs	PASS	*	QUAL	*	1.0	0.0	0.0	0.0	0	0	90176126.000000	1322099.000000	0.000000	2	.	.	0.000000	0.000000			2	.	.	0.000000	0.000000			0	.	.	0.000000	0.000000			0	.	.	0.000000	0.000000			0	.	.	0.000000	0.000000
INDEL	C16_PLUS	HG002_v4.2.1_Tier1plusTier2_v0.6.1	ALL	*	QUAL	*	1.0	0.0	0.0	0.0	0	0	32635612.000000	507425.000000	0.000000	2	.	.	0.000000	0.000000			2	.	.	0.000000	0.000000			0	.	.	0.000000	0.000000			0	.	.	0.000000	0.000000			0	.	.	0.000000	0.000000
INDEL	C16_PLUS	HG002_v4.2.1_Tier1plusTier2_v0.6.1	PASS	*	QUAL	*	1.0	0.0	0.0	0.0	0	0	32635612.000000	507425.000000	0.000000	2	.	.	0.000000	0.000000			2	.	.	0.000000	0.000000			0	.	.	0.000000	0.000000			0	.	.	0.000000	0.000000			0	.	.	0.000000	0.000000
INDEL	C16_PLUS	HG002_v4.2.1_Tier1plusTier2_v0.6.1_slop25percent	ALL	*	QUAL	*	1.0	0.0	0.0	0.0	0	0	48088781.000000	1268750.000000	0.000000	2	.	.	0.000000	0.000000			2	.	.	0.000000	0.000000			0	.	.	0.000000	0.000000			0	.	.	0.000000	0.000000			0	.	.	0.000000	0.000000
INDEL	C16_PLUS	HG002_v4.2.1_Tier1plusTier2_v0.6.1_slop25percent	PASS	*	QUAL	*	1.0	0.0	0.0	0.0	0	0	48088781.000000	1268750.000000	0.000000	2	.	.	0.000000	0.000000			2	.	.	0.000000	0.000000			0	.	.	0.000000	0.000000			0	.	.	0.000000	0.000000			0	.	.	0.000000	0.000000
INDEL	C16_PLUS	HG002_v4.2.1_comphetindel10bp_slop50	ALL	*	QUAL	*	0.0	0.0	0.0		0	0	5583186.000000	0.000000	0.000000	0	.	.	0.000000	0.000000			0	.	.	0.000000	0.000000			0	.	.	0.000000	0.000000			0	.	.	0.000000	0.000000			0	.	.	0.000000	0.000000
INDEL	C16_PLUS	HG002_v4.2.1_comphetindel10bp_slop50	PASS	*	QUAL	*	0.0	0.0	0.0		0	0	5583186.000000	0.000000	0.000000	0	.	.	0.000000	0.000000			0	.	.	0.000000	0.000000			0	.	.	0.000000	0.000000			0	.	.	0.000000	0.000000			0	.	.	0.000000	0.000000
INDEL	C16_PLUS	HG002_v4.2.1_comphetsnp10bp_slop50	ALL	*	QUAL	*	0.0	0.0	0.0		0	0	2839747.000000	0.000000	0.000000	0	.	.	0.000000	0.000000			0	.	.	0.000000	0.000000			0	.	.	0.000000	0.000000			0	.	.	0.000000	0.000000			0	.	.	0.000000	0.000000
INDEL	C16_PLUS	HG002_v4.2.1_comphetsnp10bp_slop50	PASS	*	QUAL	*	0.0	0.0	0.0		0	0	2839747.000000	0.000000	0.000000	0	.	.	0.000000	0.000000			0	.	.	0.000000	0.000000			0	.	.	0.000000	0.000000			0	.	.	0.000000	0.000000			0	.	.	0.000000	0.000000
INDEL	C16_PLUS	HG002_v4.2.1_complexandSVs	ALL	*	QUAL	*	1.0	0.0	0.0	0.0	0	0	111762949.000000	1322099.000000	0.000000	2	.	.	0.000000	0.000000			2	.	.	0.000000	0.000000			0	.	.	0.000000	0.000000			0	.	.	0.000000	0.000000			0	.	.	0.000000	0.000000
INDEL	C16_PLUS	HG002_v4.2.1_complexandSVs	PASS	*	QUAL	*	1.0	0.0	0.0	0.0	0	0	111762949.000000	1322099.000000	0.000000	2	.	.	0.000000	0.000000			2	.	.	0.000000	0.000000			0	.	.	0.000000	0.000000			0	.	.	0.000000	0.000000			0	.	.	0.000000	0.000000
INDEL	C16_PLUS	HG002_v4.2.1_complexandSVs_alldifficultregions	ALL	*	QUAL	*	1.0	0.0	0.0	0.0	0	0	675622751.000000	36002894.000000	0.000000	2	.	.	0.000000	0.000000			2	.	.	0.000000	0.000000			0	.	.	0.000000	0.000000			0	.	.	0.000000	0.000000			0	.	.	0.000000	0.000000
INDEL	C16_PLUS	HG002_v4.2.1_complexandSVs_alldifficultregions	PASS	*	QUAL	*	1.0	0.0	0.0	0.0	0	0	675622751.000000	36002894.000000	0.000000	2	.	.	0.000000	0.000000			2	.	.	0.000000	0.000000			0	.	.	0.000000	0.000000			0	.	.	0.000000	0.000000			0	.	.	0.000000	0.000000
INDEL	C16_PLUS	HG002_v4.2.1_complexindel10bp_slop50	ALL	*	QUAL	*	0.0	0.0	0.0		0	0	2371853.000000	0.000000	0.000000	0	.	.	0.000000	0.000000			0	.	.	0.000000	0.000000			0	.	.	0.000000	0.000000			0	.	.	0.000000	0.000000			0	.	.	0.000000	0.000000
INDEL	C16_PLUS	HG002_v4.2.1_complexindel10bp_slop50	PASS	*	QUAL	*	0.0	0.0	0.0		0	0	2371853.000000	0.000000	0.000000	0	.	.	0.000000	0.000000			0	.	.	0.000000	0.000000			0	.	.	0.000000	0.000000			0	.	.	0.000000	0.000000			0	.	.	0.000000	0.000000
INDEL	C16_PLUS	HG002_v4.2.1_inversions_slop25percent	ALL	*	QUAL	*	0.0	0.0	0.0		0	0	966818.000000	0.000000	0.000000	0	.	.	0.000000	0.000000			0	.	.	0.000000	0.000000			0	.	.	0.000000	0.000000			0	.	.	0.000000	0.000000			0	.	.	0.000000	0.000000
INDEL	C16_PLUS	HG002_v4.2.1_inversions_slop25percent	PASS	*	QUAL	*	0.0	0.0	0.0		0	0	966818.000000	0.000000	0.000000	0	.	.	0.000000	0.000000			0	.	.	0.000000	0.000000			0	.	.	0.000000	0.000000			0	.	.	0.000000	0.000000			0	.	.	0.000000	0.000000
INDEL	C16_PLUS	HG002_v4.2.1_notin_complexandSVs_alldifficultregions	ALL	*	QUAL	*	0.0	0.0	0.0		0	0	2259257660.000000	125546695.000000	0.000000	0	.	.	0.000000	0.000000			0	.	.	0.000000	0.000000			0	.	.	0.000000	0.000000			0	.	.	0.000000	0.000000			0	.	.	0.000000	0.000000
INDEL	C16_PLUS	HG002_v4.2.1_notin_complexandSVs_alldifficultregions	PASS	*	QUAL	*	0.0	0.0	0.0		0	0	2259257660.000000	125546695.000000	0.000000	0	.	.	0.000000	0.000000			0	.	.	0.000000	0.000000			0	.	.	0.000000	0.000000			0	.	.	0.000000	0.000000			0	.	.	0.000000	0.000000
INDEL	C16_PLUS	HG002_v4.2.1_othercomplexwithin10bp_slop50	ALL	*	QUAL	*	0.0	0.0	0.0		0	0	1618726.000000	0.000000	0.000000	0	.	.	0.000000	0.000000			0	.	.	0.000000	0.000000			0	.	.	0.000000	0.000000			0	.	.	0.000000	0.000000			0	.	.	0.000000	0.000000
INDEL	C16_PLUS	HG002_v4.2.1_othercomplexwithin10bp_slop50	PASS	*	QUAL	*	0.0	0.0	0.0		0	0	1618726.000000	0.000000	0.000000	0	.	.	0.000000	0.000000			0	.	.	0.000000	0.000000			0	.	.	0.000000	0.000000			0	.	.	0.000000	0.000000			0	.	.	0.000000	0.000000
INDEL	C16_PLUS	HG002_v4.2.1_snpswithin10bp_slop50	ALL	*	QUAL	*	0.0	0.0	0.0		0	0	9579557.000000	0.000000	0.000000	0	.	.	0.000000	0.000000			0	.	.	0.000000	0.000000			0	.	.	0.000000	0.000000			0	.	.	0.000000	0.000000			0	.	.	0.000000	0.000000
INDEL	C16_PLUS	HG002_v4.2.1_snpswithin10bp_slop50	PASS	*	QUAL	*	0.0	0.0	0.0		0	0	9579557.000000	0.000000	0.000000	0	.	.	0.000000	0.000000			0	.	.	0.000000	0.000000			0	.	.	0.000000	0.000000			0	.	.	0.000000	0.000000			0	.	.	0.000000	0.000000
INDEL	C16_PLUS	HG003_v4.2.1_CNV_CCSandONT_elliptical_outlier	ALL	*	QUAL	*	0.0	0.0	0.0		0	0	34890917.000000	0.000000	0.000000	0	.	.	0.000000	0.000000			0	.	.	0.000000	0.000000			0	.	.	0.000000	0.000000			0	.	.	0.000000	0.000000			0	.	.	0.000000	0.000000
INDEL	C16_PLUS	HG003_v4.2.1_CNV_CCSandONT_elliptical_outlier	PASS	*	QUAL	*	0.0	0.0	0.0		0	0	34890917.000000	0.000000	0.000000	0	.	.	0.000000	0.000000			0	.	.	0.000000	0.000000			0	.	.	0.000000	0.000000			0	.	.	0.000000	0.000000			0	.	.	0.000000	0.000000
INDEL	C16_PLUS	HG003_v4.2.1_CNV_mrcanavarIllumina_CCShighcov_ONThighcov_intersection	ALL	*	QUAL	*	0.0	0.0	0.0		0	0	8315700.000000	0.000000	0.000000	0	.	.	0.000000	0.000000			0	.	.	0.000000	0.000000			0	.	.	0.000000	0.000000			0	.	.	0.000000	0.000000			0	.	.	0.000000	0.000000
INDEL	C16_PLUS	HG003_v4.2.1_CNV_mrcanavarIllumina_CCShighcov_ONThighcov_intersection	PASS	*	QUAL	*	0.0	0.0	0.0		0	0	8315700.000000	0.000000	0.000000	0	.	.	0.000000	0.000000			0	.	.	0.000000	0.000000			0	.	.	0.000000	0.000000			0	.	.	0.000000	0.000000			0	.	.	0.000000	0.000000
INDEL	C16_PLUS	HG003_v4.2.1_CNVsandSVs	ALL	*	QUAL	*	1.0	0.0	0.0	0.0	0	0	112809506.000000	1447833.000000	0.000000	2	.	.	0.000000	0.000000			2	.	.	0.000000	0.000000			0	.	.	0.000000	0.000000			0	.	.	0.000000	0.000000			0	.	.	0.000000	0.000000
INDEL	C16_PLUS	HG003_v4.2.1_CNVsandSVs	PASS	*	QUAL	*	1.0	0.0	0.0	0.0	0	0	112809506.000000	1447833.000000	0.000000	2	.	.	0.000000	0.000000			2	.	.	0.000000	0.000000			0	.	.	0.000000	0.000000			0	.	.	0.000000	0.000000			0	.	.	0.000000	0.000000
INDEL	C16_PLUS	HG003_v4.2.1_SV_pbsv_slop25percent	ALL	*	QUAL	*	0.0	0.0	0.0		0	0	52584786.000000	375541.000000	0.000000	0	.	.	0.000000	0.000000			0	.	.	0.000000	0.000000			0	.	.	0.000000	0.000000			0	.	.	0.000000	0.000000			0	.	.	0.000000	0.000000
INDEL	C16_PLUS	HG003_v4.2.1_SV_pbsv_slop25percent	PASS	*	QUAL	*	0.0	0.0	0.0		0	0	52584786.000000	375541.000000	0.000000	0	.	.	0.000000	0.000000			0	.	.	0.000000	0.000000			0	.	.	0.000000	0.000000			0	.	.	0.000000	0.000000			0	.	.	0.000000	0.000000
INDEL	C16_PLUS	HG003_v4.2.1_comphetindel10bp_slop50	ALL	*	QUAL	*	0.0	0.0	0.0		0	0	4797668.000000	0.000000	0.000000	0	.	.	0.000000	0.000000			0	.	.	0.000000	0.000000			0	.	.	0.000000	0.000000			0	.	.	0.000000	0.000000			0	.	.	0.000000	0.000000
INDEL	C16_PLUS	HG003_v4.2.1_comphetindel10bp_slop50	PASS	*	QUAL	*	0.0	0.0	0.0		0	0	4797668.000000	0.000000	0.000000	0	.	.	0.000000	0.000000			0	.	.	0.000000	0.000000			0	.	.	0.000000	0.000000			0	.	.	0.000000	0.000000			0	.	.	0.000000	0.000000
INDEL	C16_PLUS	HG003_v4.2.1_comphetsnp10bp_slop50	ALL	*	QUAL	*	0.0	0.0	0.0		0	0	1264760.000000	0.000000	0.000000	0	.	.	0.000000	0.000000			0	.	.	0.000000	0.000000			0	.	.	0.000000	0.000000			0	.	.	0.000000	0.000000			0	.	.	0.000000	0.000000
INDEL	C16_PLUS	HG003_v4.2.1_comphetsnp10bp_slop50	PASS	*	QUAL	*	0.0	0.0	0.0		0	0	1264760.000000	0.000000	0.000000	0	.	.	0.000000	0.000000			0	.	.	0.000000	0.000000			0	.	.	0.000000	0.000000			0	.	.	0.000000	0.000000			0	.	.	0.000000	0.000000
INDEL	C16_PLUS	HG003_v4.2.1_complexandSVs	ALL	*	QUAL	*	1.0	0.0	0.0	0.0	0	0	133792062.000000	1447833.000000	0.000000	2	.	.	0.000000	0.000000			2	.	.	0.000000	0.000000			0	.	.	0.000000	0.000000			0	.	.	0.000000	0.000000			0	.	.	0.000000	0.000000
INDEL	C16_PLUS	HG003_v4.2.1_complexandSVs	PASS	*	QUAL	*	1.0	0.0	0.0	0.0	0	0	133792062.000000	1447833.000000	0.000000	2	.	.	0.000000	0.000000			2	.	.	0.000000	0.000000			0	.	.	0.000000	0.000000			0	.	.	0.000000	0.000000			0	.	.	0.000000	0.000000
INDEL	C16_PLUS	HG003_v4.2.1_complexandSVs_alldifficultregions	ALL	*	QUAL	*	1.0	0.0	0.0	0.0	0	0	679282398.000000	36084387.000000	0.000000	2	.	.	0.000000	0.000000			2	.	.	0.000000	0.000000			0	.	.	0.000000	0.000000			0	.	.	0.000000	0.000000			0	.	.	0.000000	0.000000
INDEL	C16_PLUS	HG003_v4.2.1_complexandSVs_alldifficultregions	PASS	*	QUAL	*	1.0	0.0	0.0	0.0	0	0	679282398.000000	36084387.000000	0.000000	2	.	.	0.000000	0.000000			2	.	.	0.000000	0.000000			0	.	.	0.000000	0.000000			0	.	.	0.000000	0.000000			0	.	.	0.000000	0.000000
INDEL	C16_PLUS	HG003_v4.2.1_complexindel10bp_slop50	ALL	*	QUAL	*	0.0	0.0	0.0		0	0	1575843.000000	0.000000	0.000000	0	.	.	0.000000	0.000000			0	.	.	0.000000	0.000000			0	.	.	0.000000	0.000000			0	.	.	0.000000	0.000000			0	.	.	0.000000	0.000000
INDEL	C16_PLUS	HG003_v4.2.1_complexindel10bp_slop50	PASS	*	QUAL	*	0.0	0.0	0.0		0	0	1575843.000000	0.000000	0.000000	0	.	.	0.000000	0.000000			0	.	.	0.000000	0.000000			0	.	.	0.000000	0.000000			0	.	.	0.000000	0.000000			0	.	.	0.000000	0.000000
INDEL	C16_PLUS	HG003_v4.2.1_notin_complexandSVs_alldifficultregions	ALL	*	QUAL	*	0.0	0.0	0.0		0	0	2255598013.000000	125465202.000000	0.000000	0	.	.	0.000000	0.000000			0	.	.	0.000000	0.000000			0	.	.	0.000000	0.000000			0	.	.	0.000000	0.000000			0	.	.	0.000000	0.000000
INDEL	C16_PLUS	HG003_v4.2.1_notin_complexandSVs_alldifficultregions	PASS	*	QUAL	*	0.0	0.0	0.0		0	0	2255598013.000000	125465202.000000	0.000000	0	.	.	0.000000	0.000000			0	.	.	0.000000	0.000000			0	.	.	0.000000	0.000000			0	.	.	0.000000	0.000000			0	.	.	0.000000	0.000000
INDEL	C16_PLUS	HG003_v4.2.1_othercomplexwithin10bp_slop50	ALL	*	QUAL	*	0.0	0.0	0.0		0	0	4496448.000000	0.000000	0.000000	0	.	.	0.000000	0.000000			0	.	.	0.000000	0.000000			0	.	.	0.000000	0.000000			0	.	.	0.000000	0.000000			0	.	.	0.000000	0.000000
INDEL	C16_PLUS	HG003_v4.2.1_othercomplexwithin10bp_slop50	PASS	*	QUAL	*	0.0	0.0	0.0		0	0	4496448.000000	0.000000	0.000000	0	.	.	0.000000	0.000000			0	.	.	0.000000	0.000000			0	.	.	0.000000	0.000000			0	.	.	0.000000	0.000000			0	.	.	0.000000	0.000000
INDEL	C16_PLUS	HG003_v4.2.1_snpswithin10bp_slop50	ALL	*	QUAL	*	0.0	0.0	0.0		0	0	9196487.000000	0.000000	0.000000	0	.	.	0.000000	0.000000			0	.	.	0.000000	0.000000			0	.	.	0.000000	0.000000			0	.	.	0.000000	0.000000			0	.	.	0.000000	0.000000
INDEL	C16_PLUS	HG003_v4.2.1_snpswithin10bp_slop50	PASS	*	QUAL	*	0.0	0.0	0.0		0	0	9196487.000000	0.000000	0.000000	0	.	.	0.000000	0.000000			0	.	.	0.000000	0.000000			0	.	.	0.000000	0.000000			0	.	.	0.000000	0.000000			0	.	.	0.000000	0.000000
INDEL	C16_PLUS	HG004_v4.2.1_CNV_CCSandONT_elliptical_outlier	ALL	*	QUAL	*	0.0	0.0	0.0		0	0	33808370.000000	0.000000	0.000000	0	.	.	0.000000	0.000000			0	.	.	0.000000	0.000000			0	.	.	0.000000	0.000000			0	.	.	0.000000	0.000000			0	.	.	0.000000	0.000000
INDEL	C16_PLUS	HG004_v4.2.1_CNV_CCSandONT_elliptical_outlier	PASS	*	QUAL	*	0.0	0.0	0.0		0	0	33808370.000000	0.000000	0.000000	0	.	.	0.000000	0.000000			0	.	.	0.000000	0.000000			0	.	.	0.000000	0.000000			0	.	.	0.000000	0.000000			0	.	.	0.000000	0.000000
INDEL	C16_PLUS	HG004_v4.2.1_CNV_mrcanavarIllumina_CCShighcov_ONThighcov_intersection	ALL	*	QUAL	*	0.0	0.0	0.0		0	0	7984544.000000	0.000000	0.000000	0	.	.	0.000000	0.000000			0	.	.	0.000000	0.000000			0	.	.	0.000000	0.000000			0	.	.	0.000000	0.000000			0	.	.	0.000000	0.000000
INDEL	C16_PLUS	HG004_v4.2.1_CNV_mrcanavarIllumina_CCShighcov_ONThighcov_intersection	PASS	*	QUAL	*	0.0	0.0	0.0		0	0	7984544.000000	0.000000	0.000000	0	.	.	0.000000	0.000000			0	.	.	0.000000	0.000000			0	.	.	0.000000	0.000000			0	.	.	0.000000	0.000000			0	.	.	0.000000	0.000000
INDEL	C16_PLUS	HG004_v4.2.1_CNVsandSVs	ALL	*	QUAL	*	1.0	0.0	0.0	0.0	0	0	119292915.000000	1449010.000000	0.000000	2	.	.	0.000000	0.000000			2	.	.	0.000000	0.000000			0	.	.	0.000000	0.000000			0	.	.	0.000000	0.000000			0	.	.	0.000000	0.000000
INDEL	C16_PLUS	HG004_v4.2.1_CNVsandSVs	PASS	*	QUAL	*	1.0	0.0	0.0	0.0	0	0	119292915.000000	1449010.000000	0.000000	2	.	.	0.000000	0.000000			2	.	.	0.000000	0.000000			0	.	.	0.000000	0.000000			0	.	.	0.000000	0.000000			0	.	.	0.000000	0.000000
INDEL	C16_PLUS	HG004_v4.2.1_SV_pbsv_slop25percent	ALL	*	QUAL	*	0.0	0.0	0.0		0	0	63060811.000000	427259.000000	0.000000	0	.	.	0.000000	0.000000			0	.	.	0.000000	0.000000			0	.	.	0.000000	0.000000			0	.	.	0.000000	0.000000			0	.	.	0.000000	0.000000
INDEL	C16_PLUS	HG004_v4.2.1_SV_pbsv_slop25percent	PASS	*	QUAL	*	0.0	0.0	0.0		0	0	63060811.000000	427259.000000	0.000000	0	.	.	0.000000	0.000000			0	.	.	0.000000	0.000000			0	.	.	0.000000	0.000000			0	.	.	0.000000	0.000000			0	.	.	0.000000	0.000000
INDEL	C16_PLUS	HG004_v4.2.1_comphetindel10bp_slop50	ALL	*	QUAL	*	0.0	0.0	0.0		0	0	4933578.000000	0.000000	0.000000	0	.	.	0.000000	0.000000			0	.	.	0.000000	0.000000			0	.	.	0.000000	0.000000			0	.	.	0.000000	0.000000			0	.	.	0.000000	0.000000
INDEL	C16_PLUS	HG004_v4.2.1_comphetindel10bp_slop50	PASS	*	QUAL	*	0.0	0.0	0.0		0	0	4933578.000000	0.000000	0.000000	0	.	.	0.000000	0.000000			0	.	.	0.000000	0.000000			0	.	.	0.000000	0.000000			0	.	.	0.000000	0.000000			0	.	.	0.000000	0.000000
INDEL	C16_PLUS	HG004_v4.2.1_comphetsnp10bp_slop50	ALL	*	QUAL	*	0.0	0.0	0.0		0	0	1201796.000000	0.000000	0.000000	0	.	.	0.000000	0.000000			0	.	.	0.000000	0.000000			0	.	.	0.000000	0.000000			0	.	.	0.000000	0.000000			0	.	.	0.000000	0.000000
INDEL	C16_PLUS	HG004_v4.2.1_comphetsnp10bp_slop50	PASS	*	QUAL	*	0.0	0.0	0.0		0	0	1201796.000000	0.000000	0.000000	0	.	.	0.000000	0.000000			0	.	.	0.000000	0.000000			0	.	.	0.000000	0.000000			0	.	.	0.000000	0.000000			0	.	.	0.000000	0.000000
INDEL	C16_PLUS	HG004_v4.2.1_complexandSVs	ALL	*	QUAL	*	1.0	0.0	0.0	0.0	0	0	140470365.000000	1449010.000000	0.000000	2	.	.	0.000000	0.000000			2	.	.	0.000000	0.000000			0	.	.	0.000000	0.000000			0	.	.	0.000000	0.000000			0	.	.	0.000000	0.000000
INDEL	C16_PLUS	HG004_v4.2.1_complexandSVs	PASS	*	QUAL	*	1.0	0.0	0.0	0.0	0	0	140470365.000000	1449010.000000	0.000000	2	.	.	0.000000	0.000000			2	.	.	0.000000	0.000000			0	.	.	0.000000	0.000000			0	.	.	0.000000	0.000000			0	.	.	0.000000	0.000000
INDEL	C16_PLUS	HG004_v4.2.1_complexandSVs_alldifficultregions	ALL	*	QUAL	*	1.0	0.0	0.0	0.0	0	0	680680321.000000	36066753.000000	0.000000	2	.	.	0.000000	0.000000			2	.	.	0.000000	0.000000			0	.	.	0.000000	0.000000			0	.	.	0.000000	0.000000			0	.	.	0.000000	0.000000
INDEL	C16_PLUS	HG004_v4.2.1_complexandSVs_alldifficultregions	PASS	*	QUAL	*	1.0	0.0	0.0	0.0	0	0	680680321.000000	36066753.000000	0.000000	2	.	.	0.000000	0.000000			2	.	.	0.000000	0.000000			0	.	.	0.000000	0.000000			0	.	.	0.000000	0.000000			0	.	.	0.000000	0.000000
INDEL	C16_PLUS	HG004_v4.2.1_complexindel10bp_slop50	ALL	*	QUAL	*	0.0	0.0	0.0		0	0	1568117.000000	0.000000	0.000000	0	.	.	0.000000	0.000000			0	.	.	0.000000	0.000000			0	.	.	0.000000	0.000000			0	.	.	0.000000	0.000000			0	.	.	0.000000	0.000000
INDEL	C16_PLUS	HG004_v4.2.1_complexindel10bp_slop50	PASS	*	QUAL	*	0.0	0.0	0.0		0	0	1568117.000000	0.000000	0.000000	0	.	.	0.000000	0.000000			0	.	.	0.000000	0.000000			0	.	.	0.000000	0.000000			0	.	.	0.000000	0.000000			0	.	.	0.000000	0.000000
INDEL	C16_PLUS	HG004_v4.2.1_notin_complexandSVs_alldifficultregions	ALL	*	QUAL	*	0.0	0.0	0.0		0	0	2254200090.000000	125482836.000000	0.000000	0	.	.	0.000000	0.000000			0	.	.	0.000000	0.000000			0	.	.	0.000000	0.000000			0	.	.	0.000000	0.000000			0	.	.	0.000000	0.000000
INDEL	C16_PLUS	HG004_v4.2.1_notin_complexandSVs_alldifficultregions	PASS	*	QUAL	*	0.0	0.0	0.0		0	0	2254200090.000000	125482836.000000	0.000000	0	.	.	0.000000	0.000000			0	.	.	0.000000	0.000000			0	.	.	0.000000	0.000000			0	.	.	0.000000	0.000000			0	.	.	0.000000	0.000000
INDEL	C16_PLUS	HG004_v4.2.1_othercomplexwithin10bp_slop50	ALL	*	QUAL	*	0.0	0.0	0.0		0	0	4697947.000000	0.000000	0.000000	0	.	.	0.000000	0.000000			0	.	.	0.000000	0.000000			0	.	.	0.000000	0.000000			0	.	.	0.000000	0.000000			0	.	.	0.000000	0.000000
INDEL	C16_PLUS	HG004_v4.2.1_othercomplexwithin10bp_slop50	PASS	*	QUAL	*	0.0	0.0	0.0		0	0	4697947.000000	0.000000	0.000000	0	.	.	0.000000	0.000000			0	.	.	0.000000	0.000000			0	.	.	0.000000	0.000000			0	.	.	0.000000	0.000000			0	.	.	0.000000	0.000000
INDEL	C16_PLUS	HG004_v4.2.1_snpswithin10bp_slop50	ALL	*	QUAL	*	0.0	0.0	0.0		0	0	9177943.000000	0.000000	0.000000	0	.	.	0.000000	0.000000			0	.	.	0.000000	0.000000			0	.	.	0.000000	0.000000			0	.	.	0.000000	0.000000			0	.	.	0.000000	0.000000
INDEL	C16_PLUS	HG004_v4.2.1_snpswithin10bp_slop50	PASS	*	QUAL	*	0.0	0.0	0.0		0	0	9177943.000000	0.000000	0.000000	0	.	.	0.000000	0.000000			0	.	.	0.000000	0.000000			0	.	.	0.000000	0.000000			0	.	.	0.000000	0.000000			0	.	.	0.000000	0.000000
INDEL	C16_PLUS	HG005_v4.2.1_CNV_CCSandONT_elliptical_outlier	ALL	*	QUAL	*	0.0	0.0	0.0		0	0	35824675.000000	0.000000	0.000000	0	.	.	0.000000	0.000000			0	.	.	0.000000	0.000000			0	.	.	0.000000	0.000000			0	.	.	0.000000	0.000000			0	.	.	0.000000	0.000000
INDEL	C16_PLUS	HG005_v4.2.1_CNV_CCSandONT_elliptical_outlier	PASS	*	QUAL	*	0.0	0.0	0.0		0	0	35824675.000000	0.000000	0.000000	0	.	.	0.000000	0.000000			0	.	.	0.000000	0.000000			0	.	.	0.000000	0.000000			0	.	.	0.000000	0.000000			0	.	.	0.000000	0.000000
INDEL	C16_PLUS	HG005_v4.2.1_CNV_mrcanavarIllumina_CCShighcov_ONThighcov_intersection	ALL	*	QUAL	*	0.0	0.0	0.0		0	0	9552289.000000	82630.000000	0.000000	0	.	.	0.000000	0.000000			0	.	.	0.000000	0.000000			0	.	.	0.000000	0.000000			0	.	.	0.000000	0.000000			0	.	.	0.000000	0.000000
INDEL	C16_PLUS	HG005_v4.2.1_CNV_mrcanavarIllumina_CCShighcov_ONThighcov_intersection	PASS	*	QUAL	*	0.0	0.0	0.0		0	0	9552289.000000	82630.000000	0.000000	0	.	.	0.000000	0.000000			0	.	.	0.000000	0.000000			0	.	.	0.000000	0.000000			0	.	.	0.000000	0.000000			0	.	.	0.000000	0.000000
INDEL	C16_PLUS	HG005_v4.2.1_CNVsandSVs	ALL	*	QUAL	*	0.0	0.0	0.0		0	0	121774956.000000	82630.000000	0.000000	0	.	.	0.000000	0.000000			0	.	.	0.000000	0.000000			0	.	.	0.000000	0.000000			0	.	.	0.000000	0.000000			0	.	.	0.000000	0.000000
INDEL	C16_PLUS	HG005_v4.2.1_CNVsandSVs	PASS	*	QUAL	*	0.0	0.0	0.0		0	0	121774956.000000	82630.000000	0.000000	0	.	.	0.000000	0.000000			0	.	.	0.000000	0.000000			0	.	.	0.000000	0.000000			0	.	.	0.000000	0.000000			0	.	.	0.000000	0.000000
INDEL	C16_PLUS	HG005_v4.2.1_SV_pbsv_hifiasm_dipcall_svanalyzer_slop25percent	ALL	*	QUAL	*	0.0	0.0	0.0		0	0	103088964.000000	0.000000	0.000000	0	.	.	0.000000	0.000000			0	.	.	0.000000	0.000000			0	.	.	0.000000	0.000000			0	.	.	0.000000	0.000000			0	.	.	0.000000	0.000000
INDEL	C16_PLUS	HG005_v4.2.1_SV_pbsv_hifiasm_dipcall_svanalyzer_slop25percent	PASS	*	QUAL	*	0.0	0.0	0.0		0	0	103088964.000000	0.000000	0.000000	0	.	.	0.000000	0.000000			0	.	.	0.000000	0.000000			0	.	.	0.000000	0.000000			0	.	.	0.000000	0.000000			0	.	.	0.000000	0.000000
INDEL	C16_PLUS	HG005_v4.2.1_comphetindel10bp_slop50	ALL	*	QUAL	*	0.0	0.0	0.0		0	0	3638866.000000	0.000000	0.000000	0	.	.	0.000000	0.000000			0	.	.	0.000000	0.000000			0	.	.	0.000000	0.000000			0	.	.	0.000000	0.000000			0	.	.	0.000000	0.000000
INDEL	C16_PLUS	HG005_v4.2.1_comphetindel10bp_slop50	PASS	*	QUAL	*	0.0	0.0	0.0		0	0	3638866.000000	0.000000	0.000000	0	.	.	0.000000	0.000000			0	.	.	0.000000	0.000000			0	.	.	0.000000	0.000000			0	.	.	0.000000	0.000000			0	.	.	0.000000	0.000000
INDEL	C16_PLUS	HG005_v4.2.1_comphetsnp10bp_slop50	ALL	*	QUAL	*	0.0	0.0	0.0		0	0	2607846.000000	0.000000	0.000000	0	.	.	0.000000	0.000000			0	.	.	0.000000	0.000000			0	.	.	0.000000	0.000000			0	.	.	0.000000	0.000000			0	.	.	0.000000	0.000000
INDEL	C16_PLUS	HG005_v4.2.1_comphetsnp10bp_slop50	PASS	*	QUAL	*	0.0	0.0	0.0		0	0	2607846.000000	0.000000	0.000000	0	.	.	0.000000	0.000000			0	.	.	0.000000	0.000000			0	.	.	0.000000	0.000000			0	.	.	0.000000	0.000000			0	.	.	0.000000	0.000000
INDEL	C16_PLUS	HG005_v4.2.1_complexandSVs	ALL	*	QUAL	*	0.0	0.0	0.0		0	0	140434315.000000	82630.000000	0.000000	0	.	.	0.000000	0.000000			0	.	.	0.000000	0.000000			0	.	.	0.000000	0.000000			0	.	.	0.000000	0.000000			0	.	.	0.000000	0.000000
INDEL	C16_PLUS	HG005_v4.2.1_complexandSVs	PASS	*	QUAL	*	0.0	0.0	0.0		0	0	140434315.000000	82630.000000	0.000000	0	.	.	0.000000	0.000000			0	.	.	0.000000	0.000000			0	.	.	0.000000	0.000000			0	.	.	0.000000	0.000000			0	.	.	0.000000	0.000000
INDEL	C16_PLUS	HG005_v4.2.1_complexandSVs_alldifficultregions	ALL	*	QUAL	*	1.0	0.0	0.0	0.0	0	0	677223038.000000	35383195.000000	0.000000	2	.	.	0.000000	0.000000			2	.	.	0.000000	0.000000			0	.	.	0.000000	0.000000			0	.	.	0.000000	0.000000			0	.	.	0.000000	0.000000
INDEL	C16_PLUS	HG005_v4.2.1_complexandSVs_alldifficultregions	PASS	*	QUAL	*	1.0	0.0	0.0	0.0	0	0	677223038.000000	35383195.000000	0.000000	2	.	.	0.000000	0.000000			2	.	.	0.000000	0.000000			0	.	.	0.000000	0.000000			0	.	.	0.000000	0.000000			0	.	.	0.000000	0.000000
INDEL	C16_PLUS	HG005_v4.2.1_complexindel10bp_slop50	ALL	*	QUAL	*	0.0	0.0	0.0		0	0	1990833.000000	0.000000	0.000000	0	.	.	0.000000	0.000000			0	.	.	0.000000	0.000000			0	.	.	0.000000	0.000000			0	.	.	0.000000	0.000000			0	.	.	0.000000	0.000000
INDEL	C16_PLUS	HG005_v4.2.1_complexindel10bp_slop50	PASS	*	QUAL	*	0.0	0.0	0.0		0	0	1990833.000000	0.000000	0.000000	0	.	.	0.000000	0.000000			0	.	.	0.000000	0.000000			0	.	.	0.000000	0.000000			0	.	.	0.000000	0.000000			0	.	.	0.000000	0.000000
INDEL	C16_PLUS	HG005_v4.2.1_inversions_slop25percent	ALL	*	QUAL	*	0.0	0.0	0.0		0	0	3333164.000000	0.000000	0.000000	0	.	.	0.000000	0.000000			0	.	.	0.000000	0.000000			0	.	.	0.000000	0.000000			0	.	.	0.000000	0.000000			0	.	.	0.000000	0.000000
INDEL	C16_PLUS	HG005_v4.2.1_inversions_slop25percent	PASS	*	QUAL	*	0.0	0.0	0.0		0	0	3333164.000000	0.000000	0.000000	0	.	.	0.000000	0.000000			0	.	.	0.000000	0.000000			0	.	.	0.000000	0.000000			0	.	.	0.000000	0.000000			0	.	.	0.000000	0.000000
INDEL	C16_PLUS	HG005_v4.2.1_notin_complexandSVs_alldifficultregions	ALL	*	QUAL	*	0.0	0.0	0.0		0	0	2257657373.000000	126166394.000000	0.000000	0	.	.	0.000000	0.000000			0	.	.	0.000000	0.000000			0	.	.	0.000000	0.000000			0	.	.	0.000000	0.000000			0	.	.	0.000000	0.000000
INDEL	C16_PLUS	HG005_v4.2.1_notin_complexandSVs_alldifficultregions	PASS	*	QUAL	*	0.0	0.0	0.0		0	0	2257657373.000000	126166394.000000	0.000000	0	.	.	0.000000	0.000000			0	.	.	0.000000	0.000000			0	.	.	0.000000	0.000000			0	.	.	0.000000	0.000000			0	.	.	0.000000	0.000000
INDEL	C16_PLUS	HG005_v4.2.1_othercomplexwithin10bp_slop50	ALL	*	QUAL	*	0.0	0.0	0.0		0	0	1460990.000000	0.000000	0.000000	0	.	.	0.000000	0.000000			0	.	.	0.000000	0.000000			0	.	.	0.000000	0.000000			0	.	.	0.000000	0.000000			0	.	.	0.000000	0.000000
INDEL	C16_PLUS	HG005_v4.2.1_othercomplexwithin10bp_slop50	PASS	*	QUAL	*	0.0	0.0	0.0		0	0	1460990.000000	0.000000	0.000000	0	.	.	0.000000	0.000000			0	.	.	0.000000	0.000000			0	.	.	0.000000	0.000000			0	.	.	0.000000	0.000000			0	.	.	0.000000	0.000000
INDEL	C16_PLUS	HG005_v4.2.1_snpswithin10bp_slop50	ALL	*	QUAL	*	0.0	0.0	0.0		0	0	9375134.000000	0.000000	0.000000	0	.	.	0.000000	0.000000			0	.	.	0.000000	0.000000			0	.	.	0.000000	0.000000			0	.	.	0.000000	0.000000			0	.	.	0.000000	0.000000
INDEL	C16_PLUS	HG005_v4.2.1_snpswithin10bp_slop50	PASS	*	QUAL	*	0.0	0.0	0.0		0	0	9375134.000000	0.000000	0.000000	0	.	.	0.000000	0.000000			0	.	.	0.000000	0.000000			0	.	.	0.000000	0.000000			0	.	.	0.000000	0.000000			0	.	.	0.000000	0.000000
INDEL	C16_PLUS	HG006_v4.2.1_CNV_CCSandONT_elliptical_outlier	ALL	*	QUAL	*	0.0	0.0	0.0		0	0	23202631.000000	0.000000	0.000000	0	.	.	0.000000	0.000000			0	.	.	0.000000	0.000000			0	.	.	0.000000	0.000000			0	.	.	0.000000	0.000000			0	.	.	0.000000	0.000000
INDEL	C16_PLUS	HG006_v4.2.1_CNV_CCSandONT_elliptical_outlier	PASS	*	QUAL	*	0.0	0.0	0.0		0	0	23202631.000000	0.000000	0.000000	0	.	.	0.000000	0.000000			0	.	.	0.000000	0.000000			0	.	.	0.000000	0.000000			0	.	.	0.000000	0.000000			0	.	.	0.000000	0.000000
INDEL	C16_PLUS	HG006_v4.2.1_CNV_mrcanavarIllumina_CCShighcov_ONThighcov_intersection	ALL	*	QUAL	*	0.0	0.0	0.0		0	0	7463983.000000	63987.000000	0.000000	0	.	.	0.000000	0.000000			0	.	.	0.000000	0.000000			0	.	.	0.000000	0.000000			0	.	.	0.000000	0.000000			0	.	.	0.000000	0.000000
INDEL	C16_PLUS	HG006_v4.2.1_CNV_mrcanavarIllumina_CCShighcov_ONThighcov_intersection	PASS	*	QUAL	*	0.0	0.0	0.0		0	0	7463983.000000	63987.000000	0.000000	0	.	.	0.000000	0.000000			0	.	.	0.000000	0.000000			0	.	.	0.000000	0.000000			0	.	.	0.000000	0.000000			0	.	.	0.000000	0.000000
INDEL	C16_PLUS	HG006_v4.2.1_CNVsandSVs	ALL	*	QUAL	*	0.0	0.0	0.0		0	0	119792009.000000	269343.000000	0.000000	0	.	.	0.000000	0.000000			0	.	.	0.000000	0.000000			0	.	.	0.000000	0.000000			0	.	.	0.000000	0.000000			0	.	.	0.000000	0.000000
INDEL	C16_PLUS	HG006_v4.2.1_CNVsandSVs	PASS	*	QUAL	*	0.0	0.0	0.0		0	0	119792009.000000	269343.000000	0.000000	0	.	.	0.000000	0.000000			0	.	.	0.000000	0.000000			0	.	.	0.000000	0.000000			0	.	.	0.000000	0.000000			0	.	.	0.000000	0.000000
INDEL	C16_PLUS	HG006_v4.2.1_SV_pbsv_slop25percent	ALL	*	QUAL	*	0.0	0.0	0.0		0	0	42782927.000000	206629.000000	0.000000	0	.	.	0.000000	0.000000			0	.	.	0.000000	0.000000			0	.	.	0.000000	0.000000			0	.	.	0.000000	0.000000			0	.	.	0.000000	0.000000
INDEL	C16_PLUS	HG006_v4.2.1_SV_pbsv_slop25percent	PASS	*	QUAL	*	0.0	0.0	0.0		0	0	42782927.000000	206629.000000	0.000000	0	.	.	0.000000	0.000000			0	.	.	0.000000	0.000000			0	.	.	0.000000	0.000000			0	.	.	0.000000	0.000000			0	.	.	0.000000	0.000000
INDEL	C16_PLUS	HG006_v4.2.1_comphetindel10bp_slop50	ALL	*	QUAL	*	0.0	0.0	0.0		0	0	3238146.000000	0.000000	0.000000	0	.	.	0.000000	0.000000			0	.	.	0.000000	0.000000			0	.	.	0.000000	0.000000			0	.	.	0.000000	0.000000			0	.	.	0.000000	0.000000
INDEL	C16_PLUS	HG006_v4.2.1_comphetindel10bp_slop50	PASS	*	QUAL	*	0.0	0.0	0.0		0	0	3238146.000000	0.000000	0.000000	0	.	.	0.000000	0.000000			0	.	.	0.000000	0.000000			0	.	.	0.000000	0.000000			0	.	.	0.000000	0.000000			0	.	.	0.000000	0.000000
INDEL	C16_PLUS	HG006_v4.2.1_comphetsnp10bp_slop50	ALL	*	QUAL	*	0.0	0.0	0.0		0	0	1503654.000000	0.000000	0.000000	0	.	.	0.000000	0.000000			0	.	.	0.000000	0.000000			0	.	.	0.000000	0.000000			0	.	.	0.000000	0.000000			0	.	.	0.000000	0.000000
INDEL	C16_PLUS	HG006_v4.2.1_comphetsnp10bp_slop50	PASS	*	QUAL	*	0.0	0.0	0.0		0	0	1503654.000000	0.000000	0.000000	0	.	.	0.000000	0.000000			0	.	.	0.000000	0.000000			0	.	.	0.000000	0.000000			0	.	.	0.000000	0.000000			0	.	.	0.000000	0.000000
INDEL	C16_PLUS	HG006_v4.2.1_complexandSVs	ALL	*	QUAL	*	0.0	0.0	0.0		0	0	137668662.000000	269343.000000	0.000000	0	.	.	0.000000	0.000000			0	.	.	0.000000	0.000000			0	.	.	0.000000	0.000000			0	.	.	0.000000	0.000000			0	.	.	0.000000	0.000000
INDEL	C16_PLUS	HG006_v4.2.1_complexandSVs	PASS	*	QUAL	*	0.0	0.0	0.0		0	0	137668662.000000	269343.000000	0.000000	0	.	.	0.000000	0.000000			0	.	.	0.000000	0.000000			0	.	.	0.000000	0.000000			0	.	.	0.000000	0.000000			0	.	.	0.000000	0.000000
INDEL	C16_PLUS	HG006_v4.2.1_complexandSVs_alldifficultregions	ALL	*	QUAL	*	1.0	0.0	0.0	0.0	0	0	676756760.000000	35494480.000000	0.000000	2	.	.	0.000000	0.000000			2	.	.	0.000000	0.000000			0	.	.	0.000000	0.000000			0	.	.	0.000000	0.000000			0	.	.	0.000000	0.000000
INDEL	C16_PLUS	HG006_v4.2.1_complexandSVs_alldifficultregions	PASS	*	QUAL	*	1.0	0.0	0.0	0.0	0	0	676756760.000000	35494480.000000	0.000000	2	.	.	0.000000	0.000000			2	.	.	0.000000	0.000000			0	.	.	0.000000	0.000000			0	.	.	0.000000	0.000000			0	.	.	0.000000	0.000000
INDEL	C16_PLUS	HG006_v4.2.1_complexindel10bp_slop50	ALL	*	QUAL	*	0.0	0.0	0.0		0	0	1273348.000000	0.000000	0.000000	0	.	.	0.000000	0.000000			0	.	.	0.000000	0.000000			0	.	.	0.000000	0.000000			0	.	.	0.000000	0.000000			0	.	.	0.000000	0.000000
INDEL	C16_PLUS	HG006_v4.2.1_complexindel10bp_slop50	PASS	*	QUAL	*	0.0	0.0	0.0		0	0	1273348.000000	0.000000	0.000000	0	.	.	0.000000	0.000000			0	.	.	0.000000	0.000000			0	.	.	0.000000	0.000000			0	.	.	0.000000	0.000000			0	.	.	0.000000	0.000000
INDEL	C16_PLUS	HG006_v4.2.1_notin_complexandSVs_alldifficultregions	ALL	*	QUAL	*	0.0	0.0	0.0		0	0	2258123651.000000	126055109.000000	0.000000	0	.	.	0.000000	0.000000			0	.	.	0.000000	0.000000			0	.	.	0.000000	0.000000			0	.	.	0.000000	0.000000			0	.	.	0.000000	0.000000
INDEL	C16_PLUS	HG006_v4.2.1_notin_complexandSVs_alldifficultregions	PASS	*	QUAL	*	0.0	0.0	0.0		0	0	2258123651.000000	126055109.000000	0.000000	0	.	.	0.000000	0.000000			0	.	.	0.000000	0.000000			0	.	.	0.000000	0.000000			0	.	.	0.000000	0.000000			0	.	.	0.000000	0.000000
INDEL	C16_PLUS	HG006_v4.2.1_othercomplexwithin10bp_slop50	ALL	*	QUAL	*	0.0	0.0	0.0		0	0	3120298.000000	0.000000	0.000000	0	.	.	0.000000	0.000000			0	.	.	0.000000	0.000000			0	.	.	0.000000	0.000000			0	.	.	0.000000	0.000000			0	.	.	0.000000	0.000000
INDEL	C16_PLUS	HG006_v4.2.1_othercomplexwithin10bp_slop50	PASS	*	QUAL	*	0.0	0.0	0.0		0	0	3120298.000000	0.000000	0.000000	0	.	.	0.000000	0.000000			0	.	.	0.000000	0.000000			0	.	.	0.000000	0.000000			0	.	.	0.000000	0.000000			0	.	.	0.000000	0.000000
INDEL	C16_PLUS	HG006_v4.2.1_snpswithin10bp_slop50	ALL	*	QUAL	*	0.0	0.0	0.0		0	0	9065524.000000	0.000000	0.000000	0	.	.	0.000000	0.000000			0	.	.	0.000000	0.000000			0	.	.	0.000000	0.000000			0	.	.	0.000000	0.000000			0	.	.	0.000000	0.000000
INDEL	C16_PLUS	HG006_v4.2.1_snpswithin10bp_slop50	PASS	*	QUAL	*	0.0	0.0	0.0		0	0	9065524.000000	0.000000	0.000000	0	.	.	0.000000	0.000000			0	.	.	0.000000	0.000000			0	.	.	0.000000	0.000000			0	.	.	0.000000	0.000000			0	.	.	0.000000	0.000000
INDEL	C16_PLUS	HG007_v4.2.1_CNV_CCSandONT_elliptical_outlier	ALL	*	QUAL	*	0.0	0.0	0.0		0	0	27533272.000000	0.000000	0.000000	0	.	.	0.000000	0.000000			0	.	.	0.000000	0.000000			0	.	.	0.000000	0.000000			0	.	.	0.000000	0.000000			0	.	.	0.000000	0.000000
INDEL	C16_PLUS	HG007_v4.2.1_CNV_CCSandONT_elliptical_outlier	PASS	*	QUAL	*	0.0	0.0	0.0		0	0	27533272.000000	0.000000	0.000000	0	.	.	0.000000	0.000000			0	.	.	0.000000	0.000000			0	.	.	0.000000	0.000000			0	.	.	0.000000	0.000000			0	.	.	0.000000	0.000000
INDEL	C16_PLUS	HG007_v4.2.1_CNV_mrcanavarIllumina_CCShighcov_ONThighcov_intersection	ALL	*	QUAL	*	0.0	0.0	0.0		0	0	9175295.000000	15971.000000	0.000000	0	.	.	0.000000	0.000000			0	.	.	0.000000	0.000000			0	.	.	0.000000	0.000000			0	.	.	0.000000	0.000000			0	.	.	0.000000	0.000000
INDEL	C16_PLUS	HG007_v4.2.1_CNV_mrcanavarIllumina_CCShighcov_ONThighcov_intersection	PASS	*	QUAL	*	0.0	0.0	0.0		0	0	9175295.000000	15971.000000	0.000000	0	.	.	0.000000	0.000000			0	.	.	0.000000	0.000000			0	.	.	0.000000	0.000000			0	.	.	0.000000	0.000000			0	.	.	0.000000	0.000000
INDEL	C16_PLUS	HG007_v4.2.1_CNVsandSVs	ALL	*	QUAL	*	0.0	0.0	0.0		0	0	119992629.000000	378714.000000	0.000000	0	.	.	0.000000	0.000000			0	.	.	0.000000	0.000000			0	.	.	0.000000	0.000000			0	.	.	0.000000	0.000000			0	.	.	0.000000	0.000000
INDEL	C16_PLUS	HG007_v4.2.1_CNVsandSVs	PASS	*	QUAL	*	0.0	0.0	0.0		0	0	119992629.000000	378714.000000	0.000000	0	.	.	0.000000	0.000000			0	.	.	0.000000	0.000000			0	.	.	0.000000	0.000000			0	.	.	0.000000	0.000000			0	.	.	0.000000	0.000000
INDEL	C16_PLUS	HG007_v4.2.1_SV_pbsv_slop25percent	ALL	*	QUAL	*	0.0	0.0	0.0		0	0	39568475.000000	365184.000000	0.000000	0	.	.	0.000000	0.000000			0	.	.	0.000000	0.000000			0	.	.	0.000000	0.000000			0	.	.	0.000000	0.000000			0	.	.	0.000000	0.000000
INDEL	C16_PLUS	HG007_v4.2.1_SV_pbsv_slop25percent	PASS	*	QUAL	*	0.0	0.0	0.0		0	0	39568475.000000	365184.000000	0.000000	0	.	.	0.000000	0.000000			0	.	.	0.000000	0.000000			0	.	.	0.000000	0.000000			0	.	.	0.000000	0.000000			0	.	.	0.000000	0.000000
INDEL	C16_PLUS	HG007_v4.2.1_comphetindel10bp_slop50	ALL	*	QUAL	*	0.0	0.0	0.0		0	0	3270557.000000	0.000000	0.000000	0	.	.	0.000000	0.000000			0	.	.	0.000000	0.000000			0	.	.	0.000000	0.000000			0	.	.	0.000000	0.000000			0	.	.	0.000000	0.000000
INDEL	C16_PLUS	HG007_v4.2.1_comphetindel10bp_slop50	PASS	*	QUAL	*	0.0	0.0	0.0		0	0	3270557.000000	0.000000	0.000000	0	.	.	0.000000	0.000000			0	.	.	0.000000	0.000000			0	.	.	0.000000	0.000000			0	.	.	0.000000	0.000000			0	.	.	0.000000	0.000000
INDEL	C16_PLUS	HG007_v4.2.1_comphetsnp10bp_slop50	ALL	*	QUAL	*	0.0	0.0	0.0		0	0	1464517.000000	0.000000	0.000000	0	.	.	0.000000	0.000000			0	.	.	0.000000	0.000000			0	.	.	0.000000	0.000000			0	.	.	0.000000	0.000000			0	.	.	0.000000	0.000000
INDEL	C16_PLUS	HG007_v4.2.1_comphetsnp10bp_slop50	PASS	*	QUAL	*	0.0	0.0	0.0		0	0	1464517.000000	0.000000	0.000000	0	.	.	0.000000	0.000000			0	.	.	0.000000	0.000000			0	.	.	0.000000	0.000000			0	.	.	0.000000	0.000000			0	.	.	0.000000	0.000000
INDEL	C16_PLUS	HG007_v4.2.1_complexandSVs	ALL	*	QUAL	*	0.0	0.0	0.0		0	0	138031434.000000	378714.000000	0.000000	0	.	.	0.000000	0.000000			0	.	.	0.000000	0.000000			0	.	.	0.000000	0.000000			0	.	.	0.000000	0.000000			0	.	.	0.000000	0.000000
INDEL	C16_PLUS	HG007_v4.2.1_complexandSVs	PASS	*	QUAL	*	0.0	0.0	0.0		0	0	138031434.000000	378714.000000	0.000000	0	.	.	0.000000	0.000000			0	.	.	0.000000	0.000000			0	.	.	0.000000	0.000000			0	.	.	0.000000	0.000000			0	.	.	0.000000	0.000000
INDEL	C16_PLUS	HG007_v4.2.1_complexandSVs_alldifficultregions	ALL	*	QUAL	*	1.0	0.0	0.0	0.0	0	0	675428877.000000	35599070.000000	0.000000	2	.	.	0.000000	0.000000			2	.	.	0.000000	0.000000			0	.	.	0.000000	0.000000			0	.	.	0.000000	0.000000			0	.	.	0.000000	0.000000
INDEL	C16_PLUS	HG007_v4.2.1_complexandSVs_alldifficultregions	PASS	*	QUAL	*	1.0	0.0	0.0	0.0	0	0	675428877.000000	35599070.000000	0.000000	2	.	.	0.000000	0.000000			2	.	.	0.000000	0.000000			0	.	.	0.000000	0.000000			0	.	.	0.000000	0.000000			0	.	.	0.000000	0.000000
INDEL	C16_PLUS	HG007_v4.2.1_complexindel10bp_slop50	ALL	*	QUAL	*	0.0	0.0	0.0		0	0	1289786.000000	0.000000	0.000000	0	.	.	0.000000	0.000000			0	.	.	0.000000	0.000000			0	.	.	0.000000	0.000000			0	.	.	0.000000	0.000000			0	.	.	0.000000	0.000000
INDEL	C16_PLUS	HG007_v4.2.1_complexindel10bp_slop50	PASS	*	QUAL	*	0.0	0.0	0.0		0	0	1289786.000000	0.000000	0.000000	0	.	.	0.000000	0.000000			0	.	.	0.000000	0.000000			0	.	.	0.000000	0.000000			0	.	.	0.000000	0.000000			0	.	.	0.000000	0.000000
INDEL	C16_PLUS	HG007_v4.2.1_notin_complexandSVs_alldifficultregions	ALL	*	QUAL	*	0.0	0.0	0.0		0	0	2259451534.000000	125950519.000000	0.000000	0	.	.	0.000000	0.000000			0	.	.	0.000000	0.000000			0	.	.	0.000000	0.000000			0	.	.	0.000000	0.000000			0	.	.	0.000000	0.000000
INDEL	C16_PLUS	HG007_v4.2.1_notin_complexandSVs_alldifficultregions	PASS	*	QUAL	*	0.0	0.0	0.0		0	0	2259451534.000000	125950519.000000	0.000000	0	.	.	0.000000	0.000000			0	.	.	0.000000	0.000000			0	.	.	0.000000	0.000000			0	.	.	0.000000	0.000000			0	.	.	0.000000	0.000000
INDEL	C16_PLUS	HG007_v4.2.1_othercomplexwithin10bp_slop50	ALL	*	QUAL	*	0.0	0.0	0.0		0	0	3185802.000000	0.000000	0.000000	0	.	.	0.000000	0.000000			0	.	.	0.000000	0.000000			0	.	.	0.000000	0.000000			0	.	.	0.000000	0.000000			0	.	.	0.000000	0.000000
INDEL	C16_PLUS	HG007_v4.2.1_othercomplexwithin10bp_slop50	PASS	*	QUAL	*	0.0	0.0	0.0		0	0	3185802.000000	0.000000	0.000000	0	.	.	0.000000	0.000000			0	.	.	0.000000	0.000000			0	.	.	0.000000	0.000000			0	.	.	0.000000	0.000000			0	.	.	0.000000	0.000000
INDEL	C16_PLUS	HG007_v4.2.1_snpswithin10bp_slop50	ALL	*	QUAL	*	0.0	0.0	0.0		0	0	9101811.000000	0.000000	0.000000	0	.	.	0.000000	0.000000			0	.	.	0.000000	0.000000			0	.	.	0.000000	0.000000			0	.	.	0.000000	0.000000			0	.	.	0.000000	0.000000
INDEL	C16_PLUS	HG007_v4.2.1_snpswithin10bp_slop50	PASS	*	QUAL	*	0.0	0.0	0.0		0	0	9101811.000000	0.000000	0.000000	0	.	.	0.000000	0.000000			0	.	.	0.000000	0.000000			0	.	.	0.000000	0.000000			0	.	.	0.000000	0.000000			0	.	.	0.000000	0.000000
INDEL	C16_PLUS	KIR	ALL	*	QUAL	*	0.0	0.0	0.0		0	0	155043.000000	0.000000	0.000000	0	.	.	0.000000	0.000000			0	.	.	0.000000	0.000000			0	.	.	0.000000	0.000000			0	.	.	0.000000	0.000000			0	.	.	0.000000	0.000000
INDEL	C16_PLUS	KIR	PASS	*	QUAL	*	0.0	0.0	0.0		0	0	155043.000000	0.000000	0.000000	0	.	.	0.000000	0.000000			0	.	.	0.000000	0.000000			0	.	.	0.000000	0.000000			0	.	.	0.000000	0.000000			0	.	.	0.000000	0.000000
INDEL	C16_PLUS	L1H_gt500	ALL	*	QUAL	*	0.0	0.0	0.0		0	0	3288114.000000	337364.000000	0.000000	0	.	.	0.000000	0.000000			0	.	.	0.000000	0.000000			0	.	.	0.000000	0.000000			0	.	.	0.000000	0.000000			0	.	.	0.000000	0.000000
INDEL	C16_PLUS	L1H_gt500	PASS	*	QUAL	*	0.0	0.0	0.0		0	0	3288114.000000	337364.000000	0.000000	0	.	.	0.000000	0.000000			0	.	.	0.000000	0.000000			0	.	.	0.000000	0.000000			0	.	.	0.000000	0.000000			0	.	.	0.000000	0.000000
INDEL	C16_PLUS	LD_discordant_haplotypes_slop5bp	ALL	*	QUAL	*	0.0	0.0	0.0		0	0	10867226.000000	0.000000	0.000000	0	.	.	0.000000	0.000000			0	.	.	0.000000	0.000000			0	.	.	0.000000	0.000000			0	.	.	0.000000	0.000000			0	.	.	0.000000	0.000000
INDEL	C16_PLUS	LD_discordant_haplotypes_slop5bp	PASS	*	QUAL	*	0.0	0.0	0.0		0	0	10867226.000000	0.000000	0.000000	0	.	.	0.000000	0.000000			0	.	.	0.000000	0.000000			0	.	.	0.000000	0.000000			0	.	.	0.000000	0.000000			0	.	.	0.000000	0.000000
INDEL	C16_PLUS	MHC	ALL	*	QUAL	*	0.0	0.0	0.0		0	0	4970557.000000	0.000000	0.000000	0	.	.	0.000000	0.000000			0	.	.	0.000000	0.000000			0	.	.	0.000000	0.000000			0	.	.	0.000000	0.000000			0	.	.	0.000000	0.000000
INDEL	C16_PLUS	MHC	PASS	*	QUAL	*	0.0	0.0	0.0		0	0	4970557.000000	0.000000	0.000000	0	.	.	0.000000	0.000000			0	.	.	0.000000	0.000000			0	.	.	0.000000	0.000000			0	.	.	0.000000	0.000000			0	.	.	0.000000	0.000000
INDEL	C16_PLUS	SimpleRepeat_diTR_10to49_slop5	ALL	*	QUAL	*	1.0	0.0	0.0	0.0	0	0	14126406.000000	812003.000000	0.000000	1	.	.	0.000000	0.000000			1	.	.	0.000000	0.000000			0	.	.	0.000000	0.000000			0	.	.	0.000000	0.000000			0	.	.	0.000000	0.000000
INDEL	C16_PLUS	SimpleRepeat_diTR_10to49_slop5	PASS	*	QUAL	*	1.0	0.0	0.0	0.0	0	0	14126406.000000	812003.000000	0.000000	1	.	.	0.000000	0.000000			1	.	.	0.000000	0.000000			0	.	.	0.000000	0.000000			0	.	.	0.000000	0.000000			0	.	.	0.000000	0.000000
INDEL	C16_PLUS	SimpleRepeat_diTR_50to149_slop5	ALL	*	QUAL	*	0.0	0.0	0.0		0	0	312887.000000	17527.000000	0.000000	0	.	.	0.000000	0.000000			0	.	.	0.000000	0.000000			0	.	.	0.000000	0.000000			0	.	.	0.000000	0.000000			0	.	.	0.000000	0.000000
INDEL	C16_PLUS	SimpleRepeat_diTR_50to149_slop5	PASS	*	QUAL	*	0.0	0.0	0.0		0	0	312887.000000	17527.000000	0.000000	0	.	.	0.000000	0.000000			0	.	.	0.000000	0.000000			0	.	.	0.000000	0.000000			0	.	.	0.000000	0.000000			0	.	.	0.000000	0.000000
INDEL	C16_PLUS	SimpleRepeat_diTR_ge150_slop5	ALL	*	QUAL	*	0.0	0.0	0.0		0	0	1294.000000	0.000000	0.000000	0	.	.	0.000000	0.000000			0	.	.	0.000000	0.000000			0	.	.	0.000000	0.000000			0	.	.	0.000000	0.000000			0	.	.	0.000000	0.000000
INDEL	C16_PLUS	SimpleRepeat_diTR_ge150_slop5	PASS	*	QUAL	*	0.0	0.0	0.0		0	0	1294.000000	0.000000	0.000000	0	.	.	0.000000	0.000000			0	.	.	0.000000	0.000000			0	.	.	0.000000	0.000000			0	.	.	0.000000	0.000000			0	.	.	0.000000	0.000000
INDEL	C16_PLUS	SimpleRepeat_homopolymer_4to6_AT_slop5	ALL	*	QUAL	*	0.0	0.0	0.0		0	0	620274261.000000	36564301.000000	0.000000	0	.	.	0.000000	0.000000			0	.	.	0.000000	0.000000			0	.	.	0.000000	0.000000			0	.	.	0.000000	0.000000			0	.	.	0.000000	0.000000
INDEL	C16_PLUS	SimpleRepeat_homopolymer_4to6_AT_slop5	PASS	*	QUAL	*	0.0	0.0	0.0		0	0	620274261.000000	36564301.000000	0.000000	0	.	.	0.000000	0.000000			0	.	.	0.000000	0.000000			0	.	.	0.000000	0.000000			0	.	.	0.000000	0.000000			0	.	.	0.000000	0.000000
INDEL	C16_PLUS	SimpleRepeat_homopolymer_4to6_GC_slop5	ALL	*	QUAL	*	0.0	0.0	0.0		0	0	186737442.000000	9137238.000000	0.000000	0	.	.	0.000000	0.000000			0	.	.	0.000000	0.000000			0	.	.	0.000000	0.000000			0	.	.	0.000000	0.000000			0	.	.	0.000000	0.000000
INDEL	C16_PLUS	SimpleRepeat_homopolymer_4to6_GC_slop5	PASS	*	QUAL	*	0.0	0.0	0.0		0	0	186737442.000000	9137238.000000	0.000000	0	.	.	0.000000	0.000000			0	.	.	0.000000	0.000000			0	.	.	0.000000	0.000000			0	.	.	0.000000	0.000000			0	.	.	0.000000	0.000000
INDEL	C16_PLUS	SimpleRepeat_homopolymer_4to6_slop5	ALL	*	QUAL	*	0.0	0.0	0.0		0	0	789111519.000000	44658231.000000	0.000000	0	.	.	0.000000	0.000000			0	.	.	0.000000	0.000000			0	.	.	0.000000	0.000000			0	.	.	0.000000	0.000000			0	.	.	0.000000	0.000000
INDEL	C16_PLUS	SimpleRepeat_homopolymer_4to6_slop5	PASS	*	QUAL	*	0.0	0.0	0.0		0	0	789111519.000000	44658231.000000	0.000000	0	.	.	0.000000	0.000000			0	.	.	0.000000	0.000000			0	.	.	0.000000	0.000000			0	.	.	0.000000	0.000000			0	.	.	0.000000	0.000000
INDEL	C16_PLUS	SimpleRepeat_homopolymer_7to11_AT_slop5	ALL	*	QUAL	*	0.0	0.0	0.0		0	0	48048065.000000	2750171.000000	0.000000	0	.	.	0.000000	0.000000			0	.	.	0.000000	0.000000			0	.	.	0.000000	0.000000			0	.	.	0.000000	0.000000			0	.	.	0.000000	0.000000
INDEL	C16_PLUS	SimpleRepeat_homopolymer_7to11_AT_slop5	PASS	*	QUAL	*	0.0	0.0	0.0		0	0	48048065.000000	2750171.000000	0.000000	0	.	.	0.000000	0.000000			0	.	.	0.000000	0.000000			0	.	.	0.000000	0.000000			0	.	.	0.000000	0.000000			0	.	.	0.000000	0.000000
INDEL	C16_PLUS	SimpleRepeat_homopolymer_7to11_GC_slop5	ALL	*	QUAL	*	0.0	0.0	0.0		0	0	1796827.000000	82939.000000	0.000000	0	.	.	0.000000	0.000000			0	.	.	0.000000	0.000000			0	.	.	0.000000	0.000000			0	.	.	0.000000	0.000000			0	.	.	0.000000	0.000000
INDEL	C16_PLUS	SimpleRepeat_homopolymer_7to11_GC_slop5	PASS	*	QUAL	*	0.0	0.0	0.0		0	0	1796827.000000	82939.000000	0.000000	0	.	.	0.000000	0.000000			0	.	.	0.000000	0.000000			0	.	.	0.000000	0.000000			0	.	.	0.000000	0.000000			0	.	.	0.000000	0.000000
INDEL	C16_PLUS	SimpleRepeat_homopolymer_7to11_slop5	ALL	*	QUAL	*	0.0	0.0	0.0		0	0	49788855.000000	2830071.000000	0.000000	0	.	.	0.000000	0.000000			0	.	.	0.000000	0.000000			0	.	.	0.000000	0.000000			0	.	.	0.000000	0.000000			0	.	.	0.000000	0.000000
INDEL	C16_PLUS	SimpleRepeat_homopolymer_7to11_slop5	PASS	*	QUAL	*	0.0	0.0	0.0		0	0	49788855.000000	2830071.000000	0.000000	0	.	.	0.000000	0.000000			0	.	.	0.000000	0.000000			0	.	.	0.000000	0.000000			0	.	.	0.000000	0.000000			0	.	.	0.000000	0.000000
INDEL	C16_PLUS	SimpleRepeat_homopolymer_ge12_AT_slop5	ALL	*	QUAL	*	0.0	0.0	0.0		0	0	18264661.000000	780727.000000	0.000000	0	.	.	0.000000	0.000000			0	.	.	0.000000	0.000000			0	.	.	0.000000	0.000000			0	.	.	0.000000	0.000000			0	.	.	0.000000	0.000000
INDEL	C16_PLUS	SimpleRepeat_homopolymer_ge12_AT_slop5	PASS	*	QUAL	*	0.0	0.0	0.0		0	0	18264661.000000	780727.000000	0.000000	0	.	.	0.000000	0.000000			0	.	.	0.000000	0.000000			0	.	.	0.000000	0.000000			0	.	.	0.000000	0.000000			0	.	.	0.000000	0.000000
INDEL	C16_PLUS	SimpleRepeat_homopolymer_ge12_GC_slop5	ALL	*	QUAL	*	0.0	0.0	0.0		0	0	80541.000000	2154.000000	0.000000	0	.	.	0.000000	0.000000			0	.	.	0.000000	0.000000			0	.	.	0.000000	0.000000			0	.	.	0.000000	0.000000			0	.	.	0.000000	0.000000
INDEL	C16_PLUS	SimpleRepeat_homopolymer_ge12_GC_slop5	PASS	*	QUAL	*	0.0	0.0	0.0		0	0	80541.000000	2154.000000	0.000000	0	.	.	0.000000	0.000000			0	.	.	0.000000	0.000000			0	.	.	0.000000	0.000000			0	.	.	0.000000	0.000000			0	.	.	0.000000	0.000000
INDEL	C16_PLUS	SimpleRepeat_homopolymer_ge12_slop5	ALL	*	QUAL	*	0.0	0.0	0.0		0	0	18344341.000000	782859.000000	0.000000	0	.	.	0.000000	0.000000			0	.	.	0.000000	0.000000			0	.	.	0.000000	0.000000			0	.	.	0.000000	0.000000			0	.	.	0.000000	0.000000
INDEL	C16_PLUS	SimpleRepeat_homopolymer_ge12_slop5	PASS	*	QUAL	*	0.0	0.0	0.0		0	0	18344341.000000	782859.000000	0.000000	0	.	.	0.000000	0.000000			0	.	.	0.000000	0.000000			0	.	.	0.000000	0.000000			0	.	.	0.000000	0.000000			0	.	.	0.000000	0.000000
INDEL	C16_PLUS	SimpleRepeat_homopolymer_ge21_AT_slop5	ALL	*	QUAL	*	0.0	0.0	0.0		0	0	5037067.000000	173503.000000	0.000000	0	.	.	0.000000	0.000000			0	.	.	0.000000	0.000000			0	.	.	0.000000	0.000000			0	.	.	0.000000	0.000000			0	.	.	0.000000	0.000000
INDEL	C16_PLUS	SimpleRepeat_homopolymer_ge21_AT_slop5	PASS	*	QUAL	*	0.0	0.0	0.0		0	0	5037067.000000	173503.000000	0.000000	0	.	.	0.000000	0.000000			0	.	.	0.000000	0.000000			0	.	.	0.000000	0.000000			0	.	.	0.000000	0.000000			0	.	.	0.000000	0.000000
INDEL	C16_PLUS	SimpleRepeat_homopolymer_ge21_GC_slop5	ALL	*	QUAL	*	0.0	0.0	0.0		0	0	2453.000000	0.000000	0.000000	0	.	.	0.000000	0.000000			0	.	.	0.000000	0.000000			0	.	.	0.000000	0.000000			0	.	.	0.000000	0.000000			0	.	.	0.000000	0.000000
INDEL	C16_PLUS	SimpleRepeat_homopolymer_ge21_GC_slop5	PASS	*	QUAL	*	0.0	0.0	0.0		0	0	2453.000000	0.000000	0.000000	0	.	.	0.000000	0.000000			0	.	.	0.000000	0.000000			0	.	.	0.000000	0.000000			0	.	.	0.000000	0.000000			0	.	.	0.000000	0.000000
INDEL	C16_PLUS	SimpleRepeat_homopolymer_ge21_slop5	ALL	*	QUAL	*	0.0	0.0	0.0		0	0	5039520.000000	173503.000000	0.000000	0	.	.	0.000000	0.000000			0	.	.	0.000000	0.000000			0	.	.	0.000000	0.000000			0	.	.	0.000000	0.000000			0	.	.	0.000000	0.000000
INDEL	C16_PLUS	SimpleRepeat_homopolymer_ge21_slop5	PASS	*	QUAL	*	0.0	0.0	0.0		0	0	5039520.000000	173503.000000	0.000000	0	.	.	0.000000	0.000000			0	.	.	0.000000	0.000000			0	.	.	0.000000	0.000000			0	.	.	0.000000	0.000000			0	.	.	0.000000	0.000000
INDEL	C16_PLUS	SimpleRepeat_imperfecthomopolge11_AT_slop5	ALL	*	QUAL	*	0.0	0.0	0.0		0	0	41925485.000000	2001230.000000	0.000000	0	.	.	0.000000	0.000000			0	.	.	0.000000	0.000000			0	.	.	0.000000	0.000000			0	.	.	0.000000	0.000000			0	.	.	0.000000	0.000000
INDEL	C16_PLUS	SimpleRepeat_imperfecthomopolge11_AT_slop5	PASS	*	QUAL	*	0.0	0.0	0.0		0	0	41925485.000000	2001230.000000	0.000000	0	.	.	0.000000	0.000000			0	.	.	0.000000	0.000000			0	.	.	0.000000	0.000000			0	.	.	0.000000	0.000000			0	.	.	0.000000	0.000000
INDEL	C16_PLUS	SimpleRepeat_imperfecthomopolge11_GC_slop5	ALL	*	QUAL	*	0.0	0.0	0.0		0	0	2549394.000000	148047.000000	0.000000	0	.	.	0.000000	0.000000			0	.	.	0.000000	0.000000			0	.	.	0.000000	0.000000			0	.	.	0.000000	0.000000			0	.	.	0.000000	0.000000
INDEL	C16_PLUS	SimpleRepeat_imperfecthomopolge11_GC_slop5	PASS	*	QUAL	*	0.0	0.0	0.0		0	0	2549394.000000	148047.000000	0.000000	0	.	.	0.000000	0.000000			0	.	.	0.000000	0.000000			0	.	.	0.000000	0.000000			0	.	.	0.000000	0.000000			0	.	.	0.000000	0.000000
INDEL	C16_PLUS	SimpleRepeat_imperfecthomopolge11_slop5	ALL	*	QUAL	*	0.0	0.0	0.0		0	0	44462862.000000	2148874.000000	0.000000	0	.	.	0.000000	0.000000			0	.	.	0.000000	0.000000			0	.	.	0.000000	0.000000			0	.	.	0.000000	0.000000			0	.	.	0.000000	0.000000
INDEL	C16_PLUS	SimpleRepeat_imperfecthomopolge11_slop5	PASS	*	QUAL	*	0.0	0.0	0.0		0	0	44462862.000000	2148874.000000	0.000000	0	.	.	0.000000	0.000000			0	.	.	0.000000	0.000000			0	.	.	0.000000	0.000000			0	.	.	0.000000	0.000000			0	.	.	0.000000	0.000000
INDEL	C16_PLUS	SimpleRepeat_imperfecthomopolge21_AT_slop5	ALL	*	QUAL	*	0.0	0.0	0.0		0	0	10858510.000000	380519.000000	0.000000	0	.	.	0.000000	0.000000			0	.	.	0.000000	0.000000			0	.	.	0.000000	0.000000			0	.	.	0.000000	0.000000			0	.	.	0.000000	0.000000
INDEL	C16_PLUS	SimpleRepeat_imperfecthomopolge21_AT_slop5	PASS	*	QUAL	*	0.0	0.0	0.0		0	0	10858510.000000	380519.000000	0.000000	0	.	.	0.000000	0.000000			0	.	.	0.000000	0.000000			0	.	.	0.000000	0.000000			0	.	.	0.000000	0.000000			0	.	.	0.000000	0.000000
INDEL	C16_PLUS	SimpleRepeat_imperfecthomopolge21_GC_slop5	ALL	*	QUAL	*	0.0	0.0	0.0		0	0	126563.000000	3882.000000	0.000000	0	.	.	0.000000	0.000000			0	.	.	0.000000	0.000000			0	.	.	0.000000	0.000000			0	.	.	0.000000	0.000000			0	.	.	0.000000	0.000000
INDEL	C16_PLUS	SimpleRepeat_imperfecthomopolge21_GC_slop5	PASS	*	QUAL	*	0.0	0.0	0.0		0	0	126563.000000	3882.000000	0.000000	0	.	.	0.000000	0.000000			0	.	.	0.000000	0.000000			0	.	.	0.000000	0.000000			0	.	.	0.000000	0.000000			0	.	.	0.000000	0.000000
INDEL	C16_PLUS	SimpleRepeat_imperfecthomopolge21_slop5	ALL	*	QUAL	*	0.0	0.0	0.0		0	0	10985008.000000	384401.000000	0.000000	0	.	.	0.000000	0.000000			0	.	.	0.000000	0.000000			0	.	.	0.000000	0.000000			0	.	.	0.000000	0.000000			0	.	.	0.000000	0.000000
INDEL	C16_PLUS	SimpleRepeat_imperfecthomopolge21_slop5	PASS	*	QUAL	*	0.0	0.0	0.0		0	0	10985008.000000	384401.000000	0.000000	0	.	.	0.000000	0.000000			0	.	.	0.000000	0.000000			0	.	.	0.000000	0.000000			0	.	.	0.000000	0.000000			0	.	.	0.000000	0.000000
INDEL	C16_PLUS	SimpleRepeat_quadTR_19to49_slop5	ALL	*	QUAL	*	0.0	0.0	0.0		0	0	4260126.000000	234666.000000	0.000000	0	.	.	0.000000	0.000000			0	.	.	0.000000	0.000000			0	.	.	0.000000	0.000000			0	.	.	0.000000	0.000000			0	.	.	0.000000	0.000000
INDEL	C16_PLUS	SimpleRepeat_quadTR_19to49_slop5	PASS	*	QUAL	*	0.0	0.0	0.0		0	0	4260126.000000	234666.000000	0.000000	0	.	.	0.000000	0.000000			0	.	.	0.000000	0.000000			0	.	.	0.000000	0.000000			0	.	.	0.000000	0.000000			0	.	.	0.000000	0.000000
INDEL	C16_PLUS	SimpleRepeat_quadTR_50to149_slop5	ALL	*	QUAL	*	0.0	0.0	0.0		0	0	644882.000000	39761.000000	0.000000	0	.	.	0.000000	0.000000			0	.	.	0.000000	0.000000			0	.	.	0.000000	0.000000			0	.	.	0.000000	0.000000			0	.	.	0.000000	0.000000
INDEL	C16_PLUS	SimpleRepeat_quadTR_50to149_slop5	PASS	*	QUAL	*	0.0	0.0	0.0		0	0	644882.000000	39761.000000	0.000000	0	.	.	0.000000	0.000000			0	.	.	0.000000	0.000000			0	.	.	0.000000	0.000000			0	.	.	0.000000	0.000000			0	.	.	0.000000	0.000000
INDEL	C16_PLUS	SimpleRepeat_quadTR_ge150_slop5	ALL	*	QUAL	*	0.0	0.0	0.0		0	0	3698.000000	0.000000	0.000000	0	.	.	0.000000	0.000000			0	.	.	0.000000	0.000000			0	.	.	0.000000	0.000000			0	.	.	0.000000	0.000000			0	.	.	0.000000	0.000000
INDEL	C16_PLUS	SimpleRepeat_quadTR_ge150_slop5	PASS	*	QUAL	*	0.0	0.0	0.0		0	0	3698.000000	0.000000	0.000000	0	.	.	0.000000	0.000000			0	.	.	0.000000	0.000000			0	.	.	0.000000	0.000000			0	.	.	0.000000	0.000000			0	.	.	0.000000	0.000000
INDEL	C16_PLUS	SimpleRepeat_triTR_14to49_slop5	ALL	*	QUAL	*	0.0	0.0	0.0		0	0	3011899.000000	171581.000000	0.000000	0	.	.	0.000000	0.000000			0	.	.	0.000000	0.000000			0	.	.	0.000000	0.000000			0	.	.	0.000000	0.000000			0	.	.	0.000000	0.000000
INDEL	C16_PLUS	SimpleRepeat_triTR_14to49_slop5	PASS	*	QUAL	*	0.0	0.0	0.0		0	0	3011899.000000	171581.000000	0.000000	0	.	.	0.000000	0.000000			0	.	.	0.000000	0.000000			0	.	.	0.000000	0.000000			0	.	.	0.000000	0.000000			0	.	.	0.000000	0.000000
INDEL	C16_PLUS	SimpleRepeat_triTR_50to149_slop5	ALL	*	QUAL	*	0.0	0.0	0.0		0	0	56998.000000	4348.000000	0.000000	0	.	.	0.000000	0.000000			0	.	.	0.000000	0.000000			0	.	.	0.000000	0.000000			0	.	.	0.000000	0.000000			0	.	.	0.000000	0.000000
INDEL	C16_PLUS	SimpleRepeat_triTR_50to149_slop5	PASS	*	QUAL	*	0.0	0.0	0.0		0	0	56998.000000	4348.000000	0.000000	0	.	.	0.000000	0.000000			0	.	.	0.000000	0.000000			0	.	.	0.000000	0.000000			0	.	.	0.000000	0.000000			0	.	.	0.000000	0.000000
INDEL	C16_PLUS	SimpleRepeat_triTR_ge150_slop5	ALL	*	QUAL	*	0.0	0.0	0.0		0	0	2342.000000	0.000000	0.000000	0	.	.	0.000000	0.000000			0	.	.	0.000000	0.000000			0	.	.	0.000000	0.000000			0	.	.	0.000000	0.000000			0	.	.	0.000000	0.000000
INDEL	C16_PLUS	SimpleRepeat_triTR_ge150_slop5	PASS	*	QUAL	*	0.0	0.0	0.0		0	0	2342.000000	0.000000	0.000000	0	.	.	0.000000	0.000000			0	.	.	0.000000	0.000000			0	.	.	0.000000	0.000000			0	.	.	0.000000	0.000000			0	.	.	0.000000	0.000000
INDEL	C16_PLUS	TS_boundary	ALL	*	QUAL	*	0.0	0.0	0.0		0	0	3030848912.000000	161705687.000000	0.000000	0	.	.	0.000000	0.000000			0	.	.	0.000000	0.000000			0	.	.	0.000000	0.000000			0	.	.	0.000000	0.000000			0	.	.	0.000000	0.000000
INDEL	C16_PLUS	TS_boundary	PASS	*	QUAL	*	0.0	0.0	0.0		0	0	3030848912.000000	161705687.000000	0.000000	0	.	.	0.000000	0.000000			0	.	.	0.000000	0.000000			0	.	.	0.000000	0.000000			0	.	.	0.000000	0.000000			0	.	.	0.000000	0.000000
INDEL	C16_PLUS	TS_contained	ALL	*	QUAL	*	1.0	0.0	0.0	0.0	0	0	161705687.000000	161705687.000000	0.000000	2	.	.	0.000000	0.000000			2	.	.	0.000000	0.000000			0	.	.	0.000000	0.000000			0	.	.	0.000000	0.000000			0	.	.	0.000000	0.000000
INDEL	C16_PLUS	TS_contained	PASS	*	QUAL	*	1.0	0.0	0.0	0.0	0	0	161705687.000000	161705687.000000	0.000000	2	.	.	0.000000	0.000000			2	.	.	0.000000	0.000000			0	.	.	0.000000	0.000000			0	.	.	0.000000	0.000000			0	.	.	0.000000	0.000000
INDEL	C16_PLUS	VDJ	ALL	*	QUAL	*	0.0	0.0	0.0		0	0	4872786.000000	0.000000	0.000000	0	.	.	0.000000	0.000000			0	.	.	0.000000	0.000000			0	.	.	0.000000	0.000000			0	.	.	0.000000	0.000000			0	.	.	0.000000	0.000000
INDEL	C16_PLUS	VDJ	PASS	*	QUAL	*	0.0	0.0	0.0		0	0	4872786.000000	0.000000	0.000000	0	.	.	0.000000	0.000000			0	.	.	0.000000	0.000000			0	.	.	0.000000	0.000000			0	.	.	0.000000	0.000000			0	.	.	0.000000	0.000000
INDEL	C16_PLUS	allOtherDifficultregions	ALL	*	QUAL	*	0.0	0.0	0.0		0	0	83934913.000000	371368.000000	0.000000	0	.	.	0.000000	0.000000			0	.	.	0.000000	0.000000			0	.	.	0.000000	0.000000			0	.	.	0.000000	0.000000			0	.	.	0.000000	0.000000
INDEL	C16_PLUS	allOtherDifficultregions	PASS	*	QUAL	*	0.0	0.0	0.0		0	0	83934913.000000	371368.000000	0.000000	0	.	.	0.000000	0.000000			0	.	.	0.000000	0.000000			0	.	.	0.000000	0.000000			0	.	.	0.000000	0.000000			0	.	.	0.000000	0.000000
INDEL	C16_PLUS	alldifficultregions	ALL	*	QUAL	*	1.0	0.0	0.0	0.0	0	0	624829675.000000	37818029.000000	0.000000	2	.	.	0.000000	0.000000			2	.	.	0.000000	0.000000			0	.	.	0.000000	0.000000			0	.	.	0.000000	0.000000			0	.	.	0.000000	0.000000
INDEL	C16_PLUS	alldifficultregions	PASS	*	QUAL	*	1.0	0.0	0.0	0.0	0	0	624829675.000000	37818029.000000	0.000000	2	.	.	0.000000	0.000000			2	.	.	0.000000	0.000000			0	.	.	0.000000	0.000000			0	.	.	0.000000	0.000000			0	.	.	0.000000	0.000000
INDEL	C16_PLUS	alllowmapandsegdupregions	ALL	*	QUAL	*	0.0	0.0	0.0		0	0	305705811.000000	21032024.000000	0.000000	0	.	.	0.000000	0.000000			0	.	.	0.000000	0.000000			0	.	.	0.000000	0.000000			0	.	.	0.000000	0.000000			0	.	.	0.000000	0.000000
INDEL	C16_PLUS	alllowmapandsegdupregions	PASS	*	QUAL	*	0.0	0.0	0.0		0	0	305705811.000000	21032024.000000	0.000000	0	.	.	0.000000	0.000000			0	.	.	0.000000	0.000000			0	.	.	0.000000	0.000000			0	.	.	0.000000	0.000000			0	.	.	0.000000	0.000000
INDEL	C16_PLUS	ancestry_AFR	ALL	*	QUAL	*	0.0	0.0	0.0		0	0	931852940.000000	27015346.000000	0.000000	0	.	.	0.000000	0.000000			0	.	.	0.000000	0.000000			0	.	.	0.000000	0.000000			0	.	.	0.000000	0.000000			0	.	.	0.000000	0.000000
INDEL	C16_PLUS	ancestry_AFR	PASS	*	QUAL	*	0.0	0.0	0.0		0	0	931852940.000000	27015346.000000	0.000000	0	.	.	0.000000	0.000000			0	.	.	0.000000	0.000000			0	.	.	0.000000	0.000000			0	.	.	0.000000	0.000000			0	.	.	0.000000	0.000000
INDEL	C16_PLUS	ancestry_AMR	ALL	*	QUAL	*	0.0	0.0	0.0		0	0	248789481.000000	8678518.000000	0.000000	0	.	.	0.000000	0.000000			0	.	.	0.000000	0.000000			0	.	.	0.000000	0.000000			0	.	.	0.000000	0.000000			0	.	.	0.000000	0.000000
INDEL	C16_PLUS	ancestry_AMR	PASS	*	QUAL	*	0.0	0.0	0.0		0	0	248789481.000000	8678518.000000	0.000000	0	.	.	0.000000	0.000000			0	.	.	0.000000	0.000000			0	.	.	0.000000	0.000000			0	.	.	0.000000	0.000000			0	.	.	0.000000	0.000000
INDEL	C16_PLUS	ancestry_EAS	ALL	*	QUAL	*	0.0	0.0	0.0		0	0	159774241.000000	4597393.000000	0.000000	0	.	.	0.000000	0.000000			0	.	.	0.000000	0.000000			0	.	.	0.000000	0.000000			0	.	.	0.000000	0.000000			0	.	.	0.000000	0.000000
INDEL	C16_PLUS	ancestry_EAS	PASS	*	QUAL	*	0.0	0.0	0.0		0	0	159774241.000000	4597393.000000	0.000000	0	.	.	0.000000	0.000000			0	.	.	0.000000	0.000000			0	.	.	0.000000	0.000000			0	.	.	0.000000	0.000000			0	.	.	0.000000	0.000000
INDEL	C16_PLUS	ancestry_EUR	ALL	*	QUAL	*	0.0	0.0	0.0		0	0	815477144.000000	34814124.000000	0.000000	0	.	.	0.000000	0.000000			0	.	.	0.000000	0.000000			0	.	.	0.000000	0.000000			0	.	.	0.000000	0.000000			0	.	.	0.000000	0.000000
INDEL	C16_PLUS	ancestry_EUR	PASS	*	QUAL	*	0.0	0.0	0.0		0	0	815477144.000000	34814124.000000	0.000000	0	.	.	0.000000	0.000000			0	.	.	0.000000	0.000000			0	.	.	0.000000	0.000000			0	.	.	0.000000	0.000000			0	.	.	0.000000	0.000000
INDEL	C16_PLUS	ancestry_Neanderthal	ALL	*	QUAL	*	0.0	0.0	0.0		0	0	25432365.000000	135318.000000	0.000000	0	.	.	0.000000	0.000000			0	.	.	0.000000	0.000000			0	.	.	0.000000	0.000000			0	.	.	0.000000	0.000000			0	.	.	0.000000	0.000000
INDEL	C16_PLUS	ancestry_Neanderthal	PASS	*	QUAL	*	0.0	0.0	0.0		0	0	25432365.000000	135318.000000	0.000000	0	.	.	0.000000	0.000000			0	.	.	0.000000	0.000000			0	.	.	0.000000	0.000000			0	.	.	0.000000	0.000000			0	.	.	0.000000	0.000000
INDEL	C16_PLUS	ancestry_SAS	ALL	*	QUAL	*	0.0	0.0	0.0		0	0	149677990.000000	6170987.000000	0.000000	0	.	.	0.000000	0.000000			0	.	.	0.000000	0.000000			0	.	.	0.000000	0.000000			0	.	.	0.000000	0.000000			0	.	.	0.000000	0.000000
INDEL	C16_PLUS	ancestry_SAS	PASS	*	QUAL	*	0.0	0.0	0.0		0	0	149677990.000000	6170987.000000	0.000000	0	.	.	0.000000	0.000000			0	.	.	0.000000	0.000000			0	.	.	0.000000	0.000000			0	.	.	0.000000	0.000000			0	.	.	0.000000	0.000000
INDEL	C16_PLUS	chrX_PAR	ALL	*	QUAL	*	1.0	0.0	0.0	0.0	0	0	2778692.000000	1959193.000000	0.000000	2	.	.	0.000000	0.000000			2	.	.	0.000000	0.000000			0	.	.	0.000000	0.000000			0	.	.	0.000000	0.000000			0	.	.	0.000000	0.000000
INDEL	C16_PLUS	chrX_PAR	PASS	*	QUAL	*	1.0	0.0	0.0	0.0	0	0	2778692.000000	1959193.000000	0.000000	2	.	.	0.000000	0.000000			2	.	.	0.000000	0.000000			0	.	.	0.000000	0.000000			0	.	.	0.000000	0.000000			0	.	.	0.000000	0.000000
INDEL	C16_PLUS	chrX_XTR	ALL	*	QUAL	*	0.0	0.0	0.0		0	0	4287238.000000	4258641.000000	0.000000	0	.	.	0.000000	0.000000			0	.	.	0.000000	0.000000			0	.	.	0.000000	0.000000			0	.	.	0.000000	0.000000			0	.	.	0.000000	0.000000
INDEL	C16_PLUS	chrX_XTR	PASS	*	QUAL	*	0.0	0.0	0.0		0	0	4287238.000000	4258641.000000	0.000000	0	.	.	0.000000	0.000000			0	.	.	0.000000	0.000000			0	.	.	0.000000	0.000000			0	.	.	0.000000	0.000000			0	.	.	0.000000	0.000000
INDEL	C16_PLUS	chrX_ampliconic	ALL	*	QUAL	*	0.0	0.0	0.0		0	0	1565209.000000	1198949.000000	0.000000	0	.	.	0.000000	0.000000			0	.	.	0.000000	0.000000			0	.	.	0.000000	0.000000			0	.	.	0.000000	0.000000			0	.	.	0.000000	0.000000
INDEL	C16_PLUS	chrX_ampliconic	PASS	*	QUAL	*	0.0	0.0	0.0		0	0	1565209.000000	1198949.000000	0.000000	0	.	.	0.000000	0.000000			0	.	.	0.000000	0.000000			0	.	.	0.000000	0.000000			0	.	.	0.000000	0.000000			0	.	.	0.000000	0.000000
INDEL	C16_PLUS	chrX_nonPAR	ALL	*	QUAL	*	0.0	0.0	0.0		0	0	152115542.000000	144390894.000000	0.000000	0	.	.	0.000000	0.000000			0	.	.	0.000000	0.000000			0	.	.	0.000000	0.000000			0	.	.	0.000000	0.000000			0	.	.	0.000000	0.000000
INDEL	C16_PLUS	chrX_nonPAR	PASS	*	QUAL	*	0.0	0.0	0.0		0	0	152115542.000000	144390894.000000	0.000000	0	.	.	0.000000	0.000000			0	.	.	0.000000	0.000000			0	.	.	0.000000	0.000000			0	.	.	0.000000	0.000000			0	.	.	0.000000	0.000000
INDEL	C16_PLUS	chrY_PAR	ALL	*	QUAL	*	0.0	0.0	0.0		0	0	2778692.000000	0.000000	0.000000	0	.	.	0.000000	0.000000			0	.	.	0.000000	0.000000			0	.	.	0.000000	0.000000			0	.	.	0.000000	0.000000			0	.	.	0.000000	0.000000
INDEL	C16_PLUS	chrY_PAR	PASS	*	QUAL	*	0.0	0.0	0.0		0	0	2778692.000000	0.000000	0.000000	0	.	.	0.000000	0.000000			0	.	.	0.000000	0.000000			0	.	.	0.000000	0.000000			0	.	.	0.000000	0.000000			0	.	.	0.000000	0.000000
INDEL	C16_PLUS	chrY_XTR	ALL	*	QUAL	*	0.0	0.0	0.0		0	0	3400874.000000	3355808.000000	0.000000	0	.	.	0.000000	0.000000			0	.	.	0.000000	0.000000			0	.	.	0.000000	0.000000			0	.	.	0.000000	0.000000			0	.	.	0.000000	0.000000
INDEL	C16_PLUS	chrY_XTR	PASS	*	QUAL	*	0.0	0.0	0.0		0	0	3400874.000000	3355808.000000	0.000000	0	.	.	0.000000	0.000000			0	.	.	0.000000	0.000000			0	.	.	0.000000	0.000000			0	.	.	0.000000	0.000000			0	.	.	0.000000	0.000000
INDEL	C16_PLUS	chrY_ampliconic	ALL	*	QUAL	*	0.0	0.0	0.0		0	0	9754492.000000	2983576.000000	0.000000	0	.	.	0.000000	0.000000			0	.	.	0.000000	0.000000			0	.	.	0.000000	0.000000			0	.	.	0.000000	0.000000			0	.	.	0.000000	0.000000
INDEL	C16_PLUS	chrY_ampliconic	PASS	*	QUAL	*	0.0	0.0	0.0		0	0	9754492.000000	2983576.000000	0.000000	0	.	.	0.000000	0.000000			0	.	.	0.000000	0.000000			0	.	.	0.000000	0.000000			0	.	.	0.000000	0.000000			0	.	.	0.000000	0.000000
INDEL	C16_PLUS	chrY_nonPAR	ALL	*	QUAL	*	0.0	0.0	0.0		0	0	23636356.000000	15199502.000000	0.000000	0	.	.	0.000000	0.000000			0	.	.	0.000000	0.000000			0	.	.	0.000000	0.000000			0	.	.	0.000000	0.000000			0	.	.	0.000000	0.000000
INDEL	C16_PLUS	chrY_nonPAR	PASS	*	QUAL	*	0.0	0.0	0.0		0	0	23636356.000000	15199502.000000	0.000000	0	.	.	0.000000	0.000000			0	.	.	0.000000	0.000000			0	.	.	0.000000	0.000000			0	.	.	0.000000	0.000000			0	.	.	0.000000	0.000000
INDEL	C16_PLUS	collapsed_duplication_FP_regions	ALL	*	QUAL	*	0.0	0.0	0.0		0	0	8015146.000000	0.000000	0.000000	0	.	.	0.000000	0.000000			0	.	.	0.000000	0.000000			0	.	.	0.000000	0.000000			0	.	.	0.000000	0.000000			0	.	.	0.000000	0.000000
INDEL	C16_PLUS	collapsed_duplication_FP_regions	PASS	*	QUAL	*	0.0	0.0	0.0		0	0	8015146.000000	0.000000	0.000000	0	.	.	0.000000	0.000000			0	.	.	0.000000	0.000000			0	.	.	0.000000	0.000000			0	.	.	0.000000	0.000000			0	.	.	0.000000	0.000000
INDEL	C16_PLUS	contigs_lt500kb	ALL	*	QUAL	*	0.0	0.0	0.0		0	0	26148630.000000	0.000000	0.000000	0	.	.	0.000000	0.000000			0	.	.	0.000000	0.000000			0	.	.	0.000000	0.000000			0	.	.	0.000000	0.000000			0	.	.	0.000000	0.000000
INDEL	C16_PLUS	contigs_lt500kb	PASS	*	QUAL	*	0.0	0.0	0.0		0	0	26148630.000000	0.000000	0.000000	0	.	.	0.000000	0.000000			0	.	.	0.000000	0.000000			0	.	.	0.000000	0.000000			0	.	.	0.000000	0.000000			0	.	.	0.000000	0.000000
INDEL	C16_PLUS	false_duplications_correct_copy	ALL	*	QUAL	*	0.0	0.0	0.0		0	0	1237625.000000	0.000000	0.000000	0	.	.	0.000000	0.000000			0	.	.	0.000000	0.000000			0	.	.	0.000000	0.000000			0	.	.	0.000000	0.000000			0	.	.	0.000000	0.000000
INDEL	C16_PLUS	false_duplications_correct_copy	PASS	*	QUAL	*	0.0	0.0	0.0		0	0	1237625.000000	0.000000	0.000000	0	.	.	0.000000	0.000000			0	.	.	0.000000	0.000000			0	.	.	0.000000	0.000000			0	.	.	0.000000	0.000000			0	.	.	0.000000	0.000000
INDEL	C16_PLUS	false_duplications_incorrect_copy	ALL	*	QUAL	*	0.0	0.0	0.0		0	0	972401.000000	0.000000	0.000000	0	.	.	0.000000	0.000000			0	.	.	0.000000	0.000000			0	.	.	0.000000	0.000000			0	.	.	0.000000	0.000000			0	.	.	0.000000	0.000000
INDEL	C16_PLUS	false_duplications_incorrect_copy	PASS	*	QUAL	*	0.0	0.0	0.0		0	0	972401.000000	0.000000	0.000000	0	.	.	0.000000	0.000000			0	.	.	0.000000	0.000000			0	.	.	0.000000	0.000000			0	.	.	0.000000	0.000000			0	.	.	0.000000	0.000000
INDEL	C16_PLUS	gaps_slop15kb	ALL	*	QUAL	*	0.0	0.0	0.0		0	0	11496278.000000	0.000000	0.000000	0	.	.	0.000000	0.000000			0	.	.	0.000000	0.000000			0	.	.	0.000000	0.000000			0	.	.	0.000000	0.000000			0	.	.	0.000000	0.000000
INDEL	C16_PLUS	gaps_slop15kb	PASS	*	QUAL	*	0.0	0.0	0.0		0	0	11496278.000000	0.000000	0.000000	0	.	.	0.000000	0.000000			0	.	.	0.000000	0.000000			0	.	.	0.000000	0.000000			0	.	.	0.000000	0.000000			0	.	.	0.000000	0.000000
INDEL	C16_PLUS	gc15_slop50	ALL	*	QUAL	*	0.0	0.0	0.0		0	0	5303101.000000	300016.000000	0.000000	0	.	.	0.000000	0.000000			0	.	.	0.000000	0.000000			0	.	.	0.000000	0.000000			0	.	.	0.000000	0.000000			0	.	.	0.000000	0.000000
INDEL	C16_PLUS	gc15_slop50	PASS	*	QUAL	*	0.0	0.0	0.0		0	0	5303101.000000	300016.000000	0.000000	0	.	.	0.000000	0.000000			0	.	.	0.000000	0.000000			0	.	.	0.000000	0.000000			0	.	.	0.000000	0.000000			0	.	.	0.000000	0.000000
INDEL	C16_PLUS	gc15to20_slop50	ALL	*	QUAL	*	0.0	0.0	0.0		0	0	14314006.000000	735478.000000	0.000000	0	.	.	0.000000	0.000000			0	.	.	0.000000	0.000000			0	.	.	0.000000	0.000000			0	.	.	0.000000	0.000000			0	.	.	0.000000	0.000000
INDEL	C16_PLUS	gc15to20_slop50	PASS	*	QUAL	*	0.0	0.0	0.0		0	0	14314006.000000	735478.000000	0.000000	0	.	.	0.000000	0.000000			0	.	.	0.000000	0.000000			0	.	.	0.000000	0.000000			0	.	.	0.000000	0.000000			0	.	.	0.000000	0.000000
INDEL	C16_PLUS	gc20to25_slop50	ALL	*	QUAL	*	0.0	0.0	0.0		0	0	117189860.000000	6162098.000000	0.000000	0	.	.	0.000000	0.000000			0	.	.	0.000000	0.000000			0	.	.	0.000000	0.000000			0	.	.	0.000000	0.000000			0	.	.	0.000000	0.000000
INDEL	C16_PLUS	gc20to25_slop50	PASS	*	QUAL	*	0.0	0.0	0.0		0	0	117189860.000000	6162098.000000	0.000000	0	.	.	0.000000	0.000000			0	.	.	0.000000	0.000000			0	.	.	0.000000	0.000000			0	.	.	0.000000	0.000000			0	.	.	0.000000	0.000000
INDEL	C16_PLUS	gc25to30_slop50	ALL	*	QUAL	*	0.0	0.0	0.0		0	0	394144353.000000	23665730.000000	0.000000	0	.	.	0.000000	0.000000			0	.	.	0.000000	0.000000			0	.	.	0.000000	0.000000			0	.	.	0.000000	0.000000			0	.	.	0.000000	0.000000
INDEL	C16_PLUS	gc25to30_slop50	PASS	*	QUAL	*	0.0	0.0	0.0		0	0	394144353.000000	23665730.000000	0.000000	0	.	.	0.000000	0.000000			0	.	.	0.000000	0.000000			0	.	.	0.000000	0.000000			0	.	.	0.000000	0.000000			0	.	.	0.000000	0.000000
INDEL	C16_PLUS	gc30to55_slop50	ALL	*	QUAL	*	1.0	0.0	0.0	0.0	0	0	2011401956.000000	117390568.000000	0.000000	1	.	.	0.000000	0.000000			1	.	.	0.000000	0.000000			0	.	.	0.000000	0.000000			0	.	.	0.000000	0.000000			0	.	.	0.000000	0.000000
INDEL	C16_PLUS	gc30to55_slop50	PASS	*	QUAL	*	1.0	0.0	0.0	0.0	0	0	2011401956.000000	117390568.000000	0.000000	1	.	.	0.000000	0.000000			1	.	.	0.000000	0.000000			0	.	.	0.000000	0.000000			0	.	.	0.000000	0.000000			0	.	.	0.000000	0.000000
INDEL	C16_PLUS	gc55to60_slop50	ALL	*	QUAL	*	0.0	0.0	0.0		0	0	244507530.000000	9502615.000000	0.000000	0	.	.	0.000000	0.000000			0	.	.	0.000000	0.000000			0	.	.	0.000000	0.000000			0	.	.	0.000000	0.000000			0	.	.	0.000000	0.000000
INDEL	C16_PLUS	gc55to60_slop50	PASS	*	QUAL	*	0.0	0.0	0.0		0	0	244507530.000000	9502615.000000	0.000000	0	.	.	0.000000	0.000000			0	.	.	0.000000	0.000000			0	.	.	0.000000	0.000000			0	.	.	0.000000	0.000000			0	.	.	0.000000	0.000000
INDEL	C16_PLUS	gc60to65_slop50	ALL	*	QUAL	*	1.0	0.0	0.0	0.0	0	0	102791705.000000	2971432.000000	0.000000	1	.	.	0.000000	0.000000			1	.	.	0.000000	0.000000			0	.	.	0.000000	0.000000			0	.	.	0.000000	0.000000			0	.	.	0.000000	0.000000
INDEL	C16_PLUS	gc60to65_slop50	PASS	*	QUAL	*	1.0	0.0	0.0	0.0	0	0	102791705.000000	2971432.000000	0.000000	1	.	.	0.000000	0.000000			1	.	.	0.000000	0.000000			0	.	.	0.000000	0.000000			0	.	.	0.000000	0.000000			0	.	.	0.000000	0.000000
INDEL	C16_PLUS	gc65to70_slop50	ALL	*	QUAL	*	0.0	0.0	0.0		0	0	34883665.000000	775306.000000	0.000000	0	.	.	0.000000	0.000000			0	.	.	0.000000	0.000000			0	.	.	0.000000	0.000000			0	.	.	0.000000	0.000000			0	.	.	0.000000	0.000000
INDEL	C16_PLUS	gc65to70_slop50	PASS	*	QUAL	*	0.0	0.0	0.0		0	0	34883665.000000	775306.000000	0.000000	0	.	.	0.000000	0.000000			0	.	.	0.000000	0.000000			0	.	.	0.000000	0.000000			0	.	.	0.000000	0.000000			0	.	.	0.000000	0.000000
INDEL	C16_PLUS	gc70to75_slop50	ALL	*	QUAL	*	0.0	0.0	0.0		0	0	11790706.000000	312838.000000	0.000000	0	.	.	0.000000	0.000000			0	.	.	0.000000	0.000000			0	.	.	0.000000	0.000000			0	.	.	0.000000	0.000000			0	.	.	0.000000	0.000000
INDEL	C16_PLUS	gc70to75_slop50	PASS	*	QUAL	*	0.0	0.0	0.0		0	0	11790706.000000	312838.000000	0.000000	0	.	.	0.000000	0.000000			0	.	.	0.000000	0.000000			0	.	.	0.000000	0.000000			0	.	.	0.000000	0.000000			0	.	.	0.000000	0.000000
INDEL	C16_PLUS	gc75to80_slop50	ALL	*	QUAL	*	0.0	0.0	0.0		0	0	5248298.000000	130710.000000	0.000000	0	.	.	0.000000	0.000000			0	.	.	0.000000	0.000000			0	.	.	0.000000	0.000000			0	.	.	0.000000	0.000000			0	.	.	0.000000	0.000000
INDEL	C16_PLUS	gc75to80_slop50	PASS	*	QUAL	*	0.0	0.0	0.0		0	0	5248298.000000	130710.000000	0.000000	0	.	.	0.000000	0.000000			0	.	.	0.000000	0.000000			0	.	.	0.000000	0.000000			0	.	.	0.000000	0.000000			0	.	.	0.000000	0.000000
INDEL	C16_PLUS	gc80to85_slop50	ALL	*	QUAL	*	0.0	0.0	0.0		0	0	2596229.000000	61135.000000	0.000000	0	.	.	0.000000	0.000000			0	.	.	0.000000	0.000000			0	.	.	0.000000	0.000000			0	.	.	0.000000	0.000000			0	.	.	0.000000	0.000000
INDEL	C16_PLUS	gc80to85_slop50	PASS	*	QUAL	*	0.0	0.0	0.0		0	0	2596229.000000	61135.000000	0.000000	0	.	.	0.000000	0.000000			0	.	.	0.000000	0.000000			0	.	.	0.000000	0.000000			0	.	.	0.000000	0.000000			0	.	.	0.000000	0.000000
INDEL	C16_PLUS	gc85_slop50	ALL	*	QUAL	*	0.0	0.0	0.0		0	0	544746.000000	9625.000000	0.000000	0	.	.	0.000000	0.000000			0	.	.	0.000000	0.000000			0	.	.	0.000000	0.000000			0	.	.	0.000000	0.000000			0	.	.	0.000000	0.000000
INDEL	C16_PLUS	gc85_slop50	PASS	*	QUAL	*	0.0	0.0	0.0		0	0	544746.000000	9625.000000	0.000000	0	.	.	0.000000	0.000000			0	.	.	0.000000	0.000000			0	.	.	0.000000	0.000000			0	.	.	0.000000	0.000000			0	.	.	0.000000	0.000000
INDEL	C16_PLUS	gclt25orgt65_slop50	ALL	*	QUAL	*	0.0	0.0	0.0		0	0	191795155.000000	8484298.000000	0.000000	0	.	.	0.000000	0.000000			0	.	.	0.000000	0.000000			0	.	.	0.000000	0.000000			0	.	.	0.000000	0.000000			0	.	.	0.000000	0.000000
INDEL	C16_PLUS	gclt25orgt65_slop50	PASS	*	QUAL	*	0.0	0.0	0.0		0	0	191795155.000000	8484298.000000	0.000000	0	.	.	0.000000	0.000000			0	.	.	0.000000	0.000000			0	.	.	0.000000	0.000000			0	.	.	0.000000	0.000000			0	.	.	0.000000	0.000000
INDEL	C16_PLUS	gclt30orgt55_slop50	ALL	*	QUAL	*	1.0	0.0	0.0	0.0	0	0	923478456.000000	44159021.000000	0.000000	1	.	.	0.000000	0.000000			1	.	.	0.000000	0.000000			0	.	.	0.000000	0.000000			0	.	.	0.000000	0.000000			0	.	.	0.000000	0.000000
INDEL	C16_PLUS	gclt30orgt55_slop50	PASS	*	QUAL	*	1.0	0.0	0.0	0.0	0	0	923478456.000000	44159021.000000	0.000000	1	.	.	0.000000	0.000000			1	.	.	0.000000	0.000000			0	.	.	0.000000	0.000000			0	.	.	0.000000	0.000000			0	.	.	0.000000	0.000000
INDEL	C16_PLUS	gnomAD_InbreedingCoeff_slop1bp_merge1000bp	ALL	*	QUAL	*	0.0	0.0	0.0		0	0	13528469.000000	0.000000	0.000000	0	.	.	0.000000	0.000000			0	.	.	0.000000	0.000000			0	.	.	0.000000	0.000000			0	.	.	0.000000	0.000000			0	.	.	0.000000	0.000000
INDEL	C16_PLUS	gnomAD_InbreedingCoeff_slop1bp_merge1000bp	PASS	*	QUAL	*	0.0	0.0	0.0		0	0	13528469.000000	0.000000	0.000000	0	.	.	0.000000	0.000000			0	.	.	0.000000	0.000000			0	.	.	0.000000	0.000000			0	.	.	0.000000	0.000000			0	.	.	0.000000	0.000000
INDEL	C16_PLUS	lowmappabilityall	ALL	*	QUAL	*	0.0	0.0	0.0		0	0	248877152.000000	16255256.000000	0.000000	0	.	.	0.000000	0.000000			0	.	.	0.000000	0.000000			0	.	.	0.000000	0.000000			0	.	.	0.000000	0.000000			0	.	.	0.000000	0.000000
INDEL	C16_PLUS	lowmappabilityall	PASS	*	QUAL	*	0.0	0.0	0.0		0	0	248877152.000000	16255256.000000	0.000000	0	.	.	0.000000	0.000000			0	.	.	0.000000	0.000000			0	.	.	0.000000	0.000000			0	.	.	0.000000	0.000000			0	.	.	0.000000	0.000000
INDEL	C16_PLUS	nonunique_l100_m2_e1	ALL	*	QUAL	*	0.0	0.0	0.0		0	0	248847175.000000	16255256.000000	0.000000	0	.	.	0.000000	0.000000			0	.	.	0.000000	0.000000			0	.	.	0.000000	0.000000			0	.	.	0.000000	0.000000			0	.	.	0.000000	0.000000
INDEL	C16_PLUS	nonunique_l100_m2_e1	PASS	*	QUAL	*	0.0	0.0	0.0		0	0	248847175.000000	16255256.000000	0.000000	0	.	.	0.000000	0.000000			0	.	.	0.000000	0.000000			0	.	.	0.000000	0.000000			0	.	.	0.000000	0.000000			0	.	.	0.000000	0.000000
INDEL	C16_PLUS	nonunique_l250_m0_e0	ALL	*	QUAL	*	0.0	0.0	0.0		0	0	89246199.000000	3069451.000000	0.000000	0	.	.	0.000000	0.000000			0	.	.	0.000000	0.000000			0	.	.	0.000000	0.000000			0	.	.	0.000000	0.000000			0	.	.	0.000000	0.000000
INDEL	C16_PLUS	nonunique_l250_m0_e0	PASS	*	QUAL	*	0.0	0.0	0.0		0	0	89246199.000000	3069451.000000	0.000000	0	.	.	0.000000	0.000000			0	.	.	0.000000	0.000000			0	.	.	0.000000	0.000000			0	.	.	0.000000	0.000000			0	.	.	0.000000	0.000000
INDEL	C16_PLUS	notinAllHomopolymers_ge7bp_imperfectge11bp_slop5	ALL	*	QUAL	*	1.0	0.0	0.0	0.0	0	0	2850902975.000000	157081690.000000	0.000000	2	.	.	0.000000	0.000000			2	.	.	0.000000	0.000000			0	.	.	0.000000	0.000000			0	.	.	0.000000	0.000000			0	.	.	0.000000	0.000000
INDEL	C16_PLUS	notinAllHomopolymers_ge7bp_imperfectge11bp_slop5	PASS	*	QUAL	*	1.0	0.0	0.0	0.0	0	0	2850902975.000000	157081690.000000	0.000000	2	.	.	0.000000	0.000000			2	.	.	0.000000	0.000000			0	.	.	0.000000	0.000000			0	.	.	0.000000	0.000000			0	.	.	0.000000	0.000000
INDEL	C16_PLUS	notinAllTandemRepeatsandHomopolymers_slop5	ALL	*	QUAL	*	0.0	0.0	0.0		0	0	2682532985.000000	151863789.000000	0.000000	0	.	.	0.000000	0.000000			0	.	.	0.000000	0.000000			0	.	.	0.000000	0.000000			0	.	.	0.000000	0.000000			0	.	.	0.000000	0.000000
INDEL	C16_PLUS	notinAllTandemRepeatsandHomopolymers_slop5	PASS	*	QUAL	*	0.0	0.0	0.0		0	0	2682532985.000000	151863789.000000	0.000000	0	.	.	0.000000	0.000000			0	.	.	0.000000	0.000000			0	.	.	0.000000	0.000000			0	.	.	0.000000	0.000000			0	.	.	0.000000	0.000000
INDEL	C16_PLUS	notinallTandemRepeats	ALL	*	QUAL	*	0.0	0.0	0.0		0	0	2766510422.000000	156331688.000000	0.000000	0	.	.	0.000000	0.000000			0	.	.	0.000000	0.000000			0	.	.	0.000000	0.000000			0	.	.	0.000000	0.000000			0	.	.	0.000000	0.000000
INDEL	C16_PLUS	notinallTandemRepeats	PASS	*	QUAL	*	0.0	0.0	0.0		0	0	2766510422.000000	156331688.000000	0.000000	0	.	.	0.000000	0.000000			0	.	.	0.000000	0.000000			0	.	.	0.000000	0.000000			0	.	.	0.000000	0.000000			0	.	.	0.000000	0.000000
INDEL	C16_PLUS	notinalldifficultregions	ALL	*	QUAL	*	0.0	0.0	0.0		0	0	2310050737.000000	123731560.000000	0.000000	0	.	.	0.000000	0.000000			0	.	.	0.000000	0.000000			0	.	.	0.000000	0.000000			0	.	.	0.000000	0.000000			0	.	.	0.000000	0.000000
INDEL	C16_PLUS	notinalldifficultregions	PASS	*	QUAL	*	0.0	0.0	0.0		0	0	2310050737.000000	123731560.000000	0.000000	0	.	.	0.000000	0.000000			0	.	.	0.000000	0.000000			0	.	.	0.000000	0.000000			0	.	.	0.000000	0.000000			0	.	.	0.000000	0.000000
INDEL	C16_PLUS	notinalllowmapandsegdupregions	ALL	*	QUAL	*	1.0	0.0	0.0	0.0	0	0	2629174601.000000	140517565.000000	0.000000	2	.	.	0.000000	0.000000			2	.	.	0.000000	0.000000			0	.	.	0.000000	0.000000			0	.	.	0.000000	0.000000			0	.	.	0.000000	0.000000
INDEL	C16_PLUS	notinalllowmapandsegdupregions	PASS	*	QUAL	*	1.0	0.0	0.0	0.0	0	0	2629174601.000000	140517565.000000	0.000000	2	.	.	0.000000	0.000000			2	.	.	0.000000	0.000000			0	.	.	0.000000	0.000000			0	.	.	0.000000	0.000000			0	.	.	0.000000	0.000000
INDEL	C16_PLUS	notinlowmappabilityall	ALL	*	QUAL	*	1.0	0.0	0.0	0.0	0	0	2686003260.000000	145294333.000000	0.000000	2	.	.	0.000000	0.000000			2	.	.	0.000000	0.000000			0	.	.	0.000000	0.000000			0	.	.	0.000000	0.000000			0	.	.	0.000000	0.000000
INDEL	C16_PLUS	notinlowmappabilityall	PASS	*	QUAL	*	1.0	0.0	0.0	0.0	0	0	2686003260.000000	145294333.000000	0.000000	2	.	.	0.000000	0.000000			2	.	.	0.000000	0.000000			0	.	.	0.000000	0.000000			0	.	.	0.000000	0.000000			0	.	.	0.000000	0.000000
INDEL	C16_PLUS	notinrefseq_cds	ALL	*	QUAL	*	1.0	0.0	0.0	0.0	0	0	2900663794.000000	160260054.000000	0.000000	2	.	.	0.000000	0.000000			2	.	.	0.000000	0.000000			0	.	.	0.000000	0.000000			0	.	.	0.000000	0.000000			0	.	.	0.000000	0.000000
INDEL	C16_PLUS	notinrefseq_cds	PASS	*	QUAL	*	1.0	0.0	0.0	0.0	0	0	2900663794.000000	160260054.000000	0.000000	2	.	.	0.000000	0.000000			2	.	.	0.000000	0.000000			0	.	.	0.000000	0.000000			0	.	.	0.000000	0.000000			0	.	.	0.000000	0.000000
INDEL	C16_PLUS	notinsatellites_slop5	ALL	*	QUAL	*	1.0	0.0	0.0	0.0	0	0	2859227003.000000	160748816.000000	0.000000	2	.	.	0.000000	0.000000			2	.	.	0.000000	0.000000			0	.	.	0.000000	0.000000			0	.	.	0.000000	0.000000			0	.	.	0.000000	0.000000
INDEL	C16_PLUS	notinsatellites_slop5	PASS	*	QUAL	*	1.0	0.0	0.0	0.0	0	0	2859227003.000000	160748816.000000	0.000000	2	.	.	0.000000	0.000000			2	.	.	0.000000	0.000000			0	.	.	0.000000	0.000000			0	.	.	0.000000	0.000000			0	.	.	0.000000	0.000000
INDEL	C16_PLUS	notinsegdups	ALL	*	QUAL	*	1.0	0.0	0.0	0.0	0	0	2768020068.000000	147018154.000000	0.000000	2	.	.	0.000000	0.000000			2	.	.	0.000000	0.000000			0	.	.	0.000000	0.000000			0	.	.	0.000000	0.000000			0	.	.	0.000000	0.000000
INDEL	C16_PLUS	notinsegdups	PASS	*	QUAL	*	1.0	0.0	0.0	0.0	0	0	2768020068.000000	147018154.000000	0.000000	2	.	.	0.000000	0.000000			2	.	.	0.000000	0.000000			0	.	.	0.000000	0.000000			0	.	.	0.000000	0.000000			0	.	.	0.000000	0.000000
INDEL	C16_PLUS	notinsegdups_gt10kb	ALL	*	QUAL	*	1.0	0.0	0.0	0.0	0	0	2783039507.000000	148484909.000000	0.000000	2	.	.	0.000000	0.000000			2	.	.	0.000000	0.000000			0	.	.	0.000000	0.000000			0	.	.	0.000000	0.000000			0	.	.	0.000000	0.000000
INDEL	C16_PLUS	notinsegdups_gt10kb	PASS	*	QUAL	*	1.0	0.0	0.0	0.0	0	0	2783039507.000000	148484909.000000	0.000000	2	.	.	0.000000	0.000000			2	.	.	0.000000	0.000000			0	.	.	0.000000	0.000000			0	.	.	0.000000	0.000000			0	.	.	0.000000	0.000000
INDEL	C16_PLUS	population_CNV_FP_regions	ALL	*	QUAL	*	0.0	0.0	0.0		0	0	11067115.000000	34004.000000	0.000000	0	.	.	0.000000	0.000000			0	.	.	0.000000	0.000000			0	.	.	0.000000	0.000000			0	.	.	0.000000	0.000000			0	.	.	0.000000	0.000000
INDEL	C16_PLUS	population_CNV_FP_regions	PASS	*	QUAL	*	0.0	0.0	0.0		0	0	11067115.000000	34004.000000	0.000000	0	.	.	0.000000	0.000000			0	.	.	0.000000	0.000000			0	.	.	0.000000	0.000000			0	.	.	0.000000	0.000000			0	.	.	0.000000	0.000000
INDEL	C16_PLUS	refseq_cds	ALL	*	QUAL	*	0.0	0.0	0.0		0	0	34216554.000000	1289533.000000	0.000000	0	.	.	0.000000	0.000000			0	.	.	0.000000	0.000000			0	.	.	0.000000	0.000000			0	.	.	0.000000	0.000000			0	.	.	0.000000	0.000000
INDEL	C16_PLUS	refseq_cds	PASS	*	QUAL	*	0.0	0.0	0.0		0	0	34216554.000000	1289533.000000	0.000000	0	.	.	0.000000	0.000000			0	.	.	0.000000	0.000000			0	.	.	0.000000	0.000000			0	.	.	0.000000	0.000000			0	.	.	0.000000	0.000000
INDEL	C16_PLUS	satellites_slop5	ALL	*	QUAL	*	0.0	0.0	0.0		0	0	75653409.000000	800773.000000	0.000000	0	.	.	0.000000	0.000000			0	.	.	0.000000	0.000000			0	.	.	0.000000	0.000000			0	.	.	0.000000	0.000000			0	.	.	0.000000	0.000000
INDEL	C16_PLUS	satellites_slop5	PASS	*	QUAL	*	0.0	0.0	0.0		0	0	75653409.000000	800773.000000	0.000000	0	.	.	0.000000	0.000000			0	.	.	0.000000	0.000000			0	.	.	0.000000	0.000000			0	.	.	0.000000	0.000000			0	.	.	0.000000	0.000000
INDEL	C16_PLUS	segdups	ALL	*	QUAL	*	0.0	0.0	0.0		0	0	166860344.000000	14531435.000000	0.000000	0	.	.	0.000000	0.000000			0	.	.	0.000000	0.000000			0	.	.	0.000000	0.000000			0	.	.	0.000000	0.000000			0	.	.	0.000000	0.000000
INDEL	C16_PLUS	segdups	PASS	*	QUAL	*	0.0	0.0	0.0		0	0	166860344.000000	14531435.000000	0.000000	0	.	.	0.000000	0.000000			0	.	.	0.000000	0.000000			0	.	.	0.000000	0.000000			0	.	.	0.000000	0.000000			0	.	.	0.000000	0.000000
INDEL	C16_PLUS	segdups_gt10kb	ALL	*	QUAL	*	0.0	0.0	0.0		0	0	151840905.000000	13064680.000000	0.000000	0	.	.	0.000000	0.000000			0	.	.	0.000000	0.000000			0	.	.	0.000000	0.000000			0	.	.	0.000000	0.000000			0	.	.	0.000000	0.000000
INDEL	C16_PLUS	segdups_gt10kb	PASS	*	QUAL	*	0.0	0.0	0.0		0	0	151840905.000000	13064680.000000	0.000000	0	.	.	0.000000	0.000000			0	.	.	0.000000	0.000000			0	.	.	0.000000	0.000000			0	.	.	0.000000	0.000000			0	.	.	0.000000	0.000000
INDEL	C1_5	*	ALL	*	QUAL	*	1.0	0.0	0.0	0.0	0	0	210127318	161705687.000000	0.000000	7	.	.	0.000000	0.000000			7	.	.	0.000000	0.000000			0	.	.	0.000000	0.000000			0	.	.	0.000000	0.000000			0	.	.	0.000000	0.000000
INDEL	C1_5	*	PASS	*	QUAL	*	1.0	0.0	0.0	0.0	0	0	210127318	161705687.000000	0.000000	7	.	.	0.000000	0.000000			7	.	.	0.000000	0.000000			0	.	.	0.000000	0.000000			0	.	.	0.000000	0.000000			0	.	.	0.000000	0.000000
INDEL	C1_5	AllAutosomes	ALL	*	QUAL	*	0.0	0.0	0.0		0	0	2756349822.000000	0.000000	0.000000	0	.	.	0.000000	0.000000			0	.	.	0.000000	0.000000			0	.	.	0.000000	0.000000			0	.	.	0.000000	0.000000			0	.	.	0.000000	0.000000
INDEL	C1_5	AllAutosomes	PASS	*	QUAL	*	0.0	0.0	0.0		0	0	2756349822.000000	0.000000	0.000000	0	.	.	0.000000	0.000000			0	.	.	0.000000	0.000000			0	.	.	0.000000	0.000000			0	.	.	0.000000	0.000000			0	.	.	0.000000	0.000000
INDEL	C1_5	AllHomopolymers_ge7bp_imperfectge11bp_slop5	ALL	*	QUAL	*	1.0	0.0	0.0	0.0	0	0	83977437.000000	4467899.000000	0.000000	2	.	.	0.000000	0.000000			2	.	.	0.000000	0.000000			0	.	.	0.000000	0.000000			0	.	.	0.000000	0.000000			0	.	.	0.000000	0.000000
INDEL	C1_5	AllHomopolymers_ge7bp_imperfectge11bp_slop5	PASS	*	QUAL	*	1.0	0.0	0.0	0.0	0	0	83977437.000000	4467899.000000	0.000000	2	.	.	0.000000	0.000000			2	.	.	0.000000	0.000000			0	.	.	0.000000	0.000000			0	.	.	0.000000	0.000000			0	.	.	0.000000	0.000000
INDEL	C1_5	AllTandemRepeats	ALL	*	QUAL	*	1.0	0.0	0.0	0.0	0	0	168369990.000000	5217901.000000	0.000000	5	.	.	0.000000	0.000000			5	.	.	0.000000	0.000000			0	.	.	0.000000	0.000000			0	.	.	0.000000	0.000000			0	.	.	0.000000	0.000000
INDEL	C1_5	AllTandemRepeats	PASS	*	QUAL	*	1.0	0.0	0.0	0.0	0	0	168369990.000000	5217901.000000	0.000000	5	.	.	0.000000	0.000000			5	.	.	0.000000	0.000000			0	.	.	0.000000	0.000000			0	.	.	0.000000	0.000000			0	.	.	0.000000	0.000000
INDEL	C1_5	AllTandemRepeats_201to10000bp_slop5	ALL	*	QUAL	*	1.0	0.0	0.0	0.0	0	0	40176355.000000	2000302.000000	0.000000	5	.	.	0.000000	0.000000			5	.	.	0.000000	0.000000			0	.	.	0.000000	0.000000			0	.	.	0.000000	0.000000			0	.	.	0.000000	0.000000
INDEL	C1_5	AllTandemRepeats_201to10000bp_slop5	PASS	*	QUAL	*	1.0	0.0	0.0	0.0	0	0	40176355.000000	2000302.000000	0.000000	5	.	.	0.000000	0.000000			5	.	.	0.000000	0.000000			0	.	.	0.000000	0.000000			0	.	.	0.000000	0.000000			0	.	.	0.000000	0.000000
INDEL	C1_5	AllTandemRepeats_51to200bp_slop5	ALL	*	QUAL	*	0.0	0.0	0.0		0	0	25887961.000000	1374554.000000	0.000000	0	.	.	0.000000	0.000000			0	.	.	0.000000	0.000000			0	.	.	0.000000	0.000000			0	.	.	0.000000	0.000000			0	.	.	0.000000	0.000000
INDEL	C1_5	AllTandemRepeats_51to200bp_slop5	PASS	*	QUAL	*	0.0	0.0	0.0		0	0	25887961.000000	1374554.000000	0.000000	0	.	.	0.000000	0.000000			0	.	.	0.000000	0.000000			0	.	.	0.000000	0.000000			0	.	.	0.000000	0.000000			0	.	.	0.000000	0.000000
INDEL	C1_5	AllTandemRepeats_ge10001bp_slop5	ALL	*	QUAL	*	0.0	0.0	0.0		0	0	73296207.000000	323355.000000	0.000000	0	.	.	0.000000	0.000000			0	.	.	0.000000	0.000000			0	.	.	0.000000	0.000000			0	.	.	0.000000	0.000000			0	.	.	0.000000	0.000000
INDEL	C1_5	AllTandemRepeats_ge10001bp_slop5	PASS	*	QUAL	*	0.0	0.0	0.0		0	0	73296207.000000	323355.000000	0.000000	0	.	.	0.000000	0.000000			0	.	.	0.000000	0.000000			0	.	.	0.000000	0.000000			0	.	.	0.000000	0.000000			0	.	.	0.000000	0.000000
INDEL	C1_5	AllTandemRepeats_ge101bp_slop5	ALL	*	QUAL	*	1.0	0.0	0.0	0.0	0	0	123639327.000000	2872179.000000	0.000000	5	.	.	0.000000	0.000000			5	.	.	0.000000	0.000000			0	.	.	0.000000	0.000000			0	.	.	0.000000	0.000000			0	.	.	0.000000	0.000000
INDEL	C1_5	AllTandemRepeats_ge101bp_slop5	PASS	*	QUAL	*	1.0	0.0	0.0	0.0	0	0	123639327.000000	2872179.000000	0.000000	5	.	.	0.000000	0.000000			5	.	.	0.000000	0.000000			0	.	.	0.000000	0.000000			0	.	.	0.000000	0.000000			0	.	.	0.000000	0.000000
INDEL	C1_5	AllTandemRepeats_le50bp_slop5	ALL	*	QUAL	*	0.0	0.0	0.0		0	0	29009467.000000	1519690.000000	0.000000	0	.	.	0.000000	0.000000			0	.	.	0.000000	0.000000			0	.	.	0.000000	0.000000			0	.	.	0.000000	0.000000			0	.	.	0.000000	0.000000
INDEL	C1_5	AllTandemRepeats_le50bp_slop5	PASS	*	QUAL	*	0.0	0.0	0.0		0	0	29009467.000000	1519690.000000	0.000000	0	.	.	0.000000	0.000000			0	.	.	0.000000	0.000000			0	.	.	0.000000	0.000000			0	.	.	0.000000	0.000000			0	.	.	0.000000	0.000000
INDEL	C1_5	AllTandemRepeatsandHomopolymers_slop5	ALL	*	QUAL	*	1.0	0.0	0.0	0.0	0	0	252347427.000000	9685800.000000	0.000000	7	.	.	0.000000	0.000000			7	.	.	0.000000	0.000000			0	.	.	0.000000	0.000000			0	.	.	0.000000	0.000000			0	.	.	0.000000	0.000000
INDEL	C1_5	AllTandemRepeatsandHomopolymers_slop5	PASS	*	QUAL	*	1.0	0.0	0.0	0.0	0	0	252347427.000000	9685800.000000	0.000000	7	.	.	0.000000	0.000000			7	.	.	0.000000	0.000000			0	.	.	0.000000	0.000000			0	.	.	0.000000	0.000000			0	.	.	0.000000	0.000000
INDEL	C1_5	BadPromoters	ALL	*	QUAL	*	0.0	0.0	0.0		0	0	197273.000000	6383.000000	0.000000	0	.	.	0.000000	0.000000			0	.	.	0.000000	0.000000			0	.	.	0.000000	0.000000			0	.	.	0.000000	0.000000			0	.	.	0.000000	0.000000
INDEL	C1_5	BadPromoters	PASS	*	QUAL	*	0.0	0.0	0.0		0	0	197273.000000	6383.000000	0.000000	0	.	.	0.000000	0.000000			0	.	.	0.000000	0.000000			0	.	.	0.000000	0.000000			0	.	.	0.000000	0.000000			0	.	.	0.000000	0.000000
INDEL	C1_5	CMRGv1.00_duplicationinKMT2C	ALL	*	QUAL	*	0.0	0.0	0.0		0	0	17000.000000	0.000000	0.000000	0	.	.	0.000000	0.000000			0	.	.	0.000000	0.000000			0	.	.	0.000000	0.000000			0	.	.	0.000000	0.000000			0	.	.	0.000000	0.000000
INDEL	C1_5	CMRGv1.00_duplicationinKMT2C	PASS	*	QUAL	*	0.0	0.0	0.0		0	0	17000.000000	0.000000	0.000000	0	.	.	0.000000	0.000000			0	.	.	0.000000	0.000000			0	.	.	0.000000	0.000000			0	.	.	0.000000	0.000000			0	.	.	0.000000	0.000000
INDEL	C1_5	CMRGv1.00_falselyduplicatedgenes	ALL	*	QUAL	*	0.0	0.0	0.0		0	0	93071.000000	0.000000	0.000000	0	.	.	0.000000	0.000000			0	.	.	0.000000	0.000000			0	.	.	0.000000	0.000000			0	.	.	0.000000	0.000000			0	.	.	0.000000	0.000000
INDEL	C1_5	CMRGv1.00_falselyduplicatedgenes	PASS	*	QUAL	*	0.0	0.0	0.0		0	0	93071.000000	0.000000	0.000000	0	.	.	0.000000	0.000000			0	.	.	0.000000	0.000000			0	.	.	0.000000	0.000000			0	.	.	0.000000	0.000000			0	.	.	0.000000	0.000000
INDEL	C1_5	HG001_v4.2.1_CNV_CCSandONT_elliptical_outlier	ALL	*	QUAL	*	0.0	0.0	0.0		0	0	25553295.000000	0.000000	0.000000	0	.	.	0.000000	0.000000			0	.	.	0.000000	0.000000			0	.	.	0.000000	0.000000			0	.	.	0.000000	0.000000			0	.	.	0.000000	0.000000
INDEL	C1_5	HG001_v4.2.1_CNV_CCSandONT_elliptical_outlier	PASS	*	QUAL	*	0.0	0.0	0.0		0	0	25553295.000000	0.000000	0.000000	0	.	.	0.000000	0.000000			0	.	.	0.000000	0.000000			0	.	.	0.000000	0.000000			0	.	.	0.000000	0.000000			0	.	.	0.000000	0.000000
INDEL	C1_5	HG001_v4.2.1_CNV_mrcanavarIllumina_CCShighcov_ONThighcov_intersection	ALL	*	QUAL	*	0.0	0.0	0.0		0	0	8956539.000000	8035.000000	0.000000	0	.	.	0.000000	0.000000			0	.	.	0.000000	0.000000			0	.	.	0.000000	0.000000			0	.	.	0.000000	0.000000			0	.	.	0.000000	0.000000
INDEL	C1_5	HG001_v4.2.1_CNV_mrcanavarIllumina_CCShighcov_ONThighcov_intersection	PASS	*	QUAL	*	0.0	0.0	0.0		0	0	8956539.000000	8035.000000	0.000000	0	.	.	0.000000	0.000000			0	.	.	0.000000	0.000000			0	.	.	0.000000	0.000000			0	.	.	0.000000	0.000000			0	.	.	0.000000	0.000000
INDEL	C1_5	HG001_v4.2.1_CNVsandSVs	ALL	*	QUAL	*	0.0	0.0	0.0		0	0	122746566.000000	8035.000000	0.000000	0	.	.	0.000000	0.000000			0	.	.	0.000000	0.000000			0	.	.	0.000000	0.000000			0	.	.	0.000000	0.000000			0	.	.	0.000000	0.000000
INDEL	C1_5	HG001_v4.2.1_CNVsandSVs	PASS	*	QUAL	*	0.0	0.0	0.0		0	0	122746566.000000	8035.000000	0.000000	0	.	.	0.000000	0.000000			0	.	.	0.000000	0.000000			0	.	.	0.000000	0.000000			0	.	.	0.000000	0.000000			0	.	.	0.000000	0.000000
INDEL	C1_5	HG001_v4.2.1_SV_pbsv_hifiasm_dipcall_svanalyzer_slop25percent	ALL	*	QUAL	*	0.0	0.0	0.0		0	0	103949908.000000	0.000000	0.000000	0	.	.	0.000000	0.000000			0	.	.	0.000000	0.000000			0	.	.	0.000000	0.000000			0	.	.	0.000000	0.000000			0	.	.	0.000000	0.000000
INDEL	C1_5	HG001_v4.2.1_SV_pbsv_hifiasm_dipcall_svanalyzer_slop25percent	PASS	*	QUAL	*	0.0	0.0	0.0		0	0	103949908.000000	0.000000	0.000000	0	.	.	0.000000	0.000000			0	.	.	0.000000	0.000000			0	.	.	0.000000	0.000000			0	.	.	0.000000	0.000000			0	.	.	0.000000	0.000000
INDEL	C1_5	HG001_v4.2.1_comphetindel10bp_slop50	ALL	*	QUAL	*	0.0	0.0	0.0		0	0	4999831.000000	0.000000	0.000000	0	.	.	0.000000	0.000000			0	.	.	0.000000	0.000000			0	.	.	0.000000	0.000000			0	.	.	0.000000	0.000000			0	.	.	0.000000	0.000000
INDEL	C1_5	HG001_v4.2.1_comphetindel10bp_slop50	PASS	*	QUAL	*	0.0	0.0	0.0		0	0	4999831.000000	0.000000	0.000000	0	.	.	0.000000	0.000000			0	.	.	0.000000	0.000000			0	.	.	0.000000	0.000000			0	.	.	0.000000	0.000000			0	.	.	0.000000	0.000000
INDEL	C1_5	HG001_v4.2.1_comphetsnp10bp_slop50	ALL	*	QUAL	*	0.0	0.0	0.0		0	0	2598497.000000	0.000000	0.000000	0	.	.	0.000000	0.000000			0	.	.	0.000000	0.000000			0	.	.	0.000000	0.000000			0	.	.	0.000000	0.000000			0	.	.	0.000000	0.000000
INDEL	C1_5	HG001_v4.2.1_comphetsnp10bp_slop50	PASS	*	QUAL	*	0.0	0.0	0.0		0	0	2598497.000000	0.000000	0.000000	0	.	.	0.000000	0.000000			0	.	.	0.000000	0.000000			0	.	.	0.000000	0.000000			0	.	.	0.000000	0.000000			0	.	.	0.000000	0.000000
INDEL	C1_5	HG001_v4.2.1_complexandSVs	ALL	*	QUAL	*	0.0	0.0	0.0		0	0	142879407.000000	8035.000000	0.000000	0	.	.	0.000000	0.000000			0	.	.	0.000000	0.000000			0	.	.	0.000000	0.000000			0	.	.	0.000000	0.000000			0	.	.	0.000000	0.000000
INDEL	C1_5	HG001_v4.2.1_complexandSVs	PASS	*	QUAL	*	0.0	0.0	0.0		0	0	142879407.000000	8035.000000	0.000000	0	.	.	0.000000	0.000000			0	.	.	0.000000	0.000000			0	.	.	0.000000	0.000000			0	.	.	0.000000	0.000000			0	.	.	0.000000	0.000000
INDEL	C1_5	HG001_v4.2.1_complexandSVs_alldifficultregions	ALL	*	QUAL	*	1.0	0.0	0.0	0.0	0	0	680758836.000000	35379776.000000	0.000000	7	.	.	0.000000	0.000000			7	.	.	0.000000	0.000000			0	.	.	0.000000	0.000000			0	.	.	0.000000	0.000000			0	.	.	0.000000	0.000000
INDEL	C1_5	HG001_v4.2.1_complexandSVs_alldifficultregions	PASS	*	QUAL	*	1.0	0.0	0.0	0.0	0	0	680758836.000000	35379776.000000	0.000000	7	.	.	0.000000	0.000000			7	.	.	0.000000	0.000000			0	.	.	0.000000	0.000000			0	.	.	0.000000	0.000000			0	.	.	0.000000	0.000000
INDEL	C1_5	HG001_v4.2.1_complexindel10bp_slop50	ALL	*	QUAL	*	0.0	0.0	0.0		0	0	2165851.000000	0.000000	0.000000	0	.	.	0.000000	0.000000			0	.	.	0.000000	0.000000			0	.	.	0.000000	0.000000			0	.	.	0.000000	0.000000			0	.	.	0.000000	0.000000
INDEL	C1_5	HG001_v4.2.1_complexindel10bp_slop50	PASS	*	QUAL	*	0.0	0.0	0.0		0	0	2165851.000000	0.000000	0.000000	0	.	.	0.000000	0.000000			0	.	.	0.000000	0.000000			0	.	.	0.000000	0.000000			0	.	.	0.000000	0.000000			0	.	.	0.000000	0.000000
INDEL	C1_5	HG001_v4.2.1_inversions_slop25percent	ALL	*	QUAL	*	0.0	0.0	0.0		0	0	4271107.000000	0.000000	0.000000	0	.	.	0.000000	0.000000			0	.	.	0.000000	0.000000			0	.	.	0.000000	0.000000			0	.	.	0.000000	0.000000			0	.	.	0.000000	0.000000
INDEL	C1_5	HG001_v4.2.1_inversions_slop25percent	PASS	*	QUAL	*	0.0	0.0	0.0		0	0	4271107.000000	0.000000	0.000000	0	.	.	0.000000	0.000000			0	.	.	0.000000	0.000000			0	.	.	0.000000	0.000000			0	.	.	0.000000	0.000000			0	.	.	0.000000	0.000000
INDEL	C1_5	HG001_v4.2.1_notin_complexandSVs_alldifficultregions	ALL	*	QUAL	*	0.0	0.0	0.0		0	0	2254121575.000000	126169813.000000	0.000000	0	.	.	0.000000	0.000000			0	.	.	0.000000	0.000000			0	.	.	0.000000	0.000000			0	.	.	0.000000	0.000000			0	.	.	0.000000	0.000000
INDEL	C1_5	HG001_v4.2.1_notin_complexandSVs_alldifficultregions	PASS	*	QUAL	*	0.0	0.0	0.0		0	0	2254121575.000000	126169813.000000	0.000000	0	.	.	0.000000	0.000000			0	.	.	0.000000	0.000000			0	.	.	0.000000	0.000000			0	.	.	0.000000	0.000000			0	.	.	0.000000	0.000000
INDEL	C1_5	HG001_v4.2.1_othercomplexwithin10bp_slop50	ALL	*	QUAL	*	0.0	0.0	0.0		0	0	1498222.000000	0.000000	0.000000	0	.	.	0.000000	0.000000			0	.	.	0.000000	0.000000			0	.	.	0.000000	0.000000			0	.	.	0.000000	0.000000			0	.	.	0.000000	0.000000
INDEL	C1_5	HG001_v4.2.1_othercomplexwithin10bp_slop50	PASS	*	QUAL	*	0.0	0.0	0.0		0	0	1498222.000000	0.000000	0.000000	0	.	.	0.000000	0.000000			0	.	.	0.000000	0.000000			0	.	.	0.000000	0.000000			0	.	.	0.000000	0.000000			0	.	.	0.000000	0.000000
INDEL	C1_5	HG001_v4.2.1_snpswithin10bp_slop50	ALL	*	QUAL	*	0.0	0.0	0.0		0	0	9260320.000000	0.000000	0.000000	0	.	.	0.000000	0.000000			0	.	.	0.000000	0.000000			0	.	.	0.000000	0.000000			0	.	.	0.000000	0.000000			0	.	.	0.000000	0.000000
INDEL	C1_5	HG001_v4.2.1_snpswithin10bp_slop50	PASS	*	QUAL	*	0.0	0.0	0.0		0	0	9260320.000000	0.000000	0.000000	0	.	.	0.000000	0.000000			0	.	.	0.000000	0.000000			0	.	.	0.000000	0.000000			0	.	.	0.000000	0.000000			0	.	.	0.000000	0.000000
INDEL	C1_5	HG002_hifiasmv0.11_ComplexVar_in_TRgt100	ALL	*	QUAL	*	1.0	0.0	0.0	0.0	0	0	33207990.000000	470463.000000	0.000000	5	.	.	0.000000	0.000000			5	.	.	0.000000	0.000000			0	.	.	0.000000	0.000000			0	.	.	0.000000	0.000000			0	.	.	0.000000	0.000000
INDEL	C1_5	HG002_hifiasmv0.11_ComplexVar_in_TRgt100	PASS	*	QUAL	*	1.0	0.0	0.0	0.0	0	0	33207990.000000	470463.000000	0.000000	5	.	.	0.000000	0.000000			5	.	.	0.000000	0.000000			0	.	.	0.000000	0.000000			0	.	.	0.000000	0.000000			0	.	.	0.000000	0.000000
INDEL	C1_5	HG002_v4.2.1_CNV_CCSandONT_elliptical_outlier	ALL	*	QUAL	*	0.0	0.0	0.0		0	0	39152503.000000	0.000000	0.000000	0	.	.	0.000000	0.000000			0	.	.	0.000000	0.000000			0	.	.	0.000000	0.000000			0	.	.	0.000000	0.000000			0	.	.	0.000000	0.000000
INDEL	C1_5	HG002_v4.2.1_CNV_CCSandONT_elliptical_outlier	PASS	*	QUAL	*	0.0	0.0	0.0		0	0	39152503.000000	0.000000	0.000000	0	.	.	0.000000	0.000000			0	.	.	0.000000	0.000000			0	.	.	0.000000	0.000000			0	.	.	0.000000	0.000000			0	.	.	0.000000	0.000000
INDEL	C1_5	HG002_v4.2.1_CNV_gt2assemblycontigs_ONTCanu_ONTFlye_CCSCanu	ALL	*	QUAL	*	0.0	0.0	0.0		0	0	12794035.000000	0.000000	0.000000	0	.	.	0.000000	0.000000			0	.	.	0.000000	0.000000			0	.	.	0.000000	0.000000			0	.	.	0.000000	0.000000			0	.	.	0.000000	0.000000
INDEL	C1_5	HG002_v4.2.1_CNV_gt2assemblycontigs_ONTCanu_ONTFlye_CCSCanu	PASS	*	QUAL	*	0.0	0.0	0.0		0	0	12794035.000000	0.000000	0.000000	0	.	.	0.000000	0.000000			0	.	.	0.000000	0.000000			0	.	.	0.000000	0.000000			0	.	.	0.000000	0.000000			0	.	.	0.000000	0.000000
INDEL	C1_5	HG002_v4.2.1_CNV_mrcanavarIllumina_CCShighcov_ONThighcov_intersection	ALL	*	QUAL	*	0.0	0.0	0.0		0	0	13732774.000000	72038.000000	0.000000	0	.	.	0.000000	0.000000			0	.	.	0.000000	0.000000			0	.	.	0.000000	0.000000			0	.	.	0.000000	0.000000			0	.	.	0.000000	0.000000
INDEL	C1_5	HG002_v4.2.1_CNV_mrcanavarIllumina_CCShighcov_ONThighcov_intersection	PASS	*	QUAL	*	0.0	0.0	0.0		0	0	13732774.000000	72038.000000	0.000000	0	.	.	0.000000	0.000000			0	.	.	0.000000	0.000000			0	.	.	0.000000	0.000000			0	.	.	0.000000	0.000000			0	.	.	0.000000	0.000000
INDEL	C1_5	HG002_v4.2.1_CNVsandSVs	ALL	*	QUAL	*	1.0	0.0	0.0	0.0	0	0	90176126.000000	1322099.000000	0.000000	3	.	.	0.000000	0.000000			3	.	.	0.000000	0.000000			0	.	.	0.000000	0.000000			0	.	.	0.000000	0.000000			0	.	.	0.000000	0.000000
INDEL	C1_5	HG002_v4.2.1_CNVsandSVs	PASS	*	QUAL	*	1.0	0.0	0.0	0.0	0	0	90176126.000000	1322099.000000	0.000000	3	.	.	0.000000	0.000000			3	.	.	0.000000	0.000000			0	.	.	0.000000	0.000000			0	.	.	0.000000	0.000000			0	.	.	0.000000	0.000000
INDEL	C1_5	HG002_v4.2.1_Tier1plusTier2_v0.6.1	ALL	*	QUAL	*	1.0	0.0	0.0	0.0	0	0	32635612.000000	507425.000000	0.000000	2	.	.	0.000000	0.000000			2	.	.	0.000000	0.000000			0	.	.	0.000000	0.000000			0	.	.	0.000000	0.000000			0	.	.	0.000000	0.000000
INDEL	C1_5	HG002_v4.2.1_Tier1plusTier2_v0.6.1	PASS	*	QUAL	*	1.0	0.0	0.0	0.0	0	0	32635612.000000	507425.000000	0.000000	2	.	.	0.000000	0.000000			2	.	.	0.000000	0.000000			0	.	.	0.000000	0.000000			0	.	.	0.000000	0.000000			0	.	.	0.000000	0.000000
INDEL	C1_5	HG002_v4.2.1_Tier1plusTier2_v0.6.1_slop25percent	ALL	*	QUAL	*	1.0	0.0	0.0	0.0	0	0	48088781.000000	1268750.000000	0.000000	3	.	.	0.000000	0.000000			3	.	.	0.000000	0.000000			0	.	.	0.000000	0.000000			0	.	.	0.000000	0.000000			0	.	.	0.000000	0.000000
INDEL	C1_5	HG002_v4.2.1_Tier1plusTier2_v0.6.1_slop25percent	PASS	*	QUAL	*	1.0	0.0	0.0	0.0	0	0	48088781.000000	1268750.000000	0.000000	3	.	.	0.000000	0.000000			3	.	.	0.000000	0.000000			0	.	.	0.000000	0.000000			0	.	.	0.000000	0.000000			0	.	.	0.000000	0.000000
INDEL	C1_5	HG002_v4.2.1_comphetindel10bp_slop50	ALL	*	QUAL	*	0.0	0.0	0.0		0	0	5583186.000000	0.000000	0.000000	0	.	.	0.000000	0.000000			0	.	.	0.000000	0.000000			0	.	.	0.000000	0.000000			0	.	.	0.000000	0.000000			0	.	.	0.000000	0.000000
INDEL	C1_5	HG002_v4.2.1_comphetindel10bp_slop50	PASS	*	QUAL	*	0.0	0.0	0.0		0	0	5583186.000000	0.000000	0.000000	0	.	.	0.000000	0.000000			0	.	.	0.000000	0.000000			0	.	.	0.000000	0.000000			0	.	.	0.000000	0.000000			0	.	.	0.000000	0.000000
INDEL	C1_5	HG002_v4.2.1_comphetsnp10bp_slop50	ALL	*	QUAL	*	0.0	0.0	0.0		0	0	2839747.000000	0.000000	0.000000	0	.	.	0.000000	0.000000			0	.	.	0.000000	0.000000			0	.	.	0.000000	0.000000			0	.	.	0.000000	0.000000			0	.	.	0.000000	0.000000
INDEL	C1_5	HG002_v4.2.1_comphetsnp10bp_slop50	PASS	*	QUAL	*	0.0	0.0	0.0		0	0	2839747.000000	0.000000	0.000000	0	.	.	0.000000	0.000000			0	.	.	0.000000	0.000000			0	.	.	0.000000	0.000000			0	.	.	0.000000	0.000000			0	.	.	0.000000	0.000000
INDEL	C1_5	HG002_v4.2.1_complexandSVs	ALL	*	QUAL	*	1.0	0.0	0.0	0.0	0	0	111762949.000000	1322099.000000	0.000000	3	.	.	0.000000	0.000000			3	.	.	0.000000	0.000000			0	.	.	0.000000	0.000000			0	.	.	0.000000	0.000000			0	.	.	0.000000	0.000000
INDEL	C1_5	HG002_v4.2.1_complexandSVs	PASS	*	QUAL	*	1.0	0.0	0.0	0.0	0	0	111762949.000000	1322099.000000	0.000000	3	.	.	0.000000	0.000000			3	.	.	0.000000	0.000000			0	.	.	0.000000	0.000000			0	.	.	0.000000	0.000000			0	.	.	0.000000	0.000000
INDEL	C1_5	HG002_v4.2.1_complexandSVs_alldifficultregions	ALL	*	QUAL	*	1.0	0.0	0.0	0.0	0	0	675622751.000000	36002894.000000	0.000000	7	.	.	0.000000	0.000000			7	.	.	0.000000	0.000000			0	.	.	0.000000	0.000000			0	.	.	0.000000	0.000000			0	.	.	0.000000	0.000000
INDEL	C1_5	HG002_v4.2.1_complexandSVs_alldifficultregions	PASS	*	QUAL	*	1.0	0.0	0.0	0.0	0	0	675622751.000000	36002894.000000	0.000000	7	.	.	0.000000	0.000000			7	.	.	0.000000	0.000000			0	.	.	0.000000	0.000000			0	.	.	0.000000	0.000000			0	.	.	0.000000	0.000000
INDEL	C1_5	HG002_v4.2.1_complexindel10bp_slop50	ALL	*	QUAL	*	0.0	0.0	0.0		0	0	2371853.000000	0.000000	0.000000	0	.	.	0.000000	0.000000			0	.	.	0.000000	0.000000			0	.	.	0.000000	0.000000			0	.	.	0.000000	0.000000			0	.	.	0.000000	0.000000
INDEL	C1_5	HG002_v4.2.1_complexindel10bp_slop50	PASS	*	QUAL	*	0.0	0.0	0.0		0	0	2371853.000000	0.000000	0.000000	0	.	.	0.000000	0.000000			0	.	.	0.000000	0.000000			0	.	.	0.000000	0.000000			0	.	.	0.000000	0.000000			0	.	.	0.000000	0.000000
INDEL	C1_5	HG002_v4.2.1_inversions_slop25percent	ALL	*	QUAL	*	0.0	0.0	0.0		0	0	966818.000000	0.000000	0.000000	0	.	.	0.000000	0.000000			0	.	.	0.000000	0.000000			0	.	.	0.000000	0.000000			0	.	.	0.000000	0.000000			0	.	.	0.000000	0.000000
INDEL	C1_5	HG002_v4.2.1_inversions_slop25percent	PASS	*	QUAL	*	0.0	0.0	0.0		0	0	966818.000000	0.000000	0.000000	0	.	.	0.000000	0.000000			0	.	.	0.000000	0.000000			0	.	.	0.000000	0.000000			0	.	.	0.000000	0.000000			0	.	.	0.000000	0.000000
INDEL	C1_5	HG002_v4.2.1_notin_complexandSVs_alldifficultregions	ALL	*	QUAL	*	0.0	0.0	0.0		0	0	2259257660.000000	125546695.000000	0.000000	0	.	.	0.000000	0.000000			0	.	.	0.000000	0.000000			0	.	.	0.000000	0.000000			0	.	.	0.000000	0.000000			0	.	.	0.000000	0.000000
INDEL	C1_5	HG002_v4.2.1_notin_complexandSVs_alldifficultregions	PASS	*	QUAL	*	0.0	0.0	0.0		0	0	2259257660.000000	125546695.000000	0.000000	0	.	.	0.000000	0.000000			0	.	.	0.000000	0.000000			0	.	.	0.000000	0.000000			0	.	.	0.000000	0.000000			0	.	.	0.000000	0.000000
INDEL	C1_5	HG002_v4.2.1_othercomplexwithin10bp_slop50	ALL	*	QUAL	*	0.0	0.0	0.0		0	0	1618726.000000	0.000000	0.000000	0	.	.	0.000000	0.000000			0	.	.	0.000000	0.000000			0	.	.	0.000000	0.000000			0	.	.	0.000000	0.000000			0	.	.	0.000000	0.000000
INDEL	C1_5	HG002_v4.2.1_othercomplexwithin10bp_slop50	PASS	*	QUAL	*	0.0	0.0	0.0		0	0	1618726.000000	0.000000	0.000000	0	.	.	0.000000	0.000000			0	.	.	0.000000	0.000000			0	.	.	0.000000	0.000000			0	.	.	0.000000	0.000000			0	.	.	0.000000	0.000000
INDEL	C1_5	HG002_v4.2.1_snpswithin10bp_slop50	ALL	*	QUAL	*	0.0	0.0	0.0		0	0	9579557.000000	0.000000	0.000000	0	.	.	0.000000	0.000000			0	.	.	0.000000	0.000000			0	.	.	0.000000	0.000000			0	.	.	0.000000	0.000000			0	.	.	0.000000	0.000000
INDEL	C1_5	HG002_v4.2.1_snpswithin10bp_slop50	PASS	*	QUAL	*	0.0	0.0	0.0		0	0	9579557.000000	0.000000	0.000000	0	.	.	0.000000	0.000000			0	.	.	0.000000	0.000000			0	.	.	0.000000	0.000000			0	.	.	0.000000	0.000000			0	.	.	0.000000	0.000000
INDEL	C1_5	HG003_v4.2.1_CNV_CCSandONT_elliptical_outlier	ALL	*	QUAL	*	0.0	0.0	0.0		0	0	34890917.000000	0.000000	0.000000	0	.	.	0.000000	0.000000			0	.	.	0.000000	0.000000			0	.	.	0.000000	0.000000			0	.	.	0.000000	0.000000			0	.	.	0.000000	0.000000
INDEL	C1_5	HG003_v4.2.1_CNV_CCSandONT_elliptical_outlier	PASS	*	QUAL	*	0.0	0.0	0.0		0	0	34890917.000000	0.000000	0.000000	0	.	.	0.000000	0.000000			0	.	.	0.000000	0.000000			0	.	.	0.000000	0.000000			0	.	.	0.000000	0.000000			0	.	.	0.000000	0.000000
INDEL	C1_5	HG003_v4.2.1_CNV_mrcanavarIllumina_CCShighcov_ONThighcov_intersection	ALL	*	QUAL	*	0.0	0.0	0.0		0	0	8315700.000000	0.000000	0.000000	0	.	.	0.000000	0.000000			0	.	.	0.000000	0.000000			0	.	.	0.000000	0.000000			0	.	.	0.000000	0.000000			0	.	.	0.000000	0.000000
INDEL	C1_5	HG003_v4.2.1_CNV_mrcanavarIllumina_CCShighcov_ONThighcov_intersection	PASS	*	QUAL	*	0.0	0.0	0.0		0	0	8315700.000000	0.000000	0.000000	0	.	.	0.000000	0.000000			0	.	.	0.000000	0.000000			0	.	.	0.000000	0.000000			0	.	.	0.000000	0.000000			0	.	.	0.000000	0.000000
INDEL	C1_5	HG003_v4.2.1_CNVsandSVs	ALL	*	QUAL	*	1.0	0.0	0.0	0.0	0	0	112809506.000000	1447833.000000	0.000000	3	.	.	0.000000	0.000000			3	.	.	0.000000	0.000000			0	.	.	0.000000	0.000000			0	.	.	0.000000	0.000000			0	.	.	0.000000	0.000000
INDEL	C1_5	HG003_v4.2.1_CNVsandSVs	PASS	*	QUAL	*	1.0	0.0	0.0	0.0	0	0	112809506.000000	1447833.000000	0.000000	3	.	.	0.000000	0.000000			3	.	.	0.000000	0.000000			0	.	.	0.000000	0.000000			0	.	.	0.000000	0.000000			0	.	.	0.000000	0.000000
INDEL	C1_5	HG003_v4.2.1_SV_pbsv_slop25percent	ALL	*	QUAL	*	0.0	0.0	0.0		0	0	52584786.000000	375541.000000	0.000000	0	.	.	0.000000	0.000000			0	.	.	0.000000	0.000000			0	.	.	0.000000	0.000000			0	.	.	0.000000	0.000000			0	.	.	0.000000	0.000000
INDEL	C1_5	HG003_v4.2.1_SV_pbsv_slop25percent	PASS	*	QUAL	*	0.0	0.0	0.0		0	0	52584786.000000	375541.000000	0.000000	0	.	.	0.000000	0.000000			0	.	.	0.000000	0.000000			0	.	.	0.000000	0.000000			0	.	.	0.000000	0.000000			0	.	.	0.000000	0.000000
INDEL	C1_5	HG003_v4.2.1_comphetindel10bp_slop50	ALL	*	QUAL	*	0.0	0.0	0.0		0	0	4797668.000000	0.000000	0.000000	0	.	.	0.000000	0.000000			0	.	.	0.000000	0.000000			0	.	.	0.000000	0.000000			0	.	.	0.000000	0.000000			0	.	.	0.000000	0.000000
INDEL	C1_5	HG003_v4.2.1_comphetindel10bp_slop50	PASS	*	QUAL	*	0.0	0.0	0.0		0	0	4797668.000000	0.000000	0.000000	0	.	.	0.000000	0.000000			0	.	.	0.000000	0.000000			0	.	.	0.000000	0.000000			0	.	.	0.000000	0.000000			0	.	.	0.000000	0.000000
INDEL	C1_5	HG003_v4.2.1_comphetsnp10bp_slop50	ALL	*	QUAL	*	0.0	0.0	0.0		0	0	1264760.000000	0.000000	0.000000	0	.	.	0.000000	0.000000			0	.	.	0.000000	0.000000			0	.	.	0.000000	0.000000			0	.	.	0.000000	0.000000			0	.	.	0.000000	0.000000
INDEL	C1_5	HG003_v4.2.1_comphetsnp10bp_slop50	PASS	*	QUAL	*	0.0	0.0	0.0		0	0	1264760.000000	0.000000	0.000000	0	.	.	0.000000	0.000000			0	.	.	0.000000	0.000000			0	.	.	0.000000	0.000000			0	.	.	0.000000	0.000000			0	.	.	0.000000	0.000000
INDEL	C1_5	HG003_v4.2.1_complexandSVs	ALL	*	QUAL	*	1.0	0.0	0.0	0.0	0	0	133792062.000000	1447833.000000	0.000000	3	.	.	0.000000	0.000000			3	.	.	0.000000	0.000000			0	.	.	0.000000	0.000000			0	.	.	0.000000	0.000000			0	.	.	0.000000	0.000000
INDEL	C1_5	HG003_v4.2.1_complexandSVs	PASS	*	QUAL	*	1.0	0.0	0.0	0.0	0	0	133792062.000000	1447833.000000	0.000000	3	.	.	0.000000	0.000000			3	.	.	0.000000	0.000000			0	.	.	0.000000	0.000000			0	.	.	0.000000	0.000000			0	.	.	0.000000	0.000000
INDEL	C1_5	HG003_v4.2.1_complexandSVs_alldifficultregions	ALL	*	QUAL	*	1.0	0.0	0.0	0.0	0	0	679282398.000000	36084387.000000	0.000000	7	.	.	0.000000	0.000000			7	.	.	0.000000	0.000000			0	.	.	0.000000	0.000000			0	.	.	0.000000	0.000000			0	.	.	0.000000	0.000000
INDEL	C1_5	HG003_v4.2.1_complexandSVs_alldifficultregions	PASS	*	QUAL	*	1.0	0.0	0.0	0.0	0	0	679282398.000000	36084387.000000	0.000000	7	.	.	0.000000	0.000000			7	.	.	0.000000	0.000000			0	.	.	0.000000	0.000000			0	.	.	0.000000	0.000000			0	.	.	0.000000	0.000000
INDEL	C1_5	HG003_v4.2.1_complexindel10bp_slop50	ALL	*	QUAL	*	0.0	0.0	0.0		0	0	1575843.000000	0.000000	0.000000	0	.	.	0.000000	0.000000			0	.	.	0.000000	0.000000			0	.	.	0.000000	0.000000			0	.	.	0.000000	0.000000			0	.	.	0.000000	0.000000
INDEL	C1_5	HG003_v4.2.1_complexindel10bp_slop50	PASS	*	QUAL	*	0.0	0.0	0.0		0	0	1575843.000000	0.000000	0.000000	0	.	.	0.000000	0.000000			0	.	.	0.000000	0.000000			0	.	.	0.000000	0.000000			0	.	.	0.000000	0.000000			0	.	.	0.000000	0.000000
INDEL	C1_5	HG003_v4.2.1_notin_complexandSVs_alldifficultregions	ALL	*	QUAL	*	0.0	0.0	0.0		0	0	2255598013.000000	125465202.000000	0.000000	0	.	.	0.000000	0.000000			0	.	.	0.000000	0.000000			0	.	.	0.000000	0.000000			0	.	.	0.000000	0.000000			0	.	.	0.000000	0.000000
INDEL	C1_5	HG003_v4.2.1_notin_complexandSVs_alldifficultregions	PASS	*	QUAL	*	0.0	0.0	0.0		0	0	2255598013.000000	125465202.000000	0.000000	0	.	.	0.000000	0.000000			0	.	.	0.000000	0.000000			0	.	.	0.000000	0.000000			0	.	.	0.000000	0.000000			0	.	.	0.000000	0.000000
INDEL	C1_5	HG003_v4.2.1_othercomplexwithin10bp_slop50	ALL	*	QUAL	*	0.0	0.0	0.0		0	0	4496448.000000	0.000000	0.000000	0	.	.	0.000000	0.000000			0	.	.	0.000000	0.000000			0	.	.	0.000000	0.000000			0	.	.	0.000000	0.000000			0	.	.	0.000000	0.000000
INDEL	C1_5	HG003_v4.2.1_othercomplexwithin10bp_slop50	PASS	*	QUAL	*	0.0	0.0	0.0		0	0	4496448.000000	0.000000	0.000000	0	.	.	0.000000	0.000000			0	.	.	0.000000	0.000000			0	.	.	0.000000	0.000000			0	.	.	0.000000	0.000000			0	.	.	0.000000	0.000000
INDEL	C1_5	HG003_v4.2.1_snpswithin10bp_slop50	ALL	*	QUAL	*	0.0	0.0	0.0		0	0	9196487.000000	0.000000	0.000000	0	.	.	0.000000	0.000000			0	.	.	0.000000	0.000000			0	.	.	0.000000	0.000000			0	.	.	0.000000	0.000000			0	.	.	0.000000	0.000000
INDEL	C1_5	HG003_v4.2.1_snpswithin10bp_slop50	PASS	*	QUAL	*	0.0	0.0	0.0		0	0	9196487.000000	0.000000	0.000000	0	.	.	0.000000	0.000000			0	.	.	0.000000	0.000000			0	.	.	0.000000	0.000000			0	.	.	0.000000	0.000000			0	.	.	0.000000	0.000000
INDEL	C1_5	HG004_v4.2.1_CNV_CCSandONT_elliptical_outlier	ALL	*	QUAL	*	0.0	0.0	0.0		0	0	33808370.000000	0.000000	0.000000	0	.	.	0.000000	0.000000			0	.	.	0.000000	0.000000			0	.	.	0.000000	0.000000			0	.	.	0.000000	0.000000			0	.	.	0.000000	0.000000
INDEL	C1_5	HG004_v4.2.1_CNV_CCSandONT_elliptical_outlier	PASS	*	QUAL	*	0.0	0.0	0.0		0	0	33808370.000000	0.000000	0.000000	0	.	.	0.000000	0.000000			0	.	.	0.000000	0.000000			0	.	.	0.000000	0.000000			0	.	.	0.000000	0.000000			0	.	.	0.000000	0.000000
INDEL	C1_5	HG004_v4.2.1_CNV_mrcanavarIllumina_CCShighcov_ONThighcov_intersection	ALL	*	QUAL	*	0.0	0.0	0.0		0	0	7984544.000000	0.000000	0.000000	0	.	.	0.000000	0.000000			0	.	.	0.000000	0.000000			0	.	.	0.000000	0.000000			0	.	.	0.000000	0.000000			0	.	.	0.000000	0.000000
INDEL	C1_5	HG004_v4.2.1_CNV_mrcanavarIllumina_CCShighcov_ONThighcov_intersection	PASS	*	QUAL	*	0.0	0.0	0.0		0	0	7984544.000000	0.000000	0.000000	0	.	.	0.000000	0.000000			0	.	.	0.000000	0.000000			0	.	.	0.000000	0.000000			0	.	.	0.000000	0.000000			0	.	.	0.000000	0.000000
INDEL	C1_5	HG004_v4.2.1_CNVsandSVs	ALL	*	QUAL	*	1.0	0.0	0.0	0.0	0	0	119292915.000000	1449010.000000	0.000000	3	.	.	0.000000	0.000000			3	.	.	0.000000	0.000000			0	.	.	0.000000	0.000000			0	.	.	0.000000	0.000000			0	.	.	0.000000	0.000000
INDEL	C1_5	HG004_v4.2.1_CNVsandSVs	PASS	*	QUAL	*	1.0	0.0	0.0	0.0	0	0	119292915.000000	1449010.000000	0.000000	3	.	.	0.000000	0.000000			3	.	.	0.000000	0.000000			0	.	.	0.000000	0.000000			0	.	.	0.000000	0.000000			0	.	.	0.000000	0.000000
INDEL	C1_5	HG004_v4.2.1_SV_pbsv_slop25percent	ALL	*	QUAL	*	0.0	0.0	0.0		0	0	63060811.000000	427259.000000	0.000000	0	.	.	0.000000	0.000000			0	.	.	0.000000	0.000000			0	.	.	0.000000	0.000000			0	.	.	0.000000	0.000000			0	.	.	0.000000	0.000000
INDEL	C1_5	HG004_v4.2.1_SV_pbsv_slop25percent	PASS	*	QUAL	*	0.0	0.0	0.0		0	0	63060811.000000	427259.000000	0.000000	0	.	.	0.000000	0.000000			0	.	.	0.000000	0.000000			0	.	.	0.000000	0.000000			0	.	.	0.000000	0.000000			0	.	.	0.000000	0.000000
INDEL	C1_5	HG004_v4.2.1_comphetindel10bp_slop50	ALL	*	QUAL	*	0.0	0.0	0.0		0	0	4933578.000000	0.000000	0.000000	0	.	.	0.000000	0.000000			0	.	.	0.000000	0.000000			0	.	.	0.000000	0.000000			0	.	.	0.000000	0.000000			0	.	.	0.000000	0.000000
INDEL	C1_5	HG004_v4.2.1_comphetindel10bp_slop50	PASS	*	QUAL	*	0.0	0.0	0.0		0	0	4933578.000000	0.000000	0.000000	0	.	.	0.000000	0.000000			0	.	.	0.000000	0.000000			0	.	.	0.000000	0.000000			0	.	.	0.000000	0.000000			0	.	.	0.000000	0.000000
INDEL	C1_5	HG004_v4.2.1_comphetsnp10bp_slop50	ALL	*	QUAL	*	0.0	0.0	0.0		0	0	1201796.000000	0.000000	0.000000	0	.	.	0.000000	0.000000			0	.	.	0.000000	0.000000			0	.	.	0.000000	0.000000			0	.	.	0.000000	0.000000			0	.	.	0.000000	0.000000
INDEL	C1_5	HG004_v4.2.1_comphetsnp10bp_slop50	PASS	*	QUAL	*	0.0	0.0	0.0		0	0	1201796.000000	0.000000	0.000000	0	.	.	0.000000	0.000000			0	.	.	0.000000	0.000000			0	.	.	0.000000	0.000000			0	.	.	0.000000	0.000000			0	.	.	0.000000	0.000000
INDEL	C1_5	HG004_v4.2.1_complexandSVs	ALL	*	QUAL	*	1.0	0.0	0.0	0.0	0	0	140470365.000000	1449010.000000	0.000000	3	.	.	0.000000	0.000000			3	.	.	0.000000	0.000000			0	.	.	0.000000	0.000000			0	.	.	0.000000	0.000000			0	.	.	0.000000	0.000000
INDEL	C1_5	HG004_v4.2.1_complexandSVs	PASS	*	QUAL	*	1.0	0.0	0.0	0.0	0	0	140470365.000000	1449010.000000	0.000000	3	.	.	0.000000	0.000000			3	.	.	0.000000	0.000000			0	.	.	0.000000	0.000000			0	.	.	0.000000	0.000000			0	.	.	0.000000	0.000000
INDEL	C1_5	HG004_v4.2.1_complexandSVs_alldifficultregions	ALL	*	QUAL	*	1.0	0.0	0.0	0.0	0	0	680680321.000000	36066753.000000	0.000000	7	.	.	0.000000	0.000000			7	.	.	0.000000	0.000000			0	.	.	0.000000	0.000000			0	.	.	0.000000	0.000000			0	.	.	0.000000	0.000000
INDEL	C1_5	HG004_v4.2.1_complexandSVs_alldifficultregions	PASS	*	QUAL	*	1.0	0.0	0.0	0.0	0	0	680680321.000000	36066753.000000	0.000000	7	.	.	0.000000	0.000000			7	.	.	0.000000	0.000000			0	.	.	0.000000	0.000000			0	.	.	0.000000	0.000000			0	.	.	0.000000	0.000000
INDEL	C1_5	HG004_v4.2.1_complexindel10bp_slop50	ALL	*	QUAL	*	0.0	0.0	0.0		0	0	1568117.000000	0.000000	0.000000	0	.	.	0.000000	0.000000			0	.	.	0.000000	0.000000			0	.	.	0.000000	0.000000			0	.	.	0.000000	0.000000			0	.	.	0.000000	0.000000
INDEL	C1_5	HG004_v4.2.1_complexindel10bp_slop50	PASS	*	QUAL	*	0.0	0.0	0.0		0	0	1568117.000000	0.000000	0.000000	0	.	.	0.000000	0.000000			0	.	.	0.000000	0.000000			0	.	.	0.000000	0.000000			0	.	.	0.000000	0.000000			0	.	.	0.000000	0.000000
INDEL	C1_5	HG004_v4.2.1_notin_complexandSVs_alldifficultregions	ALL	*	QUAL	*	0.0	0.0	0.0		0	0	2254200090.000000	125482836.000000	0.000000	0	.	.	0.000000	0.000000			0	.	.	0.000000	0.000000			0	.	.	0.000000	0.000000			0	.	.	0.000000	0.000000			0	.	.	0.000000	0.000000
INDEL	C1_5	HG004_v4.2.1_notin_complexandSVs_alldifficultregions	PASS	*	QUAL	*	0.0	0.0	0.0		0	0	2254200090.000000	125482836.000000	0.000000	0	.	.	0.000000	0.000000			0	.	.	0.000000	0.000000			0	.	.	0.000000	0.000000			0	.	.	0.000000	0.000000			0	.	.	0.000000	0.000000
INDEL	C1_5	HG004_v4.2.1_othercomplexwithin10bp_slop50	ALL	*	QUAL	*	0.0	0.0	0.0		0	0	4697947.000000	0.000000	0.000000	0	.	.	0.000000	0.000000			0	.	.	0.000000	0.000000			0	.	.	0.000000	0.000000			0	.	.	0.000000	0.000000			0	.	.	0.000000	0.000000
INDEL	C1_5	HG004_v4.2.1_othercomplexwithin10bp_slop50	PASS	*	QUAL	*	0.0	0.0	0.0		0	0	4697947.000000	0.000000	0.000000	0	.	.	0.000000	0.000000			0	.	.	0.000000	0.000000			0	.	.	0.000000	0.000000			0	.	.	0.000000	0.000000			0	.	.	0.000000	0.000000
INDEL	C1_5	HG004_v4.2.1_snpswithin10bp_slop50	ALL	*	QUAL	*	0.0	0.0	0.0		0	0	9177943.000000	0.000000	0.000000	0	.	.	0.000000	0.000000			0	.	.	0.000000	0.000000			0	.	.	0.000000	0.000000			0	.	.	0.000000	0.000000			0	.	.	0.000000	0.000000
INDEL	C1_5	HG004_v4.2.1_snpswithin10bp_slop50	PASS	*	QUAL	*	0.0	0.0	0.0		0	0	9177943.000000	0.000000	0.000000	0	.	.	0.000000	0.000000			0	.	.	0.000000	0.000000			0	.	.	0.000000	0.000000			0	.	.	0.000000	0.000000			0	.	.	0.000000	0.000000
INDEL	C1_5	HG005_v4.2.1_CNV_CCSandONT_elliptical_outlier	ALL	*	QUAL	*	0.0	0.0	0.0		0	0	35824675.000000	0.000000	0.000000	0	.	.	0.000000	0.000000			0	.	.	0.000000	0.000000			0	.	.	0.000000	0.000000			0	.	.	0.000000	0.000000			0	.	.	0.000000	0.000000
INDEL	C1_5	HG005_v4.2.1_CNV_CCSandONT_elliptical_outlier	PASS	*	QUAL	*	0.0	0.0	0.0		0	0	35824675.000000	0.000000	0.000000	0	.	.	0.000000	0.000000			0	.	.	0.000000	0.000000			0	.	.	0.000000	0.000000			0	.	.	0.000000	0.000000			0	.	.	0.000000	0.000000
INDEL	C1_5	HG005_v4.2.1_CNV_mrcanavarIllumina_CCShighcov_ONThighcov_intersection	ALL	*	QUAL	*	0.0	0.0	0.0		0	0	9552289.000000	82630.000000	0.000000	0	.	.	0.000000	0.000000			0	.	.	0.000000	0.000000			0	.	.	0.000000	0.000000			0	.	.	0.000000	0.000000			0	.	.	0.000000	0.000000
INDEL	C1_5	HG005_v4.2.1_CNV_mrcanavarIllumina_CCShighcov_ONThighcov_intersection	PASS	*	QUAL	*	0.0	0.0	0.0		0	0	9552289.000000	82630.000000	0.000000	0	.	.	0.000000	0.000000			0	.	.	0.000000	0.000000			0	.	.	0.000000	0.000000			0	.	.	0.000000	0.000000			0	.	.	0.000000	0.000000
INDEL	C1_5	HG005_v4.2.1_CNVsandSVs	ALL	*	QUAL	*	0.0	0.0	0.0		0	0	121774956.000000	82630.000000	0.000000	0	.	.	0.000000	0.000000			0	.	.	0.000000	0.000000			0	.	.	0.000000	0.000000			0	.	.	0.000000	0.000000			0	.	.	0.000000	0.000000
INDEL	C1_5	HG005_v4.2.1_CNVsandSVs	PASS	*	QUAL	*	0.0	0.0	0.0		0	0	121774956.000000	82630.000000	0.000000	0	.	.	0.000000	0.000000			0	.	.	0.000000	0.000000			0	.	.	0.000000	0.000000			0	.	.	0.000000	0.000000			0	.	.	0.000000	0.000000
INDEL	C1_5	HG005_v4.2.1_SV_pbsv_hifiasm_dipcall_svanalyzer_slop25percent	ALL	*	QUAL	*	0.0	0.0	0.0		0	0	103088964.000000	0.000000	0.000000	0	.	.	0.000000	0.000000			0	.	.	0.000000	0.000000			0	.	.	0.000000	0.000000			0	.	.	0.000000	0.000000			0	.	.	0.000000	0.000000
INDEL	C1_5	HG005_v4.2.1_SV_pbsv_hifiasm_dipcall_svanalyzer_slop25percent	PASS	*	QUAL	*	0.0	0.0	0.0		0	0	103088964.000000	0.000000	0.000000	0	.	.	0.000000	0.000000			0	.	.	0.000000	0.000000			0	.	.	0.000000	0.000000			0	.	.	0.000000	0.000000			0	.	.	0.000000	0.000000
INDEL	C1_5	HG005_v4.2.1_comphetindel10bp_slop50	ALL	*	QUAL	*	0.0	0.0	0.0		0	0	3638866.000000	0.000000	0.000000	0	.	.	0.000000	0.000000			0	.	.	0.000000	0.000000			0	.	.	0.000000	0.000000			0	.	.	0.000000	0.000000			0	.	.	0.000000	0.000000
INDEL	C1_5	HG005_v4.2.1_comphetindel10bp_slop50	PASS	*	QUAL	*	0.0	0.0	0.0		0	0	3638866.000000	0.000000	0.000000	0	.	.	0.000000	0.000000			0	.	.	0.000000	0.000000			0	.	.	0.000000	0.000000			0	.	.	0.000000	0.000000			0	.	.	0.000000	0.000000
INDEL	C1_5	HG005_v4.2.1_comphetsnp10bp_slop50	ALL	*	QUAL	*	0.0	0.0	0.0		0	0	2607846.000000	0.000000	0.000000	0	.	.	0.000000	0.000000			0	.	.	0.000000	0.000000			0	.	.	0.000000	0.000000			0	.	.	0.000000	0.000000			0	.	.	0.000000	0.000000
INDEL	C1_5	HG005_v4.2.1_comphetsnp10bp_slop50	PASS	*	QUAL	*	0.0	0.0	0.0		0	0	2607846.000000	0.000000	0.000000	0	.	.	0.000000	0.000000			0	.	.	0.000000	0.000000			0	.	.	0.000000	0.000000			0	.	.	0.000000	0.000000			0	.	.	0.000000	0.000000
INDEL	C1_5	HG005_v4.2.1_complexandSVs	ALL	*	QUAL	*	0.0	0.0	0.0		0	0	140434315.000000	82630.000000	0.000000	0	.	.	0.000000	0.000000			0	.	.	0.000000	0.000000			0	.	.	0.000000	0.000000			0	.	.	0.000000	0.000000			0	.	.	0.000000	0.000000
INDEL	C1_5	HG005_v4.2.1_complexandSVs	PASS	*	QUAL	*	0.0	0.0	0.0		0	0	140434315.000000	82630.000000	0.000000	0	.	.	0.000000	0.000000			0	.	.	0.000000	0.000000			0	.	.	0.000000	0.000000			0	.	.	0.000000	0.000000			0	.	.	0.000000	0.000000
INDEL	C1_5	HG005_v4.2.1_complexandSVs_alldifficultregions	ALL	*	QUAL	*	1.0	0.0	0.0	0.0	0	0	677223038.000000	35383195.000000	0.000000	7	.	.	0.000000	0.000000			7	.	.	0.000000	0.000000			0	.	.	0.000000	0.000000			0	.	.	0.000000	0.000000			0	.	.	0.000000	0.000000
INDEL	C1_5	HG005_v4.2.1_complexandSVs_alldifficultregions	PASS	*	QUAL	*	1.0	0.0	0.0	0.0	0	0	677223038.000000	35383195.000000	0.000000	7	.	.	0.000000	0.000000			7	.	.	0.000000	0.000000			0	.	.	0.000000	0.000000			0	.	.	0.000000	0.000000			0	.	.	0.000000	0.000000
INDEL	C1_5	HG005_v4.2.1_complexindel10bp_slop50	ALL	*	QUAL	*	0.0	0.0	0.0		0	0	1990833.000000	0.000000	0.000000	0	.	.	0.000000	0.000000			0	.	.	0.000000	0.000000			0	.	.	0.000000	0.000000			0	.	.	0.000000	0.000000			0	.	.	0.000000	0.000000
INDEL	C1_5	HG005_v4.2.1_complexindel10bp_slop50	PASS	*	QUAL	*	0.0	0.0	0.0		0	0	1990833.000000	0.000000	0.000000	0	.	.	0.000000	0.000000			0	.	.	0.000000	0.000000			0	.	.	0.000000	0.000000			0	.	.	0.000000	0.000000			0	.	.	0.000000	0.000000
INDEL	C1_5	HG005_v4.2.1_inversions_slop25percent	ALL	*	QUAL	*	0.0	0.0	0.0		0	0	3333164.000000	0.000000	0.000000	0	.	.	0.000000	0.000000			0	.	.	0.000000	0.000000			0	.	.	0.000000	0.000000			0	.	.	0.000000	0.000000			0	.	.	0.000000	0.000000
INDEL	C1_5	HG005_v4.2.1_inversions_slop25percent	PASS	*	QUAL	*	0.0	0.0	0.0		0	0	3333164.000000	0.000000	0.000000	0	.	.	0.000000	0.000000			0	.	.	0.000000	0.000000			0	.	.	0.000000	0.000000			0	.	.	0.000000	0.000000			0	.	.	0.000000	0.000000
INDEL	C1_5	HG005_v4.2.1_notin_complexandSVs_alldifficultregions	ALL	*	QUAL	*	0.0	0.0	0.0		0	0	2257657373.000000	126166394.000000	0.000000	0	.	.	0.000000	0.000000			0	.	.	0.000000	0.000000			0	.	.	0.000000	0.000000			0	.	.	0.000000	0.000000			0	.	.	0.000000	0.000000
INDEL	C1_5	HG005_v4.2.1_notin_complexandSVs_alldifficultregions	PASS	*	QUAL	*	0.0	0.0	0.0		0	0	2257657373.000000	126166394.000000	0.000000	0	.	.	0.000000	0.000000			0	.	.	0.000000	0.000000			0	.	.	0.000000	0.000000			0	.	.	0.000000	0.000000			0	.	.	0.000000	0.000000
INDEL	C1_5	HG005_v4.2.1_othercomplexwithin10bp_slop50	ALL	*	QUAL	*	0.0	0.0	0.0		0	0	1460990.000000	0.000000	0.000000	0	.	.	0.000000	0.000000			0	.	.	0.000000	0.000000			0	.	.	0.000000	0.000000			0	.	.	0.000000	0.000000			0	.	.	0.000000	0.000000
INDEL	C1_5	HG005_v4.2.1_othercomplexwithin10bp_slop50	PASS	*	QUAL	*	0.0	0.0	0.0		0	0	1460990.000000	0.000000	0.000000	0	.	.	0.000000	0.000000			0	.	.	0.000000	0.000000			0	.	.	0.000000	0.000000			0	.	.	0.000000	0.000000			0	.	.	0.000000	0.000000
INDEL	C1_5	HG005_v4.2.1_snpswithin10bp_slop50	ALL	*	QUAL	*	0.0	0.0	0.0		0	0	9375134.000000	0.000000	0.000000	0	.	.	0.000000	0.000000			0	.	.	0.000000	0.000000			0	.	.	0.000000	0.000000			0	.	.	0.000000	0.000000			0	.	.	0.000000	0.000000
INDEL	C1_5	HG005_v4.2.1_snpswithin10bp_slop50	PASS	*	QUAL	*	0.0	0.0	0.0		0	0	9375134.000000	0.000000	0.000000	0	.	.	0.000000	0.000000			0	.	.	0.000000	0.000000			0	.	.	0.000000	0.000000			0	.	.	0.000000	0.000000			0	.	.	0.000000	0.000000
INDEL	C1_5	HG006_v4.2.1_CNV_CCSandONT_elliptical_outlier	ALL	*	QUAL	*	0.0	0.0	0.0		0	0	23202631.000000	0.000000	0.000000	0	.	.	0.000000	0.000000			0	.	.	0.000000	0.000000			0	.	.	0.000000	0.000000			0	.	.	0.000000	0.000000			0	.	.	0.000000	0.000000
INDEL	C1_5	HG006_v4.2.1_CNV_CCSandONT_elliptical_outlier	PASS	*	QUAL	*	0.0	0.0	0.0		0	0	23202631.000000	0.000000	0.000000	0	.	.	0.000000	0.000000			0	.	.	0.000000	0.000000			0	.	.	0.000000	0.000000			0	.	.	0.000000	0.000000			0	.	.	0.000000	0.000000
INDEL	C1_5	HG006_v4.2.1_CNV_mrcanavarIllumina_CCShighcov_ONThighcov_intersection	ALL	*	QUAL	*	0.0	0.0	0.0		0	0	7463983.000000	63987.000000	0.000000	0	.	.	0.000000	0.000000			0	.	.	0.000000	0.000000			0	.	.	0.000000	0.000000			0	.	.	0.000000	0.000000			0	.	.	0.000000	0.000000
INDEL	C1_5	HG006_v4.2.1_CNV_mrcanavarIllumina_CCShighcov_ONThighcov_intersection	PASS	*	QUAL	*	0.0	0.0	0.0		0	0	7463983.000000	63987.000000	0.000000	0	.	.	0.000000	0.000000			0	.	.	0.000000	0.000000			0	.	.	0.000000	0.000000			0	.	.	0.000000	0.000000			0	.	.	0.000000	0.000000
INDEL	C1_5	HG006_v4.2.1_CNVsandSVs	ALL	*	QUAL	*	0.0	0.0	0.0		0	0	119792009.000000	269343.000000	0.000000	0	.	.	0.000000	0.000000			0	.	.	0.000000	0.000000			0	.	.	0.000000	0.000000			0	.	.	0.000000	0.000000			0	.	.	0.000000	0.000000
INDEL	C1_5	HG006_v4.2.1_CNVsandSVs	PASS	*	QUAL	*	0.0	0.0	0.0		0	0	119792009.000000	269343.000000	0.000000	0	.	.	0.000000	0.000000			0	.	.	0.000000	0.000000			0	.	.	0.000000	0.000000			0	.	.	0.000000	0.000000			0	.	.	0.000000	0.000000
INDEL	C1_5	HG006_v4.2.1_SV_pbsv_slop25percent	ALL	*	QUAL	*	0.0	0.0	0.0		0	0	42782927.000000	206629.000000	0.000000	0	.	.	0.000000	0.000000			0	.	.	0.000000	0.000000			0	.	.	0.000000	0.000000			0	.	.	0.000000	0.000000			0	.	.	0.000000	0.000000
INDEL	C1_5	HG006_v4.2.1_SV_pbsv_slop25percent	PASS	*	QUAL	*	0.0	0.0	0.0		0	0	42782927.000000	206629.000000	0.000000	0	.	.	0.000000	0.000000			0	.	.	0.000000	0.000000			0	.	.	0.000000	0.000000			0	.	.	0.000000	0.000000			0	.	.	0.000000	0.000000
INDEL	C1_5	HG006_v4.2.1_comphetindel10bp_slop50	ALL	*	QUAL	*	0.0	0.0	0.0		0	0	3238146.000000	0.000000	0.000000	0	.	.	0.000000	0.000000			0	.	.	0.000000	0.000000			0	.	.	0.000000	0.000000			0	.	.	0.000000	0.000000			0	.	.	0.000000	0.000000
INDEL	C1_5	HG006_v4.2.1_comphetindel10bp_slop50	PASS	*	QUAL	*	0.0	0.0	0.0		0	0	3238146.000000	0.000000	0.000000	0	.	.	0.000000	0.000000			0	.	.	0.000000	0.000000			0	.	.	0.000000	0.000000			0	.	.	0.000000	0.000000			0	.	.	0.000000	0.000000
INDEL	C1_5	HG006_v4.2.1_comphetsnp10bp_slop50	ALL	*	QUAL	*	0.0	0.0	0.0		0	0	1503654.000000	0.000000	0.000000	0	.	.	0.000000	0.000000			0	.	.	0.000000	0.000000			0	.	.	0.000000	0.000000			0	.	.	0.000000	0.000000			0	.	.	0.000000	0.000000
INDEL	C1_5	HG006_v4.2.1_comphetsnp10bp_slop50	PASS	*	QUAL	*	0.0	0.0	0.0		0	0	1503654.000000	0.000000	0.000000	0	.	.	0.000000	0.000000			0	.	.	0.000000	0.000000			0	.	.	0.000000	0.000000			0	.	.	0.000000	0.000000			0	.	.	0.000000	0.000000
INDEL	C1_5	HG006_v4.2.1_complexandSVs	ALL	*	QUAL	*	0.0	0.0	0.0		0	0	137668662.000000	269343.000000	0.000000	0	.	.	0.000000	0.000000			0	.	.	0.000000	0.000000			0	.	.	0.000000	0.000000			0	.	.	0.000000	0.000000			0	.	.	0.000000	0.000000
INDEL	C1_5	HG006_v4.2.1_complexandSVs	PASS	*	QUAL	*	0.0	0.0	0.0		0	0	137668662.000000	269343.000000	0.000000	0	.	.	0.000000	0.000000			0	.	.	0.000000	0.000000			0	.	.	0.000000	0.000000			0	.	.	0.000000	0.000000			0	.	.	0.000000	0.000000
INDEL	C1_5	HG006_v4.2.1_complexandSVs_alldifficultregions	ALL	*	QUAL	*	1.0	0.0	0.0	0.0	0	0	676756760.000000	35494480.000000	0.000000	7	.	.	0.000000	0.000000			7	.	.	0.000000	0.000000			0	.	.	0.000000	0.000000			0	.	.	0.000000	0.000000			0	.	.	0.000000	0.000000
INDEL	C1_5	HG006_v4.2.1_complexandSVs_alldifficultregions	PASS	*	QUAL	*	1.0	0.0	0.0	0.0	0	0	676756760.000000	35494480.000000	0.000000	7	.	.	0.000000	0.000000			7	.	.	0.000000	0.000000			0	.	.	0.000000	0.000000			0	.	.	0.000000	0.000000			0	.	.	0.000000	0.000000
INDEL	C1_5	HG006_v4.2.1_complexindel10bp_slop50	ALL	*	QUAL	*	0.0	0.0	0.0		0	0	1273348.000000	0.000000	0.000000	0	.	.	0.000000	0.000000			0	.	.	0.000000	0.000000			0	.	.	0.000000	0.000000			0	.	.	0.000000	0.000000			0	.	.	0.000000	0.000000
INDEL	C1_5	HG006_v4.2.1_complexindel10bp_slop50	PASS	*	QUAL	*	0.0	0.0	0.0		0	0	1273348.000000	0.000000	0.000000	0	.	.	0.000000	0.000000			0	.	.	0.000000	0.000000			0	.	.	0.000000	0.000000			0	.	.	0.000000	0.000000			0	.	.	0.000000	0.000000
INDEL	C1_5	HG006_v4.2.1_notin_complexandSVs_alldifficultregions	ALL	*	QUAL	*	0.0	0.0	0.0		0	0	2258123651.000000	126055109.000000	0.000000	0	.	.	0.000000	0.000000			0	.	.	0.000000	0.000000			0	.	.	0.000000	0.000000			0	.	.	0.000000	0.000000			0	.	.	0.000000	0.000000
INDEL	C1_5	HG006_v4.2.1_notin_complexandSVs_alldifficultregions	PASS	*	QUAL	*	0.0	0.0	0.0		0	0	2258123651.000000	126055109.000000	0.000000	0	.	.	0.000000	0.000000			0	.	.	0.000000	0.000000			0	.	.	0.000000	0.000000			0	.	.	0.000000	0.000000			0	.	.	0.000000	0.000000
INDEL	C1_5	HG006_v4.2.1_othercomplexwithin10bp_slop50	ALL	*	QUAL	*	0.0	0.0	0.0		0	0	3120298.000000	0.000000	0.000000	0	.	.	0.000000	0.000000			0	.	.	0.000000	0.000000			0	.	.	0.000000	0.000000			0	.	.	0.000000	0.000000			0	.	.	0.000000	0.000000
INDEL	C1_5	HG006_v4.2.1_othercomplexwithin10bp_slop50	PASS	*	QUAL	*	0.0	0.0	0.0		0	0	3120298.000000	0.000000	0.000000	0	.	.	0.000000	0.000000			0	.	.	0.000000	0.000000			0	.	.	0.000000	0.000000			0	.	.	0.000000	0.000000			0	.	.	0.000000	0.000000
INDEL	C1_5	HG006_v4.2.1_snpswithin10bp_slop50	ALL	*	QUAL	*	0.0	0.0	0.0		0	0	9065524.000000	0.000000	0.000000	0	.	.	0.000000	0.000000			0	.	.	0.000000	0.000000			0	.	.	0.000000	0.000000			0	.	.	0.000000	0.000000			0	.	.	0.000000	0.000000
INDEL	C1_5	HG006_v4.2.1_snpswithin10bp_slop50	PASS	*	QUAL	*	0.0	0.0	0.0		0	0	9065524.000000	0.000000	0.000000	0	.	.	0.000000	0.000000			0	.	.	0.000000	0.000000			0	.	.	0.000000	0.000000			0	.	.	0.000000	0.000000			0	.	.	0.000000	0.000000
INDEL	C1_5	HG007_v4.2.1_CNV_CCSandONT_elliptical_outlier	ALL	*	QUAL	*	0.0	0.0	0.0		0	0	27533272.000000	0.000000	0.000000	0	.	.	0.000000	0.000000			0	.	.	0.000000	0.000000			0	.	.	0.000000	0.000000			0	.	.	0.000000	0.000000			0	.	.	0.000000	0.000000
INDEL	C1_5	HG007_v4.2.1_CNV_CCSandONT_elliptical_outlier	PASS	*	QUAL	*	0.0	0.0	0.0		0	0	27533272.000000	0.000000	0.000000	0	.	.	0.000000	0.000000			0	.	.	0.000000	0.000000			0	.	.	0.000000	0.000000			0	.	.	0.000000	0.000000			0	.	.	0.000000	0.000000
INDEL	C1_5	HG007_v4.2.1_CNV_mrcanavarIllumina_CCShighcov_ONThighcov_intersection	ALL	*	QUAL	*	0.0	0.0	0.0		0	0	9175295.000000	15971.000000	0.000000	0	.	.	0.000000	0.000000			0	.	.	0.000000	0.000000			0	.	.	0.000000	0.000000			0	.	.	0.000000	0.000000			0	.	.	0.000000	0.000000
INDEL	C1_5	HG007_v4.2.1_CNV_mrcanavarIllumina_CCShighcov_ONThighcov_intersection	PASS	*	QUAL	*	0.0	0.0	0.0		0	0	9175295.000000	15971.000000	0.000000	0	.	.	0.000000	0.000000			0	.	.	0.000000	0.000000			0	.	.	0.000000	0.000000			0	.	.	0.000000	0.000000			0	.	.	0.000000	0.000000
INDEL	C1_5	HG007_v4.2.1_CNVsandSVs	ALL	*	QUAL	*	0.0	0.0	0.0		0	0	119992629.000000	378714.000000	0.000000	0	.	.	0.000000	0.000000			0	.	.	0.000000	0.000000			0	.	.	0.000000	0.000000			0	.	.	0.000000	0.000000			0	.	.	0.000000	0.000000
INDEL	C1_5	HG007_v4.2.1_CNVsandSVs	PASS	*	QUAL	*	0.0	0.0	0.0		0	0	119992629.000000	378714.000000	0.000000	0	.	.	0.000000	0.000000			0	.	.	0.000000	0.000000			0	.	.	0.000000	0.000000			0	.	.	0.000000	0.000000			0	.	.	0.000000	0.000000
INDEL	C1_5	HG007_v4.2.1_SV_pbsv_slop25percent	ALL	*	QUAL	*	0.0	0.0	0.0		0	0	39568475.000000	365184.000000	0.000000	0	.	.	0.000000	0.000000			0	.	.	0.000000	0.000000			0	.	.	0.000000	0.000000			0	.	.	0.000000	0.000000			0	.	.	0.000000	0.000000
INDEL	C1_5	HG007_v4.2.1_SV_pbsv_slop25percent	PASS	*	QUAL	*	0.0	0.0	0.0		0	0	39568475.000000	365184.000000	0.000000	0	.	.	0.000000	0.000000			0	.	.	0.000000	0.000000			0	.	.	0.000000	0.000000			0	.	.	0.000000	0.000000			0	.	.	0.000000	0.000000
INDEL	C1_5	HG007_v4.2.1_comphetindel10bp_slop50	ALL	*	QUAL	*	0.0	0.0	0.0		0	0	3270557.000000	0.000000	0.000000	0	.	.	0.000000	0.000000			0	.	.	0.000000	0.000000			0	.	.	0.000000	0.000000			0	.	.	0.000000	0.000000			0	.	.	0.000000	0.000000
INDEL	C1_5	HG007_v4.2.1_comphetindel10bp_slop50	PASS	*	QUAL	*	0.0	0.0	0.0		0	0	3270557.000000	0.000000	0.000000	0	.	.	0.000000	0.000000			0	.	.	0.000000	0.000000			0	.	.	0.000000	0.000000			0	.	.	0.000000	0.000000			0	.	.	0.000000	0.000000
INDEL	C1_5	HG007_v4.2.1_comphetsnp10bp_slop50	ALL	*	QUAL	*	0.0	0.0	0.0		0	0	1464517.000000	0.000000	0.000000	0	.	.	0.000000	0.000000			0	.	.	0.000000	0.000000			0	.	.	0.000000	0.000000			0	.	.	0.000000	0.000000			0	.	.	0.000000	0.000000
INDEL	C1_5	HG007_v4.2.1_comphetsnp10bp_slop50	PASS	*	QUAL	*	0.0	0.0	0.0		0	0	1464517.000000	0.000000	0.000000	0	.	.	0.000000	0.000000			0	.	.	0.000000	0.000000			0	.	.	0.000000	0.000000			0	.	.	0.000000	0.000000			0	.	.	0.000000	0.000000
INDEL	C1_5	HG007_v4.2.1_complexandSVs	ALL	*	QUAL	*	0.0	0.0	0.0		0	0	138031434.000000	378714.000000	0.000000	0	.	.	0.000000	0.000000			0	.	.	0.000000	0.000000			0	.	.	0.000000	0.000000			0	.	.	0.000000	0.000000			0	.	.	0.000000	0.000000
INDEL	C1_5	HG007_v4.2.1_complexandSVs	PASS	*	QUAL	*	0.0	0.0	0.0		0	0	138031434.000000	378714.000000	0.000000	0	.	.	0.000000	0.000000			0	.	.	0.000000	0.000000			0	.	.	0.000000	0.000000			0	.	.	0.000000	0.000000			0	.	.	0.000000	0.000000
INDEL	C1_5	HG007_v4.2.1_complexandSVs_alldifficultregions	ALL	*	QUAL	*	1.0	0.0	0.0	0.0	0	0	675428877.000000	35599070.000000	0.000000	7	.	.	0.000000	0.000000			7	.	.	0.000000	0.000000			0	.	.	0.000000	0.000000			0	.	.	0.000000	0.000000			0	.	.	0.000000	0.000000
INDEL	C1_5	HG007_v4.2.1_complexandSVs_alldifficultregions	PASS	*	QUAL	*	1.0	0.0	0.0	0.0	0	0	675428877.000000	35599070.000000	0.000000	7	.	.	0.000000	0.000000			7	.	.	0.000000	0.000000			0	.	.	0.000000	0.000000			0	.	.	0.000000	0.000000			0	.	.	0.000000	0.000000
INDEL	C1_5	HG007_v4.2.1_complexindel10bp_slop50	ALL	*	QUAL	*	0.0	0.0	0.0		0	0	1289786.000000	0.000000	0.000000	0	.	.	0.000000	0.000000			0	.	.	0.000000	0.000000			0	.	.	0.000000	0.000000			0	.	.	0.000000	0.000000			0	.	.	0.000000	0.000000
INDEL	C1_5	HG007_v4.2.1_complexindel10bp_slop50	PASS	*	QUAL	*	0.0	0.0	0.0		0	0	1289786.000000	0.000000	0.000000	0	.	.	0.000000	0.000000			0	.	.	0.000000	0.000000			0	.	.	0.000000	0.000000			0	.	.	0.000000	0.000000			0	.	.	0.000000	0.000000
INDEL	C1_5	HG007_v4.2.1_notin_complexandSVs_alldifficultregions	ALL	*	QUAL	*	0.0	0.0	0.0		0	0	2259451534.000000	125950519.000000	0.000000	0	.	.	0.000000	0.000000			0	.	.	0.000000	0.000000			0	.	.	0.000000	0.000000			0	.	.	0.000000	0.000000			0	.	.	0.000000	0.000000
INDEL	C1_5	HG007_v4.2.1_notin_complexandSVs_alldifficultregions	PASS	*	QUAL	*	0.0	0.0	0.0		0	0	2259451534.000000	125950519.000000	0.000000	0	.	.	0.000000	0.000000			0	.	.	0.000000	0.000000			0	.	.	0.000000	0.000000			0	.	.	0.000000	0.000000			0	.	.	0.000000	0.000000
INDEL	C1_5	HG007_v4.2.1_othercomplexwithin10bp_slop50	ALL	*	QUAL	*	0.0	0.0	0.0		0	0	3185802.000000	0.000000	0.000000	0	.	.	0.000000	0.000000			0	.	.	0.000000	0.000000			0	.	.	0.000000	0.000000			0	.	.	0.000000	0.000000			0	.	.	0.000000	0.000000
INDEL	C1_5	HG007_v4.2.1_othercomplexwithin10bp_slop50	PASS	*	QUAL	*	0.0	0.0	0.0		0	0	3185802.000000	0.000000	0.000000	0	.	.	0.000000	0.000000			0	.	.	0.000000	0.000000			0	.	.	0.000000	0.000000			0	.	.	0.000000	0.000000			0	.	.	0.000000	0.000000
INDEL	C1_5	HG007_v4.2.1_snpswithin10bp_slop50	ALL	*	QUAL	*	0.0	0.0	0.0		0	0	9101811.000000	0.000000	0.000000	0	.	.	0.000000	0.000000			0	.	.	0.000000	0.000000			0	.	.	0.000000	0.000000			0	.	.	0.000000	0.000000			0	.	.	0.000000	0.000000
INDEL	C1_5	HG007_v4.2.1_snpswithin10bp_slop50	PASS	*	QUAL	*	0.0	0.0	0.0		0	0	9101811.000000	0.000000	0.000000	0	.	.	0.000000	0.000000			0	.	.	0.000000	0.000000			0	.	.	0.000000	0.000000			0	.	.	0.000000	0.000000			0	.	.	0.000000	0.000000
INDEL	C1_5	KIR	ALL	*	QUAL	*	0.0	0.0	0.0		0	0	155043.000000	0.000000	0.000000	0	.	.	0.000000	0.000000			0	.	.	0.000000	0.000000			0	.	.	0.000000	0.000000			0	.	.	0.000000	0.000000			0	.	.	0.000000	0.000000
INDEL	C1_5	KIR	PASS	*	QUAL	*	0.0	0.0	0.0		0	0	155043.000000	0.000000	0.000000	0	.	.	0.000000	0.000000			0	.	.	0.000000	0.000000			0	.	.	0.000000	0.000000			0	.	.	0.000000	0.000000			0	.	.	0.000000	0.000000
INDEL	C1_5	L1H_gt500	ALL	*	QUAL	*	0.0	0.0	0.0		0	0	3288114.000000	337364.000000	0.000000	0	.	.	0.000000	0.000000			0	.	.	0.000000	0.000000			0	.	.	0.000000	0.000000			0	.	.	0.000000	0.000000			0	.	.	0.000000	0.000000
INDEL	C1_5	L1H_gt500	PASS	*	QUAL	*	0.0	0.0	0.0		0	0	3288114.000000	337364.000000	0.000000	0	.	.	0.000000	0.000000			0	.	.	0.000000	0.000000			0	.	.	0.000000	0.000000			0	.	.	0.000000	0.000000			0	.	.	0.000000	0.000000
INDEL	C1_5	LD_discordant_haplotypes_slop5bp	ALL	*	QUAL	*	0.0	0.0	0.0		0	0	10867226.000000	0.000000	0.000000	0	.	.	0.000000	0.000000			0	.	.	0.000000	0.000000			0	.	.	0.000000	0.000000			0	.	.	0.000000	0.000000			0	.	.	0.000000	0.000000
INDEL	C1_5	LD_discordant_haplotypes_slop5bp	PASS	*	QUAL	*	0.0	0.0	0.0		0	0	10867226.000000	0.000000	0.000000	0	.	.	0.000000	0.000000			0	.	.	0.000000	0.000000			0	.	.	0.000000	0.000000			0	.	.	0.000000	0.000000			0	.	.	0.000000	0.000000
INDEL	C1_5	MHC	ALL	*	QUAL	*	0.0	0.0	0.0		0	0	4970557.000000	0.000000	0.000000	0	.	.	0.000000	0.000000			0	.	.	0.000000	0.000000			0	.	.	0.000000	0.000000			0	.	.	0.000000	0.000000			0	.	.	0.000000	0.000000
INDEL	C1_5	MHC	PASS	*	QUAL	*	0.0	0.0	0.0		0	0	4970557.000000	0.000000	0.000000	0	.	.	0.000000	0.000000			0	.	.	0.000000	0.000000			0	.	.	0.000000	0.000000			0	.	.	0.000000	0.000000			0	.	.	0.000000	0.000000
INDEL	C1_5	SimpleRepeat_diTR_10to49_slop5	ALL	*	QUAL	*	1.0	0.0	0.0	0.0	0	0	14126406.000000	812003.000000	0.000000	1	.	.	0.000000	0.000000			1	.	.	0.000000	0.000000			0	.	.	0.000000	0.000000			0	.	.	0.000000	0.000000			0	.	.	0.000000	0.000000
INDEL	C1_5	SimpleRepeat_diTR_10to49_slop5	PASS	*	QUAL	*	1.0	0.0	0.0	0.0	0	0	14126406.000000	812003.000000	0.000000	1	.	.	0.000000	0.000000			1	.	.	0.000000	0.000000			0	.	.	0.000000	0.000000			0	.	.	0.000000	0.000000			0	.	.	0.000000	0.000000
INDEL	C1_5	SimpleRepeat_diTR_50to149_slop5	ALL	*	QUAL	*	0.0	0.0	0.0		0	0	312887.000000	17527.000000	0.000000	0	.	.	0.000000	0.000000			0	.	.	0.000000	0.000000			0	.	.	0.000000	0.000000			0	.	.	0.000000	0.000000			0	.	.	0.000000	0.000000
INDEL	C1_5	SimpleRepeat_diTR_50to149_slop5	PASS	*	QUAL	*	0.0	0.0	0.0		0	0	312887.000000	17527.000000	0.000000	0	.	.	0.000000	0.000000			0	.	.	0.000000	0.000000			0	.	.	0.000000	0.000000			0	.	.	0.000000	0.000000			0	.	.	0.000000	0.000000
INDEL	C1_5	SimpleRepeat_diTR_ge150_slop5	ALL	*	QUAL	*	0.0	0.0	0.0		0	0	1294.000000	0.000000	0.000000	0	.	.	0.000000	0.000000			0	.	.	0.000000	0.000000			0	.	.	0.000000	0.000000			0	.	.	0.000000	0.000000			0	.	.	0.000000	0.000000
INDEL	C1_5	SimpleRepeat_diTR_ge150_slop5	PASS	*	QUAL	*	0.0	0.0	0.0		0	0	1294.000000	0.000000	0.000000	0	.	.	0.000000	0.000000			0	.	.	0.000000	0.000000			0	.	.	0.000000	0.000000			0	.	.	0.000000	0.000000			0	.	.	0.000000	0.000000
INDEL	C1_5	SimpleRepeat_homopolymer_4to6_AT_slop5	ALL	*	QUAL	*	1.0	0.0	0.0	0.0	0	0	620274261.000000	36564301.000000	0.000000	2	.	.	0.000000	0.000000			2	.	.	0.000000	0.000000			0	.	.	0.000000	0.000000			0	.	.	0.000000	0.000000			0	.	.	0.000000	0.000000
INDEL	C1_5	SimpleRepeat_homopolymer_4to6_AT_slop5	PASS	*	QUAL	*	1.0	0.0	0.0	0.0	0	0	620274261.000000	36564301.000000	0.000000	2	.	.	0.000000	0.000000			2	.	.	0.000000	0.000000			0	.	.	0.000000	0.000000			0	.	.	0.000000	0.000000			0	.	.	0.000000	0.000000
INDEL	C1_5	SimpleRepeat_homopolymer_4to6_GC_slop5	ALL	*	QUAL	*	0.0	0.0	0.0		0	0	186737442.000000	9137238.000000	0.000000	0	.	.	0.000000	0.000000			0	.	.	0.000000	0.000000			0	.	.	0.000000	0.000000			0	.	.	0.000000	0.000000			0	.	.	0.000000	0.000000
INDEL	C1_5	SimpleRepeat_homopolymer_4to6_GC_slop5	PASS	*	QUAL	*	0.0	0.0	0.0		0	0	186737442.000000	9137238.000000	0.000000	0	.	.	0.000000	0.000000			0	.	.	0.000000	0.000000			0	.	.	0.000000	0.000000			0	.	.	0.000000	0.000000			0	.	.	0.000000	0.000000
INDEL	C1_5	SimpleRepeat_homopolymer_4to6_slop5	ALL	*	QUAL	*	1.0	0.0	0.0	0.0	0	0	789111519.000000	44658231.000000	0.000000	2	.	.	0.000000	0.000000			2	.	.	0.000000	0.000000			0	.	.	0.000000	0.000000			0	.	.	0.000000	0.000000			0	.	.	0.000000	0.000000
INDEL	C1_5	SimpleRepeat_homopolymer_4to6_slop5	PASS	*	QUAL	*	1.0	0.0	0.0	0.0	0	0	789111519.000000	44658231.000000	0.000000	2	.	.	0.000000	0.000000			2	.	.	0.000000	0.000000			0	.	.	0.000000	0.000000			0	.	.	0.000000	0.000000			0	.	.	0.000000	0.000000
INDEL	C1_5	SimpleRepeat_homopolymer_7to11_AT_slop5	ALL	*	QUAL	*	1.0	0.0	0.0	0.0	0	0	48048065.000000	2750171.000000	0.000000	1	.	.	0.000000	0.000000			1	.	.	0.000000	0.000000			0	.	.	0.000000	0.000000			0	.	.	0.000000	0.000000			0	.	.	0.000000	0.000000
INDEL	C1_5	SimpleRepeat_homopolymer_7to11_AT_slop5	PASS	*	QUAL	*	1.0	0.0	0.0	0.0	0	0	48048065.000000	2750171.000000	0.000000	1	.	.	0.000000	0.000000			1	.	.	0.000000	0.000000			0	.	.	0.000000	0.000000			0	.	.	0.000000	0.000000			0	.	.	0.000000	0.000000
INDEL	C1_5	SimpleRepeat_homopolymer_7to11_GC_slop5	ALL	*	QUAL	*	0.0	0.0	0.0		0	0	1796827.000000	82939.000000	0.000000	0	.	.	0.000000	0.000000			0	.	.	0.000000	0.000000			0	.	.	0.000000	0.000000			0	.	.	0.000000	0.000000			0	.	.	0.000000	0.000000
INDEL	C1_5	SimpleRepeat_homopolymer_7to11_GC_slop5	PASS	*	QUAL	*	0.0	0.0	0.0		0	0	1796827.000000	82939.000000	0.000000	0	.	.	0.000000	0.000000			0	.	.	0.000000	0.000000			0	.	.	0.000000	0.000000			0	.	.	0.000000	0.000000			0	.	.	0.000000	0.000000
INDEL	C1_5	SimpleRepeat_homopolymer_7to11_slop5	ALL	*	QUAL	*	1.0	0.0	0.0	0.0	0	0	49788855.000000	2830071.000000	0.000000	1	.	.	0.000000	0.000000			1	.	.	0.000000	0.000000			0	.	.	0.000000	0.000000			0	.	.	0.000000	0.000000			0	.	.	0.000000	0.000000
INDEL	C1_5	SimpleRepeat_homopolymer_7to11_slop5	PASS	*	QUAL	*	1.0	0.0	0.0	0.0	0	0	49788855.000000	2830071.000000	0.000000	1	.	.	0.000000	0.000000			1	.	.	0.000000	0.000000			0	.	.	0.000000	0.000000			0	.	.	0.000000	0.000000			0	.	.	0.000000	0.000000
INDEL	C1_5	SimpleRepeat_homopolymer_ge12_AT_slop5	ALL	*	QUAL	*	1.0	0.0	0.0	0.0	0	0	18264661.000000	780727.000000	0.000000	1	.	.	0.000000	0.000000			1	.	.	0.000000	0.000000			0	.	.	0.000000	0.000000			0	.	.	0.000000	0.000000			0	.	.	0.000000	0.000000
INDEL	C1_5	SimpleRepeat_homopolymer_ge12_AT_slop5	PASS	*	QUAL	*	1.0	0.0	0.0	0.0	0	0	18264661.000000	780727.000000	0.000000	1	.	.	0.000000	0.000000			1	.	.	0.000000	0.000000			0	.	.	0.000000	0.000000			0	.	.	0.000000	0.000000			0	.	.	0.000000	0.000000
INDEL	C1_5	SimpleRepeat_homopolymer_ge12_GC_slop5	ALL	*	QUAL	*	0.0	0.0	0.0		0	0	80541.000000	2154.000000	0.000000	0	.	.	0.000000	0.000000			0	.	.	0.000000	0.000000			0	.	.	0.000000	0.000000			0	.	.	0.000000	0.000000			0	.	.	0.000000	0.000000
INDEL	C1_5	SimpleRepeat_homopolymer_ge12_GC_slop5	PASS	*	QUAL	*	0.0	0.0	0.0		0	0	80541.000000	2154.000000	0.000000	0	.	.	0.000000	0.000000			0	.	.	0.000000	0.000000			0	.	.	0.000000	0.000000			0	.	.	0.000000	0.000000			0	.	.	0.000000	0.000000
INDEL	C1_5	SimpleRepeat_homopolymer_ge12_slop5	ALL	*	QUAL	*	1.0	0.0	0.0	0.0	0	0	18344341.000000	782859.000000	0.000000	1	.	.	0.000000	0.000000			1	.	.	0.000000	0.000000			0	.	.	0.000000	0.000000			0	.	.	0.000000	0.000000			0	.	.	0.000000	0.000000
INDEL	C1_5	SimpleRepeat_homopolymer_ge12_slop5	PASS	*	QUAL	*	1.0	0.0	0.0	0.0	0	0	18344341.000000	782859.000000	0.000000	1	.	.	0.000000	0.000000			1	.	.	0.000000	0.000000			0	.	.	0.000000	0.000000			0	.	.	0.000000	0.000000			0	.	.	0.000000	0.000000
INDEL	C1_5	SimpleRepeat_homopolymer_ge21_AT_slop5	ALL	*	QUAL	*	0.0	0.0	0.0		0	0	5037067.000000	173503.000000	0.000000	0	.	.	0.000000	0.000000			0	.	.	0.000000	0.000000			0	.	.	0.000000	0.000000			0	.	.	0.000000	0.000000			0	.	.	0.000000	0.000000
INDEL	C1_5	SimpleRepeat_homopolymer_ge21_AT_slop5	PASS	*	QUAL	*	0.0	0.0	0.0		0	0	5037067.000000	173503.000000	0.000000	0	.	.	0.000000	0.000000			0	.	.	0.000000	0.000000			0	.	.	0.000000	0.000000			0	.	.	0.000000	0.000000			0	.	.	0.000000	0.000000
INDEL	C1_5	SimpleRepeat_homopolymer_ge21_GC_slop5	ALL	*	QUAL	*	0.0	0.0	0.0		0	0	2453.000000	0.000000	0.000000	0	.	.	0.000000	0.000000			0	.	.	0.000000	0.000000			0	.	.	0.000000	0.000000			0	.	.	0.000000	0.000000			0	.	.	0.000000	0.000000
INDEL	C1_5	SimpleRepeat_homopolymer_ge21_GC_slop5	PASS	*	QUAL	*	0.0	0.0	0.0		0	0	2453.000000	0.000000	0.000000	0	.	.	0.000000	0.000000			0	.	.	0.000000	0.000000			0	.	.	0.000000	0.000000			0	.	.	0.000000	0.000000			0	.	.	0.000000	0.000000
INDEL	C1_5	SimpleRepeat_homopolymer_ge21_slop5	ALL	*	QUAL	*	0.0	0.0	0.0		0	0	5039520.000000	173503.000000	0.000000	0	.	.	0.000000	0.000000			0	.	.	0.000000	0.000000			0	.	.	0.000000	0.000000			0	.	.	0.000000	0.000000			0	.	.	0.000000	0.000000
INDEL	C1_5	SimpleRepeat_homopolymer_ge21_slop5	PASS	*	QUAL	*	0.0	0.0	0.0		0	0	5039520.000000	173503.000000	0.000000	0	.	.	0.000000	0.000000			0	.	.	0.000000	0.000000			0	.	.	0.000000	0.000000			0	.	.	0.000000	0.000000			0	.	.	0.000000	0.000000
INDEL	C1_5	SimpleRepeat_imperfecthomopolge11_AT_slop5	ALL	*	QUAL	*	1.0	0.0	0.0	0.0	0	0	41925485.000000	2001230.000000	0.000000	1	.	.	0.000000	0.000000			1	.	.	0.000000	0.000000			0	.	.	0.000000	0.000000			0	.	.	0.000000	0.000000			0	.	.	0.000000	0.000000
INDEL	C1_5	SimpleRepeat_imperfecthomopolge11_AT_slop5	PASS	*	QUAL	*	1.0	0.0	0.0	0.0	0	0	41925485.000000	2001230.000000	0.000000	1	.	.	0.000000	0.000000			1	.	.	0.000000	0.000000			0	.	.	0.000000	0.000000			0	.	.	0.000000	0.000000			0	.	.	0.000000	0.000000
INDEL	C1_5	SimpleRepeat_imperfecthomopolge11_GC_slop5	ALL	*	QUAL	*	0.0	0.0	0.0		0	0	2549394.000000	148047.000000	0.000000	0	.	.	0.000000	0.000000			0	.	.	0.000000	0.000000			0	.	.	0.000000	0.000000			0	.	.	0.000000	0.000000			0	.	.	0.000000	0.000000
INDEL	C1_5	SimpleRepeat_imperfecthomopolge11_GC_slop5	PASS	*	QUAL	*	0.0	0.0	0.0		0	0	2549394.000000	148047.000000	0.000000	0	.	.	0.000000	0.000000			0	.	.	0.000000	0.000000			0	.	.	0.000000	0.000000			0	.	.	0.000000	0.000000			0	.	.	0.000000	0.000000
INDEL	C1_5	SimpleRepeat_imperfecthomopolge11_slop5	ALL	*	QUAL	*	1.0	0.0	0.0	0.0	0	0	44462862.000000	2148874.000000	0.000000	1	.	.	0.000000	0.000000			1	.	.	0.000000	0.000000			0	.	.	0.000000	0.000000			0	.	.	0.000000	0.000000			0	.	.	0.000000	0.000000
INDEL	C1_5	SimpleRepeat_imperfecthomopolge11_slop5	PASS	*	QUAL	*	1.0	0.0	0.0	0.0	0	0	44462862.000000	2148874.000000	0.000000	1	.	.	0.000000	0.000000			1	.	.	0.000000	0.000000			0	.	.	0.000000	0.000000			0	.	.	0.000000	0.000000			0	.	.	0.000000	0.000000
INDEL	C1_5	SimpleRepeat_imperfecthomopolge21_AT_slop5	ALL	*	QUAL	*	0.0	0.0	0.0		0	0	10858510.000000	380519.000000	0.000000	0	.	.	0.000000	0.000000			0	.	.	0.000000	0.000000			0	.	.	0.000000	0.000000			0	.	.	0.000000	0.000000			0	.	.	0.000000	0.000000
INDEL	C1_5	SimpleRepeat_imperfecthomopolge21_AT_slop5	PASS	*	QUAL	*	0.0	0.0	0.0		0	0	10858510.000000	380519.000000	0.000000	0	.	.	0.000000	0.000000			0	.	.	0.000000	0.000000			0	.	.	0.000000	0.000000			0	.	.	0.000000	0.000000			0	.	.	0.000000	0.000000
INDEL	C1_5	SimpleRepeat_imperfecthomopolge21_GC_slop5	ALL	*	QUAL	*	0.0	0.0	0.0		0	0	126563.000000	3882.000000	0.000000	0	.	.	0.000000	0.000000			0	.	.	0.000000	0.000000			0	.	.	0.000000	0.000000			0	.	.	0.000000	0.000000			0	.	.	0.000000	0.000000
INDEL	C1_5	SimpleRepeat_imperfecthomopolge21_GC_slop5	PASS	*	QUAL	*	0.0	0.0	0.0		0	0	126563.000000	3882.000000	0.000000	0	.	.	0.000000	0.000000			0	.	.	0.000000	0.000000			0	.	.	0.000000	0.000000			0	.	.	0.000000	0.000000			0	.	.	0.000000	0.000000
INDEL	C1_5	SimpleRepeat_imperfecthomopolge21_slop5	ALL	*	QUAL	*	0.0	0.0	0.0		0	0	10985008.000000	384401.000000	0.000000	0	.	.	0.000000	0.000000			0	.	.	0.000000	0.000000			0	.	.	0.000000	0.000000			0	.	.	0.000000	0.000000			0	.	.	0.000000	0.000000
INDEL	C1_5	SimpleRepeat_imperfecthomopolge21_slop5	PASS	*	QUAL	*	0.0	0.0	0.0		0	0	10985008.000000	384401.000000	0.000000	0	.	.	0.000000	0.000000			0	.	.	0.000000	0.000000			0	.	.	0.000000	0.000000			0	.	.	0.000000	0.000000			0	.	.	0.000000	0.000000
INDEL	C1_5	SimpleRepeat_quadTR_19to49_slop5	ALL	*	QUAL	*	1.0	0.0	0.0	0.0	0	0	4260126.000000	234666.000000	0.000000	5	.	.	0.000000	0.000000			5	.	.	0.000000	0.000000			0	.	.	0.000000	0.000000			0	.	.	0.000000	0.000000			0	.	.	0.000000	0.000000
INDEL	C1_5	SimpleRepeat_quadTR_19to49_slop5	PASS	*	QUAL	*	1.0	0.0	0.0	0.0	0	0	4260126.000000	234666.000000	0.000000	5	.	.	0.000000	0.000000			5	.	.	0.000000	0.000000			0	.	.	0.000000	0.000000			0	.	.	0.000000	0.000000			0	.	.	0.000000	0.000000
INDEL	C1_5	SimpleRepeat_quadTR_50to149_slop5	ALL	*	QUAL	*	0.0	0.0	0.0		0	0	644882.000000	39761.000000	0.000000	0	.	.	0.000000	0.000000			0	.	.	0.000000	0.000000			0	.	.	0.000000	0.000000			0	.	.	0.000000	0.000000			0	.	.	0.000000	0.000000
INDEL	C1_5	SimpleRepeat_quadTR_50to149_slop5	PASS	*	QUAL	*	0.0	0.0	0.0		0	0	644882.000000	39761.000000	0.000000	0	.	.	0.000000	0.000000			0	.	.	0.000000	0.000000			0	.	.	0.000000	0.000000			0	.	.	0.000000	0.000000			0	.	.	0.000000	0.000000
INDEL	C1_5	SimpleRepeat_quadTR_ge150_slop5	ALL	*	QUAL	*	0.0	0.0	0.0		0	0	3698.000000	0.000000	0.000000	0	.	.	0.000000	0.000000			0	.	.	0.000000	0.000000			0	.	.	0.000000	0.000000			0	.	.	0.000000	0.000000			0	.	.	0.000000	0.000000
INDEL	C1_5	SimpleRepeat_quadTR_ge150_slop5	PASS	*	QUAL	*	0.0	0.0	0.0		0	0	3698.000000	0.000000	0.000000	0	.	.	0.000000	0.000000			0	.	.	0.000000	0.000000			0	.	.	0.000000	0.000000			0	.	.	0.000000	0.000000			0	.	.	0.000000	0.000000
INDEL	C1_5	SimpleRepeat_triTR_14to49_slop5	ALL	*	QUAL	*	1.0	0.0	0.0	0.0	0	0	3011899.000000	171581.000000	0.000000	1	.	.	0.000000	0.000000			1	.	.	0.000000	0.000000			0	.	.	0.000000	0.000000			0	.	.	0.000000	0.000000			0	.	.	0.000000	0.000000
INDEL	C1_5	SimpleRepeat_triTR_14to49_slop5	PASS	*	QUAL	*	1.0	0.0	0.0	0.0	0	0	3011899.000000	171581.000000	0.000000	1	.	.	0.000000	0.000000			1	.	.	0.000000	0.000000			0	.	.	0.000000	0.000000			0	.	.	0.000000	0.000000			0	.	.	0.000000	0.000000
INDEL	C1_5	SimpleRepeat_triTR_50to149_slop5	ALL	*	QUAL	*	0.0	0.0	0.0		0	0	56998.000000	4348.000000	0.000000	0	.	.	0.000000	0.000000			0	.	.	0.000000	0.000000			0	.	.	0.000000	0.000000			0	.	.	0.000000	0.000000			0	.	.	0.000000	0.000000
INDEL	C1_5	SimpleRepeat_triTR_50to149_slop5	PASS	*	QUAL	*	0.0	0.0	0.0		0	0	56998.000000	4348.000000	0.000000	0	.	.	0.000000	0.000000			0	.	.	0.000000	0.000000			0	.	.	0.000000	0.000000			0	.	.	0.000000	0.000000			0	.	.	0.000000	0.000000
INDEL	C1_5	SimpleRepeat_triTR_ge150_slop5	ALL	*	QUAL	*	0.0	0.0	0.0		0	0	2342.000000	0.000000	0.000000	0	.	.	0.000000	0.000000			0	.	.	0.000000	0.000000			0	.	.	0.000000	0.000000			0	.	.	0.000000	0.000000			0	.	.	0.000000	0.000000
INDEL	C1_5	SimpleRepeat_triTR_ge150_slop5	PASS	*	QUAL	*	0.0	0.0	0.0		0	0	2342.000000	0.000000	0.000000	0	.	.	0.000000	0.000000			0	.	.	0.000000	0.000000			0	.	.	0.000000	0.000000			0	.	.	0.000000	0.000000			0	.	.	0.000000	0.000000
INDEL	C1_5	TS_boundary	ALL	*	QUAL	*	1.0	0.0	0.0	0.0	0	0	3030848912.000000	161705687.000000	0.000000	1	.	.	0.000000	0.000000			1	.	.	0.000000	0.000000			0	.	.	0.000000	0.000000			0	.	.	0.000000	0.000000			0	.	.	0.000000	0.000000
INDEL	C1_5	TS_boundary	PASS	*	QUAL	*	1.0	0.0	0.0	0.0	0	0	3030848912.000000	161705687.000000	0.000000	1	.	.	0.000000	0.000000			1	.	.	0.000000	0.000000			0	.	.	0.000000	0.000000			0	.	.	0.000000	0.000000			0	.	.	0.000000	0.000000
INDEL	C1_5	TS_contained	ALL	*	QUAL	*	1.0	0.0	0.0	0.0	0	0	161705687.000000	161705687.000000	0.000000	6	.	.	0.000000	0.000000			6	.	.	0.000000	0.000000			0	.	.	0.000000	0.000000			0	.	.	0.000000	0.000000			0	.	.	0.000000	0.000000
INDEL	C1_5	TS_contained	PASS	*	QUAL	*	1.0	0.0	0.0	0.0	0	0	161705687.000000	161705687.000000	0.000000	6	.	.	0.000000	0.000000			6	.	.	0.000000	0.000000			0	.	.	0.000000	0.000000			0	.	.	0.000000	0.000000			0	.	.	0.000000	0.000000
INDEL	C1_5	VDJ	ALL	*	QUAL	*	0.0	0.0	0.0		0	0	4872786.000000	0.000000	0.000000	0	.	.	0.000000	0.000000			0	.	.	0.000000	0.000000			0	.	.	0.000000	0.000000			0	.	.	0.000000	0.000000			0	.	.	0.000000	0.000000
INDEL	C1_5	VDJ	PASS	*	QUAL	*	0.0	0.0	0.0		0	0	4872786.000000	0.000000	0.000000	0	.	.	0.000000	0.000000			0	.	.	0.000000	0.000000			0	.	.	0.000000	0.000000			0	.	.	0.000000	0.000000			0	.	.	0.000000	0.000000
INDEL	C1_5	allOtherDifficultregions	ALL	*	QUAL	*	0.0	0.0	0.0		0	0	83934913.000000	371368.000000	0.000000	0	.	.	0.000000	0.000000			0	.	.	0.000000	0.000000			0	.	.	0.000000	0.000000			0	.	.	0.000000	0.000000			0	.	.	0.000000	0.000000
INDEL	C1_5	allOtherDifficultregions	PASS	*	QUAL	*	0.0	0.0	0.0		0	0	83934913.000000	371368.000000	0.000000	0	.	.	0.000000	0.000000			0	.	.	0.000000	0.000000			0	.	.	0.000000	0.000000			0	.	.	0.000000	0.000000			0	.	.	0.000000	0.000000
INDEL	C1_5	alldifficultregions	ALL	*	QUAL	*	1.0	0.0	0.0	0.0	0	0	624829675.000000	37818029.000000	0.000000	7	.	.	0.000000	0.000000			7	.	.	0.000000	0.000000			0	.	.	0.000000	0.000000			0	.	.	0.000000	0.000000			0	.	.	0.000000	0.000000
INDEL	C1_5	alldifficultregions	PASS	*	QUAL	*	1.0	0.0	0.0	0.0	0	0	624829675.000000	37818029.000000	0.000000	7	.	.	0.000000	0.000000			7	.	.	0.000000	0.000000			0	.	.	0.000000	0.000000			0	.	.	0.000000	0.000000			0	.	.	0.000000	0.000000
INDEL	C1_5	alllowmapandsegdupregions	ALL	*	QUAL	*	0.0	0.0	0.0		0	0	305705811.000000	21032024.000000	0.000000	0	.	.	0.000000	0.000000			0	.	.	0.000000	0.000000			0	.	.	0.000000	0.000000			0	.	.	0.000000	0.000000			0	.	.	0.000000	0.000000
INDEL	C1_5	alllowmapandsegdupregions	PASS	*	QUAL	*	0.0	0.0	0.0		0	0	305705811.000000	21032024.000000	0.000000	0	.	.	0.000000	0.000000			0	.	.	0.000000	0.000000			0	.	.	0.000000	0.000000			0	.	.	0.000000	0.000000			0	.	.	0.000000	0.000000
INDEL	C1_5	ancestry_AFR	ALL	*	QUAL	*	0.0	0.0	0.0		0	0	931852940.000000	27015346.000000	0.000000	0	.	.	0.000000	0.000000			0	.	.	0.000000	0.000000			0	.	.	0.000000	0.000000			0	.	.	0.000000	0.000000			0	.	.	0.000000	0.000000
INDEL	C1_5	ancestry_AFR	PASS	*	QUAL	*	0.0	0.0	0.0		0	0	931852940.000000	27015346.000000	0.000000	0	.	.	0.000000	0.000000			0	.	.	0.000000	0.000000			0	.	.	0.000000	0.000000			0	.	.	0.000000	0.000000			0	.	.	0.000000	0.000000
INDEL	C1_5	ancestry_AMR	ALL	*	QUAL	*	0.0	0.0	0.0		0	0	248789481.000000	8678518.000000	0.000000	0	.	.	0.000000	0.000000			0	.	.	0.000000	0.000000			0	.	.	0.000000	0.000000			0	.	.	0.000000	0.000000			0	.	.	0.000000	0.000000
INDEL	C1_5	ancestry_AMR	PASS	*	QUAL	*	0.0	0.0	0.0		0	0	248789481.000000	8678518.000000	0.000000	0	.	.	0.000000	0.000000			0	.	.	0.000000	0.000000			0	.	.	0.000000	0.000000			0	.	.	0.000000	0.000000			0	.	.	0.000000	0.000000
INDEL	C1_5	ancestry_EAS	ALL	*	QUAL	*	0.0	0.0	0.0		0	0	159774241.000000	4597393.000000	0.000000	0	.	.	0.000000	0.000000			0	.	.	0.000000	0.000000			0	.	.	0.000000	0.000000			0	.	.	0.000000	0.000000			0	.	.	0.000000	0.000000
INDEL	C1_5	ancestry_EAS	PASS	*	QUAL	*	0.0	0.0	0.0		0	0	159774241.000000	4597393.000000	0.000000	0	.	.	0.000000	0.000000			0	.	.	0.000000	0.000000			0	.	.	0.000000	0.000000			0	.	.	0.000000	0.000000			0	.	.	0.000000	0.000000
INDEL	C1_5	ancestry_EUR	ALL	*	QUAL	*	0.0	0.0	0.0		0	0	815477144.000000	34814124.000000	0.000000	0	.	.	0.000000	0.000000			0	.	.	0.000000	0.000000			0	.	.	0.000000	0.000000			0	.	.	0.000000	0.000000			0	.	.	0.000000	0.000000
INDEL	C1_5	ancestry_EUR	PASS	*	QUAL	*	0.0	0.0	0.0		0	0	815477144.000000	34814124.000000	0.000000	0	.	.	0.000000	0.000000			0	.	.	0.000000	0.000000			0	.	.	0.000000	0.000000			0	.	.	0.000000	0.000000			0	.	.	0.000000	0.000000
INDEL	C1_5	ancestry_Neanderthal	ALL	*	QUAL	*	0.0	0.0	0.0		0	0	25432365.000000	135318.000000	0.000000	0	.	.	0.000000	0.000000			0	.	.	0.000000	0.000000			0	.	.	0.000000	0.000000			0	.	.	0.000000	0.000000			0	.	.	0.000000	0.000000
INDEL	C1_5	ancestry_Neanderthal	PASS	*	QUAL	*	0.0	0.0	0.0		0	0	25432365.000000	135318.000000	0.000000	0	.	.	0.000000	0.000000			0	.	.	0.000000	0.000000			0	.	.	0.000000	0.000000			0	.	.	0.000000	0.000000			0	.	.	0.000000	0.000000
INDEL	C1_5	ancestry_SAS	ALL	*	QUAL	*	0.0	0.0	0.0		0	0	149677990.000000	6170987.000000	0.000000	0	.	.	0.000000	0.000000			0	.	.	0.000000	0.000000			0	.	.	0.000000	0.000000			0	.	.	0.000000	0.000000			0	.	.	0.000000	0.000000
INDEL	C1_5	ancestry_SAS	PASS	*	QUAL	*	0.0	0.0	0.0		0	0	149677990.000000	6170987.000000	0.000000	0	.	.	0.000000	0.000000			0	.	.	0.000000	0.000000			0	.	.	0.000000	0.000000			0	.	.	0.000000	0.000000			0	.	.	0.000000	0.000000
INDEL	C1_5	chrX_PAR	ALL	*	QUAL	*	1.0	0.0	0.0	0.0	0	0	2778692.000000	1959193.000000	0.000000	7	.	.	0.000000	0.000000			7	.	.	0.000000	0.000000			0	.	.	0.000000	0.000000			0	.	.	0.000000	0.000000			0	.	.	0.000000	0.000000
INDEL	C1_5	chrX_PAR	PASS	*	QUAL	*	1.0	0.0	0.0	0.0	0	0	2778692.000000	1959193.000000	0.000000	7	.	.	0.000000	0.000000			7	.	.	0.000000	0.000000			0	.	.	0.000000	0.000000			0	.	.	0.000000	0.000000			0	.	.	0.000000	0.000000
INDEL	C1_5	chrX_XTR	ALL	*	QUAL	*	0.0	0.0	0.0		0	0	4287238.000000	4258641.000000	0.000000	0	.	.	0.000000	0.000000			0	.	.	0.000000	0.000000			0	.	.	0.000000	0.000000			0	.	.	0.000000	0.000000			0	.	.	0.000000	0.000000
INDEL	C1_5	chrX_XTR	PASS	*	QUAL	*	0.0	0.0	0.0		0	0	4287238.000000	4258641.000000	0.000000	0	.	.	0.000000	0.000000			0	.	.	0.000000	0.000000			0	.	.	0.000000	0.000000			0	.	.	0.000000	0.000000			0	.	.	0.000000	0.000000
INDEL	C1_5	chrX_ampliconic	ALL	*	QUAL	*	0.0	0.0	0.0		0	0	1565209.000000	1198949.000000	0.000000	0	.	.	0.000000	0.000000			0	.	.	0.000000	0.000000			0	.	.	0.000000	0.000000			0	.	.	0.000000	0.000000			0	.	.	0.000000	0.000000
INDEL	C1_5	chrX_ampliconic	PASS	*	QUAL	*	0.0	0.0	0.0		0	0	1565209.000000	1198949.000000	0.000000	0	.	.	0.000000	0.000000			0	.	.	0.000000	0.000000			0	.	.	0.000000	0.000000			0	.	.	0.000000	0.000000			0	.	.	0.000000	0.000000
INDEL	C1_5	chrX_nonPAR	ALL	*	QUAL	*	0.0	0.0	0.0		0	0	152115542.000000	144390894.000000	0.000000	0	.	.	0.000000	0.000000			0	.	.	0.000000	0.000000			0	.	.	0.000000	0.000000			0	.	.	0.000000	0.000000			0	.	.	0.000000	0.000000
INDEL	C1_5	chrX_nonPAR	PASS	*	QUAL	*	0.0	0.0	0.0		0	0	152115542.000000	144390894.000000	0.000000	0	.	.	0.000000	0.000000			0	.	.	0.000000	0.000000			0	.	.	0.000000	0.000000			0	.	.	0.000000	0.000000			0	.	.	0.000000	0.000000
INDEL	C1_5	chrY_PAR	ALL	*	QUAL	*	0.0	0.0	0.0		0	0	2778692.000000	0.000000	0.000000	0	.	.	0.000000	0.000000			0	.	.	0.000000	0.000000			0	.	.	0.000000	0.000000			0	.	.	0.000000	0.000000			0	.	.	0.000000	0.000000
INDEL	C1_5	chrY_PAR	PASS	*	QUAL	*	0.0	0.0	0.0		0	0	2778692.000000	0.000000	0.000000	0	.	.	0.000000	0.000000			0	.	.	0.000000	0.000000			0	.	.	0.000000	0.000000			0	.	.	0.000000	0.000000			0	.	.	0.000000	0.000000
INDEL	C1_5	chrY_XTR	ALL	*	QUAL	*	0.0	0.0	0.0		0	0	3400874.000000	3355808.000000	0.000000	0	.	.	0.000000	0.000000			0	.	.	0.000000	0.000000			0	.	.	0.000000	0.000000			0	.	.	0.000000	0.000000			0	.	.	0.000000	0.000000
INDEL	C1_5	chrY_XTR	PASS	*	QUAL	*	0.0	0.0	0.0		0	0	3400874.000000	3355808.000000	0.000000	0	.	.	0.000000	0.000000			0	.	.	0.000000	0.000000			0	.	.	0.000000	0.000000			0	.	.	0.000000	0.000000			0	.	.	0.000000	0.000000
INDEL	C1_5	chrY_ampliconic	ALL	*	QUAL	*	0.0	0.0	0.0		0	0	9754492.000000	2983576.000000	0.000000	0	.	.	0.000000	0.000000			0	.	.	0.000000	0.000000			0	.	.	0.000000	0.000000			0	.	.	0.000000	0.000000			0	.	.	0.000000	0.000000
INDEL	C1_5	chrY_ampliconic	PASS	*	QUAL	*	0.0	0.0	0.0		0	0	9754492.000000	2983576.000000	0.000000	0	.	.	0.000000	0.000000			0	.	.	0.000000	0.000000			0	.	.	0.000000	0.000000			0	.	.	0.000000	0.000000			0	.	.	0.000000	0.000000
INDEL	C1_5	chrY_nonPAR	ALL	*	QUAL	*	0.0	0.0	0.0		0	0	23636356.000000	15199502.000000	0.000000	0	.	.	0.000000	0.000000			0	.	.	0.000000	0.000000			0	.	.	0.000000	0.000000			0	.	.	0.000000	0.000000			0	.	.	0.000000	0.000000
INDEL	C1_5	chrY_nonPAR	PASS	*	QUAL	*	0.0	0.0	0.0		0	0	23636356.000000	15199502.000000	0.000000	0	.	.	0.000000	0.000000			0	.	.	0.000000	0.000000			0	.	.	0.000000	0.000000			0	.	.	0.000000	0.000000			0	.	.	0.000000	0.000000
INDEL	C1_5	collapsed_duplication_FP_regions	ALL	*	QUAL	*	0.0	0.0	0.0		0	0	8015146.000000	0.000000	0.000000	0	.	.	0.000000	0.000000			0	.	.	0.000000	0.000000			0	.	.	0.000000	0.000000			0	.	.	0.000000	0.000000			0	.	.	0.000000	0.000000
INDEL	C1_5	collapsed_duplication_FP_regions	PASS	*	QUAL	*	0.0	0.0	0.0		0	0	8015146.000000	0.000000	0.000000	0	.	.	0.000000	0.000000			0	.	.	0.000000	0.000000			0	.	.	0.000000	0.000000			0	.	.	0.000000	0.000000			0	.	.	0.000000	0.000000
INDEL	C1_5	contigs_lt500kb	ALL	*	QUAL	*	0.0	0.0	0.0		0	0	26148630.000000	0.000000	0.000000	0	.	.	0.000000	0.000000			0	.	.	0.000000	0.000000			0	.	.	0.000000	0.000000			0	.	.	0.000000	0.000000			0	.	.	0.000000	0.000000
INDEL	C1_5	contigs_lt500kb	PASS	*	QUAL	*	0.0	0.0	0.0		0	0	26148630.000000	0.000000	0.000000	0	.	.	0.000000	0.000000			0	.	.	0.000000	0.000000			0	.	.	0.000000	0.000000			0	.	.	0.000000	0.000000			0	.	.	0.000000	0.000000
INDEL	C1_5	false_duplications_correct_copy	ALL	*	QUAL	*	0.0	0.0	0.0		0	0	1237625.000000	0.000000	0.000000	0	.	.	0.000000	0.000000			0	.	.	0.000000	0.000000			0	.	.	0.000000	0.000000			0	.	.	0.000000	0.000000			0	.	.	0.000000	0.000000
INDEL	C1_5	false_duplications_correct_copy	PASS	*	QUAL	*	0.0	0.0	0.0		0	0	1237625.000000	0.000000	0.000000	0	.	.	0.000000	0.000000			0	.	.	0.000000	0.000000			0	.	.	0.000000	0.000000			0	.	.	0.000000	0.000000			0	.	.	0.000000	0.000000
INDEL	C1_5	false_duplications_incorrect_copy	ALL	*	QUAL	*	0.0	0.0	0.0		0	0	972401.000000	0.000000	0.000000	0	.	.	0.000000	0.000000			0	.	.	0.000000	0.000000			0	.	.	0.000000	0.000000			0	.	.	0.000000	0.000000			0	.	.	0.000000	0.000000
INDEL	C1_5	false_duplications_incorrect_copy	PASS	*	QUAL	*	0.0	0.0	0.0		0	0	972401.000000	0.000000	0.000000	0	.	.	0.000000	0.000000			0	.	.	0.000000	0.000000			0	.	.	0.000000	0.000000			0	.	.	0.000000	0.000000			0	.	.	0.000000	0.000000
INDEL	C1_5	gaps_slop15kb	ALL	*	QUAL	*	0.0	0.0	0.0		0	0	11496278.000000	0.000000	0.000000	0	.	.	0.000000	0.000000			0	.	.	0.000000	0.000000			0	.	.	0.000000	0.000000			0	.	.	0.000000	0.000000			0	.	.	0.000000	0.000000
INDEL	C1_5	gaps_slop15kb	PASS	*	QUAL	*	0.0	0.0	0.0		0	0	11496278.000000	0.000000	0.000000	0	.	.	0.000000	0.000000			0	.	.	0.000000	0.000000			0	.	.	0.000000	0.000000			0	.	.	0.000000	0.000000			0	.	.	0.000000	0.000000
INDEL	C1_5	gc15_slop50	ALL	*	QUAL	*	1.0	0.0	0.0	0.0	0	0	5303101.000000	300016.000000	0.000000	1	.	.	0.000000	0.000000			1	.	.	0.000000	0.000000			0	.	.	0.000000	0.000000			0	.	.	0.000000	0.000000			0	.	.	0.000000	0.000000
INDEL	C1_5	gc15_slop50	PASS	*	QUAL	*	1.0	0.0	0.0	0.0	0	0	5303101.000000	300016.000000	0.000000	1	.	.	0.000000	0.000000			1	.	.	0.000000	0.000000			0	.	.	0.000000	0.000000			0	.	.	0.000000	0.000000			0	.	.	0.000000	0.000000
INDEL	C1_5	gc15to20_slop50	ALL	*	QUAL	*	0.0	0.0	0.0		0	0	14314006.000000	735478.000000	0.000000	0	.	.	0.000000	0.000000			0	.	.	0.000000	0.000000			0	.	.	0.000000	0.000000			0	.	.	0.000000	0.000000			0	.	.	0.000000	0.000000
INDEL	C1_5	gc15to20_slop50	PASS	*	QUAL	*	0.0	0.0	0.0		0	0	14314006.000000	735478.000000	0.000000	0	.	.	0.000000	0.000000			0	.	.	0.000000	0.000000			0	.	.	0.000000	0.000000			0	.	.	0.000000	0.000000			0	.	.	0.000000	0.000000
INDEL	C1_5	gc20to25_slop50	ALL	*	QUAL	*	0.0	0.0	0.0		0	0	117189860.000000	6162098.000000	0.000000	0	.	.	0.000000	0.000000			0	.	.	0.000000	0.000000			0	.	.	0.000000	0.000000			0	.	.	0.000000	0.000000			0	.	.	0.000000	0.000000
INDEL	C1_5	gc20to25_slop50	PASS	*	QUAL	*	0.0	0.0	0.0		0	0	117189860.000000	6162098.000000	0.000000	0	.	.	0.000000	0.000000			0	.	.	0.000000	0.000000			0	.	.	0.000000	0.000000			0	.	.	0.000000	0.000000			0	.	.	0.000000	0.000000
INDEL	C1_5	gc25to30_slop50	ALL	*	QUAL	*	1.0	0.0	0.0	0.0	0	0	394144353.000000	23665730.000000	0.000000	3	.	.	0.000000	0.000000			3	.	.	0.000000	0.000000			0	.	.	0.000000	0.000000			0	.	.	0.000000	0.000000			0	.	.	0.000000	0.000000
INDEL	C1_5	gc25to30_slop50	PASS	*	QUAL	*	1.0	0.0	0.0	0.0	0	0	394144353.000000	23665730.000000	0.000000	3	.	.	0.000000	0.000000			3	.	.	0.000000	0.000000			0	.	.	0.000000	0.000000			0	.	.	0.000000	0.000000			0	.	.	0.000000	0.000000
INDEL	C1_5	gc30to55_slop50	ALL	*	QUAL	*	1.0	0.0	0.0	0.0	0	0	2011401956.000000	117390568.000000	0.000000	2	.	.	0.000000	0.000000			2	.	.	0.000000	0.000000			0	.	.	0.000000	0.000000			0	.	.	0.000000	0.000000			0	.	.	0.000000	0.000000
INDEL	C1_5	gc30to55_slop50	PASS	*	QUAL	*	1.0	0.0	0.0	0.0	0	0	2011401956.000000	117390568.000000	0.000000	2	.	.	0.000000	0.000000			2	.	.	0.000000	0.000000			0	.	.	0.000000	0.000000			0	.	.	0.000000	0.000000			0	.	.	0.000000	0.000000
INDEL	C1_5	gc55to60_slop50	ALL	*	QUAL	*	1.0	0.0	0.0	0.0	0	0	244507530.000000	9502615.000000	0.000000	1	.	.	0.000000	0.000000			1	.	.	0.000000	0.000000			0	.	.	0.000000	0.000000			0	.	.	0.000000	0.000000			0	.	.	0.000000	0.000000
INDEL	C1_5	gc55to60_slop50	PASS	*	QUAL	*	1.0	0.0	0.0	0.0	0	0	244507530.000000	9502615.000000	0.000000	1	.	.	0.000000	0.000000			1	.	.	0.000000	0.000000			0	.	.	0.000000	0.000000			0	.	.	0.000000	0.000000			0	.	.	0.000000	0.000000
INDEL	C1_5	gc60to65_slop50	ALL	*	QUAL	*	0.0	0.0	0.0		0	0	102791705.000000	2971432.000000	0.000000	0	.	.	0.000000	0.000000			0	.	.	0.000000	0.000000			0	.	.	0.000000	0.000000			0	.	.	0.000000	0.000000			0	.	.	0.000000	0.000000
INDEL	C1_5	gc60to65_slop50	PASS	*	QUAL	*	0.0	0.0	0.0		0	0	102791705.000000	2971432.000000	0.000000	0	.	.	0.000000	0.000000			0	.	.	0.000000	0.000000			0	.	.	0.000000	0.000000			0	.	.	0.000000	0.000000			0	.	.	0.000000	0.000000
INDEL	C1_5	gc65to70_slop50	ALL	*	QUAL	*	0.0	0.0	0.0		0	0	34883665.000000	775306.000000	0.000000	0	.	.	0.000000	0.000000			0	.	.	0.000000	0.000000			0	.	.	0.000000	0.000000			0	.	.	0.000000	0.000000			0	.	.	0.000000	0.000000
INDEL	C1_5	gc65to70_slop50	PASS	*	QUAL	*	0.0	0.0	0.0		0	0	34883665.000000	775306.000000	0.000000	0	.	.	0.000000	0.000000			0	.	.	0.000000	0.000000			0	.	.	0.000000	0.000000			0	.	.	0.000000	0.000000			0	.	.	0.000000	0.000000
INDEL	C1_5	gc70to75_slop50	ALL	*	QUAL	*	0.0	0.0	0.0		0	0	11790706.000000	312838.000000	0.000000	0	.	.	0.000000	0.000000			0	.	.	0.000000	0.000000			0	.	.	0.000000	0.000000			0	.	.	0.000000	0.000000			0	.	.	0.000000	0.000000
INDEL	C1_5	gc70to75_slop50	PASS	*	QUAL	*	0.0	0.0	0.0		0	0	11790706.000000	312838.000000	0.000000	0	.	.	0.000000	0.000000			0	.	.	0.000000	0.000000			0	.	.	0.000000	0.000000			0	.	.	0.000000	0.000000			0	.	.	0.000000	0.000000
INDEL	C1_5	gc75to80_slop50	ALL	*	QUAL	*	0.0	0.0	0.0		0	0	5248298.000000	130710.000000	0.000000	0	.	.	0.000000	0.000000			0	.	.	0.000000	0.000000			0	.	.	0.000000	0.000000			0	.	.	0.000000	0.000000			0	.	.	0.000000	0.000000
INDEL	C1_5	gc75to80_slop50	PASS	*	QUAL	*	0.0	0.0	0.0		0	0	5248298.000000	130710.000000	0.000000	0	.	.	0.000000	0.000000			0	.	.	0.000000	0.000000			0	.	.	0.000000	0.000000			0	.	.	0.000000	0.000000			0	.	.	0.000000	0.000000
INDEL	C1_5	gc80to85_slop50	ALL	*	QUAL	*	0.0	0.0	0.0		0	0	2596229.000000	61135.000000	0.000000	0	.	.	0.000000	0.000000			0	.	.	0.000000	0.000000			0	.	.	0.000000	0.000000			0	.	.	0.000000	0.000000			0	.	.	0.000000	0.000000
INDEL	C1_5	gc80to85_slop50	PASS	*	QUAL	*	0.0	0.0	0.0		0	0	2596229.000000	61135.000000	0.000000	0	.	.	0.000000	0.000000			0	.	.	0.000000	0.000000			0	.	.	0.000000	0.000000			0	.	.	0.000000	0.000000			0	.	.	0.000000	0.000000
INDEL	C1_5	gc85_slop50	ALL	*	QUAL	*	0.0	0.0	0.0		0	0	544746.000000	9625.000000	0.000000	0	.	.	0.000000	0.000000			0	.	.	0.000000	0.000000			0	.	.	0.000000	0.000000			0	.	.	0.000000	0.000000			0	.	.	0.000000	0.000000
INDEL	C1_5	gc85_slop50	PASS	*	QUAL	*	0.0	0.0	0.0		0	0	544746.000000	9625.000000	0.000000	0	.	.	0.000000	0.000000			0	.	.	0.000000	0.000000			0	.	.	0.000000	0.000000			0	.	.	0.000000	0.000000			0	.	.	0.000000	0.000000
INDEL	C1_5	gclt25orgt65_slop50	ALL	*	QUAL	*	1.0	0.0	0.0	0.0	0	0	191795155.000000	8484298.000000	0.000000	1	.	.	0.000000	0.000000			1	.	.	0.000000	0.000000			0	.	.	0.000000	0.000000			0	.	.	0.000000	0.000000			0	.	.	0.000000	0.000000
INDEL	C1_5	gclt25orgt65_slop50	PASS	*	QUAL	*	1.0	0.0	0.0	0.0	0	0	191795155.000000	8484298.000000	0.000000	1	.	.	0.000000	0.000000			1	.	.	0.000000	0.000000			0	.	.	0.000000	0.000000			0	.	.	0.000000	0.000000			0	.	.	0.000000	0.000000
INDEL	C1_5	gclt30orgt55_slop50	ALL	*	QUAL	*	1.0	0.0	0.0	0.0	0	0	923478456.000000	44159021.000000	0.000000	5	.	.	0.000000	0.000000			5	.	.	0.000000	0.000000			0	.	.	0.000000	0.000000			0	.	.	0.000000	0.000000			0	.	.	0.000000	0.000000
INDEL	C1_5	gclt30orgt55_slop50	PASS	*	QUAL	*	1.0	0.0	0.0	0.0	0	0	923478456.000000	44159021.000000	0.000000	5	.	.	0.000000	0.000000			5	.	.	0.000000	0.000000			0	.	.	0.000000	0.000000			0	.	.	0.000000	0.000000			0	.	.	0.000000	0.000000
INDEL	C1_5	gnomAD_InbreedingCoeff_slop1bp_merge1000bp	ALL	*	QUAL	*	0.0	0.0	0.0		0	0	13528469.000000	0.000000	0.000000	0	.	.	0.000000	0.000000			0	.	.	0.000000	0.000000			0	.	.	0.000000	0.000000			0	.	.	0.000000	0.000000			0	.	.	0.000000	0.000000
INDEL	C1_5	gnomAD_InbreedingCoeff_slop1bp_merge1000bp	PASS	*	QUAL	*	0.0	0.0	0.0		0	0	13528469.000000	0.000000	0.000000	0	.	.	0.000000	0.000000			0	.	.	0.000000	0.000000			0	.	.	0.000000	0.000000			0	.	.	0.000000	0.000000			0	.	.	0.000000	0.000000
INDEL	C1_5	lowmappabilityall	ALL	*	QUAL	*	0.0	0.0	0.0		0	0	248877152.000000	16255256.000000	0.000000	0	.	.	0.000000	0.000000			0	.	.	0.000000	0.000000			0	.	.	0.000000	0.000000			0	.	.	0.000000	0.000000			0	.	.	0.000000	0.000000
INDEL	C1_5	lowmappabilityall	PASS	*	QUAL	*	0.0	0.0	0.0		0	0	248877152.000000	16255256.000000	0.000000	0	.	.	0.000000	0.000000			0	.	.	0.000000	0.000000			0	.	.	0.000000	0.000000			0	.	.	0.000000	0.000000			0	.	.	0.000000	0.000000
INDEL	C1_5	nonunique_l100_m2_e1	ALL	*	QUAL	*	0.0	0.0	0.0		0	0	248847175.000000	16255256.000000	0.000000	0	.	.	0.000000	0.000000			0	.	.	0.000000	0.000000			0	.	.	0.000000	0.000000			0	.	.	0.000000	0.000000			0	.	.	0.000000	0.000000
INDEL	C1_5	nonunique_l100_m2_e1	PASS	*	QUAL	*	0.0	0.0	0.0		0	0	248847175.000000	16255256.000000	0.000000	0	.	.	0.000000	0.000000			0	.	.	0.000000	0.000000			0	.	.	0.000000	0.000000			0	.	.	0.000000	0.000000			0	.	.	0.000000	0.000000
INDEL	C1_5	nonunique_l250_m0_e0	ALL	*	QUAL	*	0.0	0.0	0.0		0	0	89246199.000000	3069451.000000	0.000000	0	.	.	0.000000	0.000000			0	.	.	0.000000	0.000000			0	.	.	0.000000	0.000000			0	.	.	0.000000	0.000000			0	.	.	0.000000	0.000000
INDEL	C1_5	nonunique_l250_m0_e0	PASS	*	QUAL	*	0.0	0.0	0.0		0	0	89246199.000000	3069451.000000	0.000000	0	.	.	0.000000	0.000000			0	.	.	0.000000	0.000000			0	.	.	0.000000	0.000000			0	.	.	0.000000	0.000000			0	.	.	0.000000	0.000000
INDEL	C1_5	notinAllHomopolymers_ge7bp_imperfectge11bp_slop5	ALL	*	QUAL	*	1.0	0.0	0.0	0.0	0	0	2850902975.000000	157081690.000000	0.000000	5	.	.	0.000000	0.000000			5	.	.	0.000000	0.000000			0	.	.	0.000000	0.000000			0	.	.	0.000000	0.000000			0	.	.	0.000000	0.000000
INDEL	C1_5	notinAllHomopolymers_ge7bp_imperfectge11bp_slop5	PASS	*	QUAL	*	1.0	0.0	0.0	0.0	0	0	2850902975.000000	157081690.000000	0.000000	5	.	.	0.000000	0.000000			5	.	.	0.000000	0.000000			0	.	.	0.000000	0.000000			0	.	.	0.000000	0.000000			0	.	.	0.000000	0.000000
INDEL	C1_5	notinAllTandemRepeatsandHomopolymers_slop5	ALL	*	QUAL	*	0.0	0.0	0.0		0	0	2682532985.000000	151863789.000000	0.000000	0	.	.	0.000000	0.000000			0	.	.	0.000000	0.000000			0	.	.	0.000000	0.000000			0	.	.	0.000000	0.000000			0	.	.	0.000000	0.000000
INDEL	C1_5	notinAllTandemRepeatsandHomopolymers_slop5	PASS	*	QUAL	*	0.0	0.0	0.0		0	0	2682532985.000000	151863789.000000	0.000000	0	.	.	0.000000	0.000000			0	.	.	0.000000	0.000000			0	.	.	0.000000	0.000000			0	.	.	0.000000	0.000000			0	.	.	0.000000	0.000000
INDEL	C1_5	notinallTandemRepeats	ALL	*	QUAL	*	1.0	0.0	0.0	0.0	0	0	2766510422.000000	156331688.000000	0.000000	2	.	.	0.000000	0.000000			2	.	.	0.000000	0.000000			0	.	.	0.000000	0.000000			0	.	.	0.000000	0.000000			0	.	.	0.000000	0.000000
INDEL	C1_5	notinallTandemRepeats	PASS	*	QUAL	*	1.0	0.0	0.0	0.0	0	0	2766510422.000000	156331688.000000	0.000000	2	.	.	0.000000	0.000000			2	.	.	0.000000	0.000000			0	.	.	0.000000	0.000000			0	.	.	0.000000	0.000000			0	.	.	0.000000	0.000000
INDEL	C1_5	notinalldifficultregions	ALL	*	QUAL	*	0.0	0.0	0.0		0	0	2310050737.000000	123731560.000000	0.000000	0	.	.	0.000000	0.000000			0	.	.	0.000000	0.000000			0	.	.	0.000000	0.000000			0	.	.	0.000000	0.000000			0	.	.	0.000000	0.000000
INDEL	C1_5	notinalldifficultregions	PASS	*	QUAL	*	0.0	0.0	0.0		0	0	2310050737.000000	123731560.000000	0.000000	0	.	.	0.000000	0.000000			0	.	.	0.000000	0.000000			0	.	.	0.000000	0.000000			0	.	.	0.000000	0.000000			0	.	.	0.000000	0.000000
INDEL	C1_5	notinalllowmapandsegdupregions	ALL	*	QUAL	*	1.0	0.0	0.0	0.0	0	0	2629174601.000000	140517565.000000	0.000000	7	.	.	0.000000	0.000000			7	.	.	0.000000	0.000000			0	.	.	0.000000	0.000000			0	.	.	0.000000	0.000000			0	.	.	0.000000	0.000000
INDEL	C1_5	notinalllowmapandsegdupregions	PASS	*	QUAL	*	1.0	0.0	0.0	0.0	0	0	2629174601.000000	140517565.000000	0.000000	7	.	.	0.000000	0.000000			7	.	.	0.000000	0.000000			0	.	.	0.000000	0.000000			0	.	.	0.000000	0.000000			0	.	.	0.000000	0.000000
INDEL	C1_5	notinlowmappabilityall	ALL	*	QUAL	*	1.0	0.0	0.0	0.0	0	0	2686003260.000000	145294333.000000	0.000000	7	.	.	0.000000	0.000000			7	.	.	0.000000	0.000000			0	.	.	0.000000	0.000000			0	.	.	0.000000	0.000000			0	.	.	0.000000	0.000000
INDEL	C1_5	notinlowmappabilityall	PASS	*	QUAL	*	1.0	0.0	0.0	0.0	0	0	2686003260.000000	145294333.000000	0.000000	7	.	.	0.000000	0.000000			7	.	.	0.000000	0.000000			0	.	.	0.000000	0.000000			0	.	.	0.000000	0.000000			0	.	.	0.000000	0.000000
INDEL	C1_5	notinrefseq_cds	ALL	*	QUAL	*	1.0	0.0	0.0	0.0	0	0	2900663794.000000	160260054.000000	0.000000	7	.	.	0.000000	0.000000			7	.	.	0.000000	0.000000			0	.	.	0.000000	0.000000			0	.	.	0.000000	0.000000			0	.	.	0.000000	0.000000
INDEL	C1_5	notinrefseq_cds	PASS	*	QUAL	*	1.0	0.0	0.0	0.0	0	0	2900663794.000000	160260054.000000	0.000000	7	.	.	0.000000	0.000000			7	.	.	0.000000	0.000000			0	.	.	0.000000	0.000000			0	.	.	0.000000	0.000000			0	.	.	0.000000	0.000000
INDEL	C1_5	notinsatellites_slop5	ALL	*	QUAL	*	1.0	0.0	0.0	0.0	0	0	2859227003.000000	160748816.000000	0.000000	7	.	.	0.000000	0.000000			7	.	.	0.000000	0.000000			0	.	.	0.000000	0.000000			0	.	.	0.000000	0.000000			0	.	.	0.000000	0.000000
INDEL	C1_5	notinsatellites_slop5	PASS	*	QUAL	*	1.0	0.0	0.0	0.0	0	0	2859227003.000000	160748816.000000	0.000000	7	.	.	0.000000	0.000000			7	.	.	0.000000	0.000000			0	.	.	0.000000	0.000000			0	.	.	0.000000	0.000000			0	.	.	0.000000	0.000000
INDEL	C1_5	notinsegdups	ALL	*	QUAL	*	1.0	0.0	0.0	0.0	0	0	2768020068.000000	147018154.000000	0.000000	7	.	.	0.000000	0.000000			7	.	.	0.000000	0.000000			0	.	.	0.000000	0.000000			0	.	.	0.000000	0.000000			0	.	.	0.000000	0.000000
INDEL	C1_5	notinsegdups	PASS	*	QUAL	*	1.0	0.0	0.0	0.0	0	0	2768020068.000000	147018154.000000	0.000000	7	.	.	0.000000	0.000000			7	.	.	0.000000	0.000000			0	.	.	0.000000	0.000000			0	.	.	0.000000	0.000000			0	.	.	0.000000	0.000000
INDEL	C1_5	notinsegdups_gt10kb	ALL	*	QUAL	*	1.0	0.0	0.0	0.0	0	0	2783039507.000000	148484909.000000	0.000000	7	.	.	0.000000	0.000000			7	.	.	0.000000	0.000000			0	.	.	0.000000	0.000000			0	.	.	0.000000	0.000000			0	.	.	0.000000	0.000000
INDEL	C1_5	notinsegdups_gt10kb	PASS	*	QUAL	*	1.0	0.0	0.0	0.0	0	0	2783039507.000000	148484909.000000	0.000000	7	.	.	0.000000	0.000000			7	.	.	0.000000	0.000000			0	.	.	0.000000	0.000000			0	.	.	0.000000	0.000000			0	.	.	0.000000	0.000000
INDEL	C1_5	population_CNV_FP_regions	ALL	*	QUAL	*	0.0	0.0	0.0		0	0	11067115.000000	34004.000000	0.000000	0	.	.	0.000000	0.000000			0	.	.	0.000000	0.000000			0	.	.	0.000000	0.000000			0	.	.	0.000000	0.000000			0	.	.	0.000000	0.000000
INDEL	C1_5	population_CNV_FP_regions	PASS	*	QUAL	*	0.0	0.0	0.0		0	0	11067115.000000	34004.000000	0.000000	0	.	.	0.000000	0.000000			0	.	.	0.000000	0.000000			0	.	.	0.000000	0.000000			0	.	.	0.000000	0.000000			0	.	.	0.000000	0.000000
INDEL	C1_5	refseq_cds	ALL	*	QUAL	*	0.0	0.0	0.0		0	0	34216554.000000	1289533.000000	0.000000	0	.	.	0.000000	0.000000			0	.	.	0.000000	0.000000			0	.	.	0.000000	0.000000			0	.	.	0.000000	0.000000			0	.	.	0.000000	0.000000
INDEL	C1_5	refseq_cds	PASS	*	QUAL	*	0.0	0.0	0.0		0	0	34216554.000000	1289533.000000	0.000000	0	.	.	0.000000	0.000000			0	.	.	0.000000	0.000000			0	.	.	0.000000	0.000000			0	.	.	0.000000	0.000000			0	.	.	0.000000	0.000000
INDEL	C1_5	satellites_slop5	ALL	*	QUAL	*	0.0	0.0	0.0		0	0	75653409.000000	800773.000000	0.000000	0	.	.	0.000000	0.000000			0	.	.	0.000000	0.000000			0	.	.	0.000000	0.000000			0	.	.	0.000000	0.000000			0	.	.	0.000000	0.000000
INDEL	C1_5	satellites_slop5	PASS	*	QUAL	*	0.0	0.0	0.0		0	0	75653409.000000	800773.000000	0.000000	0	.	.	0.000000	0.000000			0	.	.	0.000000	0.000000			0	.	.	0.000000	0.000000			0	.	.	0.000000	0.000000			0	.	.	0.000000	0.000000
INDEL	C1_5	segdups	ALL	*	QUAL	*	0.0	0.0	0.0		0	0	166860344.000000	14531435.000000	0.000000	0	.	.	0.000000	0.000000			0	.	.	0.000000	0.000000			0	.	.	0.000000	0.000000			0	.	.	0.000000	0.000000			0	.	.	0.000000	0.000000
INDEL	C1_5	segdups	PASS	*	QUAL	*	0.0	0.0	0.0		0	0	166860344.000000	14531435.000000	0.000000	0	.	.	0.000000	0.000000			0	.	.	0.000000	0.000000			0	.	.	0.000000	0.000000			0	.	.	0.000000	0.000000			0	.	.	0.000000	0.000000
INDEL	C1_5	segdups_gt10kb	ALL	*	QUAL	*	0.0	0.0	0.0		0	0	151840905.000000	13064680.000000	0.000000	0	.	.	0.000000	0.000000			0	.	.	0.000000	0.000000			0	.	.	0.000000	0.000000			0	.	.	0.000000	0.000000			0	.	.	0.000000	0.000000
INDEL	C1_5	segdups_gt10kb	PASS	*	QUAL	*	0.0	0.0	0.0		0	0	151840905.000000	13064680.000000	0.000000	0	.	.	0.000000	0.000000			0	.	.	0.000000	0.000000			0	.	.	0.000000	0.000000			0	.	.	0.000000	0.000000			0	.	.	0.000000	0.000000
INDEL	C6_15	*	ALL	*	QUAL	*	0.75	0.0	0.0	0.0	0	0	210127318	161705687.000000	0.000000	4	.	.	0.000000	0.000000			3	.	.	0.000000	0.000000			1	.	.	0.000000	0.000000			0	.	.	0.000000	0.000000			0	.	.	0.000000	0.000000
INDEL	C6_15	*	PASS	*	QUAL	*	0.75	0.0	0.0	0.0	0	0	210127318	161705687.000000	0.000000	4	.	.	0.000000	0.000000			3	.	.	0.000000	0.000000			1	.	.	0.000000	0.000000			0	.	.	0.000000	0.000000			0	.	.	0.000000	0.000000
INDEL	C6_15	AllAutosomes	ALL	*	QUAL	*	0.0	0.0	0.0		0	0	2756349822.000000	0.000000	0.000000	0	.	.	0.000000	0.000000			0	.	.	0.000000	0.000000			0	.	.	0.000000	0.000000			0	.	.	0.000000	0.000000			0	.	.	0.000000	0.000000
INDEL	C6_15	AllAutosomes	PASS	*	QUAL	*	0.0	0.0	0.0		0	0	2756349822.000000	0.000000	0.000000	0	.	.	0.000000	0.000000			0	.	.	0.000000	0.000000			0	.	.	0.000000	0.000000			0	.	.	0.000000	0.000000			0	.	.	0.000000	0.000000
INDEL	C6_15	AllHomopolymers_ge7bp_imperfectge11bp_slop5	ALL	*	QUAL	*	0.0	0.0	0.0		0	0	83977437.000000	4467899.000000	0.000000	1	.	.	0.000000	0.000000			0	.	.	0.000000	0.000000			1	.	.	0.000000	0.000000			0	.	.	0.000000	0.000000			0	.	.	0.000000	0.000000
INDEL	C6_15	AllHomopolymers_ge7bp_imperfectge11bp_slop5	PASS	*	QUAL	*	0.0	0.0	0.0		0	0	83977437.000000	4467899.000000	0.000000	1	.	.	0.000000	0.000000			0	.	.	0.000000	0.000000			1	.	.	0.000000	0.000000			0	.	.	0.000000	0.000000			0	.	.	0.000000	0.000000
INDEL	C6_15	AllTandemRepeats	ALL	*	QUAL	*	1.0	0.0	0.0	0.0	0	0	168369990.000000	5217901.000000	0.000000	2	.	.	0.000000	0.000000			2	.	.	0.000000	0.000000			0	.	.	0.000000	0.000000			0	.	.	0.000000	0.000000			0	.	.	0.000000	0.000000
INDEL	C6_15	AllTandemRepeats	PASS	*	QUAL	*	1.0	0.0	0.0	0.0	0	0	168369990.000000	5217901.000000	0.000000	2	.	.	0.000000	0.000000			2	.	.	0.000000	0.000000			0	.	.	0.000000	0.000000			0	.	.	0.000000	0.000000			0	.	.	0.000000	0.000000
INDEL	C6_15	AllTandemRepeats_201to10000bp_slop5	ALL	*	QUAL	*	1.0	0.0	0.0	0.0	0	0	40176355.000000	2000302.000000	0.000000	2	.	.	0.000000	0.000000			2	.	.	0.000000	0.000000			0	.	.	0.000000	0.000000			0	.	.	0.000000	0.000000			0	.	.	0.000000	0.000000
INDEL	C6_15	AllTandemRepeats_201to10000bp_slop5	PASS	*	QUAL	*	1.0	0.0	0.0	0.0	0	0	40176355.000000	2000302.000000	0.000000	2	.	.	0.000000	0.000000			2	.	.	0.000000	0.000000			0	.	.	0.000000	0.000000			0	.	.	0.000000	0.000000			0	.	.	0.000000	0.000000
INDEL	C6_15	AllTandemRepeats_51to200bp_slop5	ALL	*	QUAL	*	0.0	0.0	0.0		0	0	25887961.000000	1374554.000000	0.000000	0	.	.	0.000000	0.000000			0	.	.	0.000000	0.000000			0	.	.	0.000000	0.000000			0	.	.	0.000000	0.000000			0	.	.	0.000000	0.000000
INDEL	C6_15	AllTandemRepeats_51to200bp_slop5	PASS	*	QUAL	*	0.0	0.0	0.0		0	0	25887961.000000	1374554.000000	0.000000	0	.	.	0.000000	0.000000			0	.	.	0.000000	0.000000			0	.	.	0.000000	0.000000			0	.	.	0.000000	0.000000			0	.	.	0.000000	0.000000
INDEL	C6_15	AllTandemRepeats_ge10001bp_slop5	ALL	*	QUAL	*	0.0	0.0	0.0		0	0	73296207.000000	323355.000000	0.000000	0	.	.	0.000000	0.000000			0	.	.	0.000000	0.000000			0	.	.	0.000000	0.000000			0	.	.	0.000000	0.000000			0	.	.	0.000000	0.000000
INDEL	C6_15	AllTandemRepeats_ge10001bp_slop5	PASS	*	QUAL	*	0.0	0.0	0.0		0	0	73296207.000000	323355.000000	0.000000	0	.	.	0.000000	0.000000			0	.	.	0.000000	0.000000			0	.	.	0.000000	0.000000			0	.	.	0.000000	0.000000			0	.	.	0.000000	0.000000
INDEL	C6_15	AllTandemRepeats_ge101bp_slop5	ALL	*	QUAL	*	1.0	0.0	0.0	0.0	0	0	123639327.000000	2872179.000000	0.000000	2	.	.	0.000000	0.000000			2	.	.	0.000000	0.000000			0	.	.	0.000000	0.000000			0	.	.	0.000000	0.000000			0	.	.	0.000000	0.000000
INDEL	C6_15	AllTandemRepeats_ge101bp_slop5	PASS	*	QUAL	*	1.0	0.0	0.0	0.0	0	0	123639327.000000	2872179.000000	0.000000	2	.	.	0.000000	0.000000			2	.	.	0.000000	0.000000			0	.	.	0.000000	0.000000			0	.	.	0.000000	0.000000			0	.	.	0.000000	0.000000
INDEL	C6_15	AllTandemRepeats_le50bp_slop5	ALL	*	QUAL	*	0.0	0.0	0.0		0	0	29009467.000000	1519690.000000	0.000000	0	.	.	0.000000	0.000000			0	.	.	0.000000	0.000000			0	.	.	0.000000	0.000000			0	.	.	0.000000	0.000000			0	.	.	0.000000	0.000000
INDEL	C6_15	AllTandemRepeats_le50bp_slop5	PASS	*	QUAL	*	0.0	0.0	0.0		0	0	29009467.000000	1519690.000000	0.000000	0	.	.	0.000000	0.000000			0	.	.	0.000000	0.000000			0	.	.	0.000000	0.000000			0	.	.	0.000000	0.000000			0	.	.	0.000000	0.000000
INDEL	C6_15	AllTandemRepeatsandHomopolymers_slop5	ALL	*	QUAL	*	0.666667	0.0	0.0	0.0	0	0	252347427.000000	9685800.000000	0.000000	3	.	.	0.000000	0.000000			2	.	.	0.000000	0.000000			1	.	.	0.000000	0.000000			0	.	.	0.000000	0.000000			0	.	.	0.000000	0.000000
INDEL	C6_15	AllTandemRepeatsandHomopolymers_slop5	PASS	*	QUAL	*	0.666667	0.0	0.0	0.0	0	0	252347427.000000	9685800.000000	0.000000	3	.	.	0.000000	0.000000			2	.	.	0.000000	0.000000			1	.	.	0.000000	0.000000			0	.	.	0.000000	0.000000			0	.	.	0.000000	0.000000
INDEL	C6_15	BadPromoters	ALL	*	QUAL	*	0.0	0.0	0.0		0	0	197273.000000	6383.000000	0.000000	0	.	.	0.000000	0.000000			0	.	.	0.000000	0.000000			0	.	.	0.000000	0.000000			0	.	.	0.000000	0.000000			0	.	.	0.000000	0.000000
INDEL	C6_15	BadPromoters	PASS	*	QUAL	*	0.0	0.0	0.0		0	0	197273.000000	6383.000000	0.000000	0	.	.	0.000000	0.000000			0	.	.	0.000000	0.000000			0	.	.	0.000000	0.000000			0	.	.	0.000000	0.000000			0	.	.	0.000000	0.000000
INDEL	C6_15	CMRGv1.00_duplicationinKMT2C	ALL	*	QUAL	*	0.0	0.0	0.0		0	0	17000.000000	0.000000	0.000000	0	.	.	0.000000	0.000000			0	.	.	0.000000	0.000000			0	.	.	0.000000	0.000000			0	.	.	0.000000	0.000000			0	.	.	0.000000	0.000000
INDEL	C6_15	CMRGv1.00_duplicationinKMT2C	PASS	*	QUAL	*	0.0	0.0	0.0		0	0	17000.000000	0.000000	0.000000	0	.	.	0.000000	0.000000			0	.	.	0.000000	0.000000			0	.	.	0.000000	0.000000			0	.	.	0.000000	0.000000			0	.	.	0.000000	0.000000
INDEL	C6_15	CMRGv1.00_falselyduplicatedgenes	ALL	*	QUAL	*	0.0	0.0	0.0		0	0	93071.000000	0.000000	0.000000	0	.	.	0.000000	0.000000			0	.	.	0.000000	0.000000			0	.	.	0.000000	0.000000			0	.	.	0.000000	0.000000			0	.	.	0.000000	0.000000
INDEL	C6_15	CMRGv1.00_falselyduplicatedgenes	PASS	*	QUAL	*	0.0	0.0	0.0		0	0	93071.000000	0.000000	0.000000	0	.	.	0.000000	0.000000			0	.	.	0.000000	0.000000			0	.	.	0.000000	0.000000			0	.	.	0.000000	0.000000			0	.	.	0.000000	0.000000
INDEL	C6_15	HG001_v4.2.1_CNV_CCSandONT_elliptical_outlier	ALL	*	QUAL	*	0.0	0.0	0.0		0	0	25553295.000000	0.000000	0.000000	0	.	.	0.000000	0.000000			0	.	.	0.000000	0.000000			0	.	.	0.000000	0.000000			0	.	.	0.000000	0.000000			0	.	.	0.000000	0.000000
INDEL	C6_15	HG001_v4.2.1_CNV_CCSandONT_elliptical_outlier	PASS	*	QUAL	*	0.0	0.0	0.0		0	0	25553295.000000	0.000000	0.000000	0	.	.	0.000000	0.000000			0	.	.	0.000000	0.000000			0	.	.	0.000000	0.000000			0	.	.	0.000000	0.000000			0	.	.	0.000000	0.000000
INDEL	C6_15	HG001_v4.2.1_CNV_mrcanavarIllumina_CCShighcov_ONThighcov_intersection	ALL	*	QUAL	*	0.0	0.0	0.0		0	0	8956539.000000	8035.000000	0.000000	0	.	.	0.000000	0.000000			0	.	.	0.000000	0.000000			0	.	.	0.000000	0.000000			0	.	.	0.000000	0.000000			0	.	.	0.000000	0.000000
INDEL	C6_15	HG001_v4.2.1_CNV_mrcanavarIllumina_CCShighcov_ONThighcov_intersection	PASS	*	QUAL	*	0.0	0.0	0.0		0	0	8956539.000000	8035.000000	0.000000	0	.	.	0.000000	0.000000			0	.	.	0.000000	0.000000			0	.	.	0.000000	0.000000			0	.	.	0.000000	0.000000			0	.	.	0.000000	0.000000
INDEL	C6_15	HG001_v4.2.1_CNVsandSVs	ALL	*	QUAL	*	0.0	0.0	0.0		0	0	122746566.000000	8035.000000	0.000000	0	.	.	0.000000	0.000000			0	.	.	0.000000	0.000000			0	.	.	0.000000	0.000000			0	.	.	0.000000	0.000000			0	.	.	0.000000	0.000000
INDEL	C6_15	HG001_v4.2.1_CNVsandSVs	PASS	*	QUAL	*	0.0	0.0	0.0		0	0	122746566.000000	8035.000000	0.000000	0	.	.	0.000000	0.000000			0	.	.	0.000000	0.000000			0	.	.	0.000000	0.000000			0	.	.	0.000000	0.000000			0	.	.	0.000000	0.000000
INDEL	C6_15	HG001_v4.2.1_SV_pbsv_hifiasm_dipcall_svanalyzer_slop25percent	ALL	*	QUAL	*	0.0	0.0	0.0		0	0	103949908.000000	0.000000	0.000000	0	.	.	0.000000	0.000000			0	.	.	0.000000	0.000000			0	.	.	0.000000	0.000000			0	.	.	0.000000	0.000000			0	.	.	0.000000	0.000000
INDEL	C6_15	HG001_v4.2.1_SV_pbsv_hifiasm_dipcall_svanalyzer_slop25percent	PASS	*	QUAL	*	0.0	0.0	0.0		0	0	103949908.000000	0.000000	0.000000	0	.	.	0.000000	0.000000			0	.	.	0.000000	0.000000			0	.	.	0.000000	0.000000			0	.	.	0.000000	0.000000			0	.	.	0.000000	0.000000
INDEL	C6_15	HG001_v4.2.1_comphetindel10bp_slop50	ALL	*	QUAL	*	0.0	0.0	0.0		0	0	4999831.000000	0.000000	0.000000	0	.	.	0.000000	0.000000			0	.	.	0.000000	0.000000			0	.	.	0.000000	0.000000			0	.	.	0.000000	0.000000			0	.	.	0.000000	0.000000
INDEL	C6_15	HG001_v4.2.1_comphetindel10bp_slop50	PASS	*	QUAL	*	0.0	0.0	0.0		0	0	4999831.000000	0.000000	0.000000	0	.	.	0.000000	0.000000			0	.	.	0.000000	0.000000			0	.	.	0.000000	0.000000			0	.	.	0.000000	0.000000			0	.	.	0.000000	0.000000
INDEL	C6_15	HG001_v4.2.1_comphetsnp10bp_slop50	ALL	*	QUAL	*	0.0	0.0	0.0		0	0	2598497.000000	0.000000	0.000000	0	.	.	0.000000	0.000000			0	.	.	0.000000	0.000000			0	.	.	0.000000	0.000000			0	.	.	0.000000	0.000000			0	.	.	0.000000	0.000000
INDEL	C6_15	HG001_v4.2.1_comphetsnp10bp_slop50	PASS	*	QUAL	*	0.0	0.0	0.0		0	0	2598497.000000	0.000000	0.000000	0	.	.	0.000000	0.000000			0	.	.	0.000000	0.000000			0	.	.	0.000000	0.000000			0	.	.	0.000000	0.000000			0	.	.	0.000000	0.000000
INDEL	C6_15	HG001_v4.2.1_complexandSVs	ALL	*	QUAL	*	0.0	0.0	0.0		0	0	142879407.000000	8035.000000	0.000000	0	.	.	0.000000	0.000000			0	.	.	0.000000	0.000000			0	.	.	0.000000	0.000000			0	.	.	0.000000	0.000000			0	.	.	0.000000	0.000000
INDEL	C6_15	HG001_v4.2.1_complexandSVs	PASS	*	QUAL	*	0.0	0.0	0.0		0	0	142879407.000000	8035.000000	0.000000	0	.	.	0.000000	0.000000			0	.	.	0.000000	0.000000			0	.	.	0.000000	0.000000			0	.	.	0.000000	0.000000			0	.	.	0.000000	0.000000
INDEL	C6_15	HG001_v4.2.1_complexandSVs_alldifficultregions	ALL	*	QUAL	*	0.666667	0.0	0.0	0.0	0	0	680758836.000000	35379776.000000	0.000000	3	.	.	0.000000	0.000000			2	.	.	0.000000	0.000000			1	.	.	0.000000	0.000000			0	.	.	0.000000	0.000000			0	.	.	0.000000	0.000000
INDEL	C6_15	HG001_v4.2.1_complexandSVs_alldifficultregions	PASS	*	QUAL	*	0.666667	0.0	0.0	0.0	0	0	680758836.000000	35379776.000000	0.000000	3	.	.	0.000000	0.000000			2	.	.	0.000000	0.000000			1	.	.	0.000000	0.000000			0	.	.	0.000000	0.000000			0	.	.	0.000000	0.000000
INDEL	C6_15	HG001_v4.2.1_complexindel10bp_slop50	ALL	*	QUAL	*	0.0	0.0	0.0		0	0	2165851.000000	0.000000	0.000000	0	.	.	0.000000	0.000000			0	.	.	0.000000	0.000000			0	.	.	0.000000	0.000000			0	.	.	0.000000	0.000000			0	.	.	0.000000	0.000000
INDEL	C6_15	HG001_v4.2.1_complexindel10bp_slop50	PASS	*	QUAL	*	0.0	0.0	0.0		0	0	2165851.000000	0.000000	0.000000	0	.	.	0.000000	0.000000			0	.	.	0.000000	0.000000			0	.	.	0.000000	0.000000			0	.	.	0.000000	0.000000			0	.	.	0.000000	0.000000
INDEL	C6_15	HG001_v4.2.1_inversions_slop25percent	ALL	*	QUAL	*	0.0	0.0	0.0		0	0	4271107.000000	0.000000	0.000000	0	.	.	0.000000	0.000000			0	.	.	0.000000	0.000000			0	.	.	0.000000	0.000000			0	.	.	0.000000	0.000000			0	.	.	0.000000	0.000000
INDEL	C6_15	HG001_v4.2.1_inversions_slop25percent	PASS	*	QUAL	*	0.0	0.0	0.0		0	0	4271107.000000	0.000000	0.000000	0	.	.	0.000000	0.000000			0	.	.	0.000000	0.000000			0	.	.	0.000000	0.000000			0	.	.	0.000000	0.000000			0	.	.	0.000000	0.000000
INDEL	C6_15	HG001_v4.2.1_notin_complexandSVs_alldifficultregions	ALL	*	QUAL	*	1.0	0.0	0.0	0.0	0	0	2254121575.000000	126169813.000000	0.000000	1	.	.	0.000000	0.000000			1	.	.	0.000000	0.000000			0	.	.	0.000000	0.000000			0	.	.	0.000000	0.000000			0	.	.	0.000000	0.000000
INDEL	C6_15	HG001_v4.2.1_notin_complexandSVs_alldifficultregions	PASS	*	QUAL	*	1.0	0.0	0.0	0.0	0	0	2254121575.000000	126169813.000000	0.000000	1	.	.	0.000000	0.000000			1	.	.	0.000000	0.000000			0	.	.	0.000000	0.000000			0	.	.	0.000000	0.000000			0	.	.	0.000000	0.000000
INDEL	C6_15	HG001_v4.2.1_othercomplexwithin10bp_slop50	ALL	*	QUAL	*	0.0	0.0	0.0		0	0	1498222.000000	0.000000	0.000000	0	.	.	0.000000	0.000000			0	.	.	0.000000	0.000000			0	.	.	0.000000	0.000000			0	.	.	0.000000	0.000000			0	.	.	0.000000	0.000000
INDEL	C6_15	HG001_v4.2.1_othercomplexwithin10bp_slop50	PASS	*	QUAL	*	0.0	0.0	0.0		0	0	1498222.000000	0.000000	0.000000	0	.	.	0.000000	0.000000			0	.	.	0.000000	0.000000			0	.	.	0.000000	0.000000			0	.	.	0.000000	0.000000			0	.	.	0.000000	0.000000
INDEL	C6_15	HG001_v4.2.1_snpswithin10bp_slop50	ALL	*	QUAL	*	0.0	0.0	0.0		0	0	9260320.000000	0.000000	0.000000	0	.	.	0.000000	0.000000			0	.	.	0.000000	0.000000			0	.	.	0.000000	0.000000			0	.	.	0.000000	0.000000			0	.	.	0.000000	0.000000
INDEL	C6_15	HG001_v4.2.1_snpswithin10bp_slop50	PASS	*	QUAL	*	0.0	0.0	0.0		0	0	9260320.000000	0.000000	0.000000	0	.	.	0.000000	0.000000			0	.	.	0.000000	0.000000			0	.	.	0.000000	0.000000			0	.	.	0.000000	0.000000			0	.	.	0.000000	0.000000
INDEL	C6_15	HG002_hifiasmv0.11_ComplexVar_in_TRgt100	ALL	*	QUAL	*	1.0	0.0	0.0	0.0	0	0	33207990.000000	470463.000000	0.000000	2	.	.	0.000000	0.000000			2	.	.	0.000000	0.000000			0	.	.	0.000000	0.000000			0	.	.	0.000000	0.000000			0	.	.	0.000000	0.000000
INDEL	C6_15	HG002_hifiasmv0.11_ComplexVar_in_TRgt100	PASS	*	QUAL	*	1.0	0.0	0.0	0.0	0	0	33207990.000000	470463.000000	0.000000	2	.	.	0.000000	0.000000			2	.	.	0.000000	0.000000			0	.	.	0.000000	0.000000			0	.	.	0.000000	0.000000			0	.	.	0.000000	0.000000
INDEL	C6_15	HG002_v4.2.1_CNV_CCSandONT_elliptical_outlier	ALL	*	QUAL	*	0.0	0.0	0.0		0	0	39152503.000000	0.000000	0.000000	0	.	.	0.000000	0.000000			0	.	.	0.000000	0.000000			0	.	.	0.000000	0.000000			0	.	.	0.000000	0.000000			0	.	.	0.000000	0.000000
INDEL	C6_15	HG002_v4.2.1_CNV_CCSandONT_elliptical_outlier	PASS	*	QUAL	*	0.0	0.0	0.0		0	0	39152503.000000	0.000000	0.000000	0	.	.	0.000000	0.000000			0	.	.	0.000000	0.000000			0	.	.	0.000000	0.000000			0	.	.	0.000000	0.000000			0	.	.	0.000000	0.000000
INDEL	C6_15	HG002_v4.2.1_CNV_gt2assemblycontigs_ONTCanu_ONTFlye_CCSCanu	ALL	*	QUAL	*	0.0	0.0	0.0		0	0	12794035.000000	0.000000	0.000000	0	.	.	0.000000	0.000000			0	.	.	0.000000	0.000000			0	.	.	0.000000	0.000000			0	.	.	0.000000	0.000000			0	.	.	0.000000	0.000000
INDEL	C6_15	HG002_v4.2.1_CNV_gt2assemblycontigs_ONTCanu_ONTFlye_CCSCanu	PASS	*	QUAL	*	0.0	0.0	0.0		0	0	12794035.000000	0.000000	0.000000	0	.	.	0.000000	0.000000			0	.	.	0.000000	0.000000			0	.	.	0.000000	0.000000			0	.	.	0.000000	0.000000			0	.	.	0.000000	0.000000
INDEL	C6_15	HG002_v4.2.1_CNV_mrcanavarIllumina_CCShighcov_ONThighcov_intersection	ALL	*	QUAL	*	0.0	0.0	0.0		0	0	13732774.000000	72038.000000	0.000000	0	.	.	0.000000	0.000000			0	.	.	0.000000	0.000000			0	.	.	0.000000	0.000000			0	.	.	0.000000	0.000000			0	.	.	0.000000	0.000000
INDEL	C6_15	HG002_v4.2.1_CNV_mrcanavarIllumina_CCShighcov_ONThighcov_intersection	PASS	*	QUAL	*	0.0	0.0	0.0		0	0	13732774.000000	72038.000000	0.000000	0	.	.	0.000000	0.000000			0	.	.	0.000000	0.000000			0	.	.	0.000000	0.000000			0	.	.	0.000000	0.000000			0	.	.	0.000000	0.000000
INDEL	C6_15	HG002_v4.2.1_CNVsandSVs	ALL	*	QUAL	*	1.0	0.0	0.0	0.0	0	0	90176126.000000	1322099.000000	0.000000	2	.	.	0.000000	0.000000			2	.	.	0.000000	0.000000			0	.	.	0.000000	0.000000			0	.	.	0.000000	0.000000			0	.	.	0.000000	0.000000
INDEL	C6_15	HG002_v4.2.1_CNVsandSVs	PASS	*	QUAL	*	1.0	0.0	0.0	0.0	0	0	90176126.000000	1322099.000000	0.000000	2	.	.	0.000000	0.000000			2	.	.	0.000000	0.000000			0	.	.	0.000000	0.000000			0	.	.	0.000000	0.000000			0	.	.	0.000000	0.000000
INDEL	C6_15	HG002_v4.2.1_Tier1plusTier2_v0.6.1	ALL	*	QUAL	*	1.0	0.0	0.0	0.0	0	0	32635612.000000	507425.000000	0.000000	2	.	.	0.000000	0.000000			2	.	.	0.000000	0.000000			0	.	.	0.000000	0.000000			0	.	.	0.000000	0.000000			0	.	.	0.000000	0.000000
INDEL	C6_15	HG002_v4.2.1_Tier1plusTier2_v0.6.1	PASS	*	QUAL	*	1.0	0.0	0.0	0.0	0	0	32635612.000000	507425.000000	0.000000	2	.	.	0.000000	0.000000			2	.	.	0.000000	0.000000			0	.	.	0.000000	0.000000			0	.	.	0.000000	0.000000			0	.	.	0.000000	0.000000
INDEL	C6_15	HG002_v4.2.1_Tier1plusTier2_v0.6.1_slop25percent	ALL	*	QUAL	*	1.0	0.0	0.0	0.0	0	0	48088781.000000	1268750.000000	0.000000	2	.	.	0.000000	0.000000			2	.	.	0.000000	0.000000			0	.	.	0.000000	0.000000			0	.	.	0.000000	0.000000			0	.	.	0.000000	0.000000
INDEL	C6_15	HG002_v4.2.1_Tier1plusTier2_v0.6.1_slop25percent	PASS	*	QUAL	*	1.0	0.0	0.0	0.0	0	0	48088781.000000	1268750.000000	0.000000	2	.	.	0.000000	0.000000			2	.	.	0.000000	0.000000			0	.	.	0.000000	0.000000			0	.	.	0.000000	0.000000			0	.	.	0.000000	0.000000
INDEL	C6_15	HG002_v4.2.1_comphetindel10bp_slop50	ALL	*	QUAL	*	0.0	0.0	0.0		0	0	5583186.000000	0.000000	0.000000	0	.	.	0.000000	0.000000			0	.	.	0.000000	0.000000			0	.	.	0.000000	0.000000			0	.	.	0.000000	0.000000			0	.	.	0.000000	0.000000
INDEL	C6_15	HG002_v4.2.1_comphetindel10bp_slop50	PASS	*	QUAL	*	0.0	0.0	0.0		0	0	5583186.000000	0.000000	0.000000	0	.	.	0.000000	0.000000			0	.	.	0.000000	0.000000			0	.	.	0.000000	0.000000			0	.	.	0.000000	0.000000			0	.	.	0.000000	0.000000
INDEL	C6_15	HG002_v4.2.1_comphetsnp10bp_slop50	ALL	*	QUAL	*	0.0	0.0	0.0		0	0	2839747.000000	0.000000	0.000000	0	.	.	0.000000	0.000000			0	.	.	0.000000	0.000000			0	.	.	0.000000	0.000000			0	.	.	0.000000	0.000000			0	.	.	0.000000	0.000000
INDEL	C6_15	HG002_v4.2.1_comphetsnp10bp_slop50	PASS	*	QUAL	*	0.0	0.0	0.0		0	0	2839747.000000	0.000000	0.000000	0	.	.	0.000000	0.000000			0	.	.	0.000000	0.000000			0	.	.	0.000000	0.000000			0	.	.	0.000000	0.000000			0	.	.	0.000000	0.000000
INDEL	C6_15	HG002_v4.2.1_complexandSVs	ALL	*	QUAL	*	1.0	0.0	0.0	0.0	0	0	111762949.000000	1322099.000000	0.000000	2	.	.	0.000000	0.000000			2	.	.	0.000000	0.000000			0	.	.	0.000000	0.000000			0	.	.	0.000000	0.000000			0	.	.	0.000000	0.000000
INDEL	C6_15	HG002_v4.2.1_complexandSVs	PASS	*	QUAL	*	1.0	0.0	0.0	0.0	0	0	111762949.000000	1322099.000000	0.000000	2	.	.	0.000000	0.000000			2	.	.	0.000000	0.000000			0	.	.	0.000000	0.000000			0	.	.	0.000000	0.000000			0	.	.	0.000000	0.000000
INDEL	C6_15	HG002_v4.2.1_complexandSVs_alldifficultregions	ALL	*	QUAL	*	0.666667	0.0	0.0	0.0	0	0	675622751.000000	36002894.000000	0.000000	3	.	.	0.000000	0.000000			2	.	.	0.000000	0.000000			1	.	.	0.000000	0.000000			0	.	.	0.000000	0.000000			0	.	.	0.000000	0.000000
INDEL	C6_15	HG002_v4.2.1_complexandSVs_alldifficultregions	PASS	*	QUAL	*	0.666667	0.0	0.0	0.0	0	0	675622751.000000	36002894.000000	0.000000	3	.	.	0.000000	0.000000			2	.	.	0.000000	0.000000			1	.	.	0.000000	0.000000			0	.	.	0.000000	0.000000			0	.	.	0.000000	0.000000
INDEL	C6_15	HG002_v4.2.1_complexindel10bp_slop50	ALL	*	QUAL	*	0.0	0.0	0.0		0	0	2371853.000000	0.000000	0.000000	0	.	.	0.000000	0.000000			0	.	.	0.000000	0.000000			0	.	.	0.000000	0.000000			0	.	.	0.000000	0.000000			0	.	.	0.000000	0.000000
INDEL	C6_15	HG002_v4.2.1_complexindel10bp_slop50	PASS	*	QUAL	*	0.0	0.0	0.0		0	0	2371853.000000	0.000000	0.000000	0	.	.	0.000000	0.000000			0	.	.	0.000000	0.000000			0	.	.	0.000000	0.000000			0	.	.	0.000000	0.000000			0	.	.	0.000000	0.000000
INDEL	C6_15	HG002_v4.2.1_inversions_slop25percent	ALL	*	QUAL	*	0.0	0.0	0.0		0	0	966818.000000	0.000000	0.000000	0	.	.	0.000000	0.000000			0	.	.	0.000000	0.000000			0	.	.	0.000000	0.000000			0	.	.	0.000000	0.000000			0	.	.	0.000000	0.000000
INDEL	C6_15	HG002_v4.2.1_inversions_slop25percent	PASS	*	QUAL	*	0.0	0.0	0.0		0	0	966818.000000	0.000000	0.000000	0	.	.	0.000000	0.000000			0	.	.	0.000000	0.000000			0	.	.	0.000000	0.000000			0	.	.	0.000000	0.000000			0	.	.	0.000000	0.000000
INDEL	C6_15	HG002_v4.2.1_notin_complexandSVs_alldifficultregions	ALL	*	QUAL	*	1.0	0.0	0.0	0.0	0	0	2259257660.000000	125546695.000000	0.000000	1	.	.	0.000000	0.000000			1	.	.	0.000000	0.000000			0	.	.	0.000000	0.000000			0	.	.	0.000000	0.000000			0	.	.	0.000000	0.000000
INDEL	C6_15	HG002_v4.2.1_notin_complexandSVs_alldifficultregions	PASS	*	QUAL	*	1.0	0.0	0.0	0.0	0	0	2259257660.000000	125546695.000000	0.000000	1	.	.	0.000000	0.000000			1	.	.	0.000000	0.000000			0	.	.	0.000000	0.000000			0	.	.	0.000000	0.000000			0	.	.	0.000000	0.000000
INDEL	C6_15	HG002_v4.2.1_othercomplexwithin10bp_slop50	ALL	*	QUAL	*	0.0	0.0	0.0		0	0	1618726.000000	0.000000	0.000000	0	.	.	0.000000	0.000000			0	.	.	0.000000	0.000000			0	.	.	0.000000	0.000000			0	.	.	0.000000	0.000000			0	.	.	0.000000	0.000000
INDEL	C6_15	HG002_v4.2.1_othercomplexwithin10bp_slop50	PASS	*	QUAL	*	0.0	0.0	0.0		0	0	1618726.000000	0.000000	0.000000	0	.	.	0.000000	0.000000			0	.	.	0.000000	0.000000			0	.	.	0.000000	0.000000			0	.	.	0.000000	0.000000			0	.	.	0.000000	0.000000
INDEL	C6_15	HG002_v4.2.1_snpswithin10bp_slop50	ALL	*	QUAL	*	0.0	0.0	0.0		0	0	9579557.000000	0.000000	0.000000	0	.	.	0.000000	0.000000			0	.	.	0.000000	0.000000			0	.	.	0.000000	0.000000			0	.	.	0.000000	0.000000			0	.	.	0.000000	0.000000
INDEL	C6_15	HG002_v4.2.1_snpswithin10bp_slop50	PASS	*	QUAL	*	0.0	0.0	0.0		0	0	9579557.000000	0.000000	0.000000	0	.	.	0.000000	0.000000			0	.	.	0.000000	0.000000			0	.	.	0.000000	0.000000			0	.	.	0.000000	0.000000			0	.	.	0.000000	0.000000
INDEL	C6_15	HG003_v4.2.1_CNV_CCSandONT_elliptical_outlier	ALL	*	QUAL	*	0.0	0.0	0.0		0	0	34890917.000000	0.000000	0.000000	0	.	.	0.000000	0.000000			0	.	.	0.000000	0.000000			0	.	.	0.000000	0.000000			0	.	.	0.000000	0.000000			0	.	.	0.000000	0.000000
INDEL	C6_15	HG003_v4.2.1_CNV_CCSandONT_elliptical_outlier	PASS	*	QUAL	*	0.0	0.0	0.0		0	0	34890917.000000	0.000000	0.000000	0	.	.	0.000000	0.000000			0	.	.	0.000000	0.000000			0	.	.	0.000000	0.000000			0	.	.	0.000000	0.000000			0	.	.	0.000000	0.000000
INDEL	C6_15	HG003_v4.2.1_CNV_mrcanavarIllumina_CCShighcov_ONThighcov_intersection	ALL	*	QUAL	*	0.0	0.0	0.0		0	0	8315700.000000	0.000000	0.000000	0	.	.	0.000000	0.000000			0	.	.	0.000000	0.000000			0	.	.	0.000000	0.000000			0	.	.	0.000000	0.000000			0	.	.	0.000000	0.000000
INDEL	C6_15	HG003_v4.2.1_CNV_mrcanavarIllumina_CCShighcov_ONThighcov_intersection	PASS	*	QUAL	*	0.0	0.0	0.0		0	0	8315700.000000	0.000000	0.000000	0	.	.	0.000000	0.000000			0	.	.	0.000000	0.000000			0	.	.	0.000000	0.000000			0	.	.	0.000000	0.000000			0	.	.	0.000000	0.000000
INDEL	C6_15	HG003_v4.2.1_CNVsandSVs	ALL	*	QUAL	*	1.0	0.0	0.0	0.0	0	0	112809506.000000	1447833.000000	0.000000	2	.	.	0.000000	0.000000			2	.	.	0.000000	0.000000			0	.	.	0.000000	0.000000			0	.	.	0.000000	0.000000			0	.	.	0.000000	0.000000
INDEL	C6_15	HG003_v4.2.1_CNVsandSVs	PASS	*	QUAL	*	1.0	0.0	0.0	0.0	0	0	112809506.000000	1447833.000000	0.000000	2	.	.	0.000000	0.000000			2	.	.	0.000000	0.000000			0	.	.	0.000000	0.000000			0	.	.	0.000000	0.000000			0	.	.	0.000000	0.000000
INDEL	C6_15	HG003_v4.2.1_SV_pbsv_slop25percent	ALL	*	QUAL	*	0.0	0.0	0.0		0	0	52584786.000000	375541.000000	0.000000	0	.	.	0.000000	0.000000			0	.	.	0.000000	0.000000			0	.	.	0.000000	0.000000			0	.	.	0.000000	0.000000			0	.	.	0.000000	0.000000
INDEL	C6_15	HG003_v4.2.1_SV_pbsv_slop25percent	PASS	*	QUAL	*	0.0	0.0	0.0		0	0	52584786.000000	375541.000000	0.000000	0	.	.	0.000000	0.000000			0	.	.	0.000000	0.000000			0	.	.	0.000000	0.000000			0	.	.	0.000000	0.000000			0	.	.	0.000000	0.000000
INDEL	C6_15	HG003_v4.2.1_comphetindel10bp_slop50	ALL	*	QUAL	*	0.0	0.0	0.0		0	0	4797668.000000	0.000000	0.000000	0	.	.	0.000000	0.000000			0	.	.	0.000000	0.000000			0	.	.	0.000000	0.000000			0	.	.	0.000000	0.000000			0	.	.	0.000000	0.000000
INDEL	C6_15	HG003_v4.2.1_comphetindel10bp_slop50	PASS	*	QUAL	*	0.0	0.0	0.0		0	0	4797668.000000	0.000000	0.000000	0	.	.	0.000000	0.000000			0	.	.	0.000000	0.000000			0	.	.	0.000000	0.000000			0	.	.	0.000000	0.000000			0	.	.	0.000000	0.000000
INDEL	C6_15	HG003_v4.2.1_comphetsnp10bp_slop50	ALL	*	QUAL	*	0.0	0.0	0.0		0	0	1264760.000000	0.000000	0.000000	0	.	.	0.000000	0.000000			0	.	.	0.000000	0.000000			0	.	.	0.000000	0.000000			0	.	.	0.000000	0.000000			0	.	.	0.000000	0.000000
INDEL	C6_15	HG003_v4.2.1_comphetsnp10bp_slop50	PASS	*	QUAL	*	0.0	0.0	0.0		0	0	1264760.000000	0.000000	0.000000	0	.	.	0.000000	0.000000			0	.	.	0.000000	0.000000			0	.	.	0.000000	0.000000			0	.	.	0.000000	0.000000			0	.	.	0.000000	0.000000
INDEL	C6_15	HG003_v4.2.1_complexandSVs	ALL	*	QUAL	*	1.0	0.0	0.0	0.0	0	0	133792062.000000	1447833.000000	0.000000	2	.	.	0.000000	0.000000			2	.	.	0.000000	0.000000			0	.	.	0.000000	0.000000			0	.	.	0.000000	0.000000			0	.	.	0.000000	0.000000
INDEL	C6_15	HG003_v4.2.1_complexandSVs	PASS	*	QUAL	*	1.0	0.0	0.0	0.0	0	0	133792062.000000	1447833.000000	0.000000	2	.	.	0.000000	0.000000			2	.	.	0.000000	0.000000			0	.	.	0.000000	0.000000			0	.	.	0.000000	0.000000			0	.	.	0.000000	0.000000
INDEL	C6_15	HG003_v4.2.1_complexandSVs_alldifficultregions	ALL	*	QUAL	*	0.666667	0.0	0.0	0.0	0	0	679282398.000000	36084387.000000	0.000000	3	.	.	0.000000	0.000000			2	.	.	0.000000	0.000000			1	.	.	0.000000	0.000000			0	.	.	0.000000	0.000000			0	.	.	0.000000	0.000000
INDEL	C6_15	HG003_v4.2.1_complexandSVs_alldifficultregions	PASS	*	QUAL	*	0.666667	0.0	0.0	0.0	0	0	679282398.000000	36084387.000000	0.000000	3	.	.	0.000000	0.000000			2	.	.	0.000000	0.000000			1	.	.	0.000000	0.000000			0	.	.	0.000000	0.000000			0	.	.	0.000000	0.000000
INDEL	C6_15	HG003_v4.2.1_complexindel10bp_slop50	ALL	*	QUAL	*	0.0	0.0	0.0		0	0	1575843.000000	0.000000	0.000000	0	.	.	0.000000	0.000000			0	.	.	0.000000	0.000000			0	.	.	0.000000	0.000000			0	.	.	0.000000	0.000000			0	.	.	0.000000	0.000000
INDEL	C6_15	HG003_v4.2.1_complexindel10bp_slop50	PASS	*	QUAL	*	0.0	0.0	0.0		0	0	1575843.000000	0.000000	0.000000	0	.	.	0.000000	0.000000			0	.	.	0.000000	0.000000			0	.	.	0.000000	0.000000			0	.	.	0.000000	0.000000			0	.	.	0.000000	0.000000
INDEL	C6_15	HG003_v4.2.1_notin_complexandSVs_alldifficultregions	ALL	*	QUAL	*	1.0	0.0	0.0	0.0	0	0	2255598013.000000	125465202.000000	0.000000	1	.	.	0.000000	0.000000			1	.	.	0.000000	0.000000			0	.	.	0.000000	0.000000			0	.	.	0.000000	0.000000			0	.	.	0.000000	0.000000
INDEL	C6_15	HG003_v4.2.1_notin_complexandSVs_alldifficultregions	PASS	*	QUAL	*	1.0	0.0	0.0	0.0	0	0	2255598013.000000	125465202.000000	0.000000	1	.	.	0.000000	0.000000			1	.	.	0.000000	0.000000			0	.	.	0.000000	0.000000			0	.	.	0.000000	0.000000			0	.	.	0.000000	0.000000
INDEL	C6_15	HG003_v4.2.1_othercomplexwithin10bp_slop50	ALL	*	QUAL	*	0.0	0.0	0.0		0	0	4496448.000000	0.000000	0.000000	0	.	.	0.000000	0.000000			0	.	.	0.000000	0.000000			0	.	.	0.000000	0.000000			0	.	.	0.000000	0.000000			0	.	.	0.000000	0.000000
INDEL	C6_15	HG003_v4.2.1_othercomplexwithin10bp_slop50	PASS	*	QUAL	*	0.0	0.0	0.0		0	0	4496448.000000	0.000000	0.000000	0	.	.	0.000000	0.000000			0	.	.	0.000000	0.000000			0	.	.	0.000000	0.000000			0	.	.	0.000000	0.000000			0	.	.	0.000000	0.000000
INDEL	C6_15	HG003_v4.2.1_snpswithin10bp_slop50	ALL	*	QUAL	*	0.0	0.0	0.0		0	0	9196487.000000	0.000000	0.000000	0	.	.	0.000000	0.000000			0	.	.	0.000000	0.000000			0	.	.	0.000000	0.000000			0	.	.	0.000000	0.000000			0	.	.	0.000000	0.000000
INDEL	C6_15	HG003_v4.2.1_snpswithin10bp_slop50	PASS	*	QUAL	*	0.0	0.0	0.0		0	0	9196487.000000	0.000000	0.000000	0	.	.	0.000000	0.000000			0	.	.	0.000000	0.000000			0	.	.	0.000000	0.000000			0	.	.	0.000000	0.000000			0	.	.	0.000000	0.000000
INDEL	C6_15	HG004_v4.2.1_CNV_CCSandONT_elliptical_outlier	ALL	*	QUAL	*	0.0	0.0	0.0		0	0	33808370.000000	0.000000	0.000000	0	.	.	0.000000	0.000000			0	.	.	0.000000	0.000000			0	.	.	0.000000	0.000000			0	.	.	0.000000	0.000000			0	.	.	0.000000	0.000000
INDEL	C6_15	HG004_v4.2.1_CNV_CCSandONT_elliptical_outlier	PASS	*	QUAL	*	0.0	0.0	0.0		0	0	33808370.000000	0.000000	0.000000	0	.	.	0.000000	0.000000			0	.	.	0.000000	0.000000			0	.	.	0.000000	0.000000			0	.	.	0.000000	0.000000			0	.	.	0.000000	0.000000
INDEL	C6_15	HG004_v4.2.1_CNV_mrcanavarIllumina_CCShighcov_ONThighcov_intersection	ALL	*	QUAL	*	0.0	0.0	0.0		0	0	7984544.000000	0.000000	0.000000	0	.	.	0.000000	0.000000			0	.	.	0.000000	0.000000			0	.	.	0.000000	0.000000			0	.	.	0.000000	0.000000			0	.	.	0.000000	0.000000
INDEL	C6_15	HG004_v4.2.1_CNV_mrcanavarIllumina_CCShighcov_ONThighcov_intersection	PASS	*	QUAL	*	0.0	0.0	0.0		0	0	7984544.000000	0.000000	0.000000	0	.	.	0.000000	0.000000			0	.	.	0.000000	0.000000			0	.	.	0.000000	0.000000			0	.	.	0.000000	0.000000			0	.	.	0.000000	0.000000
INDEL	C6_15	HG004_v4.2.1_CNVsandSVs	ALL	*	QUAL	*	1.0	0.0	0.0	0.0	0	0	119292915.000000	1449010.000000	0.000000	2	.	.	0.000000	0.000000			2	.	.	0.000000	0.000000			0	.	.	0.000000	0.000000			0	.	.	0.000000	0.000000			0	.	.	0.000000	0.000000
INDEL	C6_15	HG004_v4.2.1_CNVsandSVs	PASS	*	QUAL	*	1.0	0.0	0.0	0.0	0	0	119292915.000000	1449010.000000	0.000000	2	.	.	0.000000	0.000000			2	.	.	0.000000	0.000000			0	.	.	0.000000	0.000000			0	.	.	0.000000	0.000000			0	.	.	0.000000	0.000000
INDEL	C6_15	HG004_v4.2.1_SV_pbsv_slop25percent	ALL	*	QUAL	*	0.0	0.0	0.0		0	0	63060811.000000	427259.000000	0.000000	0	.	.	0.000000	0.000000			0	.	.	0.000000	0.000000			0	.	.	0.000000	0.000000			0	.	.	0.000000	0.000000			0	.	.	0.000000	0.000000
INDEL	C6_15	HG004_v4.2.1_SV_pbsv_slop25percent	PASS	*	QUAL	*	0.0	0.0	0.0		0	0	63060811.000000	427259.000000	0.000000	0	.	.	0.000000	0.000000			0	.	.	0.000000	0.000000			0	.	.	0.000000	0.000000			0	.	.	0.000000	0.000000			0	.	.	0.000000	0.000000
INDEL	C6_15	HG004_v4.2.1_comphetindel10bp_slop50	ALL	*	QUAL	*	0.0	0.0	0.0		0	0	4933578.000000	0.000000	0.000000	0	.	.	0.000000	0.000000			0	.	.	0.000000	0.000000			0	.	.	0.000000	0.000000			0	.	.	0.000000	0.000000			0	.	.	0.000000	0.000000
INDEL	C6_15	HG004_v4.2.1_comphetindel10bp_slop50	PASS	*	QUAL	*	0.0	0.0	0.0		0	0	4933578.000000	0.000000	0.000000	0	.	.	0.000000	0.000000			0	.	.	0.000000	0.000000			0	.	.	0.000000	0.000000			0	.	.	0.000000	0.000000			0	.	.	0.000000	0.000000
INDEL	C6_15	HG004_v4.2.1_comphetsnp10bp_slop50	ALL	*	QUAL	*	0.0	0.0	0.0		0	0	1201796.000000	0.000000	0.000000	0	.	.	0.000000	0.000000			0	.	.	0.000000	0.000000			0	.	.	0.000000	0.000000			0	.	.	0.000000	0.000000			0	.	.	0.000000	0.000000
INDEL	C6_15	HG004_v4.2.1_comphetsnp10bp_slop50	PASS	*	QUAL	*	0.0	0.0	0.0		0	0	1201796.000000	0.000000	0.000000	0	.	.	0.000000	0.000000			0	.	.	0.000000	0.000000			0	.	.	0.000000	0.000000			0	.	.	0.000000	0.000000			0	.	.	0.000000	0.000000
INDEL	C6_15	HG004_v4.2.1_complexandSVs	ALL	*	QUAL	*	1.0	0.0	0.0	0.0	0	0	140470365.000000	1449010.000000	0.000000	2	.	.	0.000000	0.000000			2	.	.	0.000000	0.000000			0	.	.	0.000000	0.000000			0	.	.	0.000000	0.000000			0	.	.	0.000000	0.000000
INDEL	C6_15	HG004_v4.2.1_complexandSVs	PASS	*	QUAL	*	1.0	0.0	0.0	0.0	0	0	140470365.000000	1449010.000000	0.000000	2	.	.	0.000000	0.000000			2	.	.	0.000000	0.000000			0	.	.	0.000000	0.000000			0	.	.	0.000000	0.000000			0	.	.	0.000000	0.000000
INDEL	C6_15	HG004_v4.2.1_complexandSVs_alldifficultregions	ALL	*	QUAL	*	0.666667	0.0	0.0	0.0	0	0	680680321.000000	36066753.000000	0.000000	3	.	.	0.000000	0.000000			2	.	.	0.000000	0.000000			1	.	.	0.000000	0.000000			0	.	.	0.000000	0.000000			0	.	.	0.000000	0.000000
INDEL	C6_15	HG004_v4.2.1_complexandSVs_alldifficultregions	PASS	*	QUAL	*	0.666667	0.0	0.0	0.0	0	0	680680321.000000	36066753.000000	0.000000	3	.	.	0.000000	0.000000			2	.	.	0.000000	0.000000			1	.	.	0.000000	0.000000			0	.	.	0.000000	0.000000			0	.	.	0.000000	0.000000
INDEL	C6_15	HG004_v4.2.1_complexindel10bp_slop50	ALL	*	QUAL	*	0.0	0.0	0.0		0	0	1568117.000000	0.000000	0.000000	0	.	.	0.000000	0.000000			0	.	.	0.000000	0.000000			0	.	.	0.000000	0.000000			0	.	.	0.000000	0.000000			0	.	.	0.000000	0.000000
INDEL	C6_15	HG004_v4.2.1_complexindel10bp_slop50	PASS	*	QUAL	*	0.0	0.0	0.0		0	0	1568117.000000	0.000000	0.000000	0	.	.	0.000000	0.000000			0	.	.	0.000000	0.000000			0	.	.	0.000000	0.000000			0	.	.	0.000000	0.000000			0	.	.	0.000000	0.000000
INDEL	C6_15	HG004_v4.2.1_notin_complexandSVs_alldifficultregions	ALL	*	QUAL	*	1.0	0.0	0.0	0.0	0	0	2254200090.000000	125482836.000000	0.000000	1	.	.	0.000000	0.000000			1	.	.	0.000000	0.000000			0	.	.	0.000000	0.000000			0	.	.	0.000000	0.000000			0	.	.	0.000000	0.000000
INDEL	C6_15	HG004_v4.2.1_notin_complexandSVs_alldifficultregions	PASS	*	QUAL	*	1.0	0.0	0.0	0.0	0	0	2254200090.000000	125482836.000000	0.000000	1	.	.	0.000000	0.000000			1	.	.	0.000000	0.000000			0	.	.	0.000000	0.000000			0	.	.	0.000000	0.000000			0	.	.	0.000000	0.000000
INDEL	C6_15	HG004_v4.2.1_othercomplexwithin10bp_slop50	ALL	*	QUAL	*	0.0	0.0	0.0		0	0	4697947.000000	0.000000	0.000000	0	.	.	0.000000	0.000000			0	.	.	0.000000	0.000000			0	.	.	0.000000	0.000000			0	.	.	0.000000	0.000000			0	.	.	0.000000	0.000000
INDEL	C6_15	HG004_v4.2.1_othercomplexwithin10bp_slop50	PASS	*	QUAL	*	0.0	0.0	0.0		0	0	4697947.000000	0.000000	0.000000	0	.	.	0.000000	0.000000			0	.	.	0.000000	0.000000			0	.	.	0.000000	0.000000			0	.	.	0.000000	0.000000			0	.	.	0.000000	0.000000
INDEL	C6_15	HG004_v4.2.1_snpswithin10bp_slop50	ALL	*	QUAL	*	0.0	0.0	0.0		0	0	9177943.000000	0.000000	0.000000	0	.	.	0.000000	0.000000			0	.	.	0.000000	0.000000			0	.	.	0.000000	0.000000			0	.	.	0.000000	0.000000			0	.	.	0.000000	0.000000
INDEL	C6_15	HG004_v4.2.1_snpswithin10bp_slop50	PASS	*	QUAL	*	0.0	0.0	0.0		0	0	9177943.000000	0.000000	0.000000	0	.	.	0.000000	0.000000			0	.	.	0.000000	0.000000			0	.	.	0.000000	0.000000			0	.	.	0.000000	0.000000			0	.	.	0.000000	0.000000
INDEL	C6_15	HG005_v4.2.1_CNV_CCSandONT_elliptical_outlier	ALL	*	QUAL	*	0.0	0.0	0.0		0	0	35824675.000000	0.000000	0.000000	0	.	.	0.000000	0.000000			0	.	.	0.000000	0.000000			0	.	.	0.000000	0.000000			0	.	.	0.000000	0.000000			0	.	.	0.000000	0.000000
INDEL	C6_15	HG005_v4.2.1_CNV_CCSandONT_elliptical_outlier	PASS	*	QUAL	*	0.0	0.0	0.0		0	0	35824675.000000	0.000000	0.000000	0	.	.	0.000000	0.000000			0	.	.	0.000000	0.000000			0	.	.	0.000000	0.000000			0	.	.	0.000000	0.000000			0	.	.	0.000000	0.000000
INDEL	C6_15	HG005_v4.2.1_CNV_mrcanavarIllumina_CCShighcov_ONThighcov_intersection	ALL	*	QUAL	*	0.0	0.0	0.0		0	0	9552289.000000	82630.000000	0.000000	0	.	.	0.000000	0.000000			0	.	.	0.000000	0.000000			0	.	.	0.000000	0.000000			0	.	.	0.000000	0.000000			0	.	.	0.000000	0.000000
INDEL	C6_15	HG005_v4.2.1_CNV_mrcanavarIllumina_CCShighcov_ONThighcov_intersection	PASS	*	QUAL	*	0.0	0.0	0.0		0	0	9552289.000000	82630.000000	0.000000	0	.	.	0.000000	0.000000			0	.	.	0.000000	0.000000			0	.	.	0.000000	0.000000			0	.	.	0.000000	0.000000			0	.	.	0.000000	0.000000
INDEL	C6_15	HG005_v4.2.1_CNVsandSVs	ALL	*	QUAL	*	0.0	0.0	0.0		0	0	121774956.000000	82630.000000	0.000000	0	.	.	0.000000	0.000000			0	.	.	0.000000	0.000000			0	.	.	0.000000	0.000000			0	.	.	0.000000	0.000000			0	.	.	0.000000	0.000000
INDEL	C6_15	HG005_v4.2.1_CNVsandSVs	PASS	*	QUAL	*	0.0	0.0	0.0		0	0	121774956.000000	82630.000000	0.000000	0	.	.	0.000000	0.000000			0	.	.	0.000000	0.000000			0	.	.	0.000000	0.000000			0	.	.	0.000000	0.000000			0	.	.	0.000000	0.000000
INDEL	C6_15	HG005_v4.2.1_SV_pbsv_hifiasm_dipcall_svanalyzer_slop25percent	ALL	*	QUAL	*	0.0	0.0	0.0		0	0	103088964.000000	0.000000	0.000000	0	.	.	0.000000	0.000000			0	.	.	0.000000	0.000000			0	.	.	0.000000	0.000000			0	.	.	0.000000	0.000000			0	.	.	0.000000	0.000000
INDEL	C6_15	HG005_v4.2.1_SV_pbsv_hifiasm_dipcall_svanalyzer_slop25percent	PASS	*	QUAL	*	0.0	0.0	0.0		0	0	103088964.000000	0.000000	0.000000	0	.	.	0.000000	0.000000			0	.	.	0.000000	0.000000			0	.	.	0.000000	0.000000			0	.	.	0.000000	0.000000			0	.	.	0.000000	0.000000
INDEL	C6_15	HG005_v4.2.1_comphetindel10bp_slop50	ALL	*	QUAL	*	0.0	0.0	0.0		0	0	3638866.000000	0.000000	0.000000	0	.	.	0.000000	0.000000			0	.	.	0.000000	0.000000			0	.	.	0.000000	0.000000			0	.	.	0.000000	0.000000			0	.	.	0.000000	0.000000
INDEL	C6_15	HG005_v4.2.1_comphetindel10bp_slop50	PASS	*	QUAL	*	0.0	0.0	0.0		0	0	3638866.000000	0.000000	0.000000	0	.	.	0.000000	0.000000			0	.	.	0.000000	0.000000			0	.	.	0.000000	0.000000			0	.	.	0.000000	0.000000			0	.	.	0.000000	0.000000
INDEL	C6_15	HG005_v4.2.1_comphetsnp10bp_slop50	ALL	*	QUAL	*	0.0	0.0	0.0		0	0	2607846.000000	0.000000	0.000000	0	.	.	0.000000	0.000000			0	.	.	0.000000	0.000000			0	.	.	0.000000	0.000000			0	.	.	0.000000	0.000000			0	.	.	0.000000	0.000000
INDEL	C6_15	HG005_v4.2.1_comphetsnp10bp_slop50	PASS	*	QUAL	*	0.0	0.0	0.0		0	0	2607846.000000	0.000000	0.000000	0	.	.	0.000000	0.000000			0	.	.	0.000000	0.000000			0	.	.	0.000000	0.000000			0	.	.	0.000000	0.000000			0	.	.	0.000000	0.000000
INDEL	C6_15	HG005_v4.2.1_complexandSVs	ALL	*	QUAL	*	0.0	0.0	0.0		0	0	140434315.000000	82630.000000	0.000000	0	.	.	0.000000	0.000000			0	.	.	0.000000	0.000000			0	.	.	0.000000	0.000000			0	.	.	0.000000	0.000000			0	.	.	0.000000	0.000000
INDEL	C6_15	HG005_v4.2.1_complexandSVs	PASS	*	QUAL	*	0.0	0.0	0.0		0	0	140434315.000000	82630.000000	0.000000	0	.	.	0.000000	0.000000			0	.	.	0.000000	0.000000			0	.	.	0.000000	0.000000			0	.	.	0.000000	0.000000			0	.	.	0.000000	0.000000
INDEL	C6_15	HG005_v4.2.1_complexandSVs_alldifficultregions	ALL	*	QUAL	*	0.666667	0.0	0.0	0.0	0	0	677223038.000000	35383195.000000	0.000000	3	.	.	0.000000	0.000000			2	.	.	0.000000	0.000000			1	.	.	0.000000	0.000000			0	.	.	0.000000	0.000000			0	.	.	0.000000	0.000000
INDEL	C6_15	HG005_v4.2.1_complexandSVs_alldifficultregions	PASS	*	QUAL	*	0.666667	0.0	0.0	0.0	0	0	677223038.000000	35383195.000000	0.000000	3	.	.	0.000000	0.000000			2	.	.	0.000000	0.000000			1	.	.	0.000000	0.000000			0	.	.	0.000000	0.000000			0	.	.	0.000000	0.000000
INDEL	C6_15	HG005_v4.2.1_complexindel10bp_slop50	ALL	*	QUAL	*	0.0	0.0	0.0		0	0	1990833.000000	0.000000	0.000000	0	.	.	0.000000	0.000000			0	.	.	0.000000	0.000000			0	.	.	0.000000	0.000000			0	.	.	0.000000	0.000000			0	.	.	0.000000	0.000000
INDEL	C6_15	HG005_v4.2.1_complexindel10bp_slop50	PASS	*	QUAL	*	0.0	0.0	0.0		0	0	1990833.000000	0.000000	0.000000	0	.	.	0.000000	0.000000			0	.	.	0.000000	0.000000			0	.	.	0.000000	0.000000			0	.	.	0.000000	0.000000			0	.	.	0.000000	0.000000
INDEL	C6_15	HG005_v4.2.1_inversions_slop25percent	ALL	*	QUAL	*	0.0	0.0	0.0		0	0	3333164.000000	0.000000	0.000000	0	.	.	0.000000	0.000000			0	.	.	0.000000	0.000000			0	.	.	0.000000	0.000000			0	.	.	0.000000	0.000000			0	.	.	0.000000	0.000000
INDEL	C6_15	HG005_v4.2.1_inversions_slop25percent	PASS	*	QUAL	*	0.0	0.0	0.0		0	0	3333164.000000	0.000000	0.000000	0	.	.	0.000000	0.000000			0	.	.	0.000000	0.000000			0	.	.	0.000000	0.000000			0	.	.	0.000000	0.000000			0	.	.	0.000000	0.000000
INDEL	C6_15	HG005_v4.2.1_notin_complexandSVs_alldifficultregions	ALL	*	QUAL	*	1.0	0.0	0.0	0.0	0	0	2257657373.000000	126166394.000000	0.000000	1	.	.	0.000000	0.000000			1	.	.	0.000000	0.000000			0	.	.	0.000000	0.000000			0	.	.	0.000000	0.000000			0	.	.	0.000000	0.000000
INDEL	C6_15	HG005_v4.2.1_notin_complexandSVs_alldifficultregions	PASS	*	QUAL	*	1.0	0.0	0.0	0.0	0	0	2257657373.000000	126166394.000000	0.000000	1	.	.	0.000000	0.000000			1	.	.	0.000000	0.000000			0	.	.	0.000000	0.000000			0	.	.	0.000000	0.000000			0	.	.	0.000000	0.000000
INDEL	C6_15	HG005_v4.2.1_othercomplexwithin10bp_slop50	ALL	*	QUAL	*	0.0	0.0	0.0		0	0	1460990.000000	0.000000	0.000000	0	.	.	0.000000	0.000000			0	.	.	0.000000	0.000000			0	.	.	0.000000	0.000000			0	.	.	0.000000	0.000000			0	.	.	0.000000	0.000000
INDEL	C6_15	HG005_v4.2.1_othercomplexwithin10bp_slop50	PASS	*	QUAL	*	0.0	0.0	0.0		0	0	1460990.000000	0.000000	0.000000	0	.	.	0.000000	0.000000			0	.	.	0.000000	0.000000			0	.	.	0.000000	0.000000			0	.	.	0.000000	0.000000			0	.	.	0.000000	0.000000
INDEL	C6_15	HG005_v4.2.1_snpswithin10bp_slop50	ALL	*	QUAL	*	0.0	0.0	0.0		0	0	9375134.000000	0.000000	0.000000	0	.	.	0.000000	0.000000			0	.	.	0.000000	0.000000			0	.	.	0.000000	0.000000			0	.	.	0.000000	0.000000			0	.	.	0.000000	0.000000
INDEL	C6_15	HG005_v4.2.1_snpswithin10bp_slop50	PASS	*	QUAL	*	0.0	0.0	0.0		0	0	9375134.000000	0.000000	0.000000	0	.	.	0.000000	0.000000			0	.	.	0.000000	0.000000			0	.	.	0.000000	0.000000			0	.	.	0.000000	0.000000			0	.	.	0.000000	0.000000
INDEL	C6_15	HG006_v4.2.1_CNV_CCSandONT_elliptical_outlier	ALL	*	QUAL	*	0.0	0.0	0.0		0	0	23202631.000000	0.000000	0.000000	0	.	.	0.000000	0.000000			0	.	.	0.000000	0.000000			0	.	.	0.000000	0.000000			0	.	.	0.000000	0.000000			0	.	.	0.000000	0.000000
INDEL	C6_15	HG006_v4.2.1_CNV_CCSandONT_elliptical_outlier	PASS	*	QUAL	*	0.0	0.0	0.0		0	0	23202631.000000	0.000000	0.000000	0	.	.	0.000000	0.000000			0	.	.	0.000000	0.000000			0	.	.	0.000000	0.000000			0	.	.	0.000000	0.000000			0	.	.	0.000000	0.000000
INDEL	C6_15	HG006_v4.2.1_CNV_mrcanavarIllumina_CCShighcov_ONThighcov_intersection	ALL	*	QUAL	*	0.0	0.0	0.0		0	0	7463983.000000	63987.000000	0.000000	0	.	.	0.000000	0.000000			0	.	.	0.000000	0.000000			0	.	.	0.000000	0.000000			0	.	.	0.000000	0.000000			0	.	.	0.000000	0.000000
INDEL	C6_15	HG006_v4.2.1_CNV_mrcanavarIllumina_CCShighcov_ONThighcov_intersection	PASS	*	QUAL	*	0.0	0.0	0.0		0	0	7463983.000000	63987.000000	0.000000	0	.	.	0.000000	0.000000			0	.	.	0.000000	0.000000			0	.	.	0.000000	0.000000			0	.	.	0.000000	0.000000			0	.	.	0.000000	0.000000
INDEL	C6_15	HG006_v4.2.1_CNVsandSVs	ALL	*	QUAL	*	0.0	0.0	0.0		0	0	119792009.000000	269343.000000	0.000000	0	.	.	0.000000	0.000000			0	.	.	0.000000	0.000000			0	.	.	0.000000	0.000000			0	.	.	0.000000	0.000000			0	.	.	0.000000	0.000000
INDEL	C6_15	HG006_v4.2.1_CNVsandSVs	PASS	*	QUAL	*	0.0	0.0	0.0		0	0	119792009.000000	269343.000000	0.000000	0	.	.	0.000000	0.000000			0	.	.	0.000000	0.000000			0	.	.	0.000000	0.000000			0	.	.	0.000000	0.000000			0	.	.	0.000000	0.000000
INDEL	C6_15	HG006_v4.2.1_SV_pbsv_slop25percent	ALL	*	QUAL	*	0.0	0.0	0.0		0	0	42782927.000000	206629.000000	0.000000	0	.	.	0.000000	0.000000			0	.	.	0.000000	0.000000			0	.	.	0.000000	0.000000			0	.	.	0.000000	0.000000			0	.	.	0.000000	0.000000
INDEL	C6_15	HG006_v4.2.1_SV_pbsv_slop25percent	PASS	*	QUAL	*	0.0	0.0	0.0		0	0	42782927.000000	206629.000000	0.000000	0	.	.	0.000000	0.000000			0	.	.	0.000000	0.000000			0	.	.	0.000000	0.000000			0	.	.	0.000000	0.000000			0	.	.	0.000000	0.000000
INDEL	C6_15	HG006_v4.2.1_comphetindel10bp_slop50	ALL	*	QUAL	*	0.0	0.0	0.0		0	0	3238146.000000	0.000000	0.000000	0	.	.	0.000000	0.000000			0	.	.	0.000000	0.000000			0	.	.	0.000000	0.000000			0	.	.	0.000000	0.000000			0	.	.	0.000000	0.000000
INDEL	C6_15	HG006_v4.2.1_comphetindel10bp_slop50	PASS	*	QUAL	*	0.0	0.0	0.0		0	0	3238146.000000	0.000000	0.000000	0	.	.	0.000000	0.000000			0	.	.	0.000000	0.000000			0	.	.	0.000000	0.000000			0	.	.	0.000000	0.000000			0	.	.	0.000000	0.000000
INDEL	C6_15	HG006_v4.2.1_comphetsnp10bp_slop50	ALL	*	QUAL	*	0.0	0.0	0.0		0	0	1503654.000000	0.000000	0.000000	0	.	.	0.000000	0.000000			0	.	.	0.000000	0.000000			0	.	.	0.000000	0.000000			0	.	.	0.000000	0.000000			0	.	.	0.000000	0.000000
INDEL	C6_15	HG006_v4.2.1_comphetsnp10bp_slop50	PASS	*	QUAL	*	0.0	0.0	0.0		0	0	1503654.000000	0.000000	0.000000	0	.	.	0.000000	0.000000			0	.	.	0.000000	0.000000			0	.	.	0.000000	0.000000			0	.	.	0.000000	0.000000			0	.	.	0.000000	0.000000
INDEL	C6_15	HG006_v4.2.1_complexandSVs	ALL	*	QUAL	*	0.0	0.0	0.0		0	0	137668662.000000	269343.000000	0.000000	0	.	.	0.000000	0.000000			0	.	.	0.000000	0.000000			0	.	.	0.000000	0.000000			0	.	.	0.000000	0.000000			0	.	.	0.000000	0.000000
INDEL	C6_15	HG006_v4.2.1_complexandSVs	PASS	*	QUAL	*	0.0	0.0	0.0		0	0	137668662.000000	269343.000000	0.000000	0	.	.	0.000000	0.000000			0	.	.	0.000000	0.000000			0	.	.	0.000000	0.000000			0	.	.	0.000000	0.000000			0	.	.	0.000000	0.000000
INDEL	C6_15	HG006_v4.2.1_complexandSVs_alldifficultregions	ALL	*	QUAL	*	0.666667	0.0	0.0	0.0	0	0	676756760.000000	35494480.000000	0.000000	3	.	.	0.000000	0.000000			2	.	.	0.000000	0.000000			1	.	.	0.000000	0.000000			0	.	.	0.000000	0.000000			0	.	.	0.000000	0.000000
INDEL	C6_15	HG006_v4.2.1_complexandSVs_alldifficultregions	PASS	*	QUAL	*	0.666667	0.0	0.0	0.0	0	0	676756760.000000	35494480.000000	0.000000	3	.	.	0.000000	0.000000			2	.	.	0.000000	0.000000			1	.	.	0.000000	0.000000			0	.	.	0.000000	0.000000			0	.	.	0.000000	0.000000
INDEL	C6_15	HG006_v4.2.1_complexindel10bp_slop50	ALL	*	QUAL	*	0.0	0.0	0.0		0	0	1273348.000000	0.000000	0.000000	0	.	.	0.000000	0.000000			0	.	.	0.000000	0.000000			0	.	.	0.000000	0.000000			0	.	.	0.000000	0.000000			0	.	.	0.000000	0.000000
INDEL	C6_15	HG006_v4.2.1_complexindel10bp_slop50	PASS	*	QUAL	*	0.0	0.0	0.0		0	0	1273348.000000	0.000000	0.000000	0	.	.	0.000000	0.000000			0	.	.	0.000000	0.000000			0	.	.	0.000000	0.000000			0	.	.	0.000000	0.000000			0	.	.	0.000000	0.000000
INDEL	C6_15	HG006_v4.2.1_notin_complexandSVs_alldifficultregions	ALL	*	QUAL	*	1.0	0.0	0.0	0.0	0	0	2258123651.000000	126055109.000000	0.000000	1	.	.	0.000000	0.000000			1	.	.	0.000000	0.000000			0	.	.	0.000000	0.000000			0	.	.	0.000000	0.000000			0	.	.	0.000000	0.000000
INDEL	C6_15	HG006_v4.2.1_notin_complexandSVs_alldifficultregions	PASS	*	QUAL	*	1.0	0.0	0.0	0.0	0	0	2258123651.000000	126055109.000000	0.000000	1	.	.	0.000000	0.000000			1	.	.	0.000000	0.000000			0	.	.	0.000000	0.000000			0	.	.	0.000000	0.000000			0	.	.	0.000000	0.000000
INDEL	C6_15	HG006_v4.2.1_othercomplexwithin10bp_slop50	ALL	*	QUAL	*	0.0	0.0	0.0		0	0	3120298.000000	0.000000	0.000000	0	.	.	0.000000	0.000000			0	.	.	0.000000	0.000000			0	.	.	0.000000	0.000000			0	.	.	0.000000	0.000000			0	.	.	0.000000	0.000000
INDEL	C6_15	HG006_v4.2.1_othercomplexwithin10bp_slop50	PASS	*	QUAL	*	0.0	0.0	0.0		0	0	3120298.000000	0.000000	0.000000	0	.	.	0.000000	0.000000			0	.	.	0.000000	0.000000			0	.	.	0.000000	0.000000			0	.	.	0.000000	0.000000			0	.	.	0.000000	0.000000
INDEL	C6_15	HG006_v4.2.1_snpswithin10bp_slop50	ALL	*	QUAL	*	0.0	0.0	0.0		0	0	9065524.000000	0.000000	0.000000	0	.	.	0.000000	0.000000			0	.	.	0.000000	0.000000			0	.	.	0.000000	0.000000			0	.	.	0.000000	0.000000			0	.	.	0.000000	0.000000
INDEL	C6_15	HG006_v4.2.1_snpswithin10bp_slop50	PASS	*	QUAL	*	0.0	0.0	0.0		0	0	9065524.000000	0.000000	0.000000	0	.	.	0.000000	0.000000			0	.	.	0.000000	0.000000			0	.	.	0.000000	0.000000			0	.	.	0.000000	0.000000			0	.	.	0.000000	0.000000
INDEL	C6_15	HG007_v4.2.1_CNV_CCSandONT_elliptical_outlier	ALL	*	QUAL	*	0.0	0.0	0.0		0	0	27533272.000000	0.000000	0.000000	0	.	.	0.000000	0.000000			0	.	.	0.000000	0.000000			0	.	.	0.000000	0.000000			0	.	.	0.000000	0.000000			0	.	.	0.000000	0.000000
INDEL	C6_15	HG007_v4.2.1_CNV_CCSandONT_elliptical_outlier	PASS	*	QUAL	*	0.0	0.0	0.0		0	0	27533272.000000	0.000000	0.000000	0	.	.	0.000000	0.000000			0	.	.	0.000000	0.000000			0	.	.	0.000000	0.000000			0	.	.	0.000000	0.000000			0	.	.	0.000000	0.000000
INDEL	C6_15	HG007_v4.2.1_CNV_mrcanavarIllumina_CCShighcov_ONThighcov_intersection	ALL	*	QUAL	*	0.0	0.0	0.0		0	0	9175295.000000	15971.000000	0.000000	0	.	.	0.000000	0.000000			0	.	.	0.000000	0.000000			0	.	.	0.000000	0.000000			0	.	.	0.000000	0.000000			0	.	.	0.000000	0.000000
INDEL	C6_15	HG007_v4.2.1_CNV_mrcanavarIllumina_CCShighcov_ONThighcov_intersection	PASS	*	QUAL	*	0.0	0.0	0.0		0	0	9175295.000000	15971.000000	0.000000	0	.	.	0.000000	0.000000			0	.	.	0.000000	0.000000			0	.	.	0.000000	0.000000			0	.	.	0.000000	0.000000			0	.	.	0.000000	0.000000
INDEL	C6_15	HG007_v4.2.1_CNVsandSVs	ALL	*	QUAL	*	0.0	0.0	0.0		0	0	119992629.000000	378714.000000	0.000000	0	.	.	0.000000	0.000000			0	.	.	0.000000	0.000000			0	.	.	0.000000	0.000000			0	.	.	0.000000	0.000000			0	.	.	0.000000	0.000000
INDEL	C6_15	HG007_v4.2.1_CNVsandSVs	PASS	*	QUAL	*	0.0	0.0	0.0		0	0	119992629.000000	378714.000000	0.000000	0	.	.	0.000000	0.000000			0	.	.	0.000000	0.000000			0	.	.	0.000000	0.000000			0	.	.	0.000000	0.000000			0	.	.	0.000000	0.000000
INDEL	C6_15	HG007_v4.2.1_SV_pbsv_slop25percent	ALL	*	QUAL	*	0.0	0.0	0.0		0	0	39568475.000000	365184.000000	0.000000	0	.	.	0.000000	0.000000			0	.	.	0.000000	0.000000			0	.	.	0.000000	0.000000			0	.	.	0.000000	0.000000			0	.	.	0.000000	0.000000
INDEL	C6_15	HG007_v4.2.1_SV_pbsv_slop25percent	PASS	*	QUAL	*	0.0	0.0	0.0		0	0	39568475.000000	365184.000000	0.000000	0	.	.	0.000000	0.000000			0	.	.	0.000000	0.000000			0	.	.	0.000000	0.000000			0	.	.	0.000000	0.000000			0	.	.	0.000000	0.000000
INDEL	C6_15	HG007_v4.2.1_comphetindel10bp_slop50	ALL	*	QUAL	*	0.0	0.0	0.0		0	0	3270557.000000	0.000000	0.000000	0	.	.	0.000000	0.000000			0	.	.	0.000000	0.000000			0	.	.	0.000000	0.000000			0	.	.	0.000000	0.000000			0	.	.	0.000000	0.000000
INDEL	C6_15	HG007_v4.2.1_comphetindel10bp_slop50	PASS	*	QUAL	*	0.0	0.0	0.0		0	0	3270557.000000	0.000000	0.000000	0	.	.	0.000000	0.000000			0	.	.	0.000000	0.000000			0	.	.	0.000000	0.000000			0	.	.	0.000000	0.000000			0	.	.	0.000000	0.000000
INDEL	C6_15	HG007_v4.2.1_comphetsnp10bp_slop50	ALL	*	QUAL	*	0.0	0.0	0.0		0	0	1464517.000000	0.000000	0.000000	0	.	.	0.000000	0.000000			0	.	.	0.000000	0.000000			0	.	.	0.000000	0.000000			0	.	.	0.000000	0.000000			0	.	.	0.000000	0.000000
INDEL	C6_15	HG007_v4.2.1_comphetsnp10bp_slop50	PASS	*	QUAL	*	0.0	0.0	0.0		0	0	1464517.000000	0.000000	0.000000	0	.	.	0.000000	0.000000			0	.	.	0.000000	0.000000			0	.	.	0.000000	0.000000			0	.	.	0.000000	0.000000			0	.	.	0.000000	0.000000
INDEL	C6_15	HG007_v4.2.1_complexandSVs	ALL	*	QUAL	*	0.0	0.0	0.0		0	0	138031434.000000	378714.000000	0.000000	0	.	.	0.000000	0.000000			0	.	.	0.000000	0.000000			0	.	.	0.000000	0.000000			0	.	.	0.000000	0.000000			0	.	.	0.000000	0.000000
INDEL	C6_15	HG007_v4.2.1_complexandSVs	PASS	*	QUAL	*	0.0	0.0	0.0		0	0	138031434.000000	378714.000000	0.000000	0	.	.	0.000000	0.000000			0	.	.	0.000000	0.000000			0	.	.	0.000000	0.000000			0	.	.	0.000000	0.000000			0	.	.	0.000000	0.000000
INDEL	C6_15	HG007_v4.2.1_complexandSVs_alldifficultregions	ALL	*	QUAL	*	0.666667	0.0	0.0	0.0	0	0	675428877.000000	35599070.000000	0.000000	3	.	.	0.000000	0.000000			2	.	.	0.000000	0.000000			1	.	.	0.000000	0.000000			0	.	.	0.000000	0.000000			0	.	.	0.000000	0.000000
INDEL	C6_15	HG007_v4.2.1_complexandSVs_alldifficultregions	PASS	*	QUAL	*	0.666667	0.0	0.0	0.0	0	0	675428877.000000	35599070.000000	0.000000	3	.	.	0.000000	0.000000			2	.	.	0.000000	0.000000			1	.	.	0.000000	0.000000			0	.	.	0.000000	0.000000			0	.	.	0.000000	0.000000
INDEL	C6_15	HG007_v4.2.1_complexindel10bp_slop50	ALL	*	QUAL	*	0.0	0.0	0.0		0	0	1289786.000000	0.000000	0.000000	0	.	.	0.000000	0.000000			0	.	.	0.000000	0.000000			0	.	.	0.000000	0.000000			0	.	.	0.000000	0.000000			0	.	.	0.000000	0.000000
INDEL	C6_15	HG007_v4.2.1_complexindel10bp_slop50	PASS	*	QUAL	*	0.0	0.0	0.0		0	0	1289786.000000	0.000000	0.000000	0	.	.	0.000000	0.000000			0	.	.	0.000000	0.000000			0	.	.	0.000000	0.000000			0	.	.	0.000000	0.000000			0	.	.	0.000000	0.000000
INDEL	C6_15	HG007_v4.2.1_notin_complexandSVs_alldifficultregions	ALL	*	QUAL	*	1.0	0.0	0.0	0.0	0	0	2259451534.000000	125950519.000000	0.000000	1	.	.	0.000000	0.000000			1	.	.	0.000000	0.000000			0	.	.	0.000000	0.000000			0	.	.	0.000000	0.000000			0	.	.	0.000000	0.000000
INDEL	C6_15	HG007_v4.2.1_notin_complexandSVs_alldifficultregions	PASS	*	QUAL	*	1.0	0.0	0.0	0.0	0	0	2259451534.000000	125950519.000000	0.000000	1	.	.	0.000000	0.000000			1	.	.	0.000000	0.000000			0	.	.	0.000000	0.000000			0	.	.	0.000000	0.000000			0	.	.	0.000000	0.000000
INDEL	C6_15	HG007_v4.2.1_othercomplexwithin10bp_slop50	ALL	*	QUAL	*	0.0	0.0	0.0		0	0	3185802.000000	0.000000	0.000000	0	.	.	0.000000	0.000000			0	.	.	0.000000	0.000000			0	.	.	0.000000	0.000000			0	.	.	0.000000	0.000000			0	.	.	0.000000	0.000000
INDEL	C6_15	HG007_v4.2.1_othercomplexwithin10bp_slop50	PASS	*	QUAL	*	0.0	0.0	0.0		0	0	3185802.000000	0.000000	0.000000	0	.	.	0.000000	0.000000			0	.	.	0.000000	0.000000			0	.	.	0.000000	0.000000			0	.	.	0.000000	0.000000			0	.	.	0.000000	0.000000
INDEL	C6_15	HG007_v4.2.1_snpswithin10bp_slop50	ALL	*	QUAL	*	0.0	0.0	0.0		0	0	9101811.000000	0.000000	0.000000	0	.	.	0.000000	0.000000			0	.	.	0.000000	0.000000			0	.	.	0.000000	0.000000			0	.	.	0.000000	0.000000			0	.	.	0.000000	0.000000
INDEL	C6_15	HG007_v4.2.1_snpswithin10bp_slop50	PASS	*	QUAL	*	0.0	0.0	0.0		0	0	9101811.000000	0.000000	0.000000	0	.	.	0.000000	0.000000			0	.	.	0.000000	0.000000			0	.	.	0.000000	0.000000			0	.	.	0.000000	0.000000			0	.	.	0.000000	0.000000
INDEL	C6_15	KIR	ALL	*	QUAL	*	0.0	0.0	0.0		0	0	155043.000000	0.000000	0.000000	0	.	.	0.000000	0.000000			0	.	.	0.000000	0.000000			0	.	.	0.000000	0.000000			0	.	.	0.000000	0.000000			0	.	.	0.000000	0.000000
INDEL	C6_15	KIR	PASS	*	QUAL	*	0.0	0.0	0.0		0	0	155043.000000	0.000000	0.000000	0	.	.	0.000000	0.000000			0	.	.	0.000000	0.000000			0	.	.	0.000000	0.000000			0	.	.	0.000000	0.000000			0	.	.	0.000000	0.000000
INDEL	C6_15	L1H_gt500	ALL	*	QUAL	*	0.0	0.0	0.0		0	0	3288114.000000	337364.000000	0.000000	0	.	.	0.000000	0.000000			0	.	.	0.000000	0.000000			0	.	.	0.000000	0.000000			0	.	.	0.000000	0.000000			0	.	.	0.000000	0.000000
INDEL	C6_15	L1H_gt500	PASS	*	QUAL	*	0.0	0.0	0.0		0	0	3288114.000000	337364.000000	0.000000	0	.	.	0.000000	0.000000			0	.	.	0.000000	0.000000			0	.	.	0.000000	0.000000			0	.	.	0.000000	0.000000			0	.	.	0.000000	0.000000
INDEL	C6_15	LD_discordant_haplotypes_slop5bp	ALL	*	QUAL	*	0.0	0.0	0.0		0	0	10867226.000000	0.000000	0.000000	0	.	.	0.000000	0.000000			0	.	.	0.000000	0.000000			0	.	.	0.000000	0.000000			0	.	.	0.000000	0.000000			0	.	.	0.000000	0.000000
INDEL	C6_15	LD_discordant_haplotypes_slop5bp	PASS	*	QUAL	*	0.0	0.0	0.0		0	0	10867226.000000	0.000000	0.000000	0	.	.	0.000000	0.000000			0	.	.	0.000000	0.000000			0	.	.	0.000000	0.000000			0	.	.	0.000000	0.000000			0	.	.	0.000000	0.000000
INDEL	C6_15	MHC	ALL	*	QUAL	*	0.0	0.0	0.0		0	0	4970557.000000	0.000000	0.000000	0	.	.	0.000000	0.000000			0	.	.	0.000000	0.000000			0	.	.	0.000000	0.000000			0	.	.	0.000000	0.000000			0	.	.	0.000000	0.000000
INDEL	C6_15	MHC	PASS	*	QUAL	*	0.0	0.0	0.0		0	0	4970557.000000	0.000000	0.000000	0	.	.	0.000000	0.000000			0	.	.	0.000000	0.000000			0	.	.	0.000000	0.000000			0	.	.	0.000000	0.000000			0	.	.	0.000000	0.000000
INDEL	C6_15	SimpleRepeat_diTR_10to49_slop5	ALL	*	QUAL	*	0.0	0.0	0.0		0	0	14126406.000000	812003.000000	0.000000	0	.	.	0.000000	0.000000			0	.	.	0.000000	0.000000			0	.	.	0.000000	0.000000			0	.	.	0.000000	0.000000			0	.	.	0.000000	0.000000
INDEL	C6_15	SimpleRepeat_diTR_10to49_slop5	PASS	*	QUAL	*	0.0	0.0	0.0		0	0	14126406.000000	812003.000000	0.000000	0	.	.	0.000000	0.000000			0	.	.	0.000000	0.000000			0	.	.	0.000000	0.000000			0	.	.	0.000000	0.000000			0	.	.	0.000000	0.000000
INDEL	C6_15	SimpleRepeat_diTR_50to149_slop5	ALL	*	QUAL	*	0.0	0.0	0.0		0	0	312887.000000	17527.000000	0.000000	0	.	.	0.000000	0.000000			0	.	.	0.000000	0.000000			0	.	.	0.000000	0.000000			0	.	.	0.000000	0.000000			0	.	.	0.000000	0.000000
INDEL	C6_15	SimpleRepeat_diTR_50to149_slop5	PASS	*	QUAL	*	0.0	0.0	0.0		0	0	312887.000000	17527.000000	0.000000	0	.	.	0.000000	0.000000			0	.	.	0.000000	0.000000			0	.	.	0.000000	0.000000			0	.	.	0.000000	0.000000			0	.	.	0.000000	0.000000
INDEL	C6_15	SimpleRepeat_diTR_ge150_slop5	ALL	*	QUAL	*	0.0	0.0	0.0		0	0	1294.000000	0.000000	0.000000	0	.	.	0.000000	0.000000			0	.	.	0.000000	0.000000			0	.	.	0.000000	0.000000			0	.	.	0.000000	0.000000			0	.	.	0.000000	0.000000
INDEL	C6_15	SimpleRepeat_diTR_ge150_slop5	PASS	*	QUAL	*	0.0	0.0	0.0		0	0	1294.000000	0.000000	0.000000	0	.	.	0.000000	0.000000			0	.	.	0.000000	0.000000			0	.	.	0.000000	0.000000			0	.	.	0.000000	0.000000			0	.	.	0.000000	0.000000
INDEL	C6_15	SimpleRepeat_homopolymer_4to6_AT_slop5	ALL	*	QUAL	*	1.0	0.0	0.0	0.0	0	0	620274261.000000	36564301.000000	0.000000	1	.	.	0.000000	0.000000			1	.	.	0.000000	0.000000			0	.	.	0.000000	0.000000			0	.	.	0.000000	0.000000			0	.	.	0.000000	0.000000
INDEL	C6_15	SimpleRepeat_homopolymer_4to6_AT_slop5	PASS	*	QUAL	*	1.0	0.0	0.0	0.0	0	0	620274261.000000	36564301.000000	0.000000	1	.	.	0.000000	0.000000			1	.	.	0.000000	0.000000			0	.	.	0.000000	0.000000			0	.	.	0.000000	0.000000			0	.	.	0.000000	0.000000
INDEL	C6_15	SimpleRepeat_homopolymer_4to6_GC_slop5	ALL	*	QUAL	*	0.0	0.0	0.0		0	0	186737442.000000	9137238.000000	0.000000	0	.	.	0.000000	0.000000			0	.	.	0.000000	0.000000			0	.	.	0.000000	0.000000			0	.	.	0.000000	0.000000			0	.	.	0.000000	0.000000
INDEL	C6_15	SimpleRepeat_homopolymer_4to6_GC_slop5	PASS	*	QUAL	*	0.0	0.0	0.0		0	0	186737442.000000	9137238.000000	0.000000	0	.	.	0.000000	0.000000			0	.	.	0.000000	0.000000			0	.	.	0.000000	0.000000			0	.	.	0.000000	0.000000			0	.	.	0.000000	0.000000
INDEL	C6_15	SimpleRepeat_homopolymer_4to6_slop5	ALL	*	QUAL	*	1.0	0.0	0.0	0.0	0	0	789111519.000000	44658231.000000	0.000000	1	.	.	0.000000	0.000000			1	.	.	0.000000	0.000000			0	.	.	0.000000	0.000000			0	.	.	0.000000	0.000000			0	.	.	0.000000	0.000000
INDEL	C6_15	SimpleRepeat_homopolymer_4to6_slop5	PASS	*	QUAL	*	1.0	0.0	0.0	0.0	0	0	789111519.000000	44658231.000000	0.000000	1	.	.	0.000000	0.000000			1	.	.	0.000000	0.000000			0	.	.	0.000000	0.000000			0	.	.	0.000000	0.000000			0	.	.	0.000000	0.000000
INDEL	C6_15	SimpleRepeat_homopolymer_7to11_AT_slop5	ALL	*	QUAL	*	0.0	0.0	0.0		0	0	48048065.000000	2750171.000000	0.000000	0	.	.	0.000000	0.000000			0	.	.	0.000000	0.000000			0	.	.	0.000000	0.000000			0	.	.	0.000000	0.000000			0	.	.	0.000000	0.000000
INDEL	C6_15	SimpleRepeat_homopolymer_7to11_AT_slop5	PASS	*	QUAL	*	0.0	0.0	0.0		0	0	48048065.000000	2750171.000000	0.000000	0	.	.	0.000000	0.000000			0	.	.	0.000000	0.000000			0	.	.	0.000000	0.000000			0	.	.	0.000000	0.000000			0	.	.	0.000000	0.000000
INDEL	C6_15	SimpleRepeat_homopolymer_7to11_GC_slop5	ALL	*	QUAL	*	0.0	0.0	0.0		0	0	1796827.000000	82939.000000	0.000000	0	.	.	0.000000	0.000000			0	.	.	0.000000	0.000000			0	.	.	0.000000	0.000000			0	.	.	0.000000	0.000000			0	.	.	0.000000	0.000000
INDEL	C6_15	SimpleRepeat_homopolymer_7to11_GC_slop5	PASS	*	QUAL	*	0.0	0.0	0.0		0	0	1796827.000000	82939.000000	0.000000	0	.	.	0.000000	0.000000			0	.	.	0.000000	0.000000			0	.	.	0.000000	0.000000			0	.	.	0.000000	0.000000			0	.	.	0.000000	0.000000
INDEL	C6_15	SimpleRepeat_homopolymer_7to11_slop5	ALL	*	QUAL	*	0.0	0.0	0.0		0	0	49788855.000000	2830071.000000	0.000000	0	.	.	0.000000	0.000000			0	.	.	0.000000	0.000000			0	.	.	0.000000	0.000000			0	.	.	0.000000	0.000000			0	.	.	0.000000	0.000000
INDEL	C6_15	SimpleRepeat_homopolymer_7to11_slop5	PASS	*	QUAL	*	0.0	0.0	0.0		0	0	49788855.000000	2830071.000000	0.000000	0	.	.	0.000000	0.000000			0	.	.	0.000000	0.000000			0	.	.	0.000000	0.000000			0	.	.	0.000000	0.000000			0	.	.	0.000000	0.000000
INDEL	C6_15	SimpleRepeat_homopolymer_ge12_AT_slop5	ALL	*	QUAL	*	0.0	0.0	0.0		0	0	18264661.000000	780727.000000	0.000000	1	.	.	0.000000	0.000000			0	.	.	0.000000	0.000000			1	.	.	0.000000	0.000000			0	.	.	0.000000	0.000000			0	.	.	0.000000	0.000000
INDEL	C6_15	SimpleRepeat_homopolymer_ge12_AT_slop5	PASS	*	QUAL	*	0.0	0.0	0.0		0	0	18264661.000000	780727.000000	0.000000	1	.	.	0.000000	0.000000			0	.	.	0.000000	0.000000			1	.	.	0.000000	0.000000			0	.	.	0.000000	0.000000			0	.	.	0.000000	0.000000
INDEL	C6_15	SimpleRepeat_homopolymer_ge12_GC_slop5	ALL	*	QUAL	*	0.0	0.0	0.0		0	0	80541.000000	2154.000000	0.000000	0	.	.	0.000000	0.000000			0	.	.	0.000000	0.000000			0	.	.	0.000000	0.000000			0	.	.	0.000000	0.000000			0	.	.	0.000000	0.000000
INDEL	C6_15	SimpleRepeat_homopolymer_ge12_GC_slop5	PASS	*	QUAL	*	0.0	0.0	0.0		0	0	80541.000000	2154.000000	0.000000	0	.	.	0.000000	0.000000			0	.	.	0.000000	0.000000			0	.	.	0.000000	0.000000			0	.	.	0.000000	0.000000			0	.	.	0.000000	0.000000
INDEL	C6_15	SimpleRepeat_homopolymer_ge12_slop5	ALL	*	QUAL	*	0.0	0.0	0.0		0	0	18344341.000000	782859.000000	0.000000	1	.	.	0.000000	0.000000			0	.	.	0.000000	0.000000			1	.	.	0.000000	0.000000			0	.	.	0.000000	0.000000			0	.	.	0.000000	0.000000
INDEL	C6_15	SimpleRepeat_homopolymer_ge12_slop5	PASS	*	QUAL	*	0.0	0.0	0.0		0	0	18344341.000000	782859.000000	0.000000	1	.	.	0.000000	0.000000			0	.	.	0.000000	0.000000			1	.	.	0.000000	0.000000			0	.	.	0.000000	0.000000			0	.	.	0.000000	0.000000
INDEL	C6_15	SimpleRepeat_homopolymer_ge21_AT_slop5	ALL	*	QUAL	*	0.0	0.0	0.0		0	0	5037067.000000	173503.000000	0.000000	1	.	.	0.000000	0.000000			0	.	.	0.000000	0.000000			1	.	.	0.000000	0.000000			0	.	.	0.000000	0.000000			0	.	.	0.000000	0.000000
INDEL	C6_15	SimpleRepeat_homopolymer_ge21_AT_slop5	PASS	*	QUAL	*	0.0	0.0	0.0		0	0	5037067.000000	173503.000000	0.000000	1	.	.	0.000000	0.000000			0	.	.	0.000000	0.000000			1	.	.	0.000000	0.000000			0	.	.	0.000000	0.000000			0	.	.	0.000000	0.000000
INDEL	C6_15	SimpleRepeat_homopolymer_ge21_GC_slop5	ALL	*	QUAL	*	0.0	0.0	0.0		0	0	2453.000000	0.000000	0.000000	0	.	.	0.000000	0.000000			0	.	.	0.000000	0.000000			0	.	.	0.000000	0.000000			0	.	.	0.000000	0.000000			0	.	.	0.000000	0.000000
INDEL	C6_15	SimpleRepeat_homopolymer_ge21_GC_slop5	PASS	*	QUAL	*	0.0	0.0	0.0		0	0	2453.000000	0.000000	0.000000	0	.	.	0.000000	0.000000			0	.	.	0.000000	0.000000			0	.	.	0.000000	0.000000			0	.	.	0.000000	0.000000			0	.	.	0.000000	0.000000
INDEL	C6_15	SimpleRepeat_homopolymer_ge21_slop5	ALL	*	QUAL	*	0.0	0.0	0.0		0	0	5039520.000000	173503.000000	0.000000	1	.	.	0.000000	0.000000			0	.	.	0.000000	0.000000			1	.	.	0.000000	0.000000			0	.	.	0.000000	0.000000			0	.	.	0.000000	0.000000
INDEL	C6_15	SimpleRepeat_homopolymer_ge21_slop5	PASS	*	QUAL	*	0.0	0.0	0.0		0	0	5039520.000000	173503.000000	0.000000	1	.	.	0.000000	0.000000			0	.	.	0.000000	0.000000			1	.	.	0.000000	0.000000			0	.	.	0.000000	0.000000			0	.	.	0.000000	0.000000
INDEL	C6_15	SimpleRepeat_imperfecthomopolge11_AT_slop5	ALL	*	QUAL	*	0.0	0.0	0.0		0	0	41925485.000000	2001230.000000	0.000000	1	.	.	0.000000	0.000000			0	.	.	0.000000	0.000000			1	.	.	0.000000	0.000000			0	.	.	0.000000	0.000000			0	.	.	0.000000	0.000000
INDEL	C6_15	SimpleRepeat_imperfecthomopolge11_AT_slop5	PASS	*	QUAL	*	0.0	0.0	0.0		0	0	41925485.000000	2001230.000000	0.000000	1	.	.	0.000000	0.000000			0	.	.	0.000000	0.000000			1	.	.	0.000000	0.000000			0	.	.	0.000000	0.000000			0	.	.	0.000000	0.000000
INDEL	C6_15	SimpleRepeat_imperfecthomopolge11_GC_slop5	ALL	*	QUAL	*	0.0	0.0	0.0		0	0	2549394.000000	148047.000000	0.000000	0	.	.	0.000000	0.000000			0	.	.	0.000000	0.000000			0	.	.	0.000000	0.000000			0	.	.	0.000000	0.000000			0	.	.	0.000000	0.000000
INDEL	C6_15	SimpleRepeat_imperfecthomopolge11_GC_slop5	PASS	*	QUAL	*	0.0	0.0	0.0		0	0	2549394.000000	148047.000000	0.000000	0	.	.	0.000000	0.000000			0	.	.	0.000000	0.000000			0	.	.	0.000000	0.000000			0	.	.	0.000000	0.000000			0	.	.	0.000000	0.000000
INDEL	C6_15	SimpleRepeat_imperfecthomopolge11_slop5	ALL	*	QUAL	*	0.0	0.0	0.0		0	0	44462862.000000	2148874.000000	0.000000	1	.	.	0.000000	0.000000			0	.	.	0.000000	0.000000			1	.	.	0.000000	0.000000			0	.	.	0.000000	0.000000			0	.	.	0.000000	0.000000
INDEL	C6_15	SimpleRepeat_imperfecthomopolge11_slop5	PASS	*	QUAL	*	0.0	0.0	0.0		0	0	44462862.000000	2148874.000000	0.000000	1	.	.	0.000000	0.000000			0	.	.	0.000000	0.000000			1	.	.	0.000000	0.000000			0	.	.	0.000000	0.000000			0	.	.	0.000000	0.000000
INDEL	C6_15	SimpleRepeat_imperfecthomopolge21_AT_slop5	ALL	*	QUAL	*	0.0	0.0	0.0		0	0	10858510.000000	380519.000000	0.000000	1	.	.	0.000000	0.000000			0	.	.	0.000000	0.000000			1	.	.	0.000000	0.000000			0	.	.	0.000000	0.000000			0	.	.	0.000000	0.000000
INDEL	C6_15	SimpleRepeat_imperfecthomopolge21_AT_slop5	PASS	*	QUAL	*	0.0	0.0	0.0		0	0	10858510.000000	380519.000000	0.000000	1	.	.	0.000000	0.000000			0	.	.	0.000000	0.000000			1	.	.	0.000000	0.000000			0	.	.	0.000000	0.000000			0	.	.	0.000000	0.000000
INDEL	C6_15	SimpleRepeat_imperfecthomopolge21_GC_slop5	ALL	*	QUAL	*	0.0	0.0	0.0		0	0	126563.000000	3882.000000	0.000000	0	.	.	0.000000	0.000000			0	.	.	0.000000	0.000000			0	.	.	0.000000	0.000000			0	.	.	0.000000	0.000000			0	.	.	0.000000	0.000000
INDEL	C6_15	SimpleRepeat_imperfecthomopolge21_GC_slop5	PASS	*	QUAL	*	0.0	0.0	0.0		0	0	126563.000000	3882.000000	0.000000	0	.	.	0.000000	0.000000			0	.	.	0.000000	0.000000			0	.	.	0.000000	0.000000			0	.	.	0.000000	0.000000			0	.	.	0.000000	0.000000
INDEL	C6_15	SimpleRepeat_imperfecthomopolge21_slop5	ALL	*	QUAL	*	0.0	0.0	0.0		0	0	10985008.000000	384401.000000	0.000000	1	.	.	0.000000	0.000000			0	.	.	0.000000	0.000000			1	.	.	0.000000	0.000000			0	.	.	0.000000	0.000000			0	.	.	0.000000	0.000000
INDEL	C6_15	SimpleRepeat_imperfecthomopolge21_slop5	PASS	*	QUAL	*	0.0	0.0	0.0		0	0	10985008.000000	384401.000000	0.000000	1	.	.	0.000000	0.000000			0	.	.	0.000000	0.000000			1	.	.	0.000000	0.000000			0	.	.	0.000000	0.000000			0	.	.	0.000000	0.000000
INDEL	C6_15	SimpleRepeat_quadTR_19to49_slop5	ALL	*	QUAL	*	1.0	0.0	0.0	0.0	0	0	4260126.000000	234666.000000	0.000000	1	.	.	0.000000	0.000000			1	.	.	0.000000	0.000000			0	.	.	0.000000	0.000000			0	.	.	0.000000	0.000000			0	.	.	0.000000	0.000000
INDEL	C6_15	SimpleRepeat_quadTR_19to49_slop5	PASS	*	QUAL	*	1.0	0.0	0.0	0.0	0	0	4260126.000000	234666.000000	0.000000	1	.	.	0.000000	0.000000			1	.	.	0.000000	0.000000			0	.	.	0.000000	0.000000			0	.	.	0.000000	0.000000			0	.	.	0.000000	0.000000
INDEL	C6_15	SimpleRepeat_quadTR_50to149_slop5	ALL	*	QUAL	*	1.0	0.0	0.0	0.0	0	0	644882.000000	39761.000000	0.000000	1	.	.	0.000000	0.000000			1	.	.	0.000000	0.000000			0	.	.	0.000000	0.000000			0	.	.	0.000000	0.000000			0	.	.	0.000000	0.000000
INDEL	C6_15	SimpleRepeat_quadTR_50to149_slop5	PASS	*	QUAL	*	1.0	0.0	0.0	0.0	0	0	644882.000000	39761.000000	0.000000	1	.	.	0.000000	0.000000			1	.	.	0.000000	0.000000			0	.	.	0.000000	0.000000			0	.	.	0.000000	0.000000			0	.	.	0.000000	0.000000
INDEL	C6_15	SimpleRepeat_quadTR_ge150_slop5	ALL	*	QUAL	*	0.0	0.0	0.0		0	0	3698.000000	0.000000	0.000000	0	.	.	0.000000	0.000000			0	.	.	0.000000	0.000000			0	.	.	0.000000	0.000000			0	.	.	0.000000	0.000000			0	.	.	0.000000	0.000000
INDEL	C6_15	SimpleRepeat_quadTR_ge150_slop5	PASS	*	QUAL	*	0.0	0.0	0.0		0	0	3698.000000	0.000000	0.000000	0	.	.	0.000000	0.000000			0	.	.	0.000000	0.000000			0	.	.	0.000000	0.000000			0	.	.	0.000000	0.000000			0	.	.	0.000000	0.000000
INDEL	C6_15	SimpleRepeat_triTR_14to49_slop5	ALL	*	QUAL	*	0.0	0.0	0.0		0	0	3011899.000000	171581.000000	0.000000	0	.	.	0.000000	0.000000			0	.	.	0.000000	0.000000			0	.	.	0.000000	0.000000			0	.	.	0.000000	0.000000			0	.	.	0.000000	0.000000
INDEL	C6_15	SimpleRepeat_triTR_14to49_slop5	PASS	*	QUAL	*	0.0	0.0	0.0		0	0	3011899.000000	171581.000000	0.000000	0	.	.	0.000000	0.000000			0	.	.	0.000000	0.000000			0	.	.	0.000000	0.000000			0	.	.	0.000000	0.000000			0	.	.	0.000000	0.000000
INDEL	C6_15	SimpleRepeat_triTR_50to149_slop5	ALL	*	QUAL	*	0.0	0.0	0.0		0	0	56998.000000	4348.000000	0.000000	0	.	.	0.000000	0.000000			0	.	.	0.000000	0.000000			0	.	.	0.000000	0.000000			0	.	.	0.000000	0.000000			0	.	.	0.000000	0.000000
INDEL	C6_15	SimpleRepeat_triTR_50to149_slop5	PASS	*	QUAL	*	0.0	0.0	0.0		0	0	56998.000000	4348.000000	0.000000	0	.	.	0.000000	0.000000			0	.	.	0.000000	0.000000			0	.	.	0.000000	0.000000			0	.	.	0.000000	0.000000			0	.	.	0.000000	0.000000
INDEL	C6_15	SimpleRepeat_triTR_ge150_slop5	ALL	*	QUAL	*	0.0	0.0	0.0		0	0	2342.000000	0.000000	0.000000	0	.	.	0.000000	0.000000			0	.	.	0.000000	0.000000			0	.	.	0.000000	0.000000			0	.	.	0.000000	0.000000			0	.	.	0.000000	0.000000
INDEL	C6_15	SimpleRepeat_triTR_ge150_slop5	PASS	*	QUAL	*	0.0	0.0	0.0		0	0	2342.000000	0.000000	0.000000	0	.	.	0.000000	0.000000			0	.	.	0.000000	0.000000			0	.	.	0.000000	0.000000			0	.	.	0.000000	0.000000			0	.	.	0.000000	0.000000
INDEL	C6_15	TS_boundary	ALL	*	QUAL	*	1.0	0.0	0.0	0.0	0	0	3030848912.000000	161705687.000000	0.000000	1	.	.	0.000000	0.000000			1	.	.	0.000000	0.000000			0	.	.	0.000000	0.000000			0	.	.	0.000000	0.000000			0	.	.	0.000000	0.000000
INDEL	C6_15	TS_boundary	PASS	*	QUAL	*	1.0	0.0	0.0	0.0	0	0	3030848912.000000	161705687.000000	0.000000	1	.	.	0.000000	0.000000			1	.	.	0.000000	0.000000			0	.	.	0.000000	0.000000			0	.	.	0.000000	0.000000			0	.	.	0.000000	0.000000
INDEL	C6_15	TS_contained	ALL	*	QUAL	*	0.666667	0.0	0.0	0.0	0	0	161705687.000000	161705687.000000	0.000000	3	.	.	0.000000	0.000000			2	.	.	0.000000	0.000000			1	.	.	0.000000	0.000000			0	.	.	0.000000	0.000000			0	.	.	0.000000	0.000000
INDEL	C6_15	TS_contained	PASS	*	QUAL	*	0.666667	0.0	0.0	0.0	0	0	161705687.000000	161705687.000000	0.000000	3	.	.	0.000000	0.000000			2	.	.	0.000000	0.000000			1	.	.	0.000000	0.000000			0	.	.	0.000000	0.000000			0	.	.	0.000000	0.000000
INDEL	C6_15	VDJ	ALL	*	QUAL	*	0.0	0.0	0.0		0	0	4872786.000000	0.000000	0.000000	0	.	.	0.000000	0.000000			0	.	.	0.000000	0.000000			0	.	.	0.000000	0.000000			0	.	.	0.000000	0.000000			0	.	.	0.000000	0.000000
INDEL	C6_15	VDJ	PASS	*	QUAL	*	0.0	0.0	0.0		0	0	4872786.000000	0.000000	0.000000	0	.	.	0.000000	0.000000			0	.	.	0.000000	0.000000			0	.	.	0.000000	0.000000			0	.	.	0.000000	0.000000			0	.	.	0.000000	0.000000
INDEL	C6_15	allOtherDifficultregions	ALL	*	QUAL	*	0.0	0.0	0.0		0	0	83934913.000000	371368.000000	0.000000	0	.	.	0.000000	0.000000			0	.	.	0.000000	0.000000			0	.	.	0.000000	0.000000			0	.	.	0.000000	0.000000			0	.	.	0.000000	0.000000
INDEL	C6_15	allOtherDifficultregions	PASS	*	QUAL	*	0.0	0.0	0.0		0	0	83934913.000000	371368.000000	0.000000	0	.	.	0.000000	0.000000			0	.	.	0.000000	0.000000			0	.	.	0.000000	0.000000			0	.	.	0.000000	0.000000			0	.	.	0.000000	0.000000
INDEL	C6_15	alldifficultregions	ALL	*	QUAL	*	0.666667	0.0	0.0	0.0	0	0	624829675.000000	37818029.000000	0.000000	3	.	.	0.000000	0.000000			2	.	.	0.000000	0.000000			1	.	.	0.000000	0.000000			0	.	.	0.000000	0.000000			0	.	.	0.000000	0.000000
INDEL	C6_15	alldifficultregions	PASS	*	QUAL	*	0.666667	0.0	0.0	0.0	0	0	624829675.000000	37818029.000000	0.000000	3	.	.	0.000000	0.000000			2	.	.	0.000000	0.000000			1	.	.	0.000000	0.000000			0	.	.	0.000000	0.000000			0	.	.	0.000000	0.000000
INDEL	C6_15	alllowmapandsegdupregions	ALL	*	QUAL	*	0.0	0.0	0.0		0	0	305705811.000000	21032024.000000	0.000000	0	.	.	0.000000	0.000000			0	.	.	0.000000	0.000000			0	.	.	0.000000	0.000000			0	.	.	0.000000	0.000000			0	.	.	0.000000	0.000000
INDEL	C6_15	alllowmapandsegdupregions	PASS	*	QUAL	*	0.0	0.0	0.0		0	0	305705811.000000	21032024.000000	0.000000	0	.	.	0.000000	0.000000			0	.	.	0.000000	0.000000			0	.	.	0.000000	0.000000			0	.	.	0.000000	0.000000			0	.	.	0.000000	0.000000
INDEL	C6_15	ancestry_AFR	ALL	*	QUAL	*	0.0	0.0	0.0		0	0	931852940.000000	27015346.000000	0.000000	0	.	.	0.000000	0.000000			0	.	.	0.000000	0.000000			0	.	.	0.000000	0.000000			0	.	.	0.000000	0.000000			0	.	.	0.000000	0.000000
INDEL	C6_15	ancestry_AFR	PASS	*	QUAL	*	0.0	0.0	0.0		0	0	931852940.000000	27015346.000000	0.000000	0	.	.	0.000000	0.000000			0	.	.	0.000000	0.000000			0	.	.	0.000000	0.000000			0	.	.	0.000000	0.000000			0	.	.	0.000000	0.000000
INDEL	C6_15	ancestry_AMR	ALL	*	QUAL	*	0.0	0.0	0.0		0	0	248789481.000000	8678518.000000	0.000000	0	.	.	0.000000	0.000000			0	.	.	0.000000	0.000000			0	.	.	0.000000	0.000000			0	.	.	0.000000	0.000000			0	.	.	0.000000	0.000000
INDEL	C6_15	ancestry_AMR	PASS	*	QUAL	*	0.0	0.0	0.0		0	0	248789481.000000	8678518.000000	0.000000	0	.	.	0.000000	0.000000			0	.	.	0.000000	0.000000			0	.	.	0.000000	0.000000			0	.	.	0.000000	0.000000			0	.	.	0.000000	0.000000
INDEL	C6_15	ancestry_EAS	ALL	*	QUAL	*	0.0	0.0	0.0		0	0	159774241.000000	4597393.000000	0.000000	0	.	.	0.000000	0.000000			0	.	.	0.000000	0.000000			0	.	.	0.000000	0.000000			0	.	.	0.000000	0.000000			0	.	.	0.000000	0.000000
INDEL	C6_15	ancestry_EAS	PASS	*	QUAL	*	0.0	0.0	0.0		0	0	159774241.000000	4597393.000000	0.000000	0	.	.	0.000000	0.000000			0	.	.	0.000000	0.000000			0	.	.	0.000000	0.000000			0	.	.	0.000000	0.000000			0	.	.	0.000000	0.000000
INDEL	C6_15	ancestry_EUR	ALL	*	QUAL	*	0.0	0.0	0.0		0	0	815477144.000000	34814124.000000	0.000000	0	.	.	0.000000	0.000000			0	.	.	0.000000	0.000000			0	.	.	0.000000	0.000000			0	.	.	0.000000	0.000000			0	.	.	0.000000	0.000000
INDEL	C6_15	ancestry_EUR	PASS	*	QUAL	*	0.0	0.0	0.0		0	0	815477144.000000	34814124.000000	0.000000	0	.	.	0.000000	0.000000			0	.	.	0.000000	0.000000			0	.	.	0.000000	0.000000			0	.	.	0.000000	0.000000			0	.	.	0.000000	0.000000
INDEL	C6_15	ancestry_Neanderthal	ALL	*	QUAL	*	0.0	0.0	0.0		0	0	25432365.000000	135318.000000	0.000000	0	.	.	0.000000	0.000000			0	.	.	0.000000	0.000000			0	.	.	0.000000	0.000000			0	.	.	0.000000	0.000000			0	.	.	0.000000	0.000000
INDEL	C6_15	ancestry_Neanderthal	PASS	*	QUAL	*	0.0	0.0	0.0		0	0	25432365.000000	135318.000000	0.000000	0	.	.	0.000000	0.000000			0	.	.	0.000000	0.000000			0	.	.	0.000000	0.000000			0	.	.	0.000000	0.000000			0	.	.	0.000000	0.000000
INDEL	C6_15	ancestry_SAS	ALL	*	QUAL	*	0.0	0.0	0.0		0	0	149677990.000000	6170987.000000	0.000000	0	.	.	0.000000	0.000000			0	.	.	0.000000	0.000000			0	.	.	0.000000	0.000000			0	.	.	0.000000	0.000000			0	.	.	0.000000	0.000000
INDEL	C6_15	ancestry_SAS	PASS	*	QUAL	*	0.0	0.0	0.0		0	0	149677990.000000	6170987.000000	0.000000	0	.	.	0.000000	0.000000			0	.	.	0.000000	0.000000			0	.	.	0.000000	0.000000			0	.	.	0.000000	0.000000			0	.	.	0.000000	0.000000
INDEL	C6_15	chrX_PAR	ALL	*	QUAL	*	0.75	0.0	0.0	0.0	0	0	2778692.000000	1959193.000000	0.000000	4	.	.	0.000000	0.000000			3	.	.	0.000000	0.000000			1	.	.	0.000000	0.000000			0	.	.	0.000000	0.000000			0	.	.	0.000000	0.000000
INDEL	C6_15	chrX_PAR	PASS	*	QUAL	*	0.75	0.0	0.0	0.0	0	0	2778692.000000	1959193.000000	0.000000	4	.	.	0.000000	0.000000			3	.	.	0.000000	0.000000			1	.	.	0.000000	0.000000			0	.	.	0.000000	0.000000			0	.	.	0.000000	0.000000
INDEL	C6_15	chrX_XTR	ALL	*	QUAL	*	0.0	0.0	0.0		0	0	4287238.000000	4258641.000000	0.000000	0	.	.	0.000000	0.000000			0	.	.	0.000000	0.000000			0	.	.	0.000000	0.000000			0	.	.	0.000000	0.000000			0	.	.	0.000000	0.000000
INDEL	C6_15	chrX_XTR	PASS	*	QUAL	*	0.0	0.0	0.0		0	0	4287238.000000	4258641.000000	0.000000	0	.	.	0.000000	0.000000			0	.	.	0.000000	0.000000			0	.	.	0.000000	0.000000			0	.	.	0.000000	0.000000			0	.	.	0.000000	0.000000
INDEL	C6_15	chrX_ampliconic	ALL	*	QUAL	*	0.0	0.0	0.0		0	0	1565209.000000	1198949.000000	0.000000	0	.	.	0.000000	0.000000			0	.	.	0.000000	0.000000			0	.	.	0.000000	0.000000			0	.	.	0.000000	0.000000			0	.	.	0.000000	0.000000
INDEL	C6_15	chrX_ampliconic	PASS	*	QUAL	*	0.0	0.0	0.0		0	0	1565209.000000	1198949.000000	0.000000	0	.	.	0.000000	0.000000			0	.	.	0.000000	0.000000			0	.	.	0.000000	0.000000			0	.	.	0.000000	0.000000			0	.	.	0.000000	0.000000
INDEL	C6_15	chrX_nonPAR	ALL	*	QUAL	*	0.0	0.0	0.0		0	0	152115542.000000	144390894.000000	0.000000	0	.	.	0.000000	0.000000			0	.	.	0.000000	0.000000			0	.	.	0.000000	0.000000			0	.	.	0.000000	0.000000			0	.	.	0.000000	0.000000
INDEL	C6_15	chrX_nonPAR	PASS	*	QUAL	*	0.0	0.0	0.0		0	0	152115542.000000	144390894.000000	0.000000	0	.	.	0.000000	0.000000			0	.	.	0.000000	0.000000			0	.	.	0.000000	0.000000			0	.	.	0.000000	0.000000			0	.	.	0.000000	0.000000
INDEL	C6_15	chrY_PAR	ALL	*	QUAL	*	0.0	0.0	0.0		0	0	2778692.000000	0.000000	0.000000	0	.	.	0.000000	0.000000			0	.	.	0.000000	0.000000			0	.	.	0.000000	0.000000			0	.	.	0.000000	0.000000			0	.	.	0.000000	0.000000
INDEL	C6_15	chrY_PAR	PASS	*	QUAL	*	0.0	0.0	0.0		0	0	2778692.000000	0.000000	0.000000	0	.	.	0.000000	0.000000			0	.	.	0.000000	0.000000			0	.	.	0.000000	0.000000			0	.	.	0.000000	0.000000			0	.	.	0.000000	0.000000
INDEL	C6_15	chrY_XTR	ALL	*	QUAL	*	0.0	0.0	0.0		0	0	3400874.000000	3355808.000000	0.000000	0	.	.	0.000000	0.000000			0	.	.	0.000000	0.000000			0	.	.	0.000000	0.000000			0	.	.	0.000000	0.000000			0	.	.	0.000000	0.000000
INDEL	C6_15	chrY_XTR	PASS	*	QUAL	*	0.0	0.0	0.0		0	0	3400874.000000	3355808.000000	0.000000	0	.	.	0.000000	0.000000			0	.	.	0.000000	0.000000			0	.	.	0.000000	0.000000			0	.	.	0.000000	0.000000			0	.	.	0.000000	0.000000
INDEL	C6_15	chrY_ampliconic	ALL	*	QUAL	*	0.0	0.0	0.0		0	0	9754492.000000	2983576.000000	0.000000	0	.	.	0.000000	0.000000			0	.	.	0.000000	0.000000			0	.	.	0.000000	0.000000			0	.	.	0.000000	0.000000			0	.	.	0.000000	0.000000
INDEL	C6_15	chrY_ampliconic	PASS	*	QUAL	*	0.0	0.0	0.0		0	0	9754492.000000	2983576.000000	0.000000	0	.	.	0.000000	0.000000			0	.	.	0.000000	0.000000			0	.	.	0.000000	0.000000			0	.	.	0.000000	0.000000			0	.	.	0.000000	0.000000
INDEL	C6_15	chrY_nonPAR	ALL	*	QUAL	*	0.0	0.0	0.0		0	0	23636356.000000	15199502.000000	0.000000	0	.	.	0.000000	0.000000			0	.	.	0.000000	0.000000			0	.	.	0.000000	0.000000			0	.	.	0.000000	0.000000			0	.	.	0.000000	0.000000
INDEL	C6_15	chrY_nonPAR	PASS	*	QUAL	*	0.0	0.0	0.0		0	0	23636356.000000	15199502.000000	0.000000	0	.	.	0.000000	0.000000			0	.	.	0.000000	0.000000			0	.	.	0.000000	0.000000			0	.	.	0.000000	0.000000			0	.	.	0.000000	0.000000
INDEL	C6_15	collapsed_duplication_FP_regions	ALL	*	QUAL	*	0.0	0.0	0.0		0	0	8015146.000000	0.000000	0.000000	0	.	.	0.000000	0.000000			0	.	.	0.000000	0.000000			0	.	.	0.000000	0.000000			0	.	.	0.000000	0.000000			0	.	.	0.000000	0.000000
INDEL	C6_15	collapsed_duplication_FP_regions	PASS	*	QUAL	*	0.0	0.0	0.0		0	0	8015146.000000	0.000000	0.000000	0	.	.	0.000000	0.000000			0	.	.	0.000000	0.000000			0	.	.	0.000000	0.000000			0	.	.	0.000000	0.000000			0	.	.	0.000000	0.000000
INDEL	C6_15	contigs_lt500kb	ALL	*	QUAL	*	0.0	0.0	0.0		0	0	26148630.000000	0.000000	0.000000	0	.	.	0.000000	0.000000			0	.	.	0.000000	0.000000			0	.	.	0.000000	0.000000			0	.	.	0.000000	0.000000			0	.	.	0.000000	0.000000
INDEL	C6_15	contigs_lt500kb	PASS	*	QUAL	*	0.0	0.0	0.0		0	0	26148630.000000	0.000000	0.000000	0	.	.	0.000000	0.000000			0	.	.	0.000000	0.000000			0	.	.	0.000000	0.000000			0	.	.	0.000000	0.000000			0	.	.	0.000000	0.000000
INDEL	C6_15	false_duplications_correct_copy	ALL	*	QUAL	*	0.0	0.0	0.0		0	0	1237625.000000	0.000000	0.000000	0	.	.	0.000000	0.000000			0	.	.	0.000000	0.000000			0	.	.	0.000000	0.000000			0	.	.	0.000000	0.000000			0	.	.	0.000000	0.000000
INDEL	C6_15	false_duplications_correct_copy	PASS	*	QUAL	*	0.0	0.0	0.0		0	0	1237625.000000	0.000000	0.000000	0	.	.	0.000000	0.000000			0	.	.	0.000000	0.000000			0	.	.	0.000000	0.000000			0	.	.	0.000000	0.000000			0	.	.	0.000000	0.000000
INDEL	C6_15	false_duplications_incorrect_copy	ALL	*	QUAL	*	0.0	0.0	0.0		0	0	972401.000000	0.000000	0.000000	0	.	.	0.000000	0.000000			0	.	.	0.000000	0.000000			0	.	.	0.000000	0.000000			0	.	.	0.000000	0.000000			0	.	.	0.000000	0.000000
INDEL	C6_15	false_duplications_incorrect_copy	PASS	*	QUAL	*	0.0	0.0	0.0		0	0	972401.000000	0.000000	0.000000	0	.	.	0.000000	0.000000			0	.	.	0.000000	0.000000			0	.	.	0.000000	0.000000			0	.	.	0.000000	0.000000			0	.	.	0.000000	0.000000
INDEL	C6_15	gaps_slop15kb	ALL	*	QUAL	*	0.0	0.0	0.0		0	0	11496278.000000	0.000000	0.000000	0	.	.	0.000000	0.000000			0	.	.	0.000000	0.000000			0	.	.	0.000000	0.000000			0	.	.	0.000000	0.000000			0	.	.	0.000000	0.000000
INDEL	C6_15	gaps_slop15kb	PASS	*	QUAL	*	0.0	0.0	0.0		0	0	11496278.000000	0.000000	0.000000	0	.	.	0.000000	0.000000			0	.	.	0.000000	0.000000			0	.	.	0.000000	0.000000			0	.	.	0.000000	0.000000			0	.	.	0.000000	0.000000
INDEL	C6_15	gc15_slop50	ALL	*	QUAL	*	0.0	0.0	0.0		0	0	5303101.000000	300016.000000	0.000000	0	.	.	0.000000	0.000000			0	.	.	0.000000	0.000000			0	.	.	0.000000	0.000000			0	.	.	0.000000	0.000000			0	.	.	0.000000	0.000000
INDEL	C6_15	gc15_slop50	PASS	*	QUAL	*	0.0	0.0	0.0		0	0	5303101.000000	300016.000000	0.000000	0	.	.	0.000000	0.000000			0	.	.	0.000000	0.000000			0	.	.	0.000000	0.000000			0	.	.	0.000000	0.000000			0	.	.	0.000000	0.000000
INDEL	C6_15	gc15to20_slop50	ALL	*	QUAL	*	0.0	0.0	0.0		0	0	14314006.000000	735478.000000	0.000000	0	.	.	0.000000	0.000000			0	.	.	0.000000	0.000000			0	.	.	0.000000	0.000000			0	.	.	0.000000	0.000000			0	.	.	0.000000	0.000000
INDEL	C6_15	gc15to20_slop50	PASS	*	QUAL	*	0.0	0.0	0.0		0	0	14314006.000000	735478.000000	0.000000	0	.	.	0.000000	0.000000			0	.	.	0.000000	0.000000			0	.	.	0.000000	0.000000			0	.	.	0.000000	0.000000			0	.	.	0.000000	0.000000
INDEL	C6_15	gc20to25_slop50	ALL	*	QUAL	*	0.0	0.0	0.0		0	0	117189860.000000	6162098.000000	0.000000	0	.	.	0.000000	0.000000			0	.	.	0.000000	0.000000			0	.	.	0.000000	0.000000			0	.	.	0.000000	0.000000			0	.	.	0.000000	0.000000
INDEL	C6_15	gc20to25_slop50	PASS	*	QUAL	*	0.0	0.0	0.0		0	0	117189860.000000	6162098.000000	0.000000	0	.	.	0.000000	0.000000			0	.	.	0.000000	0.000000			0	.	.	0.000000	0.000000			0	.	.	0.000000	0.000000			0	.	.	0.000000	0.000000
INDEL	C6_15	gc25to30_slop50	ALL	*	QUAL	*	1.0	0.0	0.0	0.0	0	0	394144353.000000	23665730.000000	0.000000	1	.	.	0.000000	0.000000			1	.	.	0.000000	0.000000			0	.	.	0.000000	0.000000			0	.	.	0.000000	0.000000			0	.	.	0.000000	0.000000
INDEL	C6_15	gc25to30_slop50	PASS	*	QUAL	*	1.0	0.0	0.0	0.0	0	0	394144353.000000	23665730.000000	0.000000	1	.	.	0.000000	0.000000			1	.	.	0.000000	0.000000			0	.	.	0.000000	0.000000			0	.	.	0.000000	0.000000			0	.	.	0.000000	0.000000
INDEL	C6_15	gc30to55_slop50	ALL	*	QUAL	*	1.0	0.0	0.0	0.0	0	0	2011401956.000000	117390568.000000	0.000000	2	.	.	0.000000	0.000000			2	.	.	0.000000	0.000000			0	.	.	0.000000	0.000000			0	.	.	0.000000	0.000000			0	.	.	0.000000	0.000000
INDEL	C6_15	gc30to55_slop50	PASS	*	QUAL	*	1.0	0.0	0.0	0.0	0	0	2011401956.000000	117390568.000000	0.000000	2	.	.	0.000000	0.000000			2	.	.	0.000000	0.000000			0	.	.	0.000000	0.000000			0	.	.	0.000000	0.000000			0	.	.	0.000000	0.000000
INDEL	C6_15	gc55to60_slop50	ALL	*	QUAL	*	0.0	0.0	0.0		0	0	244507530.000000	9502615.000000	0.000000	1	.	.	0.000000	0.000000			0	.	.	0.000000	0.000000			1	.	.	0.000000	0.000000			0	.	.	0.000000	0.000000			0	.	.	0.000000	0.000000
INDEL	C6_15	gc55to60_slop50	PASS	*	QUAL	*	0.0	0.0	0.0		0	0	244507530.000000	9502615.000000	0.000000	1	.	.	0.000000	0.000000			0	.	.	0.000000	0.000000			1	.	.	0.000000	0.000000			0	.	.	0.000000	0.000000			0	.	.	0.000000	0.000000
INDEL	C6_15	gc60to65_slop50	ALL	*	QUAL	*	0.0	0.0	0.0		0	0	102791705.000000	2971432.000000	0.000000	0	.	.	0.000000	0.000000			0	.	.	0.000000	0.000000			0	.	.	0.000000	0.000000			0	.	.	0.000000	0.000000			0	.	.	0.000000	0.000000
INDEL	C6_15	gc60to65_slop50	PASS	*	QUAL	*	0.0	0.0	0.0		0	0	102791705.000000	2971432.000000	0.000000	0	.	.	0.000000	0.000000			0	.	.	0.000000	0.000000			0	.	.	0.000000	0.000000			0	.	.	0.000000	0.000000			0	.	.	0.000000	0.000000
INDEL	C6_15	gc65to70_slop50	ALL	*	QUAL	*	0.0	0.0	0.0		0	0	34883665.000000	775306.000000	0.000000	0	.	.	0.000000	0.000000			0	.	.	0.000000	0.000000			0	.	.	0.000000	0.000000			0	.	.	0.000000	0.000000			0	.	.	0.000000	0.000000
INDEL	C6_15	gc65to70_slop50	PASS	*	QUAL	*	0.0	0.0	0.0		0	0	34883665.000000	775306.000000	0.000000	0	.	.	0.000000	0.000000			0	.	.	0.000000	0.000000			0	.	.	0.000000	0.000000			0	.	.	0.000000	0.000000			0	.	.	0.000000	0.000000
INDEL	C6_15	gc70to75_slop50	ALL	*	QUAL	*	0.0	0.0	0.0		0	0	11790706.000000	312838.000000	0.000000	0	.	.	0.000000	0.000000			0	.	.	0.000000	0.000000			0	.	.	0.000000	0.000000			0	.	.	0.000000	0.000000			0	.	.	0.000000	0.000000
INDEL	C6_15	gc70to75_slop50	PASS	*	QUAL	*	0.0	0.0	0.0		0	0	11790706.000000	312838.000000	0.000000	0	.	.	0.000000	0.000000			0	.	.	0.000000	0.000000			0	.	.	0.000000	0.000000			0	.	.	0.000000	0.000000			0	.	.	0.000000	0.000000
INDEL	C6_15	gc75to80_slop50	ALL	*	QUAL	*	0.0	0.0	0.0		0	0	5248298.000000	130710.000000	0.000000	0	.	.	0.000000	0.000000			0	.	.	0.000000	0.000000			0	.	.	0.000000	0.000000			0	.	.	0.000000	0.000000			0	.	.	0.000000	0.000000
INDEL	C6_15	gc75to80_slop50	PASS	*	QUAL	*	0.0	0.0	0.0		0	0	5248298.000000	130710.000000	0.000000	0	.	.	0.000000	0.000000			0	.	.	0.000000	0.000000			0	.	.	0.000000	0.000000			0	.	.	0.000000	0.000000			0	.	.	0.000000	0.000000
INDEL	C6_15	gc80to85_slop50	ALL	*	QUAL	*	0.0	0.0	0.0		0	0	2596229.000000	61135.000000	0.000000	0	.	.	0.000000	0.000000			0	.	.	0.000000	0.000000			0	.	.	0.000000	0.000000			0	.	.	0.000000	0.000000			0	.	.	0.000000	0.000000
INDEL	C6_15	gc80to85_slop50	PASS	*	QUAL	*	0.0	0.0	0.0		0	0	2596229.000000	61135.000000	0.000000	0	.	.	0.000000	0.000000			0	.	.	0.000000	0.000000			0	.	.	0.000000	0.000000			0	.	.	0.000000	0.000000			0	.	.	0.000000	0.000000
INDEL	C6_15	gc85_slop50	ALL	*	QUAL	*	0.0	0.0	0.0		0	0	544746.000000	9625.000000	0.000000	0	.	.	0.000000	0.000000			0	.	.	0.000000	0.000000			0	.	.	0.000000	0.000000			0	.	.	0.000000	0.000000			0	.	.	0.000000	0.000000
INDEL	C6_15	gc85_slop50	PASS	*	QUAL	*	0.0	0.0	0.0		0	0	544746.000000	9625.000000	0.000000	0	.	.	0.000000	0.000000			0	.	.	0.000000	0.000000			0	.	.	0.000000	0.000000			0	.	.	0.000000	0.000000			0	.	.	0.000000	0.000000
INDEL	C6_15	gclt25orgt65_slop50	ALL	*	QUAL	*	0.0	0.0	0.0		0	0	191795155.000000	8484298.000000	0.000000	0	.	.	0.000000	0.000000			0	.	.	0.000000	0.000000			0	.	.	0.000000	0.000000			0	.	.	0.000000	0.000000			0	.	.	0.000000	0.000000
INDEL	C6_15	gclt25orgt65_slop50	PASS	*	QUAL	*	0.0	0.0	0.0		0	0	191795155.000000	8484298.000000	0.000000	0	.	.	0.000000	0.000000			0	.	.	0.000000	0.000000			0	.	.	0.000000	0.000000			0	.	.	0.000000	0.000000			0	.	.	0.000000	0.000000
INDEL	C6_15	gclt30orgt55_slop50	ALL	*	QUAL	*	0.5	0.0	0.0	0.0	0	0	923478456.000000	44159021.000000	0.000000	2	.	.	0.000000	0.000000			1	.	.	0.000000	0.000000			1	.	.	0.000000	0.000000			0	.	.	0.000000	0.000000			0	.	.	0.000000	0.000000
INDEL	C6_15	gclt30orgt55_slop50	PASS	*	QUAL	*	0.5	0.0	0.0	0.0	0	0	923478456.000000	44159021.000000	0.000000	2	.	.	0.000000	0.000000			1	.	.	0.000000	0.000000			1	.	.	0.000000	0.000000			0	.	.	0.000000	0.000000			0	.	.	0.000000	0.000000
INDEL	C6_15	gnomAD_InbreedingCoeff_slop1bp_merge1000bp	ALL	*	QUAL	*	0.0	0.0	0.0		0	0	13528469.000000	0.000000	0.000000	0	.	.	0.000000	0.000000			0	.	.	0.000000	0.000000			0	.	.	0.000000	0.000000			0	.	.	0.000000	0.000000			0	.	.	0.000000	0.000000
INDEL	C6_15	gnomAD_InbreedingCoeff_slop1bp_merge1000bp	PASS	*	QUAL	*	0.0	0.0	0.0		0	0	13528469.000000	0.000000	0.000000	0	.	.	0.000000	0.000000			0	.	.	0.000000	0.000000			0	.	.	0.000000	0.000000			0	.	.	0.000000	0.000000			0	.	.	0.000000	0.000000
INDEL	C6_15	lowmappabilityall	ALL	*	QUAL	*	0.0	0.0	0.0		0	0	248877152.000000	16255256.000000	0.000000	0	.	.	0.000000	0.000000			0	.	.	0.000000	0.000000			0	.	.	0.000000	0.000000			0	.	.	0.000000	0.000000			0	.	.	0.000000	0.000000
INDEL	C6_15	lowmappabilityall	PASS	*	QUAL	*	0.0	0.0	0.0		0	0	248877152.000000	16255256.000000	0.000000	0	.	.	0.000000	0.000000			0	.	.	0.000000	0.000000			0	.	.	0.000000	0.000000			0	.	.	0.000000	0.000000			0	.	.	0.000000	0.000000
INDEL	C6_15	nonunique_l100_m2_e1	ALL	*	QUAL	*	0.0	0.0	0.0		0	0	248847175.000000	16255256.000000	0.000000	0	.	.	0.000000	0.000000			0	.	.	0.000000	0.000000			0	.	.	0.000000	0.000000			0	.	.	0.000000	0.000000			0	.	.	0.000000	0.000000
INDEL	C6_15	nonunique_l100_m2_e1	PASS	*	QUAL	*	0.0	0.0	0.0		0	0	248847175.000000	16255256.000000	0.000000	0	.	.	0.000000	0.000000			0	.	.	0.000000	0.000000			0	.	.	0.000000	0.000000			0	.	.	0.000000	0.000000			0	.	.	0.000000	0.000000
INDEL	C6_15	nonunique_l250_m0_e0	ALL	*	QUAL	*	0.0	0.0	0.0		0	0	89246199.000000	3069451.000000	0.000000	0	.	.	0.000000	0.000000			0	.	.	0.000000	0.000000			0	.	.	0.000000	0.000000			0	.	.	0.000000	0.000000			0	.	.	0.000000	0.000000
INDEL	C6_15	nonunique_l250_m0_e0	PASS	*	QUAL	*	0.0	0.0	0.0		0	0	89246199.000000	3069451.000000	0.000000	0	.	.	0.000000	0.000000			0	.	.	0.000000	0.000000			0	.	.	0.000000	0.000000			0	.	.	0.000000	0.000000			0	.	.	0.000000	0.000000
INDEL	C6_15	notinAllHomopolymers_ge7bp_imperfectge11bp_slop5	ALL	*	QUAL	*	1.0	0.0	0.0	0.0	0	0	2850902975.000000	157081690.000000	0.000000	3	.	.	0.000000	0.000000			3	.	.	0.000000	0.000000			0	.	.	0.000000	0.000000			0	.	.	0.000000	0.000000			0	.	.	0.000000	0.000000
INDEL	C6_15	notinAllHomopolymers_ge7bp_imperfectge11bp_slop5	PASS	*	QUAL	*	1.0	0.0	0.0	0.0	0	0	2850902975.000000	157081690.000000	0.000000	3	.	.	0.000000	0.000000			3	.	.	0.000000	0.000000			0	.	.	0.000000	0.000000			0	.	.	0.000000	0.000000			0	.	.	0.000000	0.000000
INDEL	C6_15	notinAllTandemRepeatsandHomopolymers_slop5	ALL	*	QUAL	*	1.0	0.0	0.0	0.0	0	0	2682532985.000000	151863789.000000	0.000000	1	.	.	0.000000	0.000000			1	.	.	0.000000	0.000000			0	.	.	0.000000	0.000000			0	.	.	0.000000	0.000000			0	.	.	0.000000	0.000000
INDEL	C6_15	notinAllTandemRepeatsandHomopolymers_slop5	PASS	*	QUAL	*	1.0	0.0	0.0	0.0	0	0	2682532985.000000	151863789.000000	0.000000	1	.	.	0.000000	0.000000			1	.	.	0.000000	0.000000			0	.	.	0.000000	0.000000			0	.	.	0.000000	0.000000			0	.	.	0.000000	0.000000
INDEL	C6_15	notinallTandemRepeats	ALL	*	QUAL	*	0.5	0.0	0.0	0.0	0	0	2766510422.000000	156331688.000000	0.000000	2	.	.	0.000000	0.000000			1	.	.	0.000000	0.000000			1	.	.	0.000000	0.000000			0	.	.	0.000000	0.000000			0	.	.	0.000000	0.000000
INDEL	C6_15	notinallTandemRepeats	PASS	*	QUAL	*	0.5	0.0	0.0	0.0	0	0	2766510422.000000	156331688.000000	0.000000	2	.	.	0.000000	0.000000			1	.	.	0.000000	0.000000			1	.	.	0.000000	0.000000			0	.	.	0.000000	0.000000			0	.	.	0.000000	0.000000
INDEL	C6_15	notinalldifficultregions	ALL	*	QUAL	*	1.0	0.0	0.0	0.0	0	0	2310050737.000000	123731560.000000	0.000000	1	.	.	0.000000	0.000000			1	.	.	0.000000	0.000000			0	.	.	0.000000	0.000000			0	.	.	0.000000	0.000000			0	.	.	0.000000	0.000000
INDEL	C6_15	notinalldifficultregions	PASS	*	QUAL	*	1.0	0.0	0.0	0.0	0	0	2310050737.000000	123731560.000000	0.000000	1	.	.	0.000000	0.000000			1	.	.	0.000000	0.000000			0	.	.	0.000000	0.000000			0	.	.	0.000000	0.000000			0	.	.	0.000000	0.000000
INDEL	C6_15	notinalllowmapandsegdupregions	ALL	*	QUAL	*	0.75	0.0	0.0	0.0	0	0	2629174601.000000	140517565.000000	0.000000	4	.	.	0.000000	0.000000			3	.	.	0.000000	0.000000			1	.	.	0.000000	0.000000			0	.	.	0.000000	0.000000			0	.	.	0.000000	0.000000
INDEL	C6_15	notinalllowmapandsegdupregions	PASS	*	QUAL	*	0.75	0.0	0.0	0.0	0	0	2629174601.000000	140517565.000000	0.000000	4	.	.	0.000000	0.000000			3	.	.	0.000000	0.000000			1	.	.	0.000000	0.000000			0	.	.	0.000000	0.000000			0	.	.	0.000000	0.000000
INDEL	C6_15	notinlowmappabilityall	ALL	*	QUAL	*	0.75	0.0	0.0	0.0	0	0	2686003260.000000	145294333.000000	0.000000	4	.	.	0.000000	0.000000			3	.	.	0.000000	0.000000			1	.	.	0.000000	0.000000			0	.	.	0.000000	0.000000			0	.	.	0.000000	0.000000
INDEL	C6_15	notinlowmappabilityall	PASS	*	QUAL	*	0.75	0.0	0.0	0.0	0	0	2686003260.000000	145294333.000000	0.000000	4	.	.	0.000000	0.000000			3	.	.	0.000000	0.000000			1	.	.	0.000000	0.000000			0	.	.	0.000000	0.000000			0	.	.	0.000000	0.000000
INDEL	C6_15	notinrefseq_cds	ALL	*	QUAL	*	0.75	0.0	0.0	0.0	0	0	2900663794.000000	160260054.000000	0.000000	4	.	.	0.000000	0.000000			3	.	.	0.000000	0.000000			1	.	.	0.000000	0.000000			0	.	.	0.000000	0.000000			0	.	.	0.000000	0.000000
INDEL	C6_15	notinrefseq_cds	PASS	*	QUAL	*	0.75	0.0	0.0	0.0	0	0	2900663794.000000	160260054.000000	0.000000	4	.	.	0.000000	0.000000			3	.	.	0.000000	0.000000			1	.	.	0.000000	0.000000			0	.	.	0.000000	0.000000			0	.	.	0.000000	0.000000
INDEL	C6_15	notinsatellites_slop5	ALL	*	QUAL	*	0.75	0.0	0.0	0.0	0	0	2859227003.000000	160748816.000000	0.000000	4	.	.	0.000000	0.000000			3	.	.	0.000000	0.000000			1	.	.	0.000000	0.000000			0	.	.	0.000000	0.000000			0	.	.	0.000000	0.000000
INDEL	C6_15	notinsatellites_slop5	PASS	*	QUAL	*	0.75	0.0	0.0	0.0	0	0	2859227003.000000	160748816.000000	0.000000	4	.	.	0.000000	0.000000			3	.	.	0.000000	0.000000			1	.	.	0.000000	0.000000			0	.	.	0.000000	0.000000			0	.	.	0.000000	0.000000
INDEL	C6_15	notinsegdups	ALL	*	QUAL	*	0.75	0.0	0.0	0.0	0	0	2768020068.000000	147018154.000000	0.000000	4	.	.	0.000000	0.000000			3	.	.	0.000000	0.000000			1	.	.	0.000000	0.000000			0	.	.	0.000000	0.000000			0	.	.	0.000000	0.000000
INDEL	C6_15	notinsegdups	PASS	*	QUAL	*	0.75	0.0	0.0	0.0	0	0	2768020068.000000	147018154.000000	0.000000	4	.	.	0.000000	0.000000			3	.	.	0.000000	0.000000			1	.	.	0.000000	0.000000			0	.	.	0.000000	0.000000			0	.	.	0.000000	0.000000
INDEL	C6_15	notinsegdups_gt10kb	ALL	*	QUAL	*	0.75	0.0	0.0	0.0	0	0	2783039507.000000	148484909.000000	0.000000	4	.	.	0.000000	0.000000			3	.	.	0.000000	0.000000			1	.	.	0.000000	0.000000			0	.	.	0.000000	0.000000			0	.	.	0.000000	0.000000
INDEL	C6_15	notinsegdups_gt10kb	PASS	*	QUAL	*	0.75	0.0	0.0	0.0	0	0	2783039507.000000	148484909.000000	0.000000	4	.	.	0.000000	0.000000			3	.	.	0.000000	0.000000			1	.	.	0.000000	0.000000			0	.	.	0.000000	0.000000			0	.	.	0.000000	0.000000
INDEL	C6_15	population_CNV_FP_regions	ALL	*	QUAL	*	0.0	0.0	0.0		0	0	11067115.000000	34004.000000	0.000000	0	.	.	0.000000	0.000000			0	.	.	0.000000	0.000000			0	.	.	0.000000	0.000000			0	.	.	0.000000	0.000000			0	.	.	0.000000	0.000000
INDEL	C6_15	population_CNV_FP_regions	PASS	*	QUAL	*	0.0	0.0	0.0		0	0	11067115.000000	34004.000000	0.000000	0	.	.	0.000000	0.000000			0	.	.	0.000000	0.000000			0	.	.	0.000000	0.000000			0	.	.	0.000000	0.000000			0	.	.	0.000000	0.000000
INDEL	C6_15	refseq_cds	ALL	*	QUAL	*	0.0	0.0	0.0		0	0	34216554.000000	1289533.000000	0.000000	0	.	.	0.000000	0.000000			0	.	.	0.000000	0.000000			0	.	.	0.000000	0.000000			0	.	.	0.000000	0.000000			0	.	.	0.000000	0.000000
INDEL	C6_15	refseq_cds	PASS	*	QUAL	*	0.0	0.0	0.0		0	0	34216554.000000	1289533.000000	0.000000	0	.	.	0.000000	0.000000			0	.	.	0.000000	0.000000			0	.	.	0.000000	0.000000			0	.	.	0.000000	0.000000			0	.	.	0.000000	0.000000
INDEL	C6_15	satellites_slop5	ALL	*	QUAL	*	0.0	0.0	0.0		0	0	75653409.000000	800773.000000	0.000000	0	.	.	0.000000	0.000000			0	.	.	0.000000	0.000000			0	.	.	0.000000	0.000000			0	.	.	0.000000	0.000000			0	.	.	0.000000	0.000000
INDEL	C6_15	satellites_slop5	PASS	*	QUAL	*	0.0	0.0	0.0		0	0	75653409.000000	800773.000000	0.000000	0	.	.	0.000000	0.000000			0	.	.	0.000000	0.000000			0	.	.	0.000000	0.000000			0	.	.	0.000000	0.000000			0	.	.	0.000000	0.000000
INDEL	C6_15	segdups	ALL	*	QUAL	*	0.0	0.0	0.0		0	0	166860344.000000	14531435.000000	0.000000	0	.	.	0.000000	0.000000			0	.	.	0.000000	0.000000			0	.	.	0.000000	0.000000			0	.	.	0.000000	0.000000			0	.	.	0.000000	0.000000
INDEL	C6_15	segdups	PASS	*	QUAL	*	0.0	0.0	0.0		0	0	166860344.000000	14531435.000000	0.000000	0	.	.	0.000000	0.000000			0	.	.	0.000000	0.000000			0	.	.	0.000000	0.000000			0	.	.	0.000000	0.000000			0	.	.	0.000000	0.000000
INDEL	C6_15	segdups_gt10kb	ALL	*	QUAL	*	0.0	0.0	0.0		0	0	151840905.000000	13064680.000000	0.000000	0	.	.	0.000000	0.000000			0	.	.	0.000000	0.000000			0	.	.	0.000000	0.000000			0	.	.	0.000000	0.000000			0	.	.	0.000000	0.000000
INDEL	C6_15	segdups_gt10kb	PASS	*	QUAL	*	0.0	0.0	0.0		0	0	151840905.000000	13064680.000000	0.000000	0	.	.	0.000000	0.000000			0	.	.	0.000000	0.000000			0	.	.	0.000000	0.000000			0	.	.	0.000000	0.000000			0	.	.	0.000000	0.000000
INDEL	D16_PLUS	*	ALL	*	QUAL	*	0.647706	0.692615	0.47921	0.669408	140	12	210127318	161705687.000000	0.000000	545	.	.	27.000000	16.000000		1.6875	353	.	.	26.000000	15.000000		1.73333333333	192	.	.	1.000000	1.000000		1.0	962	.	.	434.000000	528.000000		0.82196969697	347	.	.	29.000000	318.000000
INDEL	D16_PLUS	*	PASS	*	QUAL	*	0.647706	0.692615	0.47921	0.669408	140	12	210127318	161705687.000000	0.000000	545	.	.	27.000000	16.000000		1.6875	353	.	.	26.000000	15.000000		1.73333333333	192	.	.	1.000000	1.000000		1.0	962	.	.	434.000000	528.000000		0.82196969697	347	.	.	29.000000	318.000000
INDEL	D16_PLUS	AllAutosomes	ALL	*	QUAL	*	0.0	0.0	0.0		0	0	2756349822.000000	0.000000	0.000000	0	.	.	0.000000	0.000000			0	.	.	0.000000	0.000000			0	.	.	0.000000	0.000000			0	.	.	0.000000	0.000000			0	.	.	0.000000	0.000000
INDEL	D16_PLUS	AllAutosomes	PASS	*	QUAL	*	0.0	0.0	0.0		0	0	2756349822.000000	0.000000	0.000000	0	.	.	0.000000	0.000000			0	.	.	0.000000	0.000000			0	.	.	0.000000	0.000000			0	.	.	0.000000	0.000000			0	.	.	0.000000	0.000000
INDEL	D16_PLUS	AllHomopolymers_ge7bp_imperfectge11bp_slop5	ALL	*	QUAL	*	0.409091	0.459459	0.793296	0.432815	18	2	83977437.000000	4467899.000000	0.000000	44	.	.	0.000000	1.000000		0.0	18	.	.	0.000000	1.000000		0.0	26	.	.	0.000000	0.000000			179	.	.	87.000000	92.000000		0.945652173913	17	.	.	0.000000	17.000000
INDEL	D16_PLUS	AllHomopolymers_ge7bp_imperfectge11bp_slop5	PASS	*	QUAL	*	0.409091	0.459459	0.793296	0.432815	18	2	83977437.000000	4467899.000000	0.000000	44	.	.	0.000000	1.000000		0.0	18	.	.	0.000000	1.000000		0.0	26	.	.	0.000000	0.000000			179	.	.	87.000000	92.000000		0.945652173913	17	.	.	0.000000	17.000000
INDEL	D16_PLUS	AllTandemRepeats	ALL	*	QUAL	*	0.618947	0.663616	0.425	0.640504	133	12	168369990.000000	5217901.000000	0.000000	475	.	.	23.000000	15.000000		1.53333333333	294	.	.	22.000000	14.000000		1.57142857143	181	.	.	1.000000	1.000000		1.0	760	.	.	359.000000	401.000000		0.895261845387	290	.	.	25.000000	265.000000
INDEL	D16_PLUS	AllTandemRepeats	PASS	*	QUAL	*	0.618947	0.663616	0.425	0.640504	133	12	168369990.000000	5217901.000000	0.000000	475	.	.	23.000000	15.000000		1.53333333333	294	.	.	22.000000	14.000000		1.57142857143	181	.	.	1.000000	1.000000		1.0	760	.	.	359.000000	401.000000		0.895261845387	290	.	.	25.000000	265.000000
INDEL	D16_PLUS	AllTandemRepeats_201to10000bp_slop5	ALL	*	QUAL	*	0.694656	0.769231	0.673184	0.730044	25	2	40176355.000000	2000302.000000	0.000000	131	.	.	13.000000	9.000000		1.44444444444	91	.	.	12.000000	9.000000		1.33333333333	40	.	.	1.000000	0.000000			358	.	.	191.000000	167.000000		1.14371257485	90	.	.	14.000000	76.000000
INDEL	D16_PLUS	AllTandemRepeats_201to10000bp_slop5	PASS	*	QUAL	*	0.694656	0.769231	0.673184	0.730044	25	2	40176355.000000	2000302.000000	0.000000	131	.	.	13.000000	9.000000		1.44444444444	91	.	.	12.000000	9.000000		1.33333333333	40	.	.	1.000000	0.000000			358	.	.	191.000000	167.000000		1.14371257485	90	.	.	14.000000	76.000000
INDEL	D16_PLUS	AllTandemRepeats_51to200bp_slop5	ALL	*	QUAL	*	0.559701	0.597561	0.168919	0.578012	88	10	25887961.000000	1374554.000000	0.000000	268	.	.	7.000000	6.000000		1.16666666667	150	.	.	7.000000	5.000000		1.4	118	.	.	0.000000	1.000000		0.0	296	.	.	129.000000	167.000000		0.77245508982	147	.	.	7.000000	140.000000
INDEL	D16_PLUS	AllTandemRepeats_51to200bp_slop5	PASS	*	QUAL	*	0.559701	0.597561	0.168919	0.578012	88	10	25887961.000000	1374554.000000	0.000000	268	.	.	7.000000	6.000000		1.16666666667	150	.	.	7.000000	5.000000		1.4	118	.	.	0.000000	1.000000		0.0	296	.	.	129.000000	167.000000		0.77245508982	147	.	.	7.000000	140.000000
INDEL	D16_PLUS	AllTandemRepeats_ge10001bp_slop5	ALL	*	QUAL	*	0.0		1.0		0	0	73296207.000000	323355.000000	0.000000	0	.	.	0.000000	0.000000			0	.	.	0.000000	0.000000			0	.	.	0.000000	0.000000			14	.	.	7.000000	7.000000		1.0	0	.	.	0.000000	0.000000
INDEL	D16_PLUS	AllTandemRepeats_ge10001bp_slop5	PASS	*	QUAL	*	0.0		1.0		0	0	73296207.000000	323355.000000	0.000000	0	.	.	0.000000	0.000000			0	.	.	0.000000	0.000000			0	.	.	0.000000	0.000000			14	.	.	7.000000	7.000000		1.0	0	.	.	0.000000	0.000000
INDEL	D16_PLUS	AllTandemRepeats_ge101bp_slop5	ALL	*	QUAL	*	0.630769	0.695652	0.55684	0.661624	61	9	123639327.000000	2872179.000000	0.000000	260	.	.	18.000000	12.000000		1.5	164	.	.	17.000000	11.000000		1.54545454545	96	.	.	1.000000	1.000000		1.0	519	.	.	259.000000	260.000000		0.996153846154	160	.	.	18.000000	142.000000
INDEL	D16_PLUS	AllTandemRepeats_ge101bp_slop5	PASS	*	QUAL	*	0.630769	0.695652	0.55684	0.661624	61	9	123639327.000000	2872179.000000	0.000000	260	.	.	18.000000	12.000000		1.5	164	.	.	17.000000	11.000000		1.54545454545	96	.	.	1.000000	1.000000		1.0	519	.	.	259.000000	260.000000		0.996153846154	160	.	.	18.000000	142.000000
INDEL	D16_PLUS	AllTandemRepeats_le50bp_slop5	ALL	*	QUAL	*	0.688312	0.706667	0.226804	0.697368	21	0	29009467.000000	1519690.000000	0.000000	77	.	.	3.000000	0.000000			53	.	.	3.000000	0.000000			24	.	.	0.000000	0.000000			97	.	.	36.000000	61.000000		0.590163934426	53	.	.	4.000000	49.000000
INDEL	D16_PLUS	AllTandemRepeats_le50bp_slop5	PASS	*	QUAL	*	0.688312	0.706667	0.226804	0.697368	21	0	29009467.000000	1519690.000000	0.000000	77	.	.	3.000000	0.000000			53	.	.	3.000000	0.000000			24	.	.	0.000000	0.000000			97	.	.	36.000000	61.000000		0.590163934426	53	.	.	4.000000	49.000000
INDEL	D16_PLUS	AllTandemRepeatsandHomopolymers_slop5	ALL	*	QUAL	*	0.623722	0.668151	0.491506	0.645173	135	12	252347427.000000	9685800.000000	0.000000	489	.	.	23.000000	15.000000		1.53333333333	305	.	.	22.000000	14.000000		1.57142857143	184	.	.	1.000000	1.000000		1.0	883	.	.	411.000000	472.000000		0.870762711864	300	.	.	25.000000	275.000000
[truncated: 2,669 more rows]
[truncated: 15 more columns]
