# Supplementary material for: Small variant benchmark from a complete assembly of X and Y chromosomes
Source: Nat Commun. 2025 Jan 8;16:497. doi: 10.1038/s41467-024-55710-z (PMC11711550; doi:10.1038/s41467-024-55710-z)
Supplement: Supplementary file 9 — Supplementary Data 7 [file 41467_2024_55710_MOESM9_ESM.csv]

Type	Subtype	Subset	Filter	Genotype	QQ.Field	QQ	METRIC.Recall	METRIC.Precision	METRIC.Frac_NA	METRIC.F1_Score	FP.gt	FP.al	Subset.Size	Subset.IS_CONF.Size	Subset.Level	TRUTH.TOTAL	TRUTH.TOTAL.ti	TRUTH.TOTAL.tv	TRUTH.TOTAL.het	TRUTH.TOTAL.homalt	TRUTH.TOTAL.TiTv_ratio	TRUTH.TOTAL.het_hom_ratio	TRUTH.TP	TRUTH.TP.ti	TRUTH.TP.tv	TRUTH.TP.het	TRUTH.TP.homalt	TRUTH.TP.TiTv_ratio	TRUTH.TP.het_hom_ratio	TRUTH.FN	TRUTH.FN.ti	TRUTH.FN.tv	TRUTH.FN.het	TRUTH.FN.homalt	TRUTH.FN.TiTv_ratio	TRUTH.FN.het_hom_ratio	QUERY.TOTAL	QUERY.TOTAL.ti	QUERY.TOTAL.tv	QUERY.TOTAL.het	QUERY.TOTAL.homalt	QUERY.TOTAL.TiTv_ratio	QUERY.TOTAL.het_hom_ratio	QUERY.TP	QUERY.TP.ti	QUERY.TP.tv	QUERY.TP.het	QUERY.TP.homalt	QUERY.TP.TiTv_ratio
INDEL	*	*	ALL	*	QUAL	*	0.983647	0.979833	0.454748	0.981736	5181	3726	2809068885	2546949881.000000	0.000000	525469	.	.	296594.000000	194071.000000		1.52827573414	516876	.	.	293296.000000	190576.000000		1.53899756528	8593	.	.	3298.000000	3495.000000		0.943633762518	1008196	.	.	647562.000000	314927.000000		2.05622890384	538635	.	.	337748.000000	190376.000000
INDEL	*	*	PASS	*	QUAL	*	0.983647	0.979833	0.454748	0.981736	5181	3726	2809068885	2546949881.000000	0.000000	525469	.	.	296594.000000	194071.000000		1.52827573414	516876	.	.	293296.000000	190576.000000		1.53899756528	8593	.	.	3298.000000	3495.000000		0.943633762518	1008196	.	.	647562.000000	314927.000000		2.05622890384	538635	.	.	337748.000000	190376.000000
INDEL	*	AllAutosomes	ALL	*	QUAL	*	0.983647	0.979833	0.454748	0.981736	5181	3726	2756349822.000000	2542243376.000000	0.000000	525469	.	.	296594.000000	194071.000000		1.52827573414	516876	.	.	293296.000000	190576.000000		1.53899756528	8593	.	.	3298.000000	3495.000000		0.943633762518	1008196	.	.	647562.000000	314927.000000		2.05622890384	538635	.	.	337748.000000	190376.000000
INDEL	*	AllAutosomes	PASS	*	QUAL	*	0.983647	0.979833	0.454748	0.981736	5181	3726	2756349822.000000	2542243376.000000	0.000000	525469	.	.	296594.000000	194071.000000		1.52827573414	516876	.	.	293296.000000	190576.000000		1.53899756528	8593	.	.	3298.000000	3495.000000		0.943633762518	1008196	.	.	647562.000000	314927.000000		2.05622890384	538635	.	.	337748.000000	190376.000000
INDEL	*	AllHomopolymers_ge7bp_imperfectge11bp_slop5	ALL	*	QUAL	*	0.965052	0.955933	0.522698	0.96047	4971	3596	83977437.000000	62848827.000000	0.000000	229967	.	.	127618.000000	85987.000000		1.48415458151	221930	.	.	124628.000000	82618.000000		1.50848483381	8037	.	.	2990.000000	3369.000000		0.8875037103	508477	.	.	328116.000000	149044.000000		2.20147070664	232002	.	.	144875.000000	82538.000000
INDEL	*	AllHomopolymers_ge7bp_imperfectge11bp_slop5	PASS	*	QUAL	*	0.965052	0.955933	0.522698	0.96047	4971	3596	83977437.000000	62848827.000000	0.000000	229967	.	.	127618.000000	85987.000000		1.48415458151	221930	.	.	124628.000000	82618.000000		1.50848483381	8037	.	.	2990.000000	3369.000000		0.8875037103	508477	.	.	328116.000000	149044.000000		2.20147070664	232002	.	.	144875.000000	82538.000000
INDEL	*	AllTandemRepeats	ALL	*	QUAL	*	0.996269	0.997387	0.564838	0.996828	204	94	168369990.000000	60104966.000000	0.000000	109629	.	.	58703.000000	32485.000000		1.80708019086	109220	.	.	58516.000000	32385.000000		1.80688590397	409	.	.	187.000000	100.000000		1.87	278786	.	.	188506.000000	76487.000000		2.46454953129	121000	.	.	82882.000000	32327.000000
INDEL	*	AllTandemRepeats	PASS	*	QUAL	*	0.996269	0.997387	0.564838	0.996828	204	94	168369990.000000	60104966.000000	0.000000	109629	.	.	58703.000000	32485.000000		1.80708019086	109220	.	.	58516.000000	32385.000000		1.80688590397	409	.	.	187.000000	100.000000		1.87	278786	.	.	188506.000000	76487.000000		2.46454953129	121000	.	.	82882.000000	32327.000000
INDEL	*	AllTandemRepeats_201to10000bp_slop5	ALL	*	QUAL	*	0.998298	0.998828	0.877282	0.998563	1	1	40176355.000000	14932592.000000	0.000000	8224	.	.	4833.000000	2932.000000		1.64836289222	8210	.	.	4822.000000	2930.000000		1.6457337884	14	.	.	11.000000	2.000000		5.5	69517	.	.	48499.000000	19032.000000		2.54828709542	8521	.	.	5478.000000	2930.000000
INDEL	*	AllTandemRepeats_201to10000bp_slop5	PASS	*	QUAL	*	0.998298	0.998828	0.877282	0.998563	1	1	40176355.000000	14932592.000000	0.000000	8224	.	.	4833.000000	2932.000000		1.64836289222	8210	.	.	4822.000000	2930.000000		1.6457337884	14	.	.	11.000000	2.000000		5.5	69517	.	.	48499.000000	19032.000000		2.54828709542	8521	.	.	5478.000000	2930.000000
INDEL	*	AllTandemRepeats_51to200bp_slop5	ALL	*	QUAL	*	0.993706	0.995571	0.56335	0.994638	106	54	25887961.000000	19587746.000000	0.000000	34161	.	.	18842.000000	9784.000000		1.92579721995	33946	.	.	18749.000000	9733.000000		1.9263330936	215	.	.	93.000000	51.000000		1.82352941176	86866	.	.	64974.000000	17923.000000		3.62517435697	37762	.	.	26770.000000	9690.000000
INDEL	*	AllTandemRepeats_51to200bp_slop5	PASS	*	QUAL	*	0.993706	0.995571	0.56335	0.994638	106	54	25887961.000000	19587746.000000	0.000000	34161	.	.	18842.000000	9784.000000		1.92579721995	33946	.	.	18749.000000	9733.000000		1.9263330936	215	.	.	93.000000	51.000000		1.82352941176	86866	.	.	64974.000000	17923.000000		3.62517435697	37762	.	.	26770.000000	9690.000000
INDEL	*	AllTandemRepeats_ge10001bp_slop5	ALL	*	QUAL	*	1.0	1.0	0.997692	1.0	0	0	73296207.000000	613095.000000	0.000000	45	.	.	25.000000	20.000000		1.25	45	.	.	25.000000	20.000000		1.25	0	.	.	0.000000	0.000000			19496	.	.	4513.000000	14887.000000		0.303150399678	45	.	.	25.000000	20.000000
INDEL	*	AllTandemRepeats_ge10001bp_slop5	PASS	*	QUAL	*	1.0	1.0	0.997692	1.0	0	0	73296207.000000	613095.000000	0.000000	45	.	.	25.000000	20.000000		1.25	45	.	.	25.000000	20.000000		1.25	0	.	.	0.000000	0.000000			19496	.	.	4513.000000	14887.000000		0.303150399678	45	.	.	25.000000	20.000000
INDEL	*	AllTandemRepeats_ge101bp_slop5	ALL	*	QUAL	*	0.995992	0.997299	0.837068	0.996645	28	13	123639327.000000	22632619.000000	0.000000	18961	.	.	11181.000000	6090.000000		1.83596059113	18885	.	.	11138.000000	6075.000000		1.83341563786	76	.	.	43.000000	15.000000		2.86666666667	122726	.	.	77870.000000	41261.000000		1.88725430794	19942	.	.	13408.000000	6067.000000
INDEL	*	AllTandemRepeats_ge101bp_slop5	PASS	*	QUAL	*	0.995992	0.997299	0.837068	0.996645	28	13	123639327.000000	22632619.000000	0.000000	18961	.	.	11181.000000	6090.000000		1.83596059113	18885	.	.	11138.000000	6075.000000		1.83341563786	76	.	.	43.000000	15.000000		2.86666666667	122726	.	.	77870.000000	41261.000000		1.88725430794	19942	.	.	13408.000000	6067.000000
INDEL	*	AllTandemRepeats_le50bp_slop5	ALL	*	QUAL	*	0.997321	0.998142	0.273096	0.997732	97	39	29009467.000000	24971533.000000	0.000000	67201	.	.	35004.000000	19750.000000		1.77235443038	67021	.	.	34921.000000	19703.000000		1.77236968989	180	.	.	83.000000	47.000000		1.76595744681	102920	.	.	70522.000000	24656.000000		2.86023685918	74674	.	.	50610.000000	19688.000000
INDEL	*	AllTandemRepeats_le50bp_slop5	PASS	*	QUAL	*	0.997321	0.998142	0.273096	0.997732	97	39	29009467.000000	24971533.000000	0.000000	67201	.	.	35004.000000	19750.000000		1.77235443038	67021	.	.	34921.000000	19703.000000		1.77236968989	180	.	.	83.000000	47.000000		1.76595744681	102920	.	.	70522.000000	24656.000000		2.86023685918	74674	.	.	50610.000000	19688.000000
INDEL	*	AllTandemRepeatsandHomopolymers_slop5	ALL	*	QUAL	*	0.975118	0.969713	0.536704	0.972408	5175	3688	252347427.000000	122953793.000000	0.000000	339122	.	.	186103.000000	118354.000000		1.57242678743	330684	.	.	182934.000000	114885.000000		1.59232275754	8438	.	.	3169.000000	3469.000000		0.913519746325	784648	.	.	514470.000000	225034.000000		2.28618786494	352514	.	.	227379.000000	114747.000000
INDEL	*	AllTandemRepeatsandHomopolymers_slop5	PASS	*	QUAL	*	0.975118	0.969713	0.536704	0.972408	5175	3688	252347427.000000	122953793.000000	0.000000	339122	.	.	186103.000000	118354.000000		1.57242678743	330684	.	.	182934.000000	114885.000000		1.59232275754	8438	.	.	3169.000000	3469.000000		0.913519746325	784648	.	.	514470.000000	225034.000000		2.28618786494	352514	.	.	227379.000000	114747.000000
INDEL	*	BadPromoters	ALL	*	QUAL	*	1.0	1.0	0.6	1.0	0	0	197273.000000	149833.000000	0.000000	86	.	.	50.000000	32.000000		1.5625	86	.	.	50.000000	32.000000		1.5625	0	.	.	0.000000	0.000000			220	.	.	126.000000	85.000000		1.48235294118	88	.	.	54.000000	32.000000
INDEL	*	BadPromoters	PASS	*	QUAL	*	1.0	1.0	0.6	1.0	0	0	197273.000000	149833.000000	0.000000	86	.	.	50.000000	32.000000		1.5625	86	.	.	50.000000	32.000000		1.5625	0	.	.	0.000000	0.000000			220	.	.	126.000000	85.000000		1.48235294118	88	.	.	54.000000	32.000000
INDEL	*	CMRGv1.00_duplicationinKMT2C	ALL	*	QUAL	*	0.0		1.0		0	0	17000.000000	872.000000	0.000000	0	.	.	0.000000	0.000000			0	.	.	0.000000	0.000000			0	.	.	0.000000	0.000000			58	.	.	58.000000	0.000000			0	.	.	0.000000	0.000000
INDEL	*	CMRGv1.00_duplicationinKMT2C	PASS	*	QUAL	*	0.0		1.0		0	0	17000.000000	872.000000	0.000000	0	.	.	0.000000	0.000000			0	.	.	0.000000	0.000000			0	.	.	0.000000	0.000000			58	.	.	58.000000	0.000000			0	.	.	0.000000	0.000000
INDEL	*	CMRGv1.00_falselyduplicatedgenes	ALL	*	QUAL	*	1.0	1.0	0.863636	1.0	0	0	93071.000000	65663.000000	0.000000	3	.	.	1.000000	2.000000		0.5	3	.	.	1.000000	2.000000		0.5	0	.	.	0.000000	0.000000			22	.	.	13.000000	9.000000		1.44444444444	3	.	.	1.000000	2.000000
INDEL	*	CMRGv1.00_falselyduplicatedgenes	PASS	*	QUAL	*	1.0	1.0	0.863636	1.0	0	0	93071.000000	65663.000000	0.000000	3	.	.	1.000000	2.000000		0.5	3	.	.	1.000000	2.000000		0.5	0	.	.	0.000000	0.000000			22	.	.	13.000000	9.000000		1.44444444444	3	.	.	1.000000	2.000000
INDEL	*	HG001_v4.2.1_CNV_CCSandONT_elliptical_outlier	ALL	*	QUAL	*	0.980452	0.980668	0.883378	0.98056	17	11	25553295.000000	9629151.000000	0.000000	1637	.	.	921.000000	613.000000		1.50244698206	1605	.	.	907.000000	603.000000		1.50414593698	32	.	.	14.000000	10.000000		1.4	14637	.	.	9903.000000	4405.000000		2.24812712826	1674	.	.	1046.000000	603.000000
INDEL	*	HG001_v4.2.1_CNV_CCSandONT_elliptical_outlier	PASS	*	QUAL	*	0.980452	0.980668	0.883378	0.98056	17	11	25553295.000000	9629151.000000	0.000000	1637	.	.	921.000000	613.000000		1.50244698206	1605	.	.	907.000000	603.000000		1.50414593698	32	.	.	14.000000	10.000000		1.4	14637	.	.	9903.000000	4405.000000		2.24812712826	1674	.	.	1046.000000	603.000000
INDEL	*	HG001_v4.2.1_CNV_mrcanavarIllumina_CCShighcov_ONThighcov_intersection	ALL	*	QUAL	*	0.986486	0.993243	0.975754	0.989853	0	0	8956539.000000	1207973.000000	0.000000	148	.	.	81.000000	61.000000		1.32786885246	146	.	.	79.000000	61.000000		1.29508196721	2	.	.	2.000000	0.000000			6104	.	.	4853.000000	1115.000000		4.35246636771	147	.	.	81.000000	61.000000
INDEL	*	HG001_v4.2.1_CNV_mrcanavarIllumina_CCShighcov_ONThighcov_intersection	PASS	*	QUAL	*	0.986486	0.993243	0.975754	0.989853	0	0	8956539.000000	1207973.000000	0.000000	148	.	.	81.000000	61.000000		1.32786885246	146	.	.	79.000000	61.000000		1.29508196721	2	.	.	2.000000	0.000000			6104	.	.	4853.000000	1115.000000		4.35246636771	147	.	.	81.000000	61.000000
INDEL	*	HG001_v4.2.1_CNVsandSVs	ALL	*	QUAL	*	0.97619	0.978723	0.920325	0.977455	70	38	122746566.000000	33920752.000000	0.000000	6888	.	.	3719.000000	2791.000000		1.33249731279	6724	.	.	3627.000000	2744.000000		1.32179300292	164	.	.	92.000000	47.000000		1.95744680851	89664	.	.	51274.000000	35407.000000		1.44813172537	6992	.	.	4140.000000	2748.000000
INDEL	*	HG001_v4.2.1_CNVsandSVs	PASS	*	QUAL	*	0.97619	0.978723	0.920325	0.977455	70	38	122746566.000000	33920752.000000	0.000000	6888	.	.	3719.000000	2791.000000		1.33249731279	6724	.	.	3627.000000	2744.000000		1.32179300292	164	.	.	92.000000	47.000000		1.95744680851	89664	.	.	51274.000000	35407.000000		1.44813172537	6992	.	.	4140.000000	2748.000000
INDEL	*	HG001_v4.2.1_SV_pbsv_hifiasm_dipcall_svanalyzer_slop25percent	ALL	*	QUAL	*	0.974976	0.978427	0.934282	0.976698	51	27	103949908.000000	23166240.000000	0.000000	5195	.	.	2794.000000	2133.000000		1.30989217065	5065	.	.	2717.000000	2097.000000		1.29566046733	130	.	.	77.000000	36.000000		2.13888888889	81819	.	.	45660.000000	33413.000000		1.36653398378	5261	.	.	3085.000000	2101.000000
INDEL	*	HG001_v4.2.1_SV_pbsv_hifiasm_dipcall_svanalyzer_slop25percent	PASS	*	QUAL	*	0.974976	0.978427	0.934282	0.976698	51	27	103949908.000000	23166240.000000	0.000000	5195	.	.	2794.000000	2133.000000		1.30989217065	5065	.	.	2717.000000	2097.000000		1.29566046733	130	.	.	77.000000	36.000000		2.13888888889	81819	.	.	45660.000000	33413.000000		1.36653398378	5261	.	.	3085.000000	2101.000000
INDEL	*	HG001_v4.2.1_comphetindel10bp_slop50	ALL	*	QUAL	*	0.973173	0.974306	0.337454	0.973739	645	301	4999831.000000	3646401.000000	0.000000	30939	.	.	10265.000000	10462.000000		0.981169948385	30109	.	.	10128.000000	10120.000000		1.00079051383	830	.	.	137.000000	342.000000		0.400584795322	56627	.	.	37642.000000	13549.000000		2.7782124142	36554	.	.	23304.000000	10101.000000
INDEL	*	HG001_v4.2.1_comphetindel10bp_slop50	PASS	*	QUAL	*	0.973173	0.974306	0.337454	0.973739	645	301	4999831.000000	3646401.000000	0.000000	30939	.	.	10265.000000	10462.000000		0.981169948385	30109	.	.	10128.000000	10120.000000		1.00079051383	830	.	.	137.000000	342.000000		0.400584795322	56627	.	.	37642.000000	13549.000000		2.7782124142	36554	.	.	23304.000000	10101.000000
INDEL	*	HG001_v4.2.1_comphetsnp10bp_slop50	ALL	*	QUAL	*	0.981111	0.973712	0.472838	0.977397	8	17	2598497.000000	2459719.000000	0.000000	900	.	.	511.000000	324.000000		1.57716049383	883	.	.	502.000000	322.000000		1.55900621118	17	.	.	9.000000	2.000000		4.5	1804	.	.	1237.000000	495.000000		2.49898989899	926	.	.	582.000000	322.000000
INDEL	*	HG001_v4.2.1_comphetsnp10bp_slop50	PASS	*	QUAL	*	0.981111	0.973712	0.472838	0.977397	8	17	2598497.000000	2459719.000000	0.000000	900	.	.	511.000000	324.000000		1.57716049383	883	.	.	502.000000	322.000000		1.55900621118	17	.	.	9.000000	2.000000		4.5	1804	.	.	1237.000000	495.000000		2.49898989899	926	.	.	582.000000	322.000000
INDEL	*	HG001_v4.2.1_complexandSVs	ALL	*	QUAL	*	0.978109	0.978747	0.642578	0.978428	828	443	142879407.000000	51428130.000000	0.000000	56371	.	.	23538.000000	21592.000000		1.09012597258	55137	.	.	23217.000000	21099.000000		1.10038390445	1234	.	.	321.000000	493.000000		0.651115618661	177320	.	.	107029.000000	61231.000000		1.74795446751	62031	.	.	37590.000000	21000.000000
INDEL	*	HG001_v4.2.1_complexandSVs	PASS	*	QUAL	*	0.978109	0.978747	0.642578	0.978428	828	443	142879407.000000	51428130.000000	0.000000	56371	.	.	23538.000000	21592.000000		1.09012597258	55137	.	.	23217.000000	21099.000000		1.10038390445	1234	.	.	321.000000	493.000000		0.651115618661	177320	.	.	107029.000000	61231.000000		1.74795446751	62031	.	.	37590.000000	21000.000000
INDEL	*	HG001_v4.2.1_complexandSVs_alldifficultregions	ALL	*	QUAL	*	0.977411	0.972632	0.521944	0.975016	5180	3697	680758836.000000	448892152.000000	0.000000	379660	.	.	208567.000000	136368.000000		1.52944239118	371084	.	.	205278.000000	132881.000000		1.5448258216	8576	.	.	3289.000000	3487.000000		0.943217665615	844894	.	.	548640.000000	250735.000000		2.18812690689	392853	.	.	249720.000000	132693.000000
INDEL	*	HG001_v4.2.1_complexandSVs_alldifficultregions	PASS	*	QUAL	*	0.977411	0.972632	0.521944	0.975016	5180	3697	680758836.000000	448892152.000000	0.000000	379660	.	.	208567.000000	136368.000000		1.52944239118	371084	.	.	205278.000000	132881.000000		1.5448258216	8576	.	.	3289.000000	3487.000000		0.943217665615	844894	.	.	548640.000000	250735.000000		2.18812690689	392853	.	.	249720.000000	132693.000000
INDEL	*	HG001_v4.2.1_complexindel10bp_slop50	ALL	*	QUAL	*	0.988517	0.990525	0.385934	0.98952	73	33	2165851.000000	1667603.000000	0.000000	11931	.	.	6016.000000	5517.000000		1.09044770709	11794	.	.	5969.000000	5449.000000		1.09543035419	137	.	.	47.000000	68.000000		0.691176470588	19594	.	.	11027.000000	8190.000000		1.3463980464	11918	.	.	6384.000000	5413.000000
INDEL	*	HG001_v4.2.1_complexindel10bp_slop50	PASS	*	QUAL	*	0.988517	0.990525	0.385934	0.98952	73	33	2165851.000000	1667603.000000	0.000000	11931	.	.	6016.000000	5517.000000		1.09044770709	11794	.	.	5969.000000	5449.000000		1.09543035419	137	.	.	47.000000	68.000000		0.691176470588	19594	.	.	11027.000000	8190.000000		1.3463980464	11918	.	.	6384.000000	5413.000000
INDEL	*	HG001_v4.2.1_inversions_slop25percent	ALL	*	QUAL	*	0.958333	0.94	0.930216	0.949078	3	0	4271107.000000	1477838.000000	0.000000	96	.	.	42.000000	50.000000		0.84	92	.	.	40.000000	49.000000		0.816326530612	4	.	.	2.000000	1.000000		2.0	1433	.	.	980.000000	404.000000		2.42574257426	94	.	.	44.000000	49.000000
INDEL	*	HG001_v4.2.1_inversions_slop25percent	PASS	*	QUAL	*	0.958333	0.94	0.930216	0.949078	3	0	4271107.000000	1477838.000000	0.000000	96	.	.	42.000000	50.000000		0.84	92	.	.	40.000000	49.000000		0.816326530612	4	.	.	2.000000	1.000000		2.0	1433	.	.	980.000000	404.000000		2.42574257426	94	.	.	44.000000	49.000000
INDEL	*	HG001_v4.2.1_notin_complexandSVs_alldifficultregions	ALL	*	QUAL	*	0.999863	0.999795	0.108272	0.999829	1	27	2254121575.000000	2093351224.000000	0.000000	146172	.	.	88351.000000	57744.000000		1.53004641175	146152	.	.	88339.000000	57736.000000		1.53005057503	20	.	.	12.000000	8.000000		1.5	163912	.	.	99450.000000	64279.000000		1.54716159243	146135	.	.	88341.000000	57725.000000
INDEL	*	HG001_v4.2.1_notin_complexandSVs_alldifficultregions	PASS	*	QUAL	*	0.999863	0.999795	0.108272	0.999829	1	27	2254121575.000000	2093351224.000000	0.000000	146172	.	.	88351.000000	57744.000000		1.53004641175	146152	.	.	88339.000000	57736.000000		1.53005057503	20	.	.	12.000000	8.000000		1.5	163912	.	.	99450.000000	64279.000000		1.54716159243	146135	.	.	88341.000000	57725.000000
INDEL	*	HG001_v4.2.1_othercomplexwithin10bp_slop50	ALL	*	QUAL	*	0.979971	0.991712	0.387537	0.985807	20	8	1498222.000000	1298555.000000	0.000000	3495	.	.	1848.000000	1503.000000		1.22954091816	3425	.	.	1809.000000	1485.000000		1.21818181818	70	.	.	39.000000	18.000000		2.16666666667	5713	.	.	3500.000000	2112.000000		1.6571969697	3470	.	.	1975.000000	1463.000000
INDEL	*	HG001_v4.2.1_othercomplexwithin10bp_slop50	PASS	*	QUAL	*	0.979971	0.991712	0.387537	0.985807	20	8	1498222.000000	1298555.000000	0.000000	3495	.	.	1848.000000	1503.000000		1.22954091816	3425	.	.	1809.000000	1485.000000		1.21818181818	70	.	.	39.000000	18.000000		2.16666666667	5713	.	.	3500.000000	2112.000000		1.6571969697	3470	.	.	1975.000000	1463.000000
INDEL	*	HG001_v4.2.1_snpswithin10bp_slop50	ALL	*	QUAL	*	0.988131	0.978963	0.467465	0.983525	16	52	9260320.000000	8712964.000000	0.000000	3370	.	.	1766.000000	1453.000000		1.2154163799	3330	.	.	1751.000000	1437.000000		1.21851078636	40	.	.	15.000000	16.000000		0.9375	6516	.	.	4031.000000	2291.000000		1.75949367089	3397	.	.	1937.000000	1421.000000
INDEL	*	HG001_v4.2.1_snpswithin10bp_slop50	PASS	*	QUAL	*	0.988131	0.978963	0.467465	0.983525	16	52	9260320.000000	8712964.000000	0.000000	3370	.	.	1766.000000	1453.000000		1.2154163799	3330	.	.	1751.000000	1437.000000		1.21851078636	40	.	.	15.000000	16.000000		0.9375	6516	.	.	4031.000000	2291.000000		1.75949367089	3397	.	.	1937.000000	1421.000000
INDEL	*	HG002_hifiasmv0.11_ComplexVar_in_TRgt100	ALL	*	QUAL	*	0.994966	0.997994	0.882538	0.996477	13	6	33207990.000000	3738847.000000	0.000000	10131	.	.	6257.000000	3197.000000		1.95714732562	10080	.	.	6221.000000	3192.000000		1.94893483709	51	.	.	36.000000	5.000000		7.2	89101	.	.	62522.000000	24044.000000		2.60031608717	10445	.	.	7067.000000	3186.000000
INDEL	*	HG002_hifiasmv0.11_ComplexVar_in_TRgt100	PASS	*	QUAL	*	0.994966	0.997994	0.882538	0.996477	13	6	33207990.000000	3738847.000000	0.000000	10131	.	.	6257.000000	3197.000000		1.95714732562	10080	.	.	6221.000000	3192.000000		1.94893483709	51	.	.	36.000000	5.000000		7.2	89101	.	.	62522.000000	24044.000000		2.60031608717	10445	.	.	7067.000000	3186.000000
INDEL	*	HG002_v4.2.1_CNV_CCSandONT_elliptical_outlier	ALL	*	QUAL	*	1.0	1.0	0.999905	1.0	0	0	39152503.000000	3341.000000	0.000000	2	.	.	2.000000	0.000000			2	.	.	2.000000	0.000000			0	.	.	0.000000	0.000000			21159	.	.	12048.000000	8733.000000		1.37959464102	2	.	.	2.000000	0.000000
INDEL	*	HG002_v4.2.1_CNV_CCSandONT_elliptical_outlier	PASS	*	QUAL	*	1.0	1.0	0.999905	1.0	0	0	39152503.000000	3341.000000	0.000000	2	.	.	2.000000	0.000000			2	.	.	2.000000	0.000000			0	.	.	0.000000	0.000000			21159	.	.	12048.000000	8733.000000		1.37959464102	2	.	.	2.000000	0.000000
INDEL	*	HG002_v4.2.1_CNV_gt2assemblycontigs_ONTCanu_ONTFlye_CCSCanu	ALL	*	QUAL	*	0.0		1.0		0	0	12794035.000000	0.000000	0.000000	0	.	.	0.000000	0.000000			0	.	.	0.000000	0.000000			0	.	.	0.000000	0.000000			7002	.	.	4729.000000	2101.000000		2.2508329367	0	.	.	0.000000	0.000000
INDEL	*	HG002_v4.2.1_CNV_gt2assemblycontigs_ONTCanu_ONTFlye_CCSCanu	PASS	*	QUAL	*	0.0		1.0		0	0	12794035.000000	0.000000	0.000000	0	.	.	0.000000	0.000000			0	.	.	0.000000	0.000000			0	.	.	0.000000	0.000000			7002	.	.	4729.000000	2101.000000		2.2508329367	0	.	.	0.000000	0.000000
INDEL	*	HG002_v4.2.1_CNV_mrcanavarIllumina_CCShighcov_ONThighcov_intersection	ALL	*	QUAL	*	0.0		1.0		0	0	13732774.000000	1000.000000	0.000000	0	.	.	0.000000	0.000000			0	.	.	0.000000	0.000000			0	.	.	0.000000	0.000000			7922	.	.	6336.000000	1404.000000		4.51282051282	0	.	.	0.000000	0.000000
INDEL	*	HG002_v4.2.1_CNV_mrcanavarIllumina_CCShighcov_ONThighcov_intersection	PASS	*	QUAL	*	0.0		1.0		0	0	13732774.000000	1000.000000	0.000000	0	.	.	0.000000	0.000000			0	.	.	0.000000	0.000000			0	.	.	0.000000	0.000000			7922	.	.	6336.000000	1404.000000		4.51282051282	0	.	.	0.000000	0.000000
INDEL	*	HG002_v4.2.1_CNVsandSVs	ALL	*	QUAL	*	0.963942	0.988235	0.995108	0.975938	1	4	90176126.000000	170046.000000	0.000000	416	.	.	286.000000	113.000000		2.53097345133	401	.	.	273.000000	112.000000		2.4375	15	.	.	13.000000	1.000000		13.0	86870	.	.	55565.000000	27888.000000		1.9924340218	420	.	.	294.000000	119.000000
INDEL	*	HG002_v4.2.1_CNVsandSVs	PASS	*	QUAL	*	0.963942	0.988235	0.995108	0.975938	1	4	90176126.000000	170046.000000	0.000000	416	.	.	286.000000	113.000000		2.53097345133	401	.	.	273.000000	112.000000		2.4375	15	.	.	13.000000	1.000000		13.0	86870	.	.	55565.000000	27888.000000		1.9924340218	420	.	.	294.000000	119.000000
INDEL	*	HG002_v4.2.1_Tier1plusTier2_v0.6.1	ALL	*	QUAL	*	0.951724	0.983051	0.995126	0.967134	1	4	32635612.000000	77849.000000	0.000000	290	.	.	191.000000	84.000000		2.27380952381	276	.	.	179.000000	83.000000		2.15662650602	14	.	.	12.000000	1.000000		12.0	60523	.	.	40642.000000	17100.000000		2.3767251462	290	.	.	197.000000	87.000000
INDEL	*	HG002_v4.2.1_Tier1plusTier2_v0.6.1	PASS	*	QUAL	*	0.951724	0.983051	0.995126	0.967134	1	4	32635612.000000	77849.000000	0.000000	290	.	.	191.000000	84.000000		2.27380952381	276	.	.	179.000000	83.000000		2.15662650602	14	.	.	12.000000	1.000000		12.0	60523	.	.	40642.000000	17100.000000		2.3767251462	290	.	.	197.000000	87.000000
INDEL	*	HG002_v4.2.1_Tier1plusTier2_v0.6.1_slop25percent	ALL	*	QUAL	*	0.963942	0.988235	0.993663	0.975938	1	4	48088781.000000	169046.000000	0.000000	416	.	.	286.000000	113.000000		2.53097345133	401	.	.	273.000000	112.000000		2.4375	15	.	.	13.000000	1.000000		13.0	67070	.	.	44813.000000	19223.000000		2.331217812	420	.	.	294.000000	119.000000
INDEL	*	HG002_v4.2.1_Tier1plusTier2_v0.6.1_slop25percent	PASS	*	QUAL	*	0.963942	0.988235	0.993663	0.975938	1	4	48088781.000000	169046.000000	0.000000	416	.	.	286.000000	113.000000		2.53097345133	401	.	.	273.000000	112.000000		2.4375	15	.	.	13.000000	1.000000		13.0	67070	.	.	44813.000000	19223.000000		2.331217812	420	.	.	294.000000	119.000000
INDEL	*	HG002_v4.2.1_comphetindel10bp_slop50	ALL	*	QUAL	*	0.954543	0.966112	0.251902	0.960293	1709	479	5583186.000000	4314535.000000	0.000000	43162	.	.	6403.000000	1959.000000		3.26850433895	41200	.	.	6303.000000	1894.000000		3.32787750792	1962	.	.	100.000000	65.000000		1.53846153846	86347	.	.	69368.000000	3028.000000		22.9088507266	62407	.	.	50021.000000	1881.000000
INDEL	*	HG002_v4.2.1_comphetindel10bp_slop50	PASS	*	QUAL	*	0.954543	0.966112	0.251902	0.960293	1709	479	5583186.000000	4314535.000000	0.000000	43162	.	.	6403.000000	1959.000000		3.26850433895	41200	.	.	6303.000000	1894.000000		3.32787750792	1962	.	.	100.000000	65.000000		1.53846153846	86347	.	.	69368.000000	3028.000000		22.9088507266	62407	.	.	50021.000000	1881.000000
INDEL	*	HG002_v4.2.1_comphetsnp10bp_slop50	ALL	*	QUAL	*	0.986475	0.96379	0.479551	0.975001	12	35	2839747.000000	2699322.000000	0.000000	1183	.	.	739.000000	357.000000		2.0700280112	1167	.	.	731.000000	350.000000		2.08857142857	16	.	.	8.000000	7.000000		1.14285714286	2494	.	.	1877.000000	515.000000		3.64466019417	1251	.	.	874.000000	349.000000
INDEL	*	HG002_v4.2.1_comphetsnp10bp_slop50	PASS	*	QUAL	*	0.986475	0.96379	0.479551	0.975001	12	35	2839747.000000	2699322.000000	0.000000	1183	.	.	739.000000	357.000000		2.0700280112	1167	.	.	731.000000	350.000000		2.08857142857	16	.	.	8.000000	7.000000		1.14285714286	2494	.	.	1877.000000	515.000000		3.64466019417	1251	.	.	874.000000	349.000000
INDEL	*	HG002_v4.2.1_complexandSVs	ALL	*	QUAL	*	0.966977	0.973013	0.563059	0.969986	1885	680	111762949.000000	19309207.000000	0.000000	74070	.	.	25807.000000	13459.000000		1.91745300542	71624	.	.	25447.000000	13173.000000		1.93175434601	2446	.	.	360.000000	286.000000		1.25874125874	217780	.	.	153478.000000	46629.000000		3.291470973	92589	.	.	69054.000000	13028.000000
INDEL	*	HG002_v4.2.1_complexandSVs	PASS	*	QUAL	*	0.966977	0.973013	0.563059	0.969986	1885	680	111762949.000000	19309207.000000	0.000000	74070	.	.	25807.000000	13459.000000		1.91745300542	71624	.	.	25447.000000	13173.000000		1.93175434601	2446	.	.	360.000000	286.000000		1.25874125874	217780	.	.	153478.000000	46629.000000		3.291470973	92589	.	.	69054.000000	13028.000000
INDEL	*	HG002_v4.2.1_complexandSVs_alldifficultregions	ALL	*	QUAL	*	0.977523	0.972764	0.521682	0.975138	5180	3703	675622751.000000	428750722.000000	0.000000	381821	.	.	210670.000000	136347.000000		1.54510183576	373239	.	.	207380.000000	132855.000000		1.56094990779	8582	.	.	3290.000000	3492.000000		0.9421534937	848902	.	.	552198.000000	251051.000000		2.19954511235	394986	.	.	251818.000000	132657.000000
INDEL	*	HG002_v4.2.1_complexandSVs_alldifficultregions	PASS	*	QUAL	*	0.977523	0.972764	0.521682	0.975138	5180	3703	675622751.000000	428750722.000000	0.000000	381821	.	.	210670.000000	136347.000000		1.54510183576	373239	.	.	207380.000000	132855.000000		1.56094990779	8582	.	.	3290.000000	3492.000000		0.9421534937	848902	.	.	552198.000000	251051.000000		2.19954511235	394986	.	.	251818.000000	132657.000000
INDEL	*	HG002_v4.2.1_complexindel10bp_slop50	ALL	*	QUAL	*	0.986044	0.990322	0.296711	0.988178	134	63	2371853.000000	1873067.000000	0.000000	20564	.	.	12651.000000	7852.000000		1.61118186449	20277	.	.	12527.000000	7695.000000		1.62794022092	287	.	.	124.000000	157.000000		0.789808917197	28944	.	.	17915.000000	10874.000000		1.64750781681	20159	.	.	12511.000000	7633.000000
INDEL	*	HG002_v4.2.1_complexindel10bp_slop50	PASS	*	QUAL	*	0.986044	0.990322	0.296711	0.988178	134	63	2371853.000000	1873067.000000	0.000000	20564	.	.	12651.000000	7852.000000		1.61118186449	20277	.	.	12527.000000	7695.000000		1.62794022092	287	.	.	124.000000	157.000000		0.789808917197	28944	.	.	17915.000000	10874.000000		1.64750781681	20159	.	.	12511.000000	7633.000000
INDEL	*	HG002_v4.2.1_inversions_slop25percent	ALL	*	QUAL	*	0.0		1.0		0	0	966818.000000	0.000000	0.000000	0	.	.	0.000000	0.000000			0	.	.	0.000000	0.000000			0	.	.	0.000000	0.000000			477	.	.	299.000000	164.000000		1.82317073171	0	.	.	0.000000	0.000000
INDEL	*	HG002_v4.2.1_inversions_slop25percent	PASS	*	QUAL	*	0.0		1.0		0	0	966818.000000	0.000000	0.000000	0	.	.	0.000000	0.000000			0	.	.	0.000000	0.000000			0	.	.	0.000000	0.000000			477	.	.	299.000000	164.000000		1.82317073171	0	.	.	0.000000	0.000000
INDEL	*	HG002_v4.2.1_notin_complexandSVs_alldifficultregions	ALL	*	QUAL	*	0.999917	0.999826	0.098947	0.999872	1	21	2259257660.000000	2113492654.000000	0.000000	143999	.	.	86232.000000	57767.000000		1.49275537937	143987	.	.	86223.000000	57764.000000		1.49267709992	12	.	.	9.000000	3.000000		3.0	159833	.	.	95844.000000	63936.000000		1.49906156156	143993	.	.	86230.000000	57763.000000
INDEL	*	HG002_v4.2.1_notin_complexandSVs_alldifficultregions	PASS	*	QUAL	*	0.999917	0.999826	0.098947	0.999872	1	21	2259257660.000000	2113492654.000000	0.000000	143999	.	.	86232.000000	57767.000000		1.49275537937	143987	.	.	86223.000000	57764.000000		1.49267709992	12	.	.	9.000000	3.000000		3.0	159833	.	.	95844.000000	63936.000000		1.49906156156	143993	.	.	86230.000000	57763.000000
INDEL	*	HG002_v4.2.1_othercomplexwithin10bp_slop50	ALL	*	QUAL	*	0.977004	0.993385	0.329467	0.985127	22	16	1618726.000000	1409776.000000	0.000000	6088	.	.	4152.000000	1936.000000		2.14462809917	5948	.	.	4046.000000	1902.000000		2.12723449001	140	.	.	106.000000	34.000000		3.11764705882	8793	.	.	6286.000000	2464.000000		2.55113636364	5857	.	.	3997.000000	1860.000000
INDEL	*	HG002_v4.2.1_othercomplexwithin10bp_slop50	PASS	*	QUAL	*	0.977004	0.993385	0.329467	0.985127	22	16	1618726.000000	1409776.000000	0.000000	6088	.	.	4152.000000	1936.000000		2.14462809917	5948	.	.	4046.000000	1902.000000		2.12723449001	140	.	.	106.000000	34.000000		3.11764705882	8793	.	.	6286.000000	2464.000000		2.55113636364	5857	.	.	3997.000000	1860.000000
INDEL	*	HG002_v4.2.1_snpswithin10bp_slop50	ALL	*	QUAL	*	0.98117	0.973753	0.436807	0.977448	24	95	9579557.000000	9106388.000000	0.000000	4461	.	.	2547.000000	1731.000000		1.47140381282	4377	.	.	2498.000000	1706.000000		1.46424384525	84	.	.	49.000000	25.000000		1.96	8118	.	.	5154.000000	2737.000000		1.88308366825	4452	.	.	2722.000000	1680.000000
INDEL	*	HG002_v4.2.1_snpswithin10bp_slop50	PASS	*	QUAL	*	0.98117	0.973753	0.436807	0.977448	24	95	9579557.000000	9106388.000000	0.000000	4461	.	.	2547.000000	1731.000000		1.47140381282	4377	.	.	2498.000000	1706.000000		1.46424384525	84	.	.	49.000000	25.000000		1.96	8118	.	.	5154.000000	2737.000000		1.88308366825	4452	.	.	2722.000000	1680.000000
INDEL	*	HG003_v4.2.1_CNV_CCSandONT_elliptical_outlier	ALL	*	QUAL	*	0.988845	0.981864	0.918418	0.985342	4	9	34890917.000000	8371495.000000	0.000000	1524	.	.	856.000000	577.000000		1.4835355286	1507	.	.	844.000000	574.000000		1.47038327526	17	.	.	12.000000	3.000000		4.0	19600	.	.	11940.000000	7238.000000		1.64962696878	1570	.	.	968.000000	574.000000
INDEL	*	HG003_v4.2.1_CNV_CCSandONT_elliptical_outlier	PASS	*	QUAL	*	0.988845	0.981864	0.918418	0.985342	4	9	34890917.000000	8371495.000000	0.000000	1524	.	.	856.000000	577.000000		1.4835355286	1507	.	.	844.000000	574.000000		1.47038327526	17	.	.	12.000000	3.000000		4.0	19600	.	.	11940.000000	7238.000000		1.64962696878	1570	.	.	968.000000	574.000000
INDEL	*	HG003_v4.2.1_CNV_mrcanavarIllumina_CCShighcov_ONThighcov_intersection	ALL	*	QUAL	*	0.939024	0.987654	0.987184	0.962726	0	0	8315700.000000	650012.000000	0.000000	82	.	.	58.000000	21.000000		2.7619047619	77	.	.	53.000000	21.000000		2.52380952381	5	.	.	5.000000	0.000000			6320	.	.	5110.000000	1067.000000		4.78912839738	80	.	.	56.000000	22.000000
INDEL	*	HG003_v4.2.1_CNV_mrcanavarIllumina_CCShighcov_ONThighcov_intersection	PASS	*	QUAL	*	0.939024	0.987654	0.987184	0.962726	0	0	8315700.000000	650012.000000	0.000000	82	.	.	58.000000	21.000000		2.7619047619	77	.	.	53.000000	21.000000		2.52380952381	5	.	.	5.000000	0.000000			6320	.	.	5110.000000	1067.000000		4.78912839738	80	.	.	56.000000	22.000000
INDEL	*	HG003_v4.2.1_CNVsandSVs	ALL	*	QUAL	*	0.984351	0.980966	0.972631	0.982656	11	18	112809506.000000	10857214.000000	0.000000	2620	.	.	1503.000000	982.000000		1.53054989817	2579	.	.	1475.000000	973.000000		1.51593011305	41	.	.	28.000000	9.000000		3.11111111111	99820	.	.	61673.000000	34444.000000		1.79052955522	2680	.	.	1658.000000	979.000000
INDEL	*	HG003_v4.2.1_CNVsandSVs	PASS	*	QUAL	*	0.984351	0.980966	0.972631	0.982656	11	18	112809506.000000	10857214.000000	0.000000	2620	.	.	1503.000000	982.000000		1.53054989817	2579	.	.	1475.000000	973.000000		1.51593011305	41	.	.	28.000000	9.000000		3.11111111111	99820	.	.	61673.000000	34444.000000		1.79052955522	2680	.	.	1658.000000	979.000000
INDEL	*	HG003_v4.2.1_SV_pbsv_slop25percent	ALL	*	QUAL	*	0.979647	0.975066	0.987021	0.977351	6	6	52584786.000000	2346125.000000	0.000000	737	.	.	400.000000	305.000000		1.31147540984	722	.	.	391.000000	300.000000		1.30333333333	15	.	.	9.000000	5.000000		1.8	58711	.	.	33676.000000	22979.000000		1.46551198921	743	.	.	429.000000	302.000000
INDEL	*	HG003_v4.2.1_SV_pbsv_slop25percent	PASS	*	QUAL	*	0.979647	0.975066	0.987021	0.977351	6	6	52584786.000000	2346125.000000	0.000000	737	.	.	400.000000	305.000000		1.31147540984	722	.	.	391.000000	300.000000		1.30333333333	15	.	.	9.000000	5.000000		1.8	58711	.	.	33676.000000	22979.000000		1.46551198921	743	.	.	429.000000	302.000000
INDEL	*	HG003_v4.2.1_comphetindel10bp_slop50	ALL	*	QUAL	*	0.964494	0.969122	0.320071	0.966802	925	377	4797668.000000	3416782.000000	0.000000	32783	.	.	8062.000000	9769.000000		0.825263588904	31619	.	.	7907.000000	9389.000000		0.842155714134	1164	.	.	155.000000	380.000000		0.407894736842	62158	.	.	42179.000000	12693.000000		3.32301268416	40958	.	.	27071.000000	9378.000000
INDEL	*	HG003_v4.2.1_comphetindel10bp_slop50	PASS	*	QUAL	*	0.964494	0.969122	0.320071	0.966802	925	377	4797668.000000	3416782.000000	0.000000	32783	.	.	8062.000000	9769.000000		0.825263588904	31619	.	.	7907.000000	9389.000000		0.842155714134	1164	.	.	155.000000	380.000000		0.407894736842	62158	.	.	42179.000000	12693.000000		3.32301268416	40958	.	.	27071.000000	9378.000000
INDEL	*	HG003_v4.2.1_comphetsnp10bp_slop50	ALL	*	QUAL	*	0.968641	0.964401	0.504808	0.966517	2	9	1264760.000000	1225144.000000	0.000000	287	.	.	186.000000	87.000000		2.13793103448	278	.	.	180.000000	86.000000		2.09302325581	9	.	.	6.000000	1.000000		6.0	624	.	.	471.000000	142.000000		3.31690140845	298	.	.	212.000000	86.000000
INDEL	*	HG003_v4.2.1_comphetsnp10bp_slop50	PASS	*	QUAL	*	0.968641	0.964401	0.504808	0.966517	2	9	1264760.000000	1225144.000000	0.000000	287	.	.	186.000000	87.000000		2.13793103448	278	.	.	180.000000	86.000000		2.09302325581	9	.	.	6.000000	1.000000		6.0	624	.	.	471.000000	142.000000		3.31690140845	298	.	.	212.000000	86.000000
INDEL	*	HG003_v4.2.1_complexandSVs	ALL	*	QUAL	*	0.975172	0.976434	0.650091	0.975802	1094	548	133792062.000000	29115446.000000	0.000000	61302	.	.	23382.000000	22129.000000		1.05662253152	59780	.	.	23084.000000	21574.000000		1.06999165662	1522	.	.	298.000000	555.000000		0.536936936937	203127	.	.	128172.000000	63221.000000		2.02736432515	69401	.	.	43182.000000	21464.000000
INDEL	*	HG003_v4.2.1_complexandSVs	PASS	*	QUAL	*	0.975172	0.976434	0.650091	0.975802	1094	548	133792062.000000	29115446.000000	0.000000	61302	.	.	23382.000000	22129.000000		1.05662253152	59780	.	.	23084.000000	21574.000000		1.06999165662	1522	.	.	298.000000	555.000000		0.536936936937	203127	.	.	128172.000000	63221.000000		2.02736432515	69401	.	.	43182.000000	21464.000000
INDEL	*	HG003_v4.2.1_complexandSVs_alldifficultregions	ALL	*	QUAL	*	0.977446	0.972658	0.522466	0.975046	5179	3700	679282398.000000	435954035.000000	0.000000	380115	.	.	208830.000000	136545.000000		1.52938591673	371542	.	.	205546.000000	133056.000000		1.54480820106	8573	.	.	3284.000000	3489.000000		0.94124390943	846772	.	.	549947.000000	251250.000000		2.18884378109	393306	.	.	249984.000000	132868.000000
INDEL	*	HG003_v4.2.1_complexandSVs_alldifficultregions	PASS	*	QUAL	*	0.977446	0.972658	0.522466	0.975046	5179	3700	679282398.000000	435954035.000000	0.000000	380115	.	.	208830.000000	136545.000000		1.52938591673	371542	.	.	205546.000000	133056.000000		1.54480820106	8573	.	.	3284.000000	3489.000000		0.94124390943	846772	.	.	549947.000000	251250.000000		2.18884378109	393306	.	.	249984.000000	132868.000000
INDEL	*	HG003_v4.2.1_complexindel10bp_slop50	ALL	*	QUAL	*	0.991972	0.994669	0.338857	0.993319	37	16	1575843.000000	1232898.000000	0.000000	10713	.	.	5581.000000	4971.000000		1.12271172802	10627	.	.	5555.000000	4920.000000		1.12906504065	86	.	.	26.000000	51.000000		0.509803921569	16172	.	.	9041.000000	6976.000000		1.29601490826	10635	.	.	5713.000000	4874.000000
INDEL	*	HG003_v4.2.1_complexindel10bp_slop50	PASS	*	QUAL	*	0.991972	0.994669	0.338857	0.993319	37	16	1575843.000000	1232898.000000	0.000000	10713	.	.	5581.000000	4971.000000		1.12271172802	10627	.	.	5555.000000	4920.000000		1.12906504065	86	.	.	26.000000	51.000000		0.509803921569	16172	.	.	9041.000000	6976.000000		1.29601490826	10635	.	.	5713.000000	4874.000000
INDEL	*	HG003_v4.2.1_notin_complexandSVs_alldifficultregions	ALL	*	QUAL	*	0.999842	0.999815	0.100372	0.999828	2	23	2255598013.000000	2106289341.000000	0.000000	145710	.	.	88086.000000	57561.000000		1.53030697868	145687	.	.	88069.000000	57555.000000		1.53017114065	23	.	.	17.000000	6.000000		2.83333333333	161957	.	.	98106.000000	63722.000000		1.53959386083	145674	.	.	88074.000000	57544.000000
INDEL	*	HG003_v4.2.1_notin_complexandSVs_alldifficultregions	PASS	*	QUAL	*	0.999842	0.999815	0.100372	0.999828	2	23	2255598013.000000	2106289341.000000	0.000000	145710	.	.	88086.000000	57561.000000		1.53030697868	145687	.	.	88069.000000	57555.000000		1.53017114065	23	.	.	17.000000	6.000000		2.83333333333	161957	.	.	98106.000000	63722.000000		1.53959386083	145674	.	.	88074.000000	57544.000000
INDEL	*	HG003_v4.2.1_othercomplexwithin10bp_slop50	ALL	*	QUAL	*	0.983565	0.983884	0.380858	0.983725	107	93	4496448.000000	3832185.000000	0.000000	12291	.	.	6698.000000	5104.000000		1.31230407524	12089	.	.	6620.000000	5004.000000		1.32294164668	202	.	.	78.000000	100.000000		0.78	20144	.	.	12465.000000	7234.000000		1.72311307714	12271	.	.	7168.000000	4965.000000
INDEL	*	HG003_v4.2.1_othercomplexwithin10bp_slop50	PASS	*	QUAL	*	0.983565	0.983884	0.380858	0.983725	107	93	4496448.000000	3832185.000000	0.000000	12291	.	.	6698.000000	5104.000000		1.31230407524	12089	.	.	6620.000000	5004.000000		1.32294164668	202	.	.	78.000000	100.000000		0.78	20144	.	.	12465.000000	7234.000000		1.72311307714	12271	.	.	7168.000000	4965.000000
INDEL	*	HG003_v4.2.1_snpswithin10bp_slop50	ALL	*	QUAL	*	0.983001	0.983002	0.436155	0.983002	19	44	9196487.000000	8764742.000000	0.000000	3765	.	.	1992.000000	1626.000000		1.22509225092	3701	.	.	1954.000000	1608.000000		1.21517412935	64	.	.	38.000000	18.000000		2.11111111111	6782	.	.	4019.000000	2521.000000		1.59420864736	3759	.	.	2111.000000	1597.000000
INDEL	*	HG003_v4.2.1_snpswithin10bp_slop50	PASS	*	QUAL	*	0.983001	0.983002	0.436155	0.983002	19	44	9196487.000000	8764742.000000	0.000000	3765	.	.	1992.000000	1626.000000		1.22509225092	3701	.	.	1954.000000	1608.000000		1.21517412935	64	.	.	38.000000	18.000000		2.11111111111	6782	.	.	4019.000000	2521.000000		1.59420864736	3759	.	.	2111.000000	1597.000000
INDEL	*	HG004_v4.2.1_CNV_CCSandONT_elliptical_outlier	ALL	*	QUAL	*	0.985517	0.980795	0.917653	0.98315	8	6	33808370.000000	7847501.000000	0.000000	1450	.	.	800.000000	568.000000		1.40845070423	1429	.	.	786.000000	566.000000		1.38869257951	21	.	.	14.000000	2.000000		7.0	18337	.	.	11057.000000	6939.000000		1.5934572705	1481	.	.	893.000000	565.000000
INDEL	*	HG004_v4.2.1_CNV_CCSandONT_elliptical_outlier	PASS	*	QUAL	*	0.985517	0.980795	0.917653	0.98315	8	6	33808370.000000	7847501.000000	0.000000	1450	.	.	800.000000	568.000000		1.40845070423	1429	.	.	786.000000	566.000000		1.38869257951	21	.	.	14.000000	2.000000		7.0	18337	.	.	11057.000000	6939.000000		1.5934572705	1481	.	.	893.000000	565.000000
INDEL	*	HG004_v4.2.1_CNV_mrcanavarIllumina_CCShighcov_ONThighcov_intersection	ALL	*	QUAL	*	0.973333	0.986842	0.987446	0.980041	0	0	7984544.000000	405558.000000	0.000000	75	.	.	42.000000	32.000000		1.3125	73	.	.	40.000000	32.000000		1.25	2	.	.	2.000000	0.000000			6054	.	.	4862.000000	1058.000000		4.595463138	75	.	.	41.000000	33.000000
INDEL	*	HG004_v4.2.1_CNV_mrcanavarIllumina_CCShighcov_ONThighcov_intersection	PASS	*	QUAL	*	0.973333	0.986842	0.987446	0.980041	0	0	7984544.000000	405558.000000	0.000000	75	.	.	42.000000	32.000000		1.3125	73	.	.	40.000000	32.000000		1.25	2	.	.	2.000000	0.000000			6054	.	.	4862.000000	1058.000000		4.595463138	75	.	.	41.000000	33.000000
INDEL	*	HG004_v4.2.1_CNVsandSVs	ALL	*	QUAL	*	0.981642	0.980115	0.968918	0.980878	20	14	119292915.000000	14096198.000000	0.000000	2996	.	.	1619.000000	1225.000000		1.32163265306	2941	.	.	1582.000000	1215.000000		1.30205761317	55	.	.	37.000000	10.000000		3.7	100316	.	.	62007.000000	34577.000000		1.79330190589	3056	.	.	1792.000000	1220.000000
INDEL	*	HG004_v4.2.1_CNVsandSVs	PASS	*	QUAL	*	0.981642	0.980115	0.968918	0.980878	20	14	119292915.000000	14096198.000000	0.000000	2996	.	.	1619.000000	1225.000000		1.32163265306	2941	.	.	1582.000000	1215.000000		1.30205761317	55	.	.	37.000000	10.000000		3.7	100316	.	.	62007.000000	34577.000000		1.79330190589	3056	.	.	1792.000000	1220.000000
INDEL	*	HG004_v4.2.1_SV_pbsv_slop25percent	ALL	*	QUAL	*	0.982201	0.976798	0.979119	0.979492	12	5	63060811.000000	6146505.000000	0.000000	1236	.	.	593.000000	581.000000		1.02065404475	1214	.	.	582.000000	573.000000		1.01570680628	22	.	.	11.000000	8.000000		1.375	61922	.	.	35694.000000	24065.000000		1.48323291087	1263	.	.	667.000000	578.000000
INDEL	*	HG004_v4.2.1_SV_pbsv_slop25percent	PASS	*	QUAL	*	0.982201	0.976798	0.979119	0.979492	12	5	63060811.000000	6146505.000000	0.000000	1236	.	.	593.000000	581.000000		1.02065404475	1214	.	.	582.000000	573.000000		1.01570680628	22	.	.	11.000000	8.000000		1.375	61922	.	.	35694.000000	24065.000000		1.48323291087	1263	.	.	667.000000	578.000000
INDEL	*	HG004_v4.2.1_comphetindel10bp_slop50	ALL	*	QUAL	*	0.96458	0.969709	0.329755	0.967138	918	384	4933578.000000	3468417.000000	0.000000	33343	.	.	8143.000000	9813.000000		0.829817588913	32162	.	.	7962.000000	9428.000000		0.84450572762	1181	.	.	181.000000	385.000000		0.47012987013	64278	.	.	43767.000000	12927.000000		3.38570433975	41777	.	.	27667.000000	9412.000000
INDEL	*	HG004_v4.2.1_comphetindel10bp_slop50	PASS	*	QUAL	*	0.96458	0.969709	0.329755	0.967138	918	384	4933578.000000	3468417.000000	0.000000	33343	.	.	8143.000000	9813.000000		0.829817588913	32162	.	.	7962.000000	9428.000000		0.84450572762	1181	.	.	181.000000	385.000000		0.47012987013	64278	.	.	43767.000000	12927.000000		3.38570433975	41777	.	.	27667.000000	9412.000000
INDEL	*	HG004_v4.2.1_comphetsnp10bp_slop50	ALL	*	QUAL	*	0.990415	0.97929	0.486322	0.984821	0	7	1201796.000000	1155817.000000	0.000000	313	.	.	205.000000	96.000000		2.13541666667	310	.	.	202.000000	96.000000		2.10416666667	3	.	.	3.000000	0.000000			658	.	.	480.000000	167.000000		2.87425149701	331	.	.	232.000000	96.000000
INDEL	*	HG004_v4.2.1_comphetsnp10bp_slop50	PASS	*	QUAL	*	0.990415	0.97929	0.486322	0.984821	0	7	1201796.000000	1155817.000000	0.000000	313	.	.	205.000000	96.000000		2.13541666667	310	.	.	202.000000	96.000000		2.10416666667	3	.	.	3.000000	0.000000			658	.	.	480.000000	167.000000		2.87425149701	331	.	.	232.000000	96.000000
INDEL	*	HG004_v4.2.1_complexandSVs	ALL	*	QUAL	*	0.974638	0.976363	0.64961	0.9755	1122	544	140470365.000000	32431210.000000	0.000000	62140	.	.	23514.000000	22390.000000		1.05020098258	60564	.	.	23170.000000	21820.000000		1.06186984418	1576	.	.	344.000000	570.000000		0.60350877193	205868	.	.	130150.000000	63703.000000		2.04307489443	70429	.	.	43792.000000	21709.000000
INDEL	*	HG004_v4.2.1_complexandSVs	PASS	*	QUAL	*	0.974638	0.976363	0.64961	0.9755	1122	544	140470365.000000	32431210.000000	0.000000	62140	.	.	23514.000000	22390.000000		1.05020098258	60564	.	.	23170.000000	21820.000000		1.06186984418	1576	.	.	344.000000	570.000000		0.60350877193	205868	.	.	130150.000000	63703.000000		2.04307489443	70429	.	.	43792.000000	21709.000000
INDEL	*	HG004_v4.2.1_complexandSVs_alldifficultregions	ALL	*	QUAL	*	0.977435	0.972654	0.522584	0.975039	5179	3700	680680321.000000	437264653.000000	0.000000	380060	.	.	208768.000000	136550.000000		1.52887586964	371484	.	.	205481.000000	133061.000000		1.54426165443	8576	.	.	3287.000000	3489.000000		0.942103754657	846857	.	.	549937.000000	251344.000000		2.18798539054	393247	.	.	249921.000000	132870.000000
INDEL	*	HG004_v4.2.1_complexandSVs_alldifficultregions	PASS	*	QUAL	*	0.977435	0.972654	0.522584	0.975039	5179	3700	680680321.000000	437264653.000000	0.000000	380060	.	.	208768.000000	136550.000000		1.52887586964	371484	.	.	205481.000000	133061.000000		1.54426165443	8576	.	.	3287.000000	3489.000000		0.942103754657	846857	.	.	549937.000000	251344.000000		2.18798539054	393247	.	.	249921.000000	132870.000000
INDEL	*	HG004_v4.2.1_complexindel10bp_slop50	ALL	*	QUAL	*	0.9919	0.995886	0.354416	0.993889	34	6	1568117.000000	1219511.000000	0.000000	10494	.	.	5468.000000	4882.000000		1.12003277345	10409	.	.	5430.000000	4842.000000		1.12143742255	85	.	.	38.000000	40.000000		0.95	16190	.	.	9061.000000	6981.000000		1.29795158287	10409	.	.	5564.000000	4802.000000
INDEL	*	HG004_v4.2.1_complexindel10bp_slop50	PASS	*	QUAL	*	0.9919	0.995886	0.354416	0.993889	34	6	1568117.000000	1219511.000000	0.000000	10494	.	.	5468.000000	4882.000000		1.12003277345	10409	.	.	5430.000000	4842.000000		1.12143742255	85	.	.	38.000000	40.000000		0.95	16190	.	.	9061.000000	6981.000000		1.29795158287	10409	.	.	5564.000000	4802.000000
INDEL	*	HG004_v4.2.1_notin_complexandSVs_alldifficultregions	ALL	*	QUAL	*	0.999877	0.999801	0.099461	0.999839	2	25	2254200090.000000	2104978723.000000	0.000000	145780	.	.	88150.000000	57570.000000		1.53117943373	145762	.	.	88138.000000	57564.000000		1.53113056772	18	.	.	12.000000	6.000000		2.0	161882	.	.	98120.000000	63635.000000		1.5419187554	145752	.	.	88143.000000	57556.000000
INDEL	*	HG004_v4.2.1_notin_complexandSVs_alldifficultregions	PASS	*	QUAL	*	0.999877	0.999801	0.099461	0.999839	2	25	2254200090.000000	2104978723.000000	0.000000	145780	.	.	88150.000000	57570.000000		1.53117943373	145762	.	.	88138.000000	57564.000000		1.53113056772	18	.	.	12.000000	6.000000		2.0	161882	.	.	98120.000000	63635.000000		1.5419187554	145752	.	.	88143.000000	57556.000000
INDEL	*	HG004_v4.2.1_othercomplexwithin10bp_slop50	ALL	*	QUAL	*	0.982216	0.981732	0.377492	0.981974	131	96	4697947.000000	4014442.000000	0.000000	12483	.	.	6786.000000	5192.000000		1.30701078582	12261	.	.	6708.000000	5076.000000		1.32151300236	222	.	.	78.000000	116.000000		0.672413793103	20313	.	.	12488.000000	7381.000000		1.69191166509	12414	.	.	7229.000000	5043.000000
INDEL	*	HG004_v4.2.1_othercomplexwithin10bp_slop50	PASS	*	QUAL	*	0.982216	0.981732	0.377492	0.981974	131	96	4697947.000000	4014442.000000	0.000000	12483	.	.	6786.000000	5192.000000		1.30701078582	12261	.	.	6708.000000	5076.000000		1.32151300236	222	.	.	78.000000	116.000000		0.672413793103	20313	.	.	12488.000000	7381.000000		1.69191166509	12414	.	.	7229.000000	5043.000000
INDEL	*	HG004_v4.2.1_snpswithin10bp_slop50	ALL	*	QUAL	*	0.98599	0.983725	0.441414	0.984856	20	42	9177943.000000	8741381.000000	0.000000	3783	.	.	1964.000000	1652.000000		1.18886198547	3730	.	.	1938.000000	1632.000000		1.1875	53	.	.	26.000000	20.000000		1.3	6930	.	.	4194.000000	2528.000000		1.65901898734	3808	.	.	2155.000000	1615.000000
INDEL	*	HG004_v4.2.1_snpswithin10bp_slop50	PASS	*	QUAL	*	0.98599	0.983725	0.441414	0.984856	20	42	9177943.000000	8741381.000000	0.000000	3783	.	.	1964.000000	1652.000000		1.18886198547	3730	.	.	1938.000000	1632.000000		1.1875	53	.	.	26.000000	20.000000		1.3	6930	.	.	4194.000000	2528.000000		1.65901898734	3808	.	.	2155.000000	1615.000000
INDEL	*	HG005_v4.2.1_CNV_CCSandONT_elliptical_outlier	ALL	*	QUAL	*	0.98073	0.980211	0.9187	0.98047	12	7	35824675.000000	8815321.000000	0.000000	1453	.	.	778.000000	571.000000		1.36252189142	1425	.	.	761.000000	565.000000		1.34690265487	28	.	.	17.000000	6.000000		2.83333333333	18647	.	.	11053.000000	7195.000000		1.5362056984	1486	.	.	886.000000	564.000000
INDEL	*	HG005_v4.2.1_CNV_CCSandONT_elliptical_outlier	PASS	*	QUAL	*	0.98073	0.980211	0.9187	0.98047	12	7	35824675.000000	8815321.000000	0.000000	1453	.	.	778.000000	571.000000		1.36252189142	1425	.	.	761.000000	565.000000		1.34690265487	28	.	.	17.000000	6.000000		2.83333333333	18647	.	.	11053.000000	7195.000000		1.5362056984	1486	.	.	886.000000	564.000000
INDEL	*	HG005_v4.2.1_CNV_mrcanavarIllumina_CCShighcov_ONThighcov_intersection	ALL	*	QUAL	*	1.0	0.990991	0.982602	0.995475	0	0	9552289.000000	1224247.000000	0.000000	107	.	.	51.000000	53.000000		0.962264150943	107	.	.	51.000000	53.000000		0.962264150943	0	.	.	0.000000	0.000000			6380	.	.	4970.000000	1260.000000		3.94444444444	110	.	.	57.000000	53.000000
INDEL	*	HG005_v4.2.1_CNV_mrcanavarIllumina_CCShighcov_ONThighcov_intersection	PASS	*	QUAL	*	1.0	0.990991	0.982602	0.995475	0	0	9552289.000000	1224247.000000	0.000000	107	.	.	51.000000	53.000000		0.962264150943	107	.	.	51.000000	53.000000		0.962264150943	0	.	.	0.000000	0.000000			6380	.	.	4970.000000	1260.000000		3.94444444444	110	.	.	57.000000	53.000000
INDEL	*	HG005_v4.2.1_CNVsandSVs	ALL	*	QUAL	*	0.978007	0.978549	0.922373	0.978278	61	34	121774956.000000	31101422.000000	0.000000	6684	.	.	3645.000000	2662.000000		1.36927122464	6537	.	.	3560.000000	2626.000000		1.35567402894	147	.	.	85.000000	36.000000		2.36111111111	89479	.	.	51085.000000	35433.000000		1.44173510569	6797	.	.	4053.000000	2629.000000
INDEL	*	HG005_v4.2.1_CNVsandSVs	PASS	*	QUAL	*	0.978007	0.978549	0.922373	0.978278	61	34	121774956.000000	31101422.000000	0.000000	6684	.	.	3645.000000	2662.000000		1.36927122464	6537	.	.	3560.000000	2626.000000		1.35567402894	147	.	.	85.000000	36.000000		2.36111111111	89479	.	.	51085.000000	35433.000000		1.44173510569	6797	.	.	4053.000000	2629.000000
INDEL	*	HG005_v4.2.1_SV_pbsv_hifiasm_dipcall_svanalyzer_slop25percent	ALL	*	QUAL	*	0.977547	0.97802	0.932343	0.977784	49	27	103088964.000000	22685163.000000	0.000000	5300	.	.	2908.000000	2114.000000		1.37559129612	5181	.	.	2840.000000	2084.000000		1.36276391555	119	.	.	68.000000	30.000000		2.26666666667	81366	.	.	45488.000000	33181.000000		1.37090503601	5384	.	.	3216.000000	2088.000000
INDEL	*	HG005_v4.2.1_SV_pbsv_hifiasm_dipcall_svanalyzer_slop25percent	PASS	*	QUAL	*	0.977547	0.97802	0.932343	0.977784	49	27	103088964.000000	22685163.000000	0.000000	5300	.	.	2908.000000	2114.000000		1.37559129612	5181	.	.	2840.000000	2084.000000		1.36276391555	119	.	.	68.000000	30.000000		2.26666666667	81366	.	.	45488.000000	33181.000000		1.37090503601	5384	.	.	3216.000000	2088.000000
INDEL	*	HG005_v4.2.1_comphetindel10bp_slop50	ALL	*	QUAL	*	0.991224	0.993116	0.304132	0.992169	124	56	3638866.000000	2819007.000000	0.000000	23244	.	.	8665.000000	7457.000000		1.16199544053	23040	.	.	8594.000000	7379.000000		1.16465645751	204	.	.	71.000000	78.000000		0.910256410256	40078	.	.	27080.000000	9387.000000		2.88484073719	27697	.	.	18131.000000	7367.000000
INDEL	*	HG005_v4.2.1_comphetindel10bp_slop50	PASS	*	QUAL	*	0.991224	0.993116	0.304132	0.992169	124	56	3638866.000000	2819007.000000	0.000000	23244	.	.	8665.000000	7457.000000		1.16199544053	23040	.	.	8594.000000	7379.000000		1.16465645751	204	.	.	71.000000	78.000000		0.910256410256	40078	.	.	27080.000000	9387.000000		2.88484073719	27697	.	.	18131.000000	7367.000000
INDEL	*	HG005_v4.2.1_comphetsnp10bp_slop50	ALL	*	QUAL	*	0.984392	0.980892	0.447507	0.982639	3	15	2607846.000000	2480722.000000	0.000000	897	.	.	526.000000	331.000000		1.58912386707	883	.	.	515.000000	328.000000		1.57012195122	14	.	.	11.000000	3.000000		3.66666666667	1705	.	.	1133.000000	524.000000		2.16221374046	924	.	.	585.000000	329.000000
INDEL	*	HG005_v4.2.1_comphetsnp10bp_slop50	PASS	*	QUAL	*	0.984392	0.980892	0.447507	0.982639	3	15	2607846.000000	2480722.000000	0.000000	897	.	.	526.000000	331.000000		1.58912386707	883	.	.	515.000000	328.000000		1.57012195122	14	.	.	11.000000	3.000000		3.66666666667	1705	.	.	1133.000000	524.000000		2.16221374046	924	.	.	585.000000	329.000000
INDEL	*	HG005_v4.2.1_complexandSVs	ALL	*	QUAL	*	0.989544	0.990619	0.670309	0.990081	248	165	140434315.000000	47761811.000000	0.000000	46957	.	.	20945.000000	17947.000000		1.1670474174	46466	.	.	20730.000000	17773.000000		1.16637596354	491	.	.	215.000000	174.000000		1.23563218391	157784	.	.	94391.000000	56232.000000		1.67859937402	51532	.	.	31366.000000	17686.000000
INDEL	*	HG005_v4.2.1_complexandSVs	PASS	*	QUAL	*	0.989544	0.990619	0.670309	0.990081	248	165	140434315.000000	47761811.000000	0.000000	46957	.	.	20945.000000	17947.000000		1.1670474174	46466	.	.	20730.000000	17773.000000		1.16637596354	491	.	.	215.000000	174.000000		1.23563218391	157784	.	.	94391.000000	56232.000000		1.67859937402	51532	.	.	31366.000000	17686.000000
INDEL	*	HG005_v4.2.1_complexandSVs_alldifficultregions	ALL	*	QUAL	*	0.977395	0.972607	0.521934	0.974995	5179	3693	677223038.000000	446085820.000000	0.000000	379127	.	.	208217.000000	136184.000000		1.5289387887	370557	.	.	204932.000000	132699.000000		1.54433718415	8570	.	.	3285.000000	3485.000000		0.942611190818	843794	.	.	547953.000000	250325.000000		2.18896634375	392339	.	.	249383.000000	132516.000000
INDEL	*	HG005_v4.2.1_complexandSVs_alldifficultregions	PASS	*	QUAL	*	0.977395	0.972607	0.521934	0.974995	5179	3693	677223038.000000	446085820.000000	0.000000	379127	.	.	208217.000000	136184.000000		1.5289387887	370557	.	.	204932.000000	132699.000000		1.54433718415	8570	.	.	3285.000000	3485.000000		0.942611190818	843794	.	.	547953.000000	250325.000000		2.18896634375	392339	.	.	249383.000000	132516.000000
INDEL	*	HG005_v4.2.1_complexindel10bp_slop50	ALL	*	QUAL	*	0.993005	0.995145	0.368543	0.994074	31	20	1990833.000000	1572761.000000	0.000000	10865	.	.	5466.000000	5096.000000		1.07260596546	10789	.	.	5432.000000	5062.000000		1.07309363888	76	.	.	34.000000	34.000000		1.0	17287	.	.	9571.000000	7402.000000		1.29302891111	10863	.	.	5727.000000	5026.000000
INDEL	*	HG005_v4.2.1_complexindel10bp_slop50	PASS	*	QUAL	*	0.993005	0.995145	0.368543	0.994074	31	20	1990833.000000	1572761.000000	0.000000	10865	.	.	5466.000000	5096.000000		1.07260596546	10789	.	.	5432.000000	5062.000000		1.07309363888	76	.	.	34.000000	34.000000		1.0	17287	.	.	9571.000000	7402.000000		1.29302891111	10863	.	.	5727.000000	5026.000000
INDEL	*	HG005_v4.2.1_inversions_slop25percent	ALL	*	QUAL	*	0.990826	0.915966	0.909021	0.951927	1	0	3333164.000000	1046709.000000	0.000000	109	.	.	61.000000	46.000000		1.32608695652	108	.	.	61.000000	45.000000		1.35555555556	1	.	.	0.000000	1.000000		0.0	1308	.	.	792.000000	455.000000		1.74065934066	109	.	.	63.000000	45.000000
INDEL	*	HG005_v4.2.1_inversions_slop25percent	PASS	*	QUAL	*	0.990826	0.915966	0.909021	0.951927	1	0	3333164.000000	1046709.000000	0.000000	109	.	.	61.000000	46.000000		1.32608695652	108	.	.	61.000000	45.000000		1.35555555556	1	.	.	0.000000	1.000000		0.0	1308	.	.	792.000000	455.000000		1.74065934066	109	.	.	63.000000	45.000000
INDEL	*	HG005_v4.2.1_notin_complexandSVs_alldifficultregions	ALL	*	QUAL	*	0.999843	0.999775	0.111123	0.999809	2	30	2257657373.000000	2096157556.000000	0.000000	146700	.	.	88703.000000	57921.000000		1.53144800677	146677	.	.	88690.000000	57911.000000		1.53148797292	23	.	.	13.000000	10.000000		1.3	165015	.	.	100139.000000	64690.000000		1.54798268666	146645	.	.	88681.000000	57895.000000
INDEL	*	HG005_v4.2.1_notin_complexandSVs_alldifficultregions	PASS	*	QUAL	*	0.999843	0.999775	0.111123	0.999809	2	30	2257657373.000000	2096157556.000000	0.000000	146700	.	.	88703.000000	57921.000000		1.53144800677	146677	.	.	88690.000000	57911.000000		1.53148797292	23	.	.	13.000000	10.000000		1.3	165015	.	.	100139.000000	64690.000000		1.54798268666	146645	.	.	88681.000000	57895.000000
INDEL	*	HG005_v4.2.1_othercomplexwithin10bp_slop50	ALL	*	QUAL	*	0.990151	0.995774	0.391373	0.992954	8	4	1460990.000000	1281303.000000	0.000000	3046	.	.	1521.000000	1394.000000		1.09110473458	3016	.	.	1502.000000	1386.000000		1.08369408369	30	.	.	19.000000	8.000000		2.375	5054	.	.	3038.000000	1927.000000		1.57654385054	3063	.	.	1663.000000	1373.000000
INDEL	*	HG005_v4.2.1_othercomplexwithin10bp_slop50	PASS	*	QUAL	*	0.990151	0.995774	0.391373	0.992954	8	4	1460990.000000	1281303.000000	0.000000	3046	.	.	1521.000000	1394.000000		1.09110473458	3016	.	.	1502.000000	1386.000000		1.08369408369	30	.	.	19.000000	8.000000		2.375	5054	.	.	3038.000000	1927.000000		1.57654385054	3063	.	.	1663.000000	1373.000000
INDEL	*	HG005_v4.2.1_snpswithin10bp_slop50	ALL	*	QUAL	*	0.986261	0.980091	0.465166	0.983166	22	42	9375134.000000	8820548.000000	0.000000	3421	.	.	1820.000000	1448.000000		1.25690607735	3374	.	.	1800.000000	1432.000000		1.25698324022	47	.	.	20.000000	16.000000		1.25	6574	.	.	4033.000000	2331.000000		1.73015873016	3446	.	.	1988.000000	1414.000000
INDEL	*	HG005_v4.2.1_snpswithin10bp_slop50	PASS	*	QUAL	*	0.986261	0.980091	0.465166	0.983166	22	42	9375134.000000	8820548.000000	0.000000	3421	.	.	1820.000000	1448.000000		1.25690607735	3374	.	.	1800.000000	1432.000000		1.25698324022	47	.	.	20.000000	16.000000		1.25	6574	.	.	4033.000000	2331.000000		1.73015873016	3446	.	.	1988.000000	1414.000000
INDEL	*	HG006_v4.2.1_CNV_CCSandONT_elliptical_outlier	ALL	*	QUAL	*	0.992902	0.989787	0.908978	0.991342	6	3	23202631.000000	6079879.000000	0.000000	1127	.	.	623.000000	429.000000		1.45221445221	1119	.	.	620.000000	425.000000		1.45882352941	8	.	.	3.000000	4.000000		0.75	12909	.	.	8285.000000	4330.000000		1.91339491917	1163	.	.	713.000000	425.000000
INDEL	*	HG006_v4.2.1_CNV_CCSandONT_elliptical_outlier	PASS	*	QUAL	*	0.992902	0.989787	0.908978	0.991342	6	3	23202631.000000	6079879.000000	0.000000	1127	.	.	623.000000	429.000000		1.45221445221	1119	.	.	620.000000	425.000000		1.45882352941	8	.	.	3.000000	4.000000		0.75	12909	.	.	8285.000000	4330.000000		1.91339491917	1163	.	.	713.000000	425.000000
INDEL	*	HG006_v4.2.1_CNV_mrcanavarIllumina_CCShighcov_ONThighcov_intersection	ALL	*	QUAL	*	1.0	1.0	0.978853	1.0	0	0	7463983.000000	719609.000000	0.000000	112	.	.	57.000000	48.000000		1.1875	112	.	.	57.000000	48.000000		1.1875	0	.	.	0.000000	0.000000			5580	.	.	4384.000000	1068.000000		4.10486891386	118	.	.	70.000000	48.000000
INDEL	*	HG006_v4.2.1_CNV_mrcanavarIllumina_CCShighcov_ONThighcov_intersection	PASS	*	QUAL	*	1.0	1.0	0.978853	1.0	0	0	7463983.000000	719609.000000	0.000000	112	.	.	57.000000	48.000000		1.1875	112	.	.	57.000000	48.000000		1.1875	0	.	.	0.000000	0.000000			5580	.	.	4384.000000	1068.000000		4.10486891386	118	.	.	70.000000	48.000000
INDEL	*	HG006_v4.2.1_CNVsandSVs	ALL	*	QUAL	*	0.980299	0.979914	0.923259	0.980106	56	33	119792009.000000	29882788.000000	0.000000	6700	.	.	3662.000000	2664.000000		1.37462462462	6568	.	.	3587.000000	2630.000000		1.363878327	132	.	.	75.000000	34.000000		2.20588235294	90825	.	.	52324.000000	35480.000000		1.47474633596	6830	.	.	4082.000000	2634.000000
INDEL	*	HG006_v4.2.1_CNVsandSVs	PASS	*	QUAL	*	0.980299	0.979914	0.923259	0.980106	56	33	119792009.000000	29882788.000000	0.000000	6700	.	.	3662.000000	2664.000000		1.37462462462	6568	.	.	3587.000000	2630.000000		1.363878327	132	.	.	75.000000	34.000000		2.20588235294	90825	.	.	52324.000000	35480.000000		1.47474633596	6830	.	.	4082.000000	2634.000000
INDEL	*	HG006_v4.2.1_SV_pbsv_slop25percent	ALL	*	QUAL	*	0.984526	0.981308	0.978498	0.982915	4	7	42782927.000000	3693866.000000	0.000000	1034	.	.	601.000000	382.000000		1.57329842932	1018	.	.	589.000000	380.000000		1.55	16	.	.	12.000000	2.000000		6.0	49763	.	.	28816.000000	19169.000000		1.50326047264	1050	.	.	644.000000	381.000000
INDEL	*	HG006_v4.2.1_SV_pbsv_slop25percent	PASS	*	QUAL	*	0.984526	0.981308	0.978498	0.982915	4	7	42782927.000000	3693866.000000	0.000000	1034	.	.	601.000000	382.000000		1.57329842932	1018	.	.	589.000000	380.000000		1.55	16	.	.	12.000000	2.000000		6.0	49763	.	.	28816.000000	19169.000000		1.50326047264	1050	.	.	644.000000	381.000000
INDEL	*	HG006_v4.2.1_comphetindel10bp_slop50	ALL	*	QUAL	*	0.977913	0.981197	0.292402	0.979552	334	135	3238146.000000	2489256.000000	0.000000	20917	.	.	7181.000000	6717.000000		1.06907845764	20455	.	.	7082.000000	6513.000000		1.08736373407	462	.	.	99.000000	204.000000		0.485294117647	36077	.	.	24330.000000	8265.000000		2.94373865699	25048	.	.	16401.000000	6508.000000
INDEL	*	HG006_v4.2.1_comphetindel10bp_slop50	PASS	*	QUAL	*	0.977913	0.981197	0.292402	0.979552	334	135	3238146.000000	2489256.000000	0.000000	20917	.	.	7181.000000	6717.000000		1.06907845764	20455	.	.	7082.000000	6513.000000		1.08736373407	462	.	.	99.000000	204.000000		0.485294117647	36077	.	.	24330.000000	8265.000000		2.94373865699	25048	.	.	16401.000000	6508.000000
INDEL	*	HG006_v4.2.1_comphetsnp10bp_slop50	ALL	*	QUAL	*	0.981685	0.966555	0.433712	0.974061	0	9	1503654.000000	1451676.000000	0.000000	273	.	.	191.000000	77.000000		2.48051948052	268	.	.	186.000000	77.000000		2.41558441558	5	.	.	5.000000	0.000000			528	.	.	394.000000	129.000000		3.05426356589	289	.	.	211.000000	78.000000
INDEL	*	HG006_v4.2.1_comphetsnp10bp_slop50	PASS	*	QUAL	*	0.981685	0.966555	0.433712	0.974061	0	9	1503654.000000	1451676.000000	0.000000	273	.	.	191.000000	77.000000		2.48051948052	268	.	.	186.000000	77.000000		2.41558441558	5	.	.	5.000000	0.000000			528	.	.	394.000000	129.000000		3.05426356589	289	.	.	211.000000	78.000000
INDEL	*	HG006_v4.2.1_complexandSVs	ALL	*	QUAL	*	0.984322	0.984892	0.681266	0.984607	418	230	137668662.000000	45977053.000000	0.000000	43053	.	.	18492.000000	16771.000000		1.10261761374	42378	.	.	18281.000000	16501.000000		1.10787225017	675	.	.	211.000000	270.000000		0.781481481481	150969	.	.	89995.000000	53993.000000		1.66679013946	47392	.	.	28564.000000	16453.000000
INDEL	*	HG006_v4.2.1_complexandSVs	PASS	*	QUAL	*	0.984322	0.984892	0.681266	0.984607	418	230	137668662.000000	45977053.000000	0.000000	43053	.	.	18492.000000	16771.000000		1.10261761374	42378	.	.	18281.000000	16501.000000		1.10787225017	675	.	.	211.000000	270.000000		0.781481481481	150969	.	.	89995.000000	53993.000000		1.66679013946	47392	.	.	28564.000000	16453.000000
INDEL	*	HG006_v4.2.1_complexandSVs_alldifficultregions	ALL	*	QUAL	*	0.977369	0.9726	0.522024	0.974979	5179	3694	676756760.000000	445175822.000000	0.000000	379040	.	.	208225.000000	136094.000000		1.53000867048	370462	.	.	204939.000000	132602.000000		1.54551967542	8578	.	.	3286.000000	3492.000000		0.941008018328	843737	.	.	548005.000000	250212.000000		2.19016274199	392236	.	.	249379.000000	132419.000000
INDEL	*	HG006_v4.2.1_complexandSVs_alldifficultregions	PASS	*	QUAL	*	0.977369	0.9726	0.522024	0.974979	5179	3694	676756760.000000	445175822.000000	0.000000	379040	.	.	208225.000000	136094.000000		1.53000867048	370462	.	.	204939.000000	132602.000000		1.54551967542	8578	.	.	3286.000000	3492.000000		0.941008018328	843737	.	.	548005.000000	250212.000000		2.19016274199	392236	.	.	249379.000000	132419.000000
INDEL	*	HG006_v4.2.1_complexindel10bp_slop50	ALL	*	QUAL	*	0.996128	0.997796	0.316543	0.996961	3	8	1273348.000000	1043217.000000	0.000000	7232	.	.	3439.000000	3677.000000		0.935273320642	7204	.	.	3423.000000	3665.000000		0.933969986357	28	.	.	16.000000	12.000000		1.33333333333	10621	.	.	5438.000000	5067.000000		1.07321886718	7243	.	.	3568.000000	3641.000000
INDEL	*	HG006_v4.2.1_complexindel10bp_slop50	PASS	*	QUAL	*	0.996128	0.997796	0.316543	0.996961	3	8	1273348.000000	1043217.000000	0.000000	7232	.	.	3439.000000	3677.000000		0.935273320642	7204	.	.	3423.000000	3665.000000		0.933969986357	28	.	.	16.000000	12.000000		1.33333333333	10621	.	.	5438.000000	5067.000000		1.07321886718	7243	.	.	3568.000000	3641.000000
INDEL	*	HG006_v4.2.1_notin_complexandSVs_alldifficultregions	ALL	*	QUAL	*	0.999891	0.999775	0.110755	0.999833	2	29	2258123651.000000	2097067554.000000	0.000000	146792	.	.	88698.000000	58013.000000		1.52893317015	146776	.	.	88685.000000	58010.000000		1.52878813998	16	.	.	13.000000	3.000000		4.33333333333	165067	.	.	100091.000000	64795.000000		1.54473338992	146752	.	.	88687.000000	57994.000000
INDEL	*	HG006_v4.2.1_notin_complexandSVs_alldifficultregions	PASS	*	QUAL	*	0.999891	0.999775	0.110755	0.999833	2	29	2258123651.000000	2097067554.000000	0.000000	146792	.	.	88698.000000	58013.000000		1.52893317015	146776	.	.	88685.000000	58010.000000		1.52878813998	16	.	.	13.000000	3.000000		4.33333333333	165067	.	.	100091.000000	64795.000000		1.54473338992	146752	.	.	88687.000000	57994.000000
INDEL	*	HG006_v4.2.1_othercomplexwithin10bp_slop50	ALL	*	QUAL	*	0.993725	0.993652	0.347622	0.993689	14	20	3120298.000000	2764447.000000	0.000000	5737	.	.	2892.000000	2647.000000		1.09255761239	5701	.	.	2872.000000	2635.000000		1.089943074	36	.	.	20.000000	12.000000		1.66666666667	8935	.	.	5201.000000	3512.000000		1.48092255125	5792	.	.	3102.000000	2623.000000
INDEL	*	HG006_v4.2.1_othercomplexwithin10bp_slop50	PASS	*	QUAL	*	0.993725	0.993652	0.347622	0.993689	14	20	3120298.000000	2764447.000000	0.000000	5737	.	.	2892.000000	2647.000000		1.09255761239	5701	.	.	2872.000000	2635.000000		1.089943074	36	.	.	20.000000	12.000000		1.66666666667	8935	.	.	5201.000000	3512.000000		1.48092255125	5792	.	.	3102.000000	2623.000000
INDEL	*	HG006_v4.2.1_snpswithin10bp_slop50	ALL	*	QUAL	*	0.987257	0.985121	0.42842	0.986188	12	28	9065524.000000	8593761.000000	0.000000	3139	.	.	1678.000000	1336.000000		1.25598802395	3099	.	.	1656.000000	1328.000000		1.24698795181	40	.	.	22.000000	8.000000		2.75	5644	.	.	3397.000000	2073.000000		1.63868789194	3178	.	.	1814.000000	1326.000000
INDEL	*	HG006_v4.2.1_snpswithin10bp_slop50	PASS	*	QUAL	*	0.987257	0.985121	0.42842	0.986188	12	28	9065524.000000	8593761.000000	0.000000	3139	.	.	1678.000000	1336.000000		1.25598802395	3099	.	.	1656.000000	1328.000000		1.24698795181	40	.	.	22.000000	8.000000		2.75	5644	.	.	3397.000000	2073.000000		1.63868789194	3178	.	.	1814.000000	1326.000000
INDEL	*	HG007_v4.2.1_CNV_CCSandONT_elliptical_outlier	ALL	*	QUAL	*	0.983721	0.985294	0.941639	0.984507	3	7	27533272.000000	5193810.000000	0.000000	860	.	.	508.000000	312.000000		1.62820512821	846	.	.	499.000000	309.000000		1.61488673139	14	.	.	9.000000	3.000000		3.0	15147	.	.	9245.000000	5618.000000		1.64560341759	871	.	.	551.000000	309.000000
INDEL	*	HG007_v4.2.1_CNV_CCSandONT_elliptical_outlier	PASS	*	QUAL	*	0.983721	0.985294	0.941639	0.984507	3	7	27533272.000000	5193810.000000	0.000000	860	.	.	508.000000	312.000000		1.62820512821	846	.	.	499.000000	309.000000		1.61488673139	14	.	.	9.000000	3.000000		3.0	15147	.	.	9245.000000	5618.000000		1.64560341759	871	.	.	551.000000	309.000000
INDEL	*	HG007_v4.2.1_CNV_mrcanavarIllumina_CCShighcov_ONThighcov_intersection	ALL	*	QUAL	*	0.993197	0.993289	0.975622	0.993243	0	0	9175295.000000	1434727.000000	0.000000	147	.	.	71.000000	71.000000		1.0	146	.	.	70.000000	71.000000		0.985915492958	1	.	.	1.000000	0.000000			6112	.	.	4889.000000	1083.000000		4.51431209603	148	.	.	75.000000	71.000000
INDEL	*	HG007_v4.2.1_CNV_mrcanavarIllumina_CCShighcov_ONThighcov_intersection	PASS	*	QUAL	*	0.993197	0.993289	0.975622	0.993243	0	0	9175295.000000	1434727.000000	0.000000	147	.	.	71.000000	71.000000		1.0	146	.	.	70.000000	71.000000		0.985915492958	1	.	.	1.000000	0.000000			6112	.	.	4889.000000	1083.000000		4.51431209603	148	.	.	75.000000	71.000000
INDEL	*	HG007_v4.2.1_CNVsandSVs	ALL	*	QUAL	*	0.977989	0.979367	0.927008	0.978678	54	35	119992629.000000	28975960.000000	0.000000	6406	.	.	3535.000000	2540.000000		1.39173228346	6265	.	.	3452.000000	2505.000000		1.37804391218	141	.	.	83.000000	35.000000		2.37142857143	90969	.	.	52394.000000	35593.000000		1.47203101733	6503	.	.	3902.000000	2509.000000
INDEL	*	HG007_v4.2.1_CNVsandSVs	PASS	*	QUAL	*	0.977989	0.979367	0.927008	0.978678	54	35	119992629.000000	28975960.000000	0.000000	6406	.	.	3535.000000	2540.000000		1.39173228346	6265	.	.	3452.000000	2505.000000		1.37804391218	141	.	.	83.000000	35.000000		2.37142857143	90969	.	.	52394.000000	35593.000000		1.47203101733	6503	.	.	3902.000000	2509.000000
INDEL	*	HG007_v4.2.1_SV_pbsv_slop25percent	ALL	*	QUAL	*	0.975258	0.98004	0.979016	0.977643	6	4	39568475.000000	3512693.000000	0.000000	970	.	.	561.000000	362.000000		1.54972375691	946	.	.	543.000000	358.000000		1.51675977654	24	.	.	18.000000	4.000000		4.5	47751	.	.	28407.000000	17628.000000		1.61147038802	982	.	.	608.000000	359.000000
INDEL	*	HG007_v4.2.1_SV_pbsv_slop25percent	PASS	*	QUAL	*	0.975258	0.98004	0.979016	0.977643	6	4	39568475.000000	3512693.000000	0.000000	970	.	.	561.000000	362.000000		1.54972375691	946	.	.	543.000000	358.000000		1.51675977654	24	.	.	18.000000	4.000000		4.5	47751	.	.	28407.000000	17628.000000		1.61147038802	982	.	.	608.000000	359.000000
INDEL	*	HG007_v4.2.1_comphetindel10bp_slop50	ALL	*	QUAL	*	0.977198	0.979726	0.293669	0.97846	367	143	3270557.000000	2504015.000000	0.000000	20919	.	.	7104.000000	6700.000000		1.06029850746	20442	.	.	7000.000000	6501.000000		1.07675742194	477	.	.	104.000000	199.000000		0.522613065327	36313	.	.	24465.000000	8331.000000		2.93662225423	25129	.	.	16516.000000	6493.000000
INDEL	*	HG007_v4.2.1_comphetindel10bp_slop50	PASS	*	QUAL	*	0.977198	0.979726	0.293669	0.97846	367	143	3270557.000000	2504015.000000	0.000000	20919	.	.	7104.000000	6700.000000		1.06029850746	20442	.	.	7000.000000	6501.000000		1.07675742194	477	.	.	104.000000	199.000000		0.522613065327	36313	.	.	24465.000000	8331.000000		2.93662225423	25129	.	.	16516.000000	6493.000000
INDEL	*	HG007_v4.2.1_comphetsnp10bp_slop50	ALL	*	QUAL	*	0.984127	0.966346	0.492683	0.975156	1	6	1464517.000000	1420580.000000	0.000000	189	.	.	137.000000	44.000000		3.11363636364	186	.	.	135.000000	43.000000		3.13953488372	3	.	.	2.000000	1.000000		2.0	410	.	.	317.000000	85.000000		3.72941176471	201	.	.	156.000000	43.000000
INDEL	*	HG007_v4.2.1_comphetsnp10bp_slop50	PASS	*	QUAL	*	0.984127	0.966346	0.492683	0.975156	1	6	1464517.000000	1420580.000000	0.000000	189	.	.	137.000000	44.000000		3.11363636364	186	.	.	135.000000	43.000000		3.13953488372	3	.	.	2.000000	1.000000		2.0	410	.	.	317.000000	85.000000		3.72941176471	201	.	.	156.000000	43.000000
INDEL	*	HG007_v4.2.1_complexandSVs	ALL	*	QUAL	*	0.983457	0.983579	0.683076	0.983518	465	258	138031434.000000	45192485.000000	0.000000	42980	.	.	18508.000000	16581.000000		1.11621735722	42269	.	.	18282.000000	16315.000000		1.12056389825	711	.	.	226.000000	266.000000		0.84962406015	151989	.	.	90656.000000	54280.000000		1.67015475313	47378	.	.	28755.000000	16262.000000
INDEL	*	HG007_v4.2.1_complexandSVs	PASS	*	QUAL	*	0.983457	0.983579	0.683076	0.983518	465	258	138031434.000000	45192485.000000	0.000000	42980	.	.	18508.000000	16581.000000		1.11621735722	42269	.	.	18282.000000	16315.000000		1.12056389825	711	.	.	226.000000	266.000000		0.84962406015	151989	.	.	90656.000000	54280.000000		1.67015475313	47378	.	.	28755.000000	16262.000000
INDEL	*	HG007_v4.2.1_complexandSVs_alldifficultregions	ALL	*	QUAL	*	0.977393	0.972589	0.522046	0.974985	5179	3695	675428877.000000	443739843.000000	0.000000	378902	.	.	208135.000000	136038.000000		1.52997691821	370336	.	.	204853.000000	132554.000000		1.54543054152	8566	.	.	3282.000000	3484.000000		0.942020665901	843517	.	.	547812.000000	250172.000000		2.18974145788	392111	.	.	249299.000000	132367.000000
INDEL	*	HG007_v4.2.1_complexandSVs_alldifficultregions	PASS	*	QUAL	*	0.977393	0.972589	0.522046	0.974985	5179	3695	675428877.000000	443739843.000000	0.000000	378902	.	.	208135.000000	136038.000000		1.52997691821	370336	.	.	204853.000000	132554.000000		1.54543054152	8566	.	.	3282.000000	3484.000000		0.942020665901	843517	.	.	547812.000000	250172.000000		2.18974145788	392111	.	.	249299.000000	132367.000000
INDEL	*	HG007_v4.2.1_complexindel10bp_slop50	ALL	*	QUAL	*	0.996122	0.997792	0.318951	0.996956	7	8	1289786.000000	1063670.000000	0.000000	7221	.	.	3501.000000	3595.000000		0.973852573018	7193	.	.	3486.000000	3586.000000		0.972113775795	28	.	.	15.000000	9.000000		1.66666666667	10638	.	.	5503.000000	4994.000000		1.10192230677	7229	.	.	3623.000000	3560.000000
INDEL	*	HG007_v4.2.1_complexindel10bp_slop50	PASS	*	QUAL	*	0.996122	0.997792	0.318951	0.996956	7	8	1289786.000000	1063670.000000	0.000000	7221	.	.	3501.000000	3595.000000		0.973852573018	7193	.	.	3486.000000	3586.000000		0.972113775795	28	.	.	15.000000	9.000000		1.66666666667	10638	.	.	5503.000000	4994.000000		1.10192230677	7229	.	.	3623.000000	3560.000000
INDEL	*	HG007_v4.2.1_notin_complexandSVs_alldifficultregions	ALL	*	QUAL	*	0.999816	0.999775	0.111225	0.999796	2	29	2259451534.000000	2098503533.000000	0.000000	146907	.	.	88785.000000	58049.000000		1.52948371204	146880	.	.	88769.000000	58038.000000		1.52949791516	27	.	.	16.000000	11.000000		1.45454545455	165268	.	.	100279.000000	64820.000000		1.54703795125	146853	.	.	88763.000000	58026.000000
INDEL	*	HG007_v4.2.1_notin_complexandSVs_alldifficultregions	PASS	*	QUAL	*	0.999816	0.999775	0.111225	0.999796	2	29	2259451534.000000	2098503533.000000	0.000000	146907	.	.	88785.000000	58049.000000		1.52948371204	146880	.	.	88769.000000	58038.000000		1.52949791516	27	.	.	16.000000	11.000000		1.45454545455	165268	.	.	100279.000000	64820.000000		1.54703795125	146853	.	.	88763.000000	58026.000000
INDEL	*	HG007_v4.2.1_othercomplexwithin10bp_slop50	ALL	*	QUAL	*	0.993697	0.991143	0.360205	0.992418	18	30	3185802.000000	2806199.000000	0.000000	5870	.	.	2998.000000	2659.000000		1.12749153817	5833	.	.	2982.000000	2645.000000		1.12741020794	37	.	.	16.000000	14.000000		1.14285714286	9353	.	.	5438.000000	3657.000000		1.48701121138	5931	.	.	3221.000000	2632.000000
INDEL	*	HG007_v4.2.1_othercomplexwithin10bp_slop50	PASS	*	QUAL	*	0.993697	0.991143	0.360205	0.992418	18	30	3185802.000000	2806199.000000	0.000000	5870	.	.	2998.000000	2659.000000		1.12749153817	5833	.	.	2982.000000	2645.000000		1.12741020794	37	.	.	16.000000	14.000000		1.14285714286	9353	.	.	5438.000000	3657.000000		1.48701121138	5931	.	.	3221.000000	2632.000000
INDEL	*	HG007_v4.2.1_snpswithin10bp_slop50	ALL	*	QUAL	*	0.986738	0.981092	0.425945	0.983907	18	40	9101811.000000	8631586.000000	0.000000	3167	.	.	1699.000000	1334.000000		1.2736131934	3125	.	.	1677.000000	1326.000000		1.26470588235	42	.	.	22.000000	8.000000		2.75	5712	.	.	3489.000000	2048.000000		1.70361328125	3217	.	.	1861.000000	1324.000000
INDEL	*	HG007_v4.2.1_snpswithin10bp_slop50	PASS	*	QUAL	*	0.986738	0.981092	0.425945	0.983907	18	40	9101811.000000	8631586.000000	0.000000	3167	.	.	1699.000000	1334.000000		1.2736131934	3125	.	.	1677.000000	1326.000000		1.26470588235	42	.	.	22.000000	8.000000		2.75	5712	.	.	3489.000000	2048.000000		1.70361328125	3217	.	.	1861.000000	1324.000000
INDEL	*	KIR	ALL	*	QUAL	*	0.0		1.0		0	0	155043.000000	0.000000	0.000000	0	.	.	0.000000	0.000000			0	.	.	0.000000	0.000000			0	.	.	0.000000	0.000000			124	.	.	68.000000	55.000000		1.23636363636	0	.	.	0.000000	0.000000
INDEL	*	KIR	PASS	*	QUAL	*	0.0		1.0		0	0	155043.000000	0.000000	0.000000	0	.	.	0.000000	0.000000			0	.	.	0.000000	0.000000			0	.	.	0.000000	0.000000			124	.	.	68.000000	55.000000		1.23636363636	0	.	.	0.000000	0.000000
INDEL	*	L1H_gt500	ALL	*	QUAL	*	1.0	1.0	0.613518	1.0	0	0	3288114.000000	2227709.000000	0.000000	224	.	.	124.000000	100.000000		1.24	224	.	.	124.000000	100.000000		1.24	0	.	.	0.000000	0.000000			577	.	.	358.000000	201.000000		1.78109452736	223	.	.	124.000000	99.000000
INDEL	*	L1H_gt500	PASS	*	QUAL	*	1.0	1.0	0.613518	1.0	0	0	3288114.000000	2227709.000000	0.000000	224	.	.	124.000000	100.000000		1.24	224	.	.	124.000000	100.000000		1.24	0	.	.	0.000000	0.000000			577	.	.	358.000000	201.000000		1.78109452736	223	.	.	124.000000	99.000000
INDEL	*	LD_discordant_haplotypes_slop5bp	ALL	*	QUAL	*	0.990087	0.985373	0.333162	0.987725	15	13	10867226.000000	10465096.000000	0.000000	2522	.	.	1355.000000	1055.000000		1.28436018957	2497	.	.	1349.000000	1045.000000		1.29090909091	25	.	.	6.000000	10.000000		0.6	3896	.	.	2334.000000	1414.000000		1.65063649222	2560	.	.	1479.000000	1043.000000
INDEL	*	LD_discordant_haplotypes_slop5bp	PASS	*	QUAL	*	0.990087	0.985373	0.333162	0.987725	15	13	10867226.000000	10465096.000000	0.000000	2522	.	.	1355.000000	1055.000000		1.28436018957	2497	.	.	1349.000000	1045.000000		1.29090909091	25	.	.	6.000000	10.000000		0.6	3896	.	.	2334.000000	1414.000000		1.65063649222	2560	.	.	1479.000000	1043.000000
INDEL	*	MHC	ALL	*	QUAL	*	0.984496	0.995991	0.533778	0.99021	2	5	4970557.000000	4634060.000000	0.000000	1677	.	.	1058.000000	549.000000		1.92714025501	1651	.	.	1035.000000	547.000000		1.89213893967	26	.	.	23.000000	2.000000		11.5	3745	.	.	2427.000000	1189.000000		2.04121110177	1739	.	.	1149.000000	560.000000
INDEL	*	MHC	PASS	*	QUAL	*	0.984496	0.995991	0.533778	0.99021	2	5	4970557.000000	4634060.000000	0.000000	1677	.	.	1058.000000	549.000000		1.92714025501	1651	.	.	1035.000000	547.000000		1.89213893967	26	.	.	23.000000	2.000000		11.5	3745	.	.	2427.000000	1189.000000		2.04121110177	1739	.	.	1149.000000	560.000000
INDEL	*	SimpleRepeat_diTR_10to49_slop5	ALL	*	QUAL	*	0.995087	0.996026	0.474868	0.995556	165	109	14126406.000000	9713952.000000	0.000000	64725	.	.	33613.000000	17962.000000		1.87133949449	64407	.	.	33469.000000	17890.000000		1.87082168809	318	.	.	144.000000	72.000000		2.0	138489	.	.	99753.000000	29211.000000		3.41491219061	72436	.	.	50247.000000	17850.000000
INDEL	*	SimpleRepeat_diTR_10to49_slop5	PASS	*	QUAL	*	0.995087	0.996026	0.474868	0.995556	165	109	14126406.000000	9713952.000000	0.000000	64725	.	.	33613.000000	17962.000000		1.87133949449	64407	.	.	33469.000000	17890.000000		1.87082168809	318	.	.	144.000000	72.000000		2.0	138489	.	.	99753.000000	29211.000000		3.41491219061	72436	.	.	50247.000000	17850.000000
INDEL	*	SimpleRepeat_diTR_50to149_slop5	ALL	*	QUAL	*	0.968539	0.971896	0.714432	0.970215	34	19	312887.000000	85207.000000	0.000000	1335	.	.	348.000000	338.000000		1.02958579882	1293	.	.	340.000000	321.000000		1.05919003115	42	.	.	8.000000	17.000000		0.470588235294	6853	.	.	6062.000000	675.000000		8.98074074074	1902	.	.	1562.000000	321.000000
INDEL	*	SimpleRepeat_diTR_50to149_slop5	PASS	*	QUAL	*	0.968539	0.971896	0.714432	0.970215	34	19	312887.000000	85207.000000	0.000000	1335	.	.	348.000000	338.000000		1.02958579882	1293	.	.	340.000000	321.000000		1.05919003115	42	.	.	8.000000	17.000000		0.470588235294	6853	.	.	6062.000000	675.000000		8.98074074074	1902	.	.	1562.000000	321.000000
INDEL	*	SimpleRepeat_diTR_ge150_slop5	ALL	*	QUAL	*	0.0	0.0	0.0		0	0	1294.000000	0.000000	0.000000	0	.	.	0.000000	0.000000			0	.	.	0.000000	0.000000			0	.	.	0.000000	0.000000			0	.	.	0.000000	0.000000			0	.	.	0.000000	0.000000
INDEL	*	SimpleRepeat_diTR_ge150_slop5	PASS	*	QUAL	*	0.0	0.0	0.0		0	0	1294.000000	0.000000	0.000000	0	.	.	0.000000	0.000000			0	.	.	0.000000	0.000000			0	.	.	0.000000	0.000000			0	.	.	0.000000	0.000000			0	.	.	0.000000	0.000000
INDEL	*	SimpleRepeat_homopolymer_4to6_AT_slop5	ALL	*	QUAL	*	0.991608	0.988942	0.36263	0.990273	586	513	620274261.000000	541929244.000000	0.000000	115702	.	.	68289.000000	41628.000000		1.64045834534	114731	.	.	67889.000000	41259.000000		1.64543493541	971	.	.	400.000000	369.000000		1.08401084011	186584	.	.	118576.000000	62371.000000		1.90113995286	117608	.	.	74720.000000	41197.000000
INDEL	*	SimpleRepeat_homopolymer_4to6_AT_slop5	PASS	*	QUAL	*	0.991608	0.988942	0.36263	0.990273	586	513	620274261.000000	541929244.000000	0.000000	115702	.	.	68289.000000	41628.000000		1.64045834534	114731	.	.	67889.000000	41259.000000		1.64543493541	971	.	.	400.000000	369.000000		1.08401084011	186584	.	.	118576.000000	62371.000000		1.90113995286	117608	.	.	74720.000000	41197.000000
INDEL	*	SimpleRepeat_homopolymer_4to6_GC_slop5	ALL	*	QUAL	*	0.995442	0.994177	0.451855	0.994809	62	66	186737442.000000	164214660.000000	0.000000	27645	.	.	16259.000000	10570.000000		1.53822138127	27519	.	.	16194.000000	10531.000000		1.53774570316	126	.	.	65.000000	39.000000		1.66666666667	51065	.	.	31761.000000	18166.000000		1.7483760872	27828	.	.	17055.000000	10521.000000
INDEL	*	SimpleRepeat_homopolymer_4to6_GC_slop5	PASS	*	QUAL	*	0.995442	0.994177	0.451855	0.994809	62	66	186737442.000000	164214660.000000	0.000000	27645	.	.	16259.000000	10570.000000		1.53822138127	27519	.	.	16194.000000	10531.000000		1.53774570316	126	.	.	65.000000	39.000000		1.66666666667	51065	.	.	31761.000000	18166.000000		1.7483760872	27828	.	.	17055.000000	10521.000000
INDEL	*	SimpleRepeat_homopolymer_4to6_slop5	ALL	*	QUAL	*	0.99222	0.989792	0.382691	0.991004	647	576	789111519.000000	690199342.000000	0.000000	140741	.	.	82954.000000	51237.000000		1.61902531374	139646	.	.	82491.000000	50829.000000		1.6229121171	1095	.	.	463.000000	408.000000		1.13480392157	233758	.	.	148092.000000	78922.000000		1.8764349611	142828	.	.	90138.000000	50758.000000
INDEL	*	SimpleRepeat_homopolymer_4to6_slop5	PASS	*	QUAL	*	0.99222	0.989792	0.382691	0.991004	647	576	789111519.000000	690199342.000000	0.000000	140741	.	.	82954.000000	51237.000000		1.61902531374	139646	.	.	82491.000000	50829.000000		1.6229121171	1095	.	.	463.000000	408.000000		1.13480392157	233758	.	.	148092.000000	78922.000000		1.8764349611	142828	.	.	90138.000000	50758.000000
INDEL	*	SimpleRepeat_homopolymer_7to11_AT_slop5	ALL	*	QUAL	*	0.995314	0.992036	0.233567	0.993672	238	437	48048065.000000	41289681.000000	0.000000	103072	.	.	63256.000000	37372.000000		1.69260408862	102589	.	.	62977.000000	37218.000000		1.69211134397	483	.	.	279.000000	154.000000		1.81168831169	136308	.	.	85781.000000	48065.000000		1.78468740248	103639	.	.	65322.000000	37168.000000
INDEL	*	SimpleRepeat_homopolymer_7to11_AT_slop5	PASS	*	QUAL	*	0.995314	0.992036	0.233567	0.993672	238	437	48048065.000000	41289681.000000	0.000000	103072	.	.	63256.000000	37372.000000		1.69260408862	102589	.	.	62977.000000	37218.000000		1.69211134397	483	.	.	279.000000	154.000000		1.81168831169	136308	.	.	85781.000000	48065.000000		1.78468740248	103639	.	.	65322.000000	37168.000000
INDEL	*	SimpleRepeat_homopolymer_7to11_GC_slop5	ALL	*	QUAL	*	0.995644	0.994777	0.520379	0.99521	12	16	1796827.000000	1234367.000000	0.000000	6887	.	.	4058.000000	2482.000000		1.63497179694	6857	.	.	4043.000000	2470.000000		1.63684210526	30	.	.	15.000000	12.000000		1.25	14770	.	.	9714.000000	4552.000000		2.13400702988	7047	.	.	4457.000000	2469.000000
INDEL	*	SimpleRepeat_homopolymer_7to11_GC_slop5	PASS	*	QUAL	*	0.995644	0.994777	0.520379	0.99521	12	16	1796827.000000	1234367.000000	0.000000	6887	.	.	4058.000000	2482.000000		1.63497179694	6857	.	.	4043.000000	2470.000000		1.63684210526	30	.	.	15.000000	12.000000		1.25	14770	.	.	9714.000000	4552.000000		2.13400702988	7047	.	.	4457.000000	2469.000000
INDEL	*	SimpleRepeat_homopolymer_7to11_slop5	ALL	*	QUAL	*	0.995319	0.992202	0.260526	0.993758	250	451	49788855.000000	42482235.000000	0.000000	109583	.	.	67074.000000	39734.000000		1.68807570343	109070	.	.	66780.000000	39568.000000		1.68772745653	513	.	.	294.000000	166.000000		1.77108433735	150346	.	.	94997.000000	52412.000000		1.8125047699	110310	.	.	69530.000000	39517.000000
INDEL	*	SimpleRepeat_homopolymer_7to11_slop5	PASS	*	QUAL	*	0.995319	0.992202	0.260526	0.993758	250	451	49788855.000000	42482235.000000	0.000000	109583	.	.	67074.000000	39734.000000		1.68807570343	109070	.	.	66780.000000	39568.000000		1.68772745653	513	.	.	294.000000	166.000000		1.77108433735	150346	.	.	94997.000000	52412.000000		1.8125047699	110310	.	.	69530.000000	39517.000000
INDEL	*	SimpleRepeat_homopolymer_ge12_AT_slop5	ALL	*	QUAL	*	0.933488	0.921008	0.637086	0.927206	4776	3153	18264661.000000	8069674.000000	0.000000	115062	.	.	57020.000000	44859.000000		1.27109387191	107409	.	.	54257.000000	41605.000000		1.30409806514	7653	.	.	2763.000000	3254.000000		0.849108789183	346564	.	.	225105.000000	93408.000000		2.40991135663	115838	.	.	71019.000000	41577.000000
INDEL	*	SimpleRepeat_homopolymer_ge12_AT_slop5	PASS	*	QUAL	*	0.933488	0.921008	0.637086	0.927206	4776	3153	18264661.000000	8069674.000000	0.000000	115062	.	.	57020.000000	44859.000000		1.27109387191	107409	.	.	54257.000000	41605.000000		1.30409806514	7653	.	.	2763.000000	3254.000000		0.849108789183	346564	.	.	225105.000000	93408.000000		2.40991135663	115838	.	.	71019.000000	41577.000000
INDEL	*	SimpleRepeat_homopolymer_ge12_GC_slop5	ALL	*	QUAL	*	0.976982	0.96945	0.86126	0.973202	9	6	80541.000000	10276.000000	0.000000	391	.	.	122.000000	165.000000		0.739393939394	382	.	.	121.000000	162.000000		0.746913580247	9	.	.	1.000000	3.000000		0.333333333333	3539	.	.	2705.000000	662.000000		4.08610271903	476	.	.	318.000000	158.000000
INDEL	*	SimpleRepeat_homopolymer_ge12_GC_slop5	PASS	*	QUAL	*	0.976982	0.96945	0.86126	0.973202	9	6	80541.000000	10276.000000	0.000000	391	.	.	122.000000	165.000000		0.739393939394	382	.	.	121.000000	162.000000		0.746913580247	9	.	.	1.000000	3.000000		0.333333333333	3539	.	.	2705.000000	662.000000		4.08610271903	476	.	.	318.000000	158.000000
INDEL	*	SimpleRepeat_homopolymer_ge12_slop5	ALL	*	QUAL	*	0.933635	0.921197	0.639293	0.927374	4785	3159	18344341.000000	8079935.000000	0.000000	115453	.	.	57142.000000	45024.000000		1.26914534471	107791	.	.	54378.000000	41767.000000		1.30193693586	7662	.	.	2764.000000	3257.000000		0.848633712005	350046	.	.	227760.000000	94063.000000		2.42135589977	116314	.	.	71337.000000	41735.000000
INDEL	*	SimpleRepeat_homopolymer_ge12_slop5	PASS	*	QUAL	*	0.933635	0.921197	0.639293	0.927374	4785	3159	18344341.000000	8079935.000000	0.000000	115453	.	.	57142.000000	45024.000000		1.26914534471	107791	.	.	54378.000000	41767.000000		1.30193693586	7662	.	.	2764.000000	3257.000000		0.848633712005	350046	.	.	227760.000000	94063.000000		2.42135589977	116314	.	.	71337.000000	41735.000000
INDEL	*	SimpleRepeat_homopolymer_ge21_AT_slop5	ALL	*	QUAL	*	0.744792	0.712381	0.92625	0.728226	1044	1063	5037067.000000	315095.000000	0.000000	6481	.	.	2097.000000	2578.000000		0.813421256788	4827	.	.	1717.000000	1902.000000		0.902733964248	1654	.	.	380.000000	676.000000		0.562130177515	112908	.	.	76959.000000	22509.000000		3.41903238705	5932	.	.	3942.000000	1899.000000
INDEL	*	SimpleRepeat_homopolymer_ge21_AT_slop5	PASS	*	QUAL	*	0.744792	0.712381	0.92625	0.728226	1044	1063	5037067.000000	315095.000000	0.000000	6481	.	.	2097.000000	2578.000000		0.813421256788	4827	.	.	1717.000000	1902.000000		0.902733964248	1654	.	.	380.000000	676.000000		0.562130177515	112908	.	.	76959.000000	22509.000000		3.41903238705	5932	.	.	3942.000000	1899.000000
INDEL	*	SimpleRepeat_homopolymer_ge21_GC_slop5	ALL	*	QUAL	*	1.0	1.0	0.973684	1.0	0	0	2453.000000	77.000000	0.000000	2	.	.	0.000000	2.000000		0.0	2	.	.	0.000000	2.000000		0.0	0	.	.	0.000000	0.000000			76	.	.	68.000000	6.000000		11.3333333333	2	.	.	0.000000	2.000000
INDEL	*	SimpleRepeat_homopolymer_ge21_GC_slop5	PASS	*	QUAL	*	1.0	1.0	0.973684	1.0	0	0	2453.000000	77.000000	0.000000	2	.	.	0.000000	2.000000		0.0	2	.	.	0.000000	2.000000		0.0	0	.	.	0.000000	0.000000			76	.	.	68.000000	6.000000		11.3333333333	2	.	.	0.000000	2.000000
INDEL	*	SimpleRepeat_homopolymer_ge21_slop5	ALL	*	QUAL	*	0.744871	0.71245	0.926282	0.7283	1044	1063	5039520.000000	315172.000000	0.000000	6483	.	.	2097.000000	2580.000000		0.812790697674	4829	.	.	1717.000000	1904.000000		0.901785714286	1654	.	.	380.000000	676.000000		0.562130177515	112984	.	.	77027.000000	22515.000000		3.42114146125	5934	.	.	3942.000000	1901.000000
INDEL	*	SimpleRepeat_homopolymer_ge21_slop5	PASS	*	QUAL	*	0.744871	0.71245	0.926282	0.7283	1044	1063	5039520.000000	315172.000000	0.000000	6483	.	.	2097.000000	2580.000000		0.812790697674	4829	.	.	1717.000000	1904.000000		0.901785714286	1654	.	.	380.000000	676.000000		0.562130177515	112984	.	.	77027.000000	22515.000000		3.42114146125	5934	.	.	3942.000000	1901.000000
INDEL	*	SimpleRepeat_imperfecthomopolge11_AT_slop5	ALL	*	QUAL	*	0.949541	0.938174	0.591134	0.943824	4887	3396	41925485.000000	27022508.000000	0.000000	155831	.	.	82674.000000	58368.000000		1.41642680921	147968	.	.	79785.000000	55053.000000		1.44923982344	7863	.	.	2889.000000	3315.000000		0.87149321267	410350	.	.	266121.000000	114622.000000		2.3217270681	157405	.	.	98515.000000	55002.000000
INDEL	*	SimpleRepeat_imperfecthomopolge11_AT_slop5	PASS	*	QUAL	*	0.949541	0.938174	0.591134	0.943824	4887	3396	41925485.000000	27022508.000000	0.000000	155831	.	.	82674.000000	58368.000000		1.41642680921	147968	.	.	79785.000000	55053.000000		1.44923982344	7863	.	.	2889.000000	3315.000000		0.87149321267	410350	.	.	266121.000000	114622.000000		2.3217270681	157405	.	.	98515.000000	55002.000000
INDEL	*	SimpleRepeat_imperfecthomopolge11_GC_slop5	ALL	*	QUAL	*	0.992733	0.988815	0.818241	0.990771	11	10	2549394.000000	1239404.000000	0.000000	1789	.	.	1034.000000	551.000000		1.87658802178	1776	.	.	1031.000000	546.000000		1.88827838828	13	.	.	3.000000	5.000000		0.6	10822	.	.	7576.000000	2817.000000		2.68938587149	1945	.	.	1386.000000	542.000000
INDEL	*	SimpleRepeat_imperfecthomopolge11_GC_slop5	PASS	*	QUAL	*	0.992733	0.988815	0.818241	0.990771	11	10	2549394.000000	1239404.000000	0.000000	1789	.	.	1034.000000	551.000000		1.87658802178	1776	.	.	1031.000000	546.000000		1.88827838828	13	.	.	3.000000	5.000000		0.6	10822	.	.	7576.000000	2817.000000		2.68938587149	1945	.	.	1386.000000	542.000000
INDEL	*	SimpleRepeat_imperfecthomopolge11_slop5	ALL	*	QUAL	*	0.950027	0.93876	0.59674	0.944359	4897	3405	44462862.000000	28257404.000000	0.000000	157584	.	.	83688.000000	58906.000000		1.42070417275	149709	.	.	80796.000000	55587.000000		1.45350531599	7875	.	.	2892.000000	3319.000000		0.871346791202	420840	.	.	273468.000000	117359.000000		2.33018345419	159315	.	.	99879.000000	55532.000000
INDEL	*	SimpleRepeat_imperfecthomopolge11_slop5	PASS	*	QUAL	*	0.950027	0.93876	0.59674	0.944359	4897	3405	44462862.000000	28257404.000000	0.000000	157584	.	.	83688.000000	58906.000000		1.42070417275	149709	.	.	80796.000000	55587.000000		1.45350531599	7875	.	.	2892.000000	3319.000000		0.871346791202	420840	.	.	273468.000000	117359.000000		2.33018345419	159315	.	.	99879.000000	55532.000000
INDEL	*	SimpleRepeat_imperfecthomopolge21_AT_slop5	ALL	*	QUAL	*	0.908489	0.882831	0.829289	0.895476	1345	1340	10858510.000000	4114933.000000	0.000000	24008	.	.	12759.000000	8050.000000		1.5849689441	21811	.	.	12116.000000	7179.000000		1.6877002368	2197	.	.	643.000000	871.000000		0.738231917336	158584	.	.	107690.000000	35597.000000		3.02525493721	23900	.	.	16276.000000	7164.000000
INDEL	*	SimpleRepeat_imperfecthomopolge21_AT_slop5	PASS	*	QUAL	*	0.908489	0.882831	0.829289	0.895476	1345	1340	10858510.000000	4114933.000000	0.000000	24008	.	.	12759.000000	8050.000000		1.5849689441	21811	.	.	12116.000000	7179.000000		1.6877002368	2197	.	.	643.000000	871.000000		0.738231917336	158584	.	.	107690.000000	35597.000000		3.02525493721	23900	.	.	16276.000000	7164.000000
INDEL	*	SimpleRepeat_imperfecthomopolge21_GC_slop5	ALL	*	QUAL	*	1.0	1.0	0.980106	1.0	0	0	126563.000000	10095.000000	0.000000	30	.	.	14.000000	16.000000		0.875	30	.	.	14.000000	16.000000		0.875	0	.	.	0.000000	0.000000			1508	.	.	1121.000000	329.000000		3.40729483283	30	.	.	14.000000	16.000000
INDEL	*	SimpleRepeat_imperfecthomopolge21_GC_slop5	PASS	*	QUAL	*	1.0	1.0	0.980106	1.0	0	0	126563.000000	10095.000000	0.000000	30	.	.	14.000000	16.000000		0.875	30	.	.	14.000000	16.000000		0.875	0	.	.	0.000000	0.000000			1508	.	.	1121.000000	329.000000		3.40729483283	30	.	.	14.000000	16.000000
INDEL	*	SimpleRepeat_imperfecthomopolge21_slop5	ALL	*	QUAL	*	0.908603	0.882961	0.83071	0.895598	1345	1340	10985008.000000	4125028.000000	0.000000	24038	.	.	12773.000000	8066.000000		1.58356062485	21841	.	.	12130.000000	7195.000000		1.68589298124	2197	.	.	643.000000	871.000000		0.738231917336	160092	.	.	108811.000000	35926.000000		3.02875354896	23930	.	.	16290.000000	7180.000000
INDEL	*	SimpleRepeat_imperfecthomopolge21_slop5	PASS	*	QUAL	*	0.908603	0.882961	0.83071	0.895598	1345	1340	10985008.000000	4125028.000000	0.000000	24038	.	.	12773.000000	8066.000000		1.58356062485	21841	.	.	12130.000000	7195.000000		1.68589298124	2197	.	.	643.000000	871.000000		0.738231917336	160092	.	.	108811.000000	35926.000000		3.02875354896	23930	.	.	16290.000000	7180.000000
INDEL	*	SimpleRepeat_quadTR_19to49_slop5	ALL	*	QUAL	*	0.997152	0.997228	0.46823	0.99719	28	28	4260126.000000	2980942.000000	0.000000	20365	.	.	11449.000000	6151.000000		1.86132336205	20307	.	.	11422.000000	6134.000000		1.86208020867	58	.	.	27.000000	17.000000		1.58823529412	41375	.	.	29150.000000	9769.000000		2.98392875422	21941	.	.	14807.000000	6128.000000
INDEL	*	SimpleRepeat_quadTR_19to49_slop5	PASS	*	QUAL	*	0.997152	0.997228	0.46823	0.99719	28	28	4260126.000000	2980942.000000	0.000000	20365	.	.	11449.000000	6151.000000		1.86132336205	20307	.	.	11422.000000	6134.000000		1.86208020867	58	.	.	27.000000	17.000000		1.58823529412	41375	.	.	29150.000000	9769.000000		2.98392875422	21941	.	.	14807.000000	6128.000000
INDEL	*	SimpleRepeat_quadTR_50to149_slop5	ALL	*	QUAL	*	0.989219	0.99444	0.716573	0.991823	16	1	644882.000000	185490.000000	0.000000	2690	.	.	1218.000000	575.000000		2.11826086957	2661	.	.	1205.000000	570.000000		2.11403508772	29	.	.	13.000000	5.000000		2.6	12056	.	.	10187.000000	1414.000000		7.20438472419	3398	.	.	2715.000000	570.000000
INDEL	*	SimpleRepeat_quadTR_50to149_slop5	PASS	*	QUAL	*	0.989219	0.99444	0.716573	0.991823	16	1	644882.000000	185490.000000	0.000000	2690	.	.	1218.000000	575.000000		2.11826086957	2661	.	.	1205.000000	570.000000		2.11403508772	29	.	.	13.000000	5.000000		2.6	12056	.	.	10187.000000	1414.000000		7.20438472419	3398	.	.	2715.000000	570.000000
INDEL	*	SimpleRepeat_quadTR_ge150_slop5	ALL	*	QUAL	*	0.0		1.0		0	0	3698.000000	0.000000	0.000000	0	.	.	0.000000	0.000000			0	.	.	0.000000	0.000000			0	.	.	0.000000	0.000000			9	.	.	5.000000	4.000000		1.25	0	.	.	0.000000	0.000000
INDEL	*	SimpleRepeat_quadTR_ge150_slop5	PASS	*	QUAL	*	0.0		1.0		0	0	3698.000000	0.000000	0.000000	0	.	.	0.000000	0.000000			0	.	.	0.000000	0.000000			0	.	.	0.000000	0.000000			9	.	.	5.000000	4.000000		1.25	0	.	.	0.000000	0.000000
INDEL	*	SimpleRepeat_triTR_14to49_slop5	ALL	*	QUAL	*	0.995531	0.992805	0.389397	0.994166	20	49	3011899.000000	2374377.000000	0.000000	9399	.	.	5331.000000	2792.000000		1.90938395415	9357	.	.	5314.000000	2777.000000		1.91357580122	42	.	.	17.000000	15.000000		1.13333333333	16844	.	.	11767.000000	4250.000000		2.76870588235	10211	.	.	7002.000000	2775.000000
INDEL	*	SimpleRepeat_triTR_14to49_slop5	PASS	*	QUAL	*	0.995531	0.992805	0.389397	0.994166	20	49	3011899.000000	2374377.000000	0.000000	9399	.	.	5331.000000	2792.000000		1.90938395415	9357	.	.	5314.000000	2777.000000		1.91357580122	42	.	.	17.000000	15.000000		1.13333333333	16844	.	.	11767.000000	4250.000000		2.76870588235	10211	.	.	7002.000000	2775.000000
INDEL	*	SimpleRepeat_triTR_50to149_slop5	ALL	*	QUAL	*	0.995025	0.996622	0.693264	0.995823	1	0	56998.000000	13641.000000	0.000000	201	.	.	52.000000	46.000000		1.13043478261	200	.	.	52.000000	46.000000		1.13043478261	1	.	.	0.000000	0.000000			965	.	.	829.000000	103.000000		8.04854368932	295	.	.	242.000000	46.000000
INDEL	*	SimpleRepeat_triTR_50to149_slop5	PASS	*	QUAL	*	0.995025	0.996622	0.693264	0.995823	1	0	56998.000000	13641.000000	0.000000	201	.	.	52.000000	46.000000		1.13043478261	200	.	.	52.000000	46.000000		1.13043478261	1	.	.	0.000000	0.000000			965	.	.	829.000000	103.000000		8.04854368932	295	.	.	242.000000	46.000000
INDEL	*	SimpleRepeat_triTR_ge150_slop5	ALL	*	QUAL	*	0.0		1.0		0	0	2342.000000	0.000000	0.000000	0	.	.	0.000000	0.000000			0	.	.	0.000000	0.000000			0	.	.	0.000000	0.000000			3	.	.	1.000000	2.000000		0.5	0	.	.	0.000000	0.000000
INDEL	*	SimpleRepeat_triTR_ge150_slop5	PASS	*	QUAL	*	0.0		1.0		0	0	2342.000000	0.000000	0.000000	0	.	.	0.000000	0.000000			0	.	.	0.000000	0.000000			0	.	.	0.000000	0.000000			3	.	.	1.000000	2.000000		0.5	0	.	.	0.000000	0.000000
INDEL	*	TS_boundary	ALL	*	QUAL	*	0.984792	0.98393	0.628164	0.984361	211	158	3030848912.000000	2546949881.000000	0.000000	20187	.	.	10907.000000	6112.000000		1.78452225131	19880	.	.	10832.000000	6024.000000		1.79814077025	307	.	.	75.000000	88.000000		0.852272727273	62256	.	.	49445.000000	12800.000000		3.862890625	22777	.	.	16785.000000	5992.000000
INDEL	*	TS_boundary	PASS	*	QUAL	*	0.984792	0.98393	0.628164	0.984361	211	158	3030848912.000000	2546949881.000000	0.000000	20187	.	.	10907.000000	6112.000000		1.78452225131	19880	.	.	10832.000000	6024.000000		1.79814077025	307	.	.	75.000000	88.000000		0.852272727273	62256	.	.	49445.000000	12800.000000		3.862890625	22777	.	.	16785.000000	5992.000000
INDEL	*	TS_contained	ALL	*	QUAL	*	0.983601	0.979653	0.0	0.981623	4970	3568	2546949881.000000	2546949881.000000	0.000000	505282	.	.	285687.000000	187959.000000		1.5199431791	496996	.	.	282464.000000	184552.000000		1.53053881833	8286	.	.	3223.000000	3407.000000		0.945993542706	526572	.	.	328269.000000	185856.000000		1.76625451963	515858	.	.	320963.000000	184384.000000
INDEL	*	TS_contained	PASS	*	QUAL	*	0.983601	0.979653	0.0	0.981623	4970	3568	2546949881.000000	2546949881.000000	0.000000	505282	.	.	285687.000000	187959.000000		1.5199431791	496996	.	.	282464.000000	184552.000000		1.53053881833	8286	.	.	3223.000000	3407.000000		0.945993542706	526572	.	.	328269.000000	185856.000000		1.76625451963	515858	.	.	320963.000000	184384.000000
INDEL	*	VDJ	ALL	*	QUAL	*	0.986842	0.984424	0.811951	0.985631	3	1	4872786.000000	1340794.000000	0.000000	304	.	.	197.000000	87.000000		2.26436781609	300	.	.	196.000000	85.000000		2.30588235294	4	.	.	1.000000	2.000000		0.5	1707	.	.	1080.000000	582.000000		1.85567010309	316	.	.	226.000000	85.000000
INDEL	*	VDJ	PASS	*	QUAL	*	0.986842	0.984424	0.811951	0.985631	3	1	4872786.000000	1340794.000000	0.000000	304	.	.	197.000000	87.000000		2.26436781609	300	.	.	196.000000	85.000000		2.30588235294	4	.	.	1.000000	2.000000		0.5	1707	.	.	1080.000000	582.000000		1.85567010309	316	.	.	226.000000	85.000000
INDEL	*	allOtherDifficultregions	ALL	*	QUAL	*	0.975112	0.979689	0.800703	0.977395	136	70	83934913.000000	22511211.000000	0.000000	10688	.	.	4307.000000	5555.000000		0.775337533753	10422	.	.	4217.000000	5422.000000		0.777757285135	266	.	.	90.000000	133.000000		0.676691729323	56077	.	.	34724.000000	19972.000000		1.73863408772	10949	.	.	5388.000000	5399.000000
INDEL	*	allOtherDifficultregions	PASS	*	QUAL	*	0.975112	0.979689	0.800703	0.977395	136	70	83934913.000000	22511211.000000	0.000000	10688	.	.	4307.000000	5555.000000		0.775337533753	10422	.	.	4217.000000	5422.000000		0.777757285135	266	.	.	90.000000	133.000000		0.676691729323	56077	.	.	34724.000000	19972.000000		1.73863408772	10949	.	.	5388.000000	5399.000000
INDEL	*	alldifficultregions	ALL	*	QUAL	*	0.976773	0.971831	0.524958	0.974296	5179	3691	624829675.000000	403594426.000000	0.000000	367850	.	.	202951.000000	130214.000000		1.55859584991	359306	.	.	199684.000000	126737.000000		1.57557777129	8544	.	.	3267.000000	3477.000000		0.939603106126	825462	.	.	538913.000000	241294.000000		2.23342892902	381083	.	.	244106.000000	126570.000000
INDEL	*	alldifficultregions	PASS	*	QUAL	*	0.976773	0.971831	0.524958	0.974296	5179	3691	624829675.000000	403594426.000000	0.000000	367850	.	.	202951.000000	130214.000000		1.55859584991	359306	.	.	199684.000000	126737.000000		1.57557777129	8544	.	.	3267.000000	3477.000000		0.939603106126	825462	.	.	538913.000000	241294.000000		2.23342892902	381083	.	.	244106.000000	126570.000000
INDEL	*	alllowmapandsegdupregions	ALL	*	QUAL	*	0.993781	0.997287	0.823971	0.995531	8	3	305705811.000000	145266776.000000	0.000000	17527	.	.	10063.000000	7050.000000		1.42737588652	17418	.	.	9961.000000	7046.000000		1.41370990633	109	.	.	102.000000	4.000000		25.5	100512	.	.	57564.000000	39875.000000		1.44361128527	17645	.	.	10516.000000	7023.000000
INDEL	*	alllowmapandsegdupregions	PASS	*	QUAL	*	0.993781	0.997287	0.823971	0.995531	8	3	305705811.000000	145266776.000000	0.000000	17527	.	.	10063.000000	7050.000000		1.42737588652	17418	.	.	9961.000000	7046.000000		1.41370990633	109	.	.	102.000000	4.000000		25.5	100512	.	.	57564.000000	39875.000000		1.44361128527	17645	.	.	10516.000000	7023.000000
INDEL	*	ancestry_AFR	ALL	*	QUAL	*	0.983935	0.979974	0.36694	0.981951	2090	1269	931852940.000000	870856528.000000	0.000000	190788	.	.	94756.000000	82792.000000		1.14450671562	187723	.	.	93852.000000	81343.000000		1.15378090309	3065	.	.	904.000000	1449.000000		0.623878536922	315594	.	.	186786.000000	114429.000000		1.63233096505	195789	.	.	110416.000000	81272.000000
INDEL	*	ancestry_AFR	PASS	*	QUAL	*	0.983935	0.979974	0.36694	0.981951	2090	1269	931852940.000000	870856528.000000	0.000000	190788	.	.	94756.000000	82792.000000		1.14450671562	187723	.	.	93852.000000	81343.000000		1.15378090309	3065	.	.	904.000000	1449.000000		0.623878536922	315594	.	.	186786.000000	114429.000000		1.63233096505	195789	.	.	110416.000000	81272.000000
INDEL	*	ancestry_AMR	ALL	*	QUAL	*	0.98465	0.980569	0.368083	0.982605	400	332	248789481.000000	231409117.000000	0.000000	45669	.	.	27409.000000	15528.000000		1.76513395157	44968	.	.	27123.000000	15257.000000		1.77774136462	701	.	.	286.000000	271.000000		1.05535055351	75252	.	.	50195.000000	22022.000000		2.27931159749	46629	.	.	30546.000000	15248.000000
INDEL	*	ancestry_AMR	PASS	*	QUAL	*	0.98465	0.980569	0.368083	0.982605	400	332	248789481.000000	231409117.000000	0.000000	45669	.	.	27409.000000	15528.000000		1.76513395157	44968	.	.	27123.000000	15257.000000		1.77774136462	701	.	.	286.000000	271.000000		1.05535055351	75252	.	.	50195.000000	22022.000000		2.27931159749	46629	.	.	30546.000000	15248.000000
INDEL	*	ancestry_EAS	ALL	*	QUAL	*	0.983051	0.978102	0.383458	0.98057	288	242	159774241.000000	148505560.000000	0.000000	30149	.	.	17964.000000	10365.000000		1.73314037627	29638	.	.	17746.000000	10158.000000		1.74699744044	511	.	.	218.000000	207.000000		1.05314009662	51033	.	.	34056.000000	14994.000000		2.27130852341	30775	.	.	20087.000000	10144.000000
INDEL	*	ancestry_EAS	PASS	*	QUAL	*	0.983051	0.978102	0.383458	0.98057	288	242	159774241.000000	148505560.000000	0.000000	30149	.	.	17964.000000	10365.000000		1.73314037627	29638	.	.	17746.000000	10158.000000		1.74699744044	511	.	.	218.000000	207.000000		1.05314009662	51033	.	.	34056.000000	14994.000000		2.27130852341	30775	.	.	20087.000000	10144.000000
INDEL	*	ancestry_EUR	ALL	*	QUAL	*	0.983283	0.97967	0.368142	0.981473	1316	1052	815477144.000000	754701260.000000	0.000000	142311	.	.	87497.000000	46529.000000		1.88048313955	139932	.	.	86463.000000	45670.000000		1.89321217429	2379	.	.	1034.000000	859.000000		1.20372526193	234393	.	.	159713.000000	65622.000000		2.43383316571	145092	.	.	97084.000000	45634.000000
INDEL	*	ancestry_EUR	PASS	*	QUAL	*	0.983283	0.97967	0.368142	0.981473	1316	1052	815477144.000000	754701260.000000	0.000000	142311	.	.	87497.000000	46529.000000		1.88048313955	139932	.	.	86463.000000	45670.000000		1.89321217429	2379	.	.	1034.000000	859.000000		1.20372526193	234393	.	.	159713.000000	65622.000000		2.43383316571	145092	.	.	97084.000000	45634.000000
INDEL	*	ancestry_Neanderthal	ALL	*	QUAL	*	0.987801	0.985586	0.34692	0.986693	56	30	25432365.000000	23955767.000000	0.000000	6886	.	.	3214.000000	3247.000000		0.989836772405	6802	.	.	3193.000000	3206.000000		0.995945102932	84	.	.	21.000000	41.000000		0.512195121951	10942	.	.	6206.000000	4283.000000		1.44898435676	7043	.	.	3694.000000	3200.000000
INDEL	*	ancestry_Neanderthal	PASS	*	QUAL	*	0.987801	0.985586	0.34692	0.986693	56	30	25432365.000000	23955767.000000	0.000000	6886	.	.	3214.000000	3247.000000		0.989836772405	6802	.	.	3193.000000	3206.000000		0.995945102932	84	.	.	21.000000	41.000000		0.512195121951	10942	.	.	6206.000000	4283.000000		1.44898435676	7043	.	.	3694.000000	3200.000000
INDEL	*	ancestry_SAS	ALL	*	QUAL	*	0.984964	0.980688	0.379716	0.982822	225	177	149677990.000000	137438069.000000	0.000000	25872	.	.	15865.000000	8459.000000		1.87551720061	25483	.	.	15691.000000	8304.000000		1.88957129094	389	.	.	174.000000	155.000000		1.12258064516	43493	.	.	29581.000000	12232.000000		2.41832897319	26457	.	.	17698.000000	8294.000000
INDEL	*	ancestry_SAS	PASS	*	QUAL	*	0.984964	0.980688	0.379716	0.982822	225	177	149677990.000000	137438069.000000	0.000000	25872	.	.	15865.000000	8459.000000		1.87551720061	25483	.	.	15691.000000	8304.000000		1.88957129094	389	.	.	174.000000	155.000000		1.12258064516	43493	.	.	29581.000000	12232.000000		2.41832897319	26457	.	.	17698.000000	8294.000000
INDEL	*	chrX_PAR	ALL	*	QUAL	*	0.0	0.0	0.0		0	0	2778692.000000	0.000000	0.000000	0	.	.	0.000000	0.000000			0	.	.	0.000000	0.000000			0	.	.	0.000000	0.000000			0	.	.	0.000000	0.000000			0	.	.	0.000000	0.000000
INDEL	*	chrX_PAR	PASS	*	QUAL	*	0.0	0.0	0.0		0	0	2778692.000000	0.000000	0.000000	0	.	.	0.000000	0.000000			0	.	.	0.000000	0.000000			0	.	.	0.000000	0.000000			0	.	.	0.000000	0.000000			0	.	.	0.000000	0.000000
INDEL	*	chrX_XTR	ALL	*	QUAL	*	0.0	0.0	0.0		0	0	4287238.000000	0.000000	0.000000	0	.	.	0.000000	0.000000			0	.	.	0.000000	0.000000			0	.	.	0.000000	0.000000			0	.	.	0.000000	0.000000			0	.	.	0.000000	0.000000
INDEL	*	chrX_XTR	PASS	*	QUAL	*	0.0	0.0	0.0		0	0	4287238.000000	0.000000	0.000000	0	.	.	0.000000	0.000000			0	.	.	0.000000	0.000000			0	.	.	0.000000	0.000000			0	.	.	0.000000	0.000000			0	.	.	0.000000	0.000000
INDEL	*	chrX_ampliconic	ALL	*	QUAL	*	0.0	0.0	0.0		0	0	1565209.000000	0.000000	0.000000	0	.	.	0.000000	0.000000			0	.	.	0.000000	0.000000			0	.	.	0.000000	0.000000			0	.	.	0.000000	0.000000			0	.	.	0.000000	0.000000
INDEL	*	chrX_ampliconic	PASS	*	QUAL	*	0.0	0.0	0.0		0	0	1565209.000000	0.000000	0.000000	0	.	.	0.000000	0.000000			0	.	.	0.000000	0.000000			0	.	.	0.000000	0.000000			0	.	.	0.000000	0.000000			0	.	.	0.000000	0.000000
INDEL	*	chrX_nonPAR	ALL	*	QUAL	*	0.0	0.0	0.0		0	0	152115542.000000	0.000000	0.000000	0	.	.	0.000000	0.000000			0	.	.	0.000000	0.000000			0	.	.	0.000000	0.000000			0	.	.	0.000000	0.000000			0	.	.	0.000000	0.000000
INDEL	*	chrX_nonPAR	PASS	*	QUAL	*	0.0	0.0	0.0		0	0	152115542.000000	0.000000	0.000000	0	.	.	0.000000	0.000000			0	.	.	0.000000	0.000000			0	.	.	0.000000	0.000000			0	.	.	0.000000	0.000000			0	.	.	0.000000	0.000000
INDEL	*	chrY_PAR	ALL	*	QUAL	*	0.0	0.0	0.0		0	0	2778692.000000	0.000000	0.000000	0	.	.	0.000000	0.000000			0	.	.	0.000000	0.000000			0	.	.	0.000000	0.000000			0	.	.	0.000000	0.000000			0	.	.	0.000000	0.000000
INDEL	*	chrY_PAR	PASS	*	QUAL	*	0.0	0.0	0.0		0	0	2778692.000000	0.000000	0.000000	0	.	.	0.000000	0.000000			0	.	.	0.000000	0.000000			0	.	.	0.000000	0.000000			0	.	.	0.000000	0.000000			0	.	.	0.000000	0.000000
INDEL	*	chrY_XTR	ALL	*	QUAL	*	0.0	0.0	0.0		0	0	3400874.000000	0.000000	0.000000	0	.	.	0.000000	0.000000			0	.	.	0.000000	0.000000			0	.	.	0.000000	0.000000			0	.	.	0.000000	0.000000			0	.	.	0.000000	0.000000
INDEL	*	chrY_XTR	PASS	*	QUAL	*	0.0	0.0	0.0		0	0	3400874.000000	0.000000	0.000000	0	.	.	0.000000	0.000000			0	.	.	0.000000	0.000000			0	.	.	0.000000	0.000000			0	.	.	0.000000	0.000000			0	.	.	0.000000	0.000000
INDEL	*	chrY_ampliconic	ALL	*	QUAL	*	0.0	0.0	0.0		0	0	9754492.000000	0.000000	0.000000	0	.	.	0.000000	0.000000			0	.	.	0.000000	0.000000			0	.	.	0.000000	0.000000			0	.	.	0.000000	0.000000			0	.	.	0.000000	0.000000
INDEL	*	chrY_ampliconic	PASS	*	QUAL	*	0.0	0.0	0.0		0	0	9754492.000000	0.000000	0.000000	0	.	.	0.000000	0.000000			0	.	.	0.000000	0.000000			0	.	.	0.000000	0.000000			0	.	.	0.000000	0.000000			0	.	.	0.000000	0.000000
INDEL	*	chrY_nonPAR	ALL	*	QUAL	*	0.0	0.0	0.0		0	0	23636356.000000	0.000000	0.000000	0	.	.	0.000000	0.000000			0	.	.	0.000000	0.000000			0	.	.	0.000000	0.000000			0	.	.	0.000000	0.000000			0	.	.	0.000000	0.000000
INDEL	*	chrY_nonPAR	PASS	*	QUAL	*	0.0	0.0	0.0		0	0	23636356.000000	0.000000	0.000000	0	.	.	0.000000	0.000000			0	.	.	0.000000	0.000000			0	.	.	0.000000	0.000000			0	.	.	0.000000	0.000000			0	.	.	0.000000	0.000000
INDEL	*	collapsed_duplication_FP_regions	ALL	*	QUAL	*	0.966292	1.0	0.981626	0.982857	0	0	8015146.000000	676291.000000	0.000000	89	.	.	44.000000	43.000000		1.02325581395	86	.	.	41.000000	43.000000		0.953488372093	3	.	.	3.000000	0.000000			4735	.	.	3795.000000	849.000000		4.46996466431	87	.	.	43.000000	43.000000
INDEL	*	collapsed_duplication_FP_regions	PASS	*	QUAL	*	0.966292	1.0	0.981626	0.982857	0	0	8015146.000000	676291.000000	0.000000	89	.	.	44.000000	43.000000		1.02325581395	86	.	.	41.000000	43.000000		0.953488372093	3	.	.	3.000000	0.000000			4735	.	.	3795.000000	849.000000		4.46996466431	87	.	.	43.000000	43.000000
INDEL	*	contigs_lt500kb	ALL	*	QUAL	*	0.0		1.0		0	0	26148630.000000	0.000000	0.000000	0	.	.	0.000000	0.000000			0	.	.	0.000000	0.000000			0	.	.	0.000000	0.000000			8845	.	.	4970.000000	3656.000000		1.35940919037	0	.	.	0.000000	0.000000
INDEL	*	contigs_lt500kb	PASS	*	QUAL	*	0.0		1.0		0	0	26148630.000000	0.000000	0.000000	0	.	.	0.000000	0.000000			0	.	.	0.000000	0.000000			0	.	.	0.000000	0.000000			8845	.	.	4970.000000	3656.000000		1.35940919037	0	.	.	0.000000	0.000000
INDEL	*	false_duplications_correct_copy	ALL	*	QUAL	*	0.967742	1.0	0.920213	0.983607	0	0	1237625.000000	683527.000000	0.000000	31	.	.	28.000000	3.000000		9.33333333333	30	.	.	27.000000	3.000000		9.0	1	.	.	1.000000	0.000000			376	.	.	260.000000	105.000000		2.47619047619	30	.	.	27.000000	3.000000
INDEL	*	false_duplications_correct_copy	PASS	*	QUAL	*	0.967742	1.0	0.920213	0.983607	0	0	1237625.000000	683527.000000	0.000000	31	.	.	28.000000	3.000000		9.33333333333	30	.	.	27.000000	3.000000		9.0	1	.	.	1.000000	0.000000			376	.	.	260.000000	105.000000		2.47619047619	30	.	.	27.000000	3.000000
INDEL	*	false_duplications_incorrect_copy	ALL	*	QUAL	*	0.0	0.0	0.0		0	0	972401.000000	9931.000000	0.000000	3	.	.	2.000000	0.000000			0	.	.	0.000000	0.000000			3	.	.	2.000000	0.000000			0	.	.	0.000000	0.000000			0	.	.	0.000000	0.000000
INDEL	*	false_duplications_incorrect_copy	PASS	*	QUAL	*	0.0	0.0	0.0		0	0	972401.000000	9931.000000	0.000000	3	.	.	2.000000	0.000000			0	.	.	0.000000	0.000000			3	.	.	2.000000	0.000000			0	.	.	0.000000	0.000000			0	.	.	0.000000	0.000000
INDEL	*	gaps_slop15kb	ALL	*	QUAL	*	0.0		1.0		0	0	11496278.000000	0.000000	0.000000	1	.	.	1.000000	0.000000			0	.	.	0.000000	0.000000			1	.	.	1.000000	0.000000			3807	.	.	2162.000000	1569.000000		1.37794773741	0	.	.	0.000000	0.000000
INDEL	*	gaps_slop15kb	PASS	*	QUAL	*	0.0		1.0		0	0	11496278.000000	0.000000	0.000000	1	.	.	1.000000	0.000000			0	.	.	0.000000	0.000000			1	.	.	1.000000	0.000000			3807	.	.	2162.000000	1569.000000		1.37794773741	0	.	.	0.000000	0.000000
INDEL	*	gc15_slop50	ALL	*	QUAL	*	0.996068	0.996515	0.853196	0.996291	1	6	5303101.000000	2740313.000000	0.000000	3052	.	.	1876.000000	1027.000000		1.82667964946	3040	.	.	1866.000000	1026.000000		1.81871345029	12	.	.	10.000000	1.000000		10.0	21498	.	.	15319.000000	5500.000000		2.78527272727	3145	.	.	2087.000000	1022.000000
INDEL	*	gc15_slop50	PASS	*	QUAL	*	0.996068	0.996515	0.853196	0.996291	1	6	5303101.000000	2740313.000000	0.000000	3052	.	.	1876.000000	1027.000000		1.82667964946	3040	.	.	1866.000000	1026.000000		1.81871345029	12	.	.	10.000000	1.000000		10.0	21498	.	.	15319.000000	5500.000000		2.78527272727	3145	.	.	2087.000000	1022.000000
INDEL	*	gc15to20_slop50	ALL	*	QUAL	*	0.99338	0.992651	0.600274	0.993015	22	16	14314006.000000	12031613.000000	0.000000	5891	.	.	3521.000000	2016.000000		1.74652777778	5852	.	.	3507.000000	2005.000000		1.74912718204	39	.	.	14.000000	11.000000		1.27272727273	15318	.	.	10737.000000	4048.000000		2.65242094862	6078	.	.	3989.000000	1997.000000
INDEL	*	gc15to20_slop50	PASS	*	QUAL	*	0.99338	0.992651	0.600274	0.993015	22	16	14314006.000000	12031613.000000	0.000000	5891	.	.	3521.000000	2016.000000		1.74652777778	5852	.	.	3507.000000	2005.000000		1.74912718204	39	.	.	14.000000	11.000000		1.27272727273	15318	.	.	10737.000000	4048.000000		2.65242094862	6078	.	.	3989.000000	1997.000000
INDEL	*	gc20to25_slop50	ALL	*	QUAL	*	0.990359	0.98797	0.418264	0.989163	201	162	117189860.000000	104538830.000000	0.000000	34333	.	.	19810.000000	12648.000000		1.56625553447	34002	.	.	19691.000000	12509.000000		1.57414661444	331	.	.	119.000000	139.000000		0.856115107914	61160	.	.	40293.000000	18546.000000		2.17259786477	35151	.	.	22091.000000	12498.000000
INDEL	*	gc20to25_slop50	PASS	*	QUAL	*	0.990359	0.98797	0.418264	0.989163	201	162	117189860.000000	104538830.000000	0.000000	34333	.	.	19810.000000	12648.000000		1.56625553447	34002	.	.	19691.000000	12509.000000		1.57414661444	331	.	.	119.000000	139.000000		0.856115107914	61160	.	.	40293.000000	18546.000000		2.17259786477	35151	.	.	22091.000000	12498.000000
INDEL	*	gc25to30_slop50	ALL	*	QUAL	*	0.98806	0.985144	0.38737	0.9866	711	494	394144353.000000	352296556.000000	0.000000	94051	.	.	53967.000000	34461.000000		1.56603116567	92928	.	.	53543.000000	34016.000000		1.57405338664	1123	.	.	424.000000	445.000000		0.952808988764	159646	.	.	104135.000000	48901.000000		2.12950655406	96351	.	.	60645.000000	33980.000000
INDEL	*	gc25to30_slop50	PASS	*	QUAL	*	0.98806	0.985144	0.38737	0.9866	711	494	394144353.000000	352296556.000000	0.000000	94051	.	.	53967.000000	34461.000000		1.56603116567	92928	.	.	53543.000000	34016.000000		1.57405338664	1123	.	.	424.000000	445.000000		0.952808988764	159646	.	.	104135.000000	48901.000000		2.12950655406	96351	.	.	60645.000000	33980.000000
INDEL	*	gc30to55_slop50	ALL	*	QUAL	*	0.987491	0.985058	0.402721	0.986273	2272	1617	2011401956.000000	1731730149.000000	0.000000	303153	.	.	170956.000000	111072.000000		1.53914577931	299361	.	.	169479.000000	109562.000000		1.54687756704	3792	.	.	1477.000000	1510.000000		0.978145695364	531343	.	.	336961.000000	172725.000000		1.95085251122	312618	.	.	196759.000000	109463.000000
INDEL	*	gc30to55_slop50	PASS	*	QUAL	*	0.987491	0.985058	0.402721	0.986273	2272	1617	2011401956.000000	1731730149.000000	0.000000	303153	.	.	170956.000000	111072.000000		1.53914577931	299361	.	.	169479.000000	109562.000000		1.54687756704	3792	.	.	1477.000000	1510.000000		0.978145695364	531343	.	.	336961.000000	172725.000000		1.95085251122	312618	.	.	196759.000000	109463.000000
INDEL	*	gc55to60_slop50	ALL	*	QUAL	*	0.957042	0.945448	0.562556	0.95121	1765	1260	244507530.000000	212996737.000000	0.000000	66786	.	.	36224.000000	25236.000000		1.43540973213	63917	.	.	35160.000000	24011.000000		1.46432884928	2869	.	.	1064.000000	1225.000000		0.868571428571	162382	.	.	104885.000000	46830.000000		2.23969677557	67158	.	.	41664.000000	23986.000000
INDEL	*	gc55to60_slop50	PASS	*	QUAL	*	0.957042	0.945448	0.562556	0.95121	1765	1260	244507530.000000	212996737.000000	0.000000	66786	.	.	36224.000000	25236.000000		1.43540973213	63917	.	.	35160.000000	24011.000000		1.46432884928	2869	.	.	1064.000000	1225.000000		0.868571428571	162382	.	.	104885.000000	46830.000000		2.23969677557	67158	.	.	41664.000000	23986.000000
INDEL	*	gc60to65_slop50	ALL	*	QUAL	*	0.960939	0.950061	0.642161	0.955469	512	388	102791705.000000	88091286.000000	0.000000	21889	.	.	11958.000000	8531.000000		1.40171140546	21034	.	.	11639.000000	8156.000000		1.42704757234	855	.	.	319.000000	375.000000		0.850666666667	64353	.	.	41372.000000	18714.000000		2.21075130918	21878	.	.	13361.000000	8143.000000
INDEL	*	gc60to65_slop50	PASS	*	QUAL	*	0.960939	0.950061	0.642161	0.955469	512	388	102791705.000000	88091286.000000	0.000000	21889	.	.	11958.000000	8531.000000		1.40171140546	21034	.	.	11639.000000	8156.000000		1.42704757234	855	.	.	319.000000	375.000000		0.850666666667	64353	.	.	41372.000000	18714.000000		2.21075130918	21878	.	.	13361.000000	8143.000000
INDEL	*	gc65to70_slop50	ALL	*	QUAL	*	0.978039	0.974149	0.726938	0.976091	46	41	34883665.000000	28916578.000000	0.000000	4417	.	.	2449.000000	1825.000000		1.34191780822	4320	.	.	2403.000000	1792.000000		1.34095982143	97	.	.	46.000000	33.000000		1.39393939394	16575	.	.	10637.000000	4971.000000		2.13981090324	4409	.	.	2583.000000	1787.000000
INDEL	*	gc65to70_slop50	PASS	*	QUAL	*	0.978039	0.974149	0.726938	0.976091	46	41	34883665.000000	28916578.000000	0.000000	4417	.	.	2449.000000	1825.000000		1.34191780822	4320	.	.	2403.000000	1792.000000		1.34095982143	97	.	.	46.000000	33.000000		1.39393939394	16575	.	.	10637.000000	4971.000000		2.13981090324	4409	.	.	2583.000000	1787.000000
INDEL	*	gc70to75_slop50	ALL	*	QUAL	*	0.997842	0.99433	0.708049	0.996083	3	3	11790706.000000	9557818.000000	0.000000	1390	.	.	735.000000	632.000000		1.16297468354	1387	.	.	735.000000	630.000000		1.16666666667	3	.	.	0.000000	2.000000		0.0	4833	.	.	3107.000000	1615.000000		1.92383900929	1403	.	.	766.000000	630.000000
INDEL	*	gc70to75_slop50	PASS	*	QUAL	*	0.997842	0.99433	0.708049	0.996083	3	3	11790706.000000	9557818.000000	0.000000	1390	.	.	735.000000	632.000000		1.16297468354	1387	.	.	735.000000	630.000000		1.16666666667	3	.	.	0.000000	2.000000		0.0	4833	.	.	3107.000000	1615.000000		1.92383900929	1403	.	.	766.000000	630.000000
INDEL	*	gc75to80_slop50	ALL	*	QUAL	*	0.997564	1.0	0.701761	0.99878	0	0	5248298.000000	4263855.000000	0.000000	821	.	.	426.000000	381.000000		1.11811023622	819	.	.	424.000000	381.000000		1.11286089239	2	.	.	2.000000	0.000000			2783	.	.	1654.000000	1045.000000		1.58277511962	830	.	.	445.000000	381.000000
INDEL	*	gc75to80_slop50	PASS	*	QUAL	*	0.997564	1.0	0.701761	0.99878	0	0	5248298.000000	4263855.000000	0.000000	821	.	.	426.000000	381.000000		1.11811023622	819	.	.	424.000000	381.000000		1.11286089239	2	.	.	2.000000	0.000000			2783	.	.	1654.000000	1045.000000		1.58277511962	830	.	.	445.000000	381.000000
INDEL	*	gc80to85_slop50	ALL	*	QUAL	*	0.997938	0.997951	0.817978	0.997944	0	1	2596229.000000	1742287.000000	0.000000	485	.	.	227.000000	247.000000		0.919028340081	484	.	.	226.000000	247.000000		0.914979757085	1	.	.	1.000000	0.000000			2681	.	.	1511.000000	1099.000000		1.37488626024	487	.	.	240.000000	243.000000
INDEL	*	gc80to85_slop50	PASS	*	QUAL	*	0.997938	0.997951	0.817978	0.997944	0	1	2596229.000000	1742287.000000	0.000000	485	.	.	227.000000	247.000000		0.919028340081	484	.	.	226.000000	247.000000		0.914979757085	1	.	.	1.000000	0.000000			2681	.	.	1511.000000	1099.000000		1.37488626024	487	.	.	240.000000	243.000000
INDEL	*	gc85_slop50	ALL	*	QUAL	*	1.0	1.0	0.761175	1.0	0	0	544746.000000	401133.000000	0.000000	183	.	.	87.000000	91.000000		0.956043956044	183	.	.	87.000000	91.000000		0.956043956044	0	.	.	0.000000	0.000000			783	.	.	434.000000	327.000000		1.32721712538	187	.	.	95.000000	91.000000
INDEL	*	gc85_slop50	PASS	*	QUAL	*	1.0	1.0	0.761175	1.0	0	0	544746.000000	401133.000000	0.000000	183	.	.	87.000000	91.000000		0.956043956044	183	.	.	87.000000	91.000000		0.956043956044	0	.	.	0.000000	0.000000			783	.	.	434.000000	327.000000		1.32721712538	187	.	.	95.000000	91.000000
INDEL	*	gclt25orgt65_slop50	ALL	*	QUAL	*	0.990497	0.988398	0.582068	0.989447	272	227	191795155.000000	164164751.000000	0.000000	50510	.	.	29095.000000	18849.000000		1.54358321396	50030	.	.	28906.000000	18664.000000		1.54875696528	480	.	.	189.000000	185.000000		1.02162162162	124982	.	.	83301.000000	36954.000000		2.25418087352	51628	.	.	32251.000000	18632.000000
INDEL	*	gclt25orgt65_slop50	PASS	*	QUAL	*	0.990497	0.988398	0.582068	0.989447	272	227	191795155.000000	164164751.000000	0.000000	50510	.	.	29095.000000	18849.000000		1.54358321396	50030	.	.	28906.000000	18664.000000		1.54875696528	480	.	.	189.000000	185.000000		1.02162162162	124982	.	.	83301.000000	36954.000000		2.25418087352	51628	.	.	32251.000000	18632.000000
INDEL	*	gclt30orgt55_slop50	ALL	*	QUAL	*	0.978461	0.972799	0.513693	0.975622	2915	2108	923478456.000000	810513227.000000	0.000000	223268	.	.	126044.000000	83281.000000		1.51347846448	218459	.	.	124223.000000	81293.000000		1.52808974942	4809	.	.	1821.000000	1988.000000		0.915995975855	479820	.	.	312923.000000	142975.000000		2.18865535933	226993	.	.	141719.000000	81191.000000
INDEL	*	gclt30orgt55_slop50	PASS	*	QUAL	*	0.978461	0.972799	0.513693	0.975622	2915	2108	923478456.000000	810513227.000000	0.000000	223268	.	.	126044.000000	83281.000000		1.51347846448	218459	.	.	124223.000000	81293.000000		1.52808974942	4809	.	.	1821.000000	1988.000000		0.915995975855	479820	.	.	312923.000000	142975.000000		2.18865535933	226993	.	.	141719.000000	81191.000000
INDEL	*	gnomAD_InbreedingCoeff_slop1bp_merge1000bp	ALL	*	QUAL	*	0.964381	0.971838	0.81917	0.968095	119	53	13528469.000000	2276581.000000	0.000000	6008	.	.	1625.000000	3738.000000		0.434724451578	5794	.	.	1565.000000	3617.000000		0.432679015759	214	.	.	60.000000	121.000000		0.495867768595	35149	.	.	22910.000000	11471.000000		1.99721035655	6177	.	.	2501.000000	3583.000000
INDEL	*	gnomAD_InbreedingCoeff_slop1bp_merge1000bp	PASS	*	QUAL	*	0.964381	0.971838	0.81917	0.968095	119	53	13528469.000000	2276581.000000	0.000000	6008	.	.	1625.000000	3738.000000		0.434724451578	5794	.	.	1565.000000	3617.000000		0.432679015759	214	.	.	60.000000	121.000000		0.495867768595	35149	.	.	22910.000000	11471.000000		1.99721035655	6177	.	.	2501.000000	3583.000000
INDEL	*	lowmappabilityall	ALL	*	QUAL	*	0.991068	0.996934	0.856061	0.993992	6	1	248877152.000000	105002548.000000	0.000000	10412	.	.	6075.000000	4182.000000		1.45265423242	10319	.	.	5987.000000	4179.000000		1.43263938741	93	.	.	88.000000	3.000000		29.3333333333	72510	.	.	39517.000000	31045.000000		1.27289418586	10405	.	.	6214.000000	4164.000000
INDEL	*	lowmappabilityall	PASS	*	QUAL	*	0.991068	0.996934	0.856061	0.993992	6	1	248877152.000000	105002548.000000	0.000000	10412	.	.	6075.000000	4182.000000		1.45265423242	10319	.	.	5987.000000	4179.000000		1.43263938741	93	.	.	88.000000	3.000000		29.3333333333	72510	.	.	39517.000000	31045.000000		1.27289418586	10405	.	.	6214.000000	4164.000000
INDEL	*	nonunique_l100_m2_e1	ALL	*	QUAL	*	0.991068	0.996934	0.855978	0.993992	6	1	248847175.000000	105002548.000000	0.000000	10412	.	.	6075.000000	4182.000000		1.45265423242	10319	.	.	5987.000000	4179.000000		1.43263938741	93	.	.	88.000000	3.000000		29.3333333333	72468	.	.	39502.000000	31018.000000		1.2735186021	10405	.	.	6214.000000	4164.000000
INDEL	*	nonunique_l100_m2_e1	PASS	*	QUAL	*	0.991068	0.996934	0.855978	0.993992	6	1	248847175.000000	105002548.000000	0.000000	10412	.	.	6075.000000	4182.000000		1.45265423242	10319	.	.	5987.000000	4179.000000		1.43263938741	93	.	.	88.000000	3.000000		29.3333333333	72468	.	.	39502.000000	31018.000000		1.2735186021	10405	.	.	6214.000000	4164.000000
INDEL	*	nonunique_l250_m0_e0	ALL	*	QUAL	*	0.93423	0.993661	0.956999	0.963029	1	0	89246199.000000	13080805.000000	0.000000	669	.	.	460.000000	205.000000		2.24390243902	625	.	.	418.000000	204.000000		2.04901960784	44	.	.	42.000000	1.000000		42.0	14674	.	.	7242.000000	7226.000000		1.0022142264	627	.	.	424.000000	203.000000
INDEL	*	nonunique_l250_m0_e0	PASS	*	QUAL	*	0.93423	0.993661	0.956999	0.963029	1	0	89246199.000000	13080805.000000	0.000000	669	.	.	460.000000	205.000000		2.24390243902	625	.	.	418.000000	204.000000		2.04901960784	44	.	.	42.000000	1.000000		42.0	14674	.	.	7242.000000	7226.000000		1.0022142264	627	.	.	424.000000	203.000000
INDEL	*	notinAllHomopolymers_ge7bp_imperfectge11bp_slop5	ALL	*	QUAL	*	0.998086	0.998733	0.388021	0.99841	210	129	2850902975.000000	2479394549.000000	0.000000	296303	.	.	169514.000000	108211.000000		1.56651357071	295736	.	.	169195.000000	108085.000000		1.56538835176	567	.	.	319.000000	126.000000		2.53174603175	502998	.	.	322032.000000	166615.000000		1.93279116526	307434	.	.	193558.000000	107964.000000
INDEL	*	notinAllHomopolymers_ge7bp_imperfectge11bp_slop5	PASS	*	QUAL	*	0.998086	0.998733	0.388021	0.99841	210	129	2850902975.000000	2479394549.000000	0.000000	296303	.	.	169514.000000	108211.000000		1.56651357071	295736	.	.	169195.000000	108085.000000		1.56538835176	567	.	.	319.000000	126.000000		2.53174603175	502998	.	.	322032.000000	166615.000000		1.93279116526	307434	.	.	193558.000000	107964.000000
INDEL	*	notinAllTandemRepeatsandHomopolymers_slop5	ALL	*	QUAL	*	0.999165	0.999609	0.169171	0.999387	6	35	2682532985.000000	2419289583.000000	0.000000	186801	.	.	110921.000000	75743.000000		1.46443895806	186645	.	.	110791.000000	75717.000000		1.46322490326	156	.	.	130.000000	26.000000		5.0	224637	.	.	133842.000000	90240.000000		1.48317819149	186562	.	.	110787.000000	75655.000000
INDEL	*	notinAllTandemRepeatsandHomopolymers_slop5	PASS	*	QUAL	*	0.999165	0.999609	0.169171	0.999387	6	35	2682532985.000000	2419289583.000000	0.000000	186801	.	.	110921.000000	75743.000000		1.46443895806	186645	.	.	110791.000000	75717.000000		1.46322490326	156	.	.	130.000000	26.000000		5.0	224637	.	.	133842.000000	90240.000000		1.48317819149	186562	.	.	110787.000000	75655.000000
INDEL	*	notinallTandemRepeats	ALL	*	QUAL	*	0.980333	0.974894	0.414218	0.977606	4977	3634	2766510422.000000	2482138410.000000	0.000000	416437	.	.	238216.000000	161720.000000		1.47301508781	408247	.	.	235099.000000	158325.000000		1.48491394284	8190	.	.	3117.000000	3395.000000		0.918114874816	732385	.	.	461507.000000	239001.000000		1.93098355237	418247	.	.	255352.000000	158184.000000
INDEL	*	notinallTandemRepeats	PASS	*	QUAL	*	0.980333	0.974894	0.414218	0.977606	4977	3634	2766510422.000000	2482138410.000000	0.000000	416437	.	.	238216.000000	161720.000000		1.47301508781	408247	.	.	235099.000000	158325.000000		1.48491394284	8190	.	.	3117.000000	3395.000000		0.918114874816	732385	.	.	461507.000000	239001.000000		1.93098355237	418247	.	.	255352.000000	158184.000000
INDEL	*	notinalldifficultregions	ALL	*	QUAL	*	0.999677	0.999765	0.139797	0.999721	2	32	2310050737.000000	2138648950.000000	0.000000	157824	.	.	93947.000000	63761.000000		1.47342419347	157773	.	.	93914.000000	63743.000000		1.47332256091	51	.	.	33.000000	18.000000		1.83333333333	183423	.	.	109156.000000	73824.000000		1.47859774599	157744	.	.	93933.000000	63710.000000
INDEL	*	notinalldifficultregions	PASS	*	QUAL	*	0.999677	0.999765	0.139797	0.999721	2	32	2310050737.000000	2138648950.000000	0.000000	157824	.	.	93947.000000	63761.000000		1.47342419347	157773	.	.	93914.000000	63743.000000		1.47332256091	51	.	.	33.000000	18.000000		1.83333333333	183423	.	.	109156.000000	73824.000000		1.47859774599	157744	.	.	93933.000000	63710.000000
INDEL	*	notinalllowmapandsegdupregions	ALL	*	QUAL	*	0.983289	0.979244	0.413877	0.981262	5174	3723	2629174601.000000	2396976600.000000	0.000000	507752	.	.	286447.000000	186896.000000		1.53265452444	499267	.	.	283251.000000	183405.000000		1.54440173387	8485	.	.	3196.000000	3491.000000		0.915496992266	907393	.	.	590061.000000	274989.000000		2.14576219412	520805	.	.	327186.000000	183228.000000
INDEL	*	notinalllowmapandsegdupregions	PASS	*	QUAL	*	0.983289	0.979244	0.413877	0.981262	5174	3723	2629174601.000000	2396976600.000000	0.000000	507752	.	.	286447.000000	186896.000000		1.53265452444	499267	.	.	283251.000000	183405.000000		1.54440173387	8485	.	.	3196.000000	3491.000000		0.915496992266	907393	.	.	590061.000000	274989.000000		2.14576219412	520805	.	.	327186.000000	183228.000000
INDEL	*	notinlowmappabilityall	ALL	*	QUAL	*	0.983488	0.979493	0.423644	0.981486	5175	3725	2686003260.000000	2437240828.000000	0.000000	514764	.	.	290389.000000	189704.000000		1.53074790199	506264	.	.	287179.000000	186213.000000		1.54220704247	8500	.	.	3210.000000	3491.000000		0.919507304497	935178	.	.	608061.000000	283690.000000		2.14339948535	527942	.	.	331448.000000	186028.000000
INDEL	*	notinlowmappabilityall	PASS	*	QUAL	*	0.983488	0.979493	0.423644	0.981486	5175	3725	2686003260.000000	2437240828.000000	0.000000	514764	.	.	290389.000000	189704.000000		1.53074790199	506264	.	.	287179.000000	186213.000000		1.54220704247	8500	.	.	3210.000000	3491.000000		0.919507304497	935178	.	.	608061.000000	283690.000000		2.14339948535	527942	.	.	331448.000000	186028.000000
INDEL	*	notinrefseq_cds	ALL	*	QUAL	*	0.983637	0.979823	0.454756	0.981726	5181	3724	2900663794.000000	2510697467.000000	0.000000	525081	.	.	296344.000000	193937.000000		1.52804261178	516489	.	.	293047.000000	190442.000000		1.53877295975	8592	.	.	3297.000000	3495.000000		0.943347639485	1007491	.	.	647091.000000	314705.000000		2.05618277434	538244	.	.	337493.000000	190242.000000
INDEL	*	notinrefseq_cds	PASS	*	QUAL	*	0.983637	0.979823	0.454756	0.981726	5181	3724	2900663794.000000	2510697467.000000	0.000000	525081	.	.	296344.000000	193937.000000		1.52804261178	516489	.	.	293047.000000	190442.000000		1.53877295975	8592	.	.	3297.000000	3495.000000		0.943347639485	1007491	.	.	647091.000000	314705.000000		2.05618277434	538244	.	.	337493.000000	190242.000000
INDEL	*	notinsatellites_slop5	ALL	*	QUAL	*	0.983642	0.979824	0.444275	0.981729	5181	3725	2859227003.000000	2539540074.000000	0.000000	525064	.	.	296349.000000	193915.000000		1.52824175541	516475	.	.	293053.000000	190422.000000		1.53896608585	8589	.	.	3296.000000	3493.000000		0.943601488692	988469	.	.	643126.000000	299734.000000		2.14565581482	538234	.	.	337502.000000	190222.000000
INDEL	*	notinsatellites_slop5	PASS	*	QUAL	*	0.983642	0.979824	0.444275	0.981729	5181	3725	2859227003.000000	2539540074.000000	0.000000	525064	.	.	296349.000000	193915.000000		1.52824175541	516475	.	.	293053.000000	190422.000000		1.53896608585	8589	.	.	3296.000000	3493.000000		0.943601488692	988469	.	.	643126.000000	299734.000000		2.14565581482	538234	.	.	337502.000000	190222.000000
INDEL	*	notinsegdups	ALL	*	QUAL	*	0.983468	0.979495	0.434401	0.981477	5176	3724	2768020068.000000	2458255947.000000	0.000000	514632	.	.	290559.000000	189597.000000		1.53250842577	506124	.	.	287341.000000	186105.000000		1.54397248865	8508	.	.	3218.000000	3492.000000		0.921534936999	952517	.	.	611927.000000	296951.000000		2.06070025021	527696	.	.	331359.000000	185918.000000
INDEL	*	notinsegdups	PASS	*	QUAL	*	0.983468	0.979495	0.434401	0.981477	5176	3724	2768020068.000000	2458255947.000000	0.000000	514632	.	.	290559.000000	189597.000000		1.53250842577	506124	.	.	287341.000000	186105.000000		1.54397248865	8508	.	.	3218.000000	3492.000000		0.921534936999	952517	.	.	611927.000000	296951.000000		2.06070025021	527696	.	.	331359.000000	185918.000000
INDEL	*	notinsegdups_gt10kb	ALL	*	QUAL	*	0.983507	0.979547	0.436356	0.981523	5177	3724	2783039507.000000	2469464763.000000	0.000000	516284	.	.	291539.000000	190221.000000		1.53263309519	507769	.	.	288315.000000	186729.000000		1.54402904744	8515	.	.	3224.000000	3492.000000		0.923253150057	958789	.	.	616130.000000	298817.000000		2.06189741548	529363	.	.	332387.000000	186540.000000
INDEL	*	notinsegdups_gt10kb	PASS	*	QUAL	*	0.983507	0.979547	0.436356	0.981523	5177	3724	2783039507.000000	2469464763.000000	0.000000	516284	.	.	291539.000000	190221.000000		1.53263309519	507769	.	.	288315.000000	186729.000000		1.54402904744	8515	.	.	3224.000000	3492.000000		0.923253150057	958789	.	.	616130.000000	298817.000000		2.06189741548	529363	.	.	332387.000000	186540.000000
INDEL	*	population_CNV_FP_regions	ALL	*	QUAL	*	0.987616	0.981595	0.947681	0.984596	1	0	11067115.000000	2293995.000000	0.000000	323	.	.	158.000000	161.000000		0.981366459627	319	.	.	155.000000	161.000000		0.962732919255	4	.	.	3.000000	0.000000			6231	.	.	4269.000000	1790.000000		2.38491620112	320	.	.	158.000000	161.000000
INDEL	*	population_CNV_FP_regions	PASS	*	QUAL	*	0.987616	0.981595	0.947681	0.984596	1	0	11067115.000000	2293995.000000	0.000000	323	.	.	158.000000	161.000000		0.981366459627	319	.	.	155.000000	161.000000		0.962732919255	4	.	.	3.000000	0.000000			6231	.	.	4269.000000	1790.000000		2.38491620112	320	.	.	158.000000	161.000000
INDEL	*	refseq_cds	ALL	*	QUAL	*	0.997429	0.994924	0.442716	0.996175	0	2	34216554.000000	31545851.000000	0.000000	389	.	.	251.000000	134.000000		1.87313432836	388	.	.	250.000000	134.000000		1.86567164179	1	.	.	1.000000	0.000000			707	.	.	473.000000	223.000000		2.12107623318	392	.	.	256.000000	134.000000
INDEL	*	refseq_cds	PASS	*	QUAL	*	0.997429	0.994924	0.442716	0.996175	0	2	34216554.000000	31545851.000000	0.000000	389	.	.	251.000000	134.000000		1.87313432836	388	.	.	250.000000	134.000000		1.86567164179	1	.	.	1.000000	0.000000			707	.	.	473.000000	223.000000		2.12107623318	392	.	.	256.000000	134.000000
INDEL	*	satellites_slop5	ALL	*	QUAL	*	0.990099	0.992556	0.979577	0.991326	0	1	75653409.000000	2703302.000000	0.000000	404	.	.	244.000000	156.000000		1.5641025641	400	.	.	242.000000	154.000000		1.57142857143	4	.	.	2.000000	2.000000		1.0	19733	.	.	4441.000000	15195.000000		0.292267193156	400	.	.	245.000000	154.000000
INDEL	*	satellites_slop5	PASS	*	QUAL	*	0.990099	0.992556	0.979577	0.991326	0	1	75653409.000000	2703302.000000	0.000000	404	.	.	244.000000	156.000000		1.5641025641	400	.	.	242.000000	154.000000		1.57142857143	4	.	.	2.000000	2.000000		1.0	19733	.	.	4441.000000	15195.000000		0.292267193156	400	.	.	245.000000	154.000000
INDEL	*	segdups	ALL	*	QUAL	*	0.992154	0.996446	0.802853	0.994295	5	2	166860344.000000	83987429.000000	0.000000	10833	.	.	6032.000000	4472.000000		1.3488372093	10748	.	.	5952.000000	4469.000000		1.3318415753	85	.	.	80.000000	3.000000		26.6666666667	55669	.	.	35634.000000	17971.000000		1.9828612765	10936	.	.	6388.000000	4456.000000
INDEL	*	segdups	PASS	*	QUAL	*	0.992154	0.996446	0.802853	0.994295	5	2	166860344.000000	83987429.000000	0.000000	10833	.	.	6032.000000	4472.000000		1.3488372093	10748	.	.	5952.000000	4469.000000		1.3318415753	85	.	.	80.000000	3.000000		26.6666666667	55669	.	.	35634.000000	17971.000000		1.9828612765	10936	.	.	6388.000000	4456.000000
INDEL	*	segdups_gt10kb	ALL	*	QUAL	*	0.991507	0.996453	0.811683	0.993974	4	2	151840905.000000	72778613.000000	0.000000	9184	.	.	5055.000000	3849.000000		1.31332813718	9106	.	.	4981.000000	3846.000000		1.29511180447	78	.	.	74.000000	3.000000		24.6666666667	49406	.	.	31434.000000	16107.000000		1.95157384988	9271	.	.	5361.000000	3835.000000
INDEL	*	segdups_gt10kb	PASS	*	QUAL	*	0.991507	0.996453	0.811683	0.993974	4	2	151840905.000000	72778613.000000	0.000000	9184	.	.	5055.000000	3849.000000		1.31332813718	9106	.	.	4981.000000	3846.000000		1.29511180447	78	.	.	74.000000	3.000000		24.6666666667	49406	.	.	31434.000000	16107.000000		1.95157384988	9271	.	.	5361.000000	3835.000000
INDEL	C16_PLUS	*	ALL	*	QUAL	*	1.0	0.0	0.0	0.0	0	0	2809068885	2546949881.000000	0.000000	1	.	.	0.000000	0.000000			1	.	.	0.000000	0.000000			0	.	.	0.000000	0.000000			0	.	.	0.000000	0.000000			0	.	.	0.000000	0.000000
INDEL	C16_PLUS	*	PASS	*	QUAL	*	1.0	0.0	0.0	0.0	0	0	2809068885	2546949881.000000	0.000000	1	.	.	0.000000	0.000000			1	.	.	0.000000	0.000000			0	.	.	0.000000	0.000000			0	.	.	0.000000	0.000000			0	.	.	0.000000	0.000000
INDEL	C16_PLUS	AllAutosomes	ALL	*	QUAL	*	1.0	0.0	0.0	0.0	0	0	2756349822.000000	2542243376.000000	0.000000	1	.	.	0.000000	0.000000			1	.	.	0.000000	0.000000			0	.	.	0.000000	0.000000			0	.	.	0.000000	0.000000			0	.	.	0.000000	0.000000
INDEL	C16_PLUS	AllAutosomes	PASS	*	QUAL	*	1.0	0.0	0.0	0.0	0	0	2756349822.000000	2542243376.000000	0.000000	1	.	.	0.000000	0.000000			1	.	.	0.000000	0.000000			0	.	.	0.000000	0.000000			0	.	.	0.000000	0.000000			0	.	.	0.000000	0.000000
INDEL	C16_PLUS	AllHomopolymers_ge7bp_imperfectge11bp_slop5	ALL	*	QUAL	*	0.0	0.0	0.0		0	0	83977437.000000	62848827.000000	0.000000	0	.	.	0.000000	0.000000			0	.	.	0.000000	0.000000			0	.	.	0.000000	0.000000			0	.	.	0.000000	0.000000			0	.	.	0.000000	0.000000
INDEL	C16_PLUS	AllHomopolymers_ge7bp_imperfectge11bp_slop5	PASS	*	QUAL	*	0.0	0.0	0.0		0	0	83977437.000000	62848827.000000	0.000000	0	.	.	0.000000	0.000000			0	.	.	0.000000	0.000000			0	.	.	0.000000	0.000000			0	.	.	0.000000	0.000000			0	.	.	0.000000	0.000000
INDEL	C16_PLUS	AllTandemRepeats	ALL	*	QUAL	*	1.0	0.0	0.0	0.0	0	0	168369990.000000	60104966.000000	0.000000	1	.	.	0.000000	0.000000			1	.	.	0.000000	0.000000			0	.	.	0.000000	0.000000			0	.	.	0.000000	0.000000			0	.	.	0.000000	0.000000
INDEL	C16_PLUS	AllTandemRepeats	PASS	*	QUAL	*	1.0	0.0	0.0	0.0	0	0	168369990.000000	60104966.000000	0.000000	1	.	.	0.000000	0.000000			1	.	.	0.000000	0.000000			0	.	.	0.000000	0.000000			0	.	.	0.000000	0.000000			0	.	.	0.000000	0.000000
INDEL	C16_PLUS	AllTandemRepeats_201to10000bp_slop5	ALL	*	QUAL	*	0.0	0.0	0.0		0	0	40176355.000000	14932592.000000	0.000000	0	.	.	0.000000	0.000000			0	.	.	0.000000	0.000000			0	.	.	0.000000	0.000000			0	.	.	0.000000	0.000000			0	.	.	0.000000	0.000000
INDEL	C16_PLUS	AllTandemRepeats_201to10000bp_slop5	PASS	*	QUAL	*	0.0	0.0	0.0		0	0	40176355.000000	14932592.000000	0.000000	0	.	.	0.000000	0.000000			0	.	.	0.000000	0.000000			0	.	.	0.000000	0.000000			0	.	.	0.000000	0.000000			0	.	.	0.000000	0.000000
INDEL	C16_PLUS	AllTandemRepeats_51to200bp_slop5	ALL	*	QUAL	*	0.0	0.0	0.0		0	0	25887961.000000	19587746.000000	0.000000	0	.	.	0.000000	0.000000			0	.	.	0.000000	0.000000			0	.	.	0.000000	0.000000			0	.	.	0.000000	0.000000			0	.	.	0.000000	0.000000
INDEL	C16_PLUS	AllTandemRepeats_51to200bp_slop5	PASS	*	QUAL	*	0.0	0.0	0.0		0	0	25887961.000000	19587746.000000	0.000000	0	.	.	0.000000	0.000000			0	.	.	0.000000	0.000000			0	.	.	0.000000	0.000000			0	.	.	0.000000	0.000000			0	.	.	0.000000	0.000000
INDEL	C16_PLUS	AllTandemRepeats_ge10001bp_slop5	ALL	*	QUAL	*	0.0	0.0	0.0		0	0	73296207.000000	613095.000000	0.000000	0	.	.	0.000000	0.000000			0	.	.	0.000000	0.000000			0	.	.	0.000000	0.000000			0	.	.	0.000000	0.000000			0	.	.	0.000000	0.000000
INDEL	C16_PLUS	AllTandemRepeats_ge10001bp_slop5	PASS	*	QUAL	*	0.0	0.0	0.0		0	0	73296207.000000	613095.000000	0.000000	0	.	.	0.000000	0.000000			0	.	.	0.000000	0.000000			0	.	.	0.000000	0.000000			0	.	.	0.000000	0.000000			0	.	.	0.000000	0.000000
INDEL	C16_PLUS	AllTandemRepeats_ge101bp_slop5	ALL	*	QUAL	*	0.0	0.0	0.0		0	0	123639327.000000	22632619.000000	0.000000	0	.	.	0.000000	0.000000			0	.	.	0.000000	0.000000			0	.	.	0.000000	0.000000			0	.	.	0.000000	0.000000			0	.	.	0.000000	0.000000
INDEL	C16_PLUS	AllTandemRepeats_ge101bp_slop5	PASS	*	QUAL	*	0.0	0.0	0.0		0	0	123639327.000000	22632619.000000	0.000000	0	.	.	0.000000	0.000000			0	.	.	0.000000	0.000000			0	.	.	0.000000	0.000000			0	.	.	0.000000	0.000000			0	.	.	0.000000	0.000000
INDEL	C16_PLUS	AllTandemRepeats_le50bp_slop5	ALL	*	QUAL	*	1.0	0.0	0.0	0.0	0	0	29009467.000000	24971533.000000	0.000000	1	.	.	0.000000	0.000000			1	.	.	0.000000	0.000000			0	.	.	0.000000	0.000000			0	.	.	0.000000	0.000000			0	.	.	0.000000	0.000000
INDEL	C16_PLUS	AllTandemRepeats_le50bp_slop5	PASS	*	QUAL	*	1.0	0.0	0.0	0.0	0	0	29009467.000000	24971533.000000	0.000000	1	.	.	0.000000	0.000000			1	.	.	0.000000	0.000000			0	.	.	0.000000	0.000000			0	.	.	0.000000	0.000000			0	.	.	0.000000	0.000000
INDEL	C16_PLUS	AllTandemRepeatsandHomopolymers_slop5	ALL	*	QUAL	*	1.0	0.0	0.0	0.0	0	0	252347427.000000	122953793.000000	0.000000	1	.	.	0.000000	0.000000			1	.	.	0.000000	0.000000			0	.	.	0.000000	0.000000			0	.	.	0.000000	0.000000			0	.	.	0.000000	0.000000
INDEL	C16_PLUS	AllTandemRepeatsandHomopolymers_slop5	PASS	*	QUAL	*	1.0	0.0	0.0	0.0	0	0	252347427.000000	122953793.000000	0.000000	1	.	.	0.000000	0.000000			1	.	.	0.000000	0.000000			0	.	.	0.000000	0.000000			0	.	.	0.000000	0.000000			0	.	.	0.000000	0.000000
INDEL	C16_PLUS	BadPromoters	ALL	*	QUAL	*	0.0	0.0	0.0		0	0	197273.000000	149833.000000	0.000000	0	.	.	0.000000	0.000000			0	.	.	0.000000	0.000000			0	.	.	0.000000	0.000000			0	.	.	0.000000	0.000000			0	.	.	0.000000	0.000000
INDEL	C16_PLUS	BadPromoters	PASS	*	QUAL	*	0.0	0.0	0.0		0	0	197273.000000	149833.000000	0.000000	0	.	.	0.000000	0.000000			0	.	.	0.000000	0.000000			0	.	.	0.000000	0.000000			0	.	.	0.000000	0.000000			0	.	.	0.000000	0.000000
INDEL	C16_PLUS	CMRGv1.00_duplicationinKMT2C	ALL	*	QUAL	*	0.0	0.0	0.0		0	0	17000.000000	872.000000	0.000000	0	.	.	0.000000	0.000000			0	.	.	0.000000	0.000000			0	.	.	0.000000	0.000000			0	.	.	0.000000	0.000000			0	.	.	0.000000	0.000000
INDEL	C16_PLUS	CMRGv1.00_duplicationinKMT2C	PASS	*	QUAL	*	0.0	0.0	0.0		0	0	17000.000000	872.000000	0.000000	0	.	.	0.000000	0.000000			0	.	.	0.000000	0.000000			0	.	.	0.000000	0.000000			0	.	.	0.000000	0.000000			0	.	.	0.000000	0.000000
INDEL	C16_PLUS	CMRGv1.00_falselyduplicatedgenes	ALL	*	QUAL	*	0.0	0.0	0.0		0	0	93071.000000	65663.000000	0.000000	0	.	.	0.000000	0.000000			0	.	.	0.000000	0.000000			0	.	.	0.000000	0.000000			0	.	.	0.000000	0.000000			0	.	.	0.000000	0.000000
INDEL	C16_PLUS	CMRGv1.00_falselyduplicatedgenes	PASS	*	QUAL	*	0.0	0.0	0.0		0	0	93071.000000	65663.000000	0.000000	0	.	.	0.000000	0.000000			0	.	.	0.000000	0.000000			0	.	.	0.000000	0.000000			0	.	.	0.000000	0.000000			0	.	.	0.000000	0.000000
INDEL	C16_PLUS	HG001_v4.2.1_CNV_CCSandONT_elliptical_outlier	ALL	*	QUAL	*	0.0	0.0	0.0		0	0	25553295.000000	9629151.000000	0.000000	0	.	.	0.000000	0.000000			0	.	.	0.000000	0.000000			0	.	.	0.000000	0.000000			0	.	.	0.000000	0.000000			0	.	.	0.000000	0.000000
INDEL	C16_PLUS	HG001_v4.2.1_CNV_CCSandONT_elliptical_outlier	PASS	*	QUAL	*	0.0	0.0	0.0		0	0	25553295.000000	9629151.000000	0.000000	0	.	.	0.000000	0.000000			0	.	.	0.000000	0.000000			0	.	.	0.000000	0.000000			0	.	.	0.000000	0.000000			0	.	.	0.000000	0.000000
INDEL	C16_PLUS	HG001_v4.2.1_CNV_mrcanavarIllumina_CCShighcov_ONThighcov_intersection	ALL	*	QUAL	*	0.0	0.0	0.0		0	0	8956539.000000	1207973.000000	0.000000	0	.	.	0.000000	0.000000			0	.	.	0.000000	0.000000			0	.	.	0.000000	0.000000			0	.	.	0.000000	0.000000			0	.	.	0.000000	0.000000
INDEL	C16_PLUS	HG001_v4.2.1_CNV_mrcanavarIllumina_CCShighcov_ONThighcov_intersection	PASS	*	QUAL	*	0.0	0.0	0.0		0	0	8956539.000000	1207973.000000	0.000000	0	.	.	0.000000	0.000000			0	.	.	0.000000	0.000000			0	.	.	0.000000	0.000000			0	.	.	0.000000	0.000000			0	.	.	0.000000	0.000000
INDEL	C16_PLUS	HG001_v4.2.1_CNVsandSVs	ALL	*	QUAL	*	0.0	0.0	0.0		0	0	122746566.000000	33920752.000000	0.000000	0	.	.	0.000000	0.000000			0	.	.	0.000000	0.000000			0	.	.	0.000000	0.000000			0	.	.	0.000000	0.000000			0	.	.	0.000000	0.000000
INDEL	C16_PLUS	HG001_v4.2.1_CNVsandSVs	PASS	*	QUAL	*	0.0	0.0	0.0		0	0	122746566.000000	33920752.000000	0.000000	0	.	.	0.000000	0.000000			0	.	.	0.000000	0.000000			0	.	.	0.000000	0.000000			0	.	.	0.000000	0.000000			0	.	.	0.000000	0.000000
INDEL	C16_PLUS	HG001_v4.2.1_SV_pbsv_hifiasm_dipcall_svanalyzer_slop25percent	ALL	*	QUAL	*	0.0	0.0	0.0		0	0	103949908.000000	23166240.000000	0.000000	0	.	.	0.000000	0.000000			0	.	.	0.000000	0.000000			0	.	.	0.000000	0.000000			0	.	.	0.000000	0.000000			0	.	.	0.000000	0.000000
INDEL	C16_PLUS	HG001_v4.2.1_SV_pbsv_hifiasm_dipcall_svanalyzer_slop25percent	PASS	*	QUAL	*	0.0	0.0	0.0		0	0	103949908.000000	23166240.000000	0.000000	0	.	.	0.000000	0.000000			0	.	.	0.000000	0.000000			0	.	.	0.000000	0.000000			0	.	.	0.000000	0.000000			0	.	.	0.000000	0.000000
INDEL	C16_PLUS	HG001_v4.2.1_comphetindel10bp_slop50	ALL	*	QUAL	*	1.0	0.0	0.0	0.0	0	0	4999831.000000	3646401.000000	0.000000	1	.	.	0.000000	0.000000			1	.	.	0.000000	0.000000			0	.	.	0.000000	0.000000			0	.	.	0.000000	0.000000			0	.	.	0.000000	0.000000
INDEL	C16_PLUS	HG001_v4.2.1_comphetindel10bp_slop50	PASS	*	QUAL	*	1.0	0.0	0.0	0.0	0	0	4999831.000000	3646401.000000	0.000000	1	.	.	0.000000	0.000000			1	.	.	0.000000	0.000000			0	.	.	0.000000	0.000000			0	.	.	0.000000	0.000000			0	.	.	0.000000	0.000000
INDEL	C16_PLUS	HG001_v4.2.1_comphetsnp10bp_slop50	ALL	*	QUAL	*	1.0	0.0	0.0	0.0	0	0	2598497.000000	2459719.000000	0.000000	1	.	.	0.000000	0.000000			1	.	.	0.000000	0.000000			0	.	.	0.000000	0.000000			0	.	.	0.000000	0.000000			0	.	.	0.000000	0.000000
INDEL	C16_PLUS	HG001_v4.2.1_comphetsnp10bp_slop50	PASS	*	QUAL	*	1.0	0.0	0.0	0.0	0	0	2598497.000000	2459719.000000	0.000000	1	.	.	0.000000	0.000000			1	.	.	0.000000	0.000000			0	.	.	0.000000	0.000000			0	.	.	0.000000	0.000000			0	.	.	0.000000	0.000000
INDEL	C16_PLUS	HG001_v4.2.1_complexandSVs	ALL	*	QUAL	*	1.0	0.0	0.0	0.0	0	0	142879407.000000	51428130.000000	0.000000	1	.	.	0.000000	0.000000			1	.	.	0.000000	0.000000			0	.	.	0.000000	0.000000			0	.	.	0.000000	0.000000			0	.	.	0.000000	0.000000
INDEL	C16_PLUS	HG001_v4.2.1_complexandSVs	PASS	*	QUAL	*	1.0	0.0	0.0	0.0	0	0	142879407.000000	51428130.000000	0.000000	1	.	.	0.000000	0.000000			1	.	.	0.000000	0.000000			0	.	.	0.000000	0.000000			0	.	.	0.000000	0.000000			0	.	.	0.000000	0.000000
INDEL	C16_PLUS	HG001_v4.2.1_complexandSVs_alldifficultregions	ALL	*	QUAL	*	1.0	0.0	0.0	0.0	0	0	680758836.000000	448892152.000000	0.000000	1	.	.	0.000000	0.000000			1	.	.	0.000000	0.000000			0	.	.	0.000000	0.000000			0	.	.	0.000000	0.000000			0	.	.	0.000000	0.000000
INDEL	C16_PLUS	HG001_v4.2.1_complexandSVs_alldifficultregions	PASS	*	QUAL	*	1.0	0.0	0.0	0.0	0	0	680758836.000000	448892152.000000	0.000000	1	.	.	0.000000	0.000000			1	.	.	0.000000	0.000000			0	.	.	0.000000	0.000000			0	.	.	0.000000	0.000000			0	.	.	0.000000	0.000000
INDEL	C16_PLUS	HG001_v4.2.1_complexindel10bp_slop50	ALL	*	QUAL	*	0.0	0.0	0.0		0	0	2165851.000000	1667603.000000	0.000000	0	.	.	0.000000	0.000000			0	.	.	0.000000	0.000000			0	.	.	0.000000	0.000000			0	.	.	0.000000	0.000000			0	.	.	0.000000	0.000000
INDEL	C16_PLUS	HG001_v4.2.1_complexindel10bp_slop50	PASS	*	QUAL	*	0.0	0.0	0.0		0	0	2165851.000000	1667603.000000	0.000000	0	.	.	0.000000	0.000000			0	.	.	0.000000	0.000000			0	.	.	0.000000	0.000000			0	.	.	0.000000	0.000000			0	.	.	0.000000	0.000000
INDEL	C16_PLUS	HG001_v4.2.1_inversions_slop25percent	ALL	*	QUAL	*	0.0	0.0	0.0		0	0	4271107.000000	1477838.000000	0.000000	0	.	.	0.000000	0.000000			0	.	.	0.000000	0.000000			0	.	.	0.000000	0.000000			0	.	.	0.000000	0.000000			0	.	.	0.000000	0.000000
INDEL	C16_PLUS	HG001_v4.2.1_inversions_slop25percent	PASS	*	QUAL	*	0.0	0.0	0.0		0	0	4271107.000000	1477838.000000	0.000000	0	.	.	0.000000	0.000000			0	.	.	0.000000	0.000000			0	.	.	0.000000	0.000000			0	.	.	0.000000	0.000000			0	.	.	0.000000	0.000000
INDEL	C16_PLUS	HG001_v4.2.1_notin_complexandSVs_alldifficultregions	ALL	*	QUAL	*	0.0	0.0	0.0		0	0	2254121575.000000	2093351224.000000	0.000000	0	.	.	0.000000	0.000000			0	.	.	0.000000	0.000000			0	.	.	0.000000	0.000000			0	.	.	0.000000	0.000000			0	.	.	0.000000	0.000000
INDEL	C16_PLUS	HG001_v4.2.1_notin_complexandSVs_alldifficultregions	PASS	*	QUAL	*	0.0	0.0	0.0		0	0	2254121575.000000	2093351224.000000	0.000000	0	.	.	0.000000	0.000000			0	.	.	0.000000	0.000000			0	.	.	0.000000	0.000000			0	.	.	0.000000	0.000000			0	.	.	0.000000	0.000000
INDEL	C16_PLUS	HG001_v4.2.1_othercomplexwithin10bp_slop50	ALL	*	QUAL	*	0.0	0.0	0.0		0	0	1498222.000000	1298555.000000	0.000000	0	.	.	0.000000	0.000000			0	.	.	0.000000	0.000000			0	.	.	0.000000	0.000000			0	.	.	0.000000	0.000000			0	.	.	0.000000	0.000000
INDEL	C16_PLUS	HG001_v4.2.1_othercomplexwithin10bp_slop50	PASS	*	QUAL	*	0.0	0.0	0.0		0	0	1498222.000000	1298555.000000	0.000000	0	.	.	0.000000	0.000000			0	.	.	0.000000	0.000000			0	.	.	0.000000	0.000000			0	.	.	0.000000	0.000000			0	.	.	0.000000	0.000000
INDEL	C16_PLUS	HG001_v4.2.1_snpswithin10bp_slop50	ALL	*	QUAL	*	0.0	0.0	0.0		0	0	9260320.000000	8712964.000000	0.000000	0	.	.	0.000000	0.000000			0	.	.	0.000000	0.000000			0	.	.	0.000000	0.000000			0	.	.	0.000000	0.000000			0	.	.	0.000000	0.000000
INDEL	C16_PLUS	HG001_v4.2.1_snpswithin10bp_slop50	PASS	*	QUAL	*	0.0	0.0	0.0		0	0	9260320.000000	8712964.000000	0.000000	0	.	.	0.000000	0.000000			0	.	.	0.000000	0.000000			0	.	.	0.000000	0.000000			0	.	.	0.000000	0.000000			0	.	.	0.000000	0.000000
INDEL	C16_PLUS	HG002_hifiasmv0.11_ComplexVar_in_TRgt100	ALL	*	QUAL	*	0.0	0.0	0.0		0	0	33207990.000000	3738847.000000	0.000000	0	.	.	0.000000	0.000000			0	.	.	0.000000	0.000000			0	.	.	0.000000	0.000000			0	.	.	0.000000	0.000000			0	.	.	0.000000	0.000000
INDEL	C16_PLUS	HG002_hifiasmv0.11_ComplexVar_in_TRgt100	PASS	*	QUAL	*	0.0	0.0	0.0		0	0	33207990.000000	3738847.000000	0.000000	0	.	.	0.000000	0.000000			0	.	.	0.000000	0.000000			0	.	.	0.000000	0.000000			0	.	.	0.000000	0.000000			0	.	.	0.000000	0.000000
INDEL	C16_PLUS	HG002_v4.2.1_CNV_CCSandONT_elliptical_outlier	ALL	*	QUAL	*	0.0	0.0	0.0		0	0	39152503.000000	3341.000000	0.000000	0	.	.	0.000000	0.000000			0	.	.	0.000000	0.000000			0	.	.	0.000000	0.000000			0	.	.	0.000000	0.000000			0	.	.	0.000000	0.000000
INDEL	C16_PLUS	HG002_v4.2.1_CNV_CCSandONT_elliptical_outlier	PASS	*	QUAL	*	0.0	0.0	0.0		0	0	39152503.000000	3341.000000	0.000000	0	.	.	0.000000	0.000000			0	.	.	0.000000	0.000000			0	.	.	0.000000	0.000000			0	.	.	0.000000	0.000000			0	.	.	0.000000	0.000000
INDEL	C16_PLUS	HG002_v4.2.1_CNV_gt2assemblycontigs_ONTCanu_ONTFlye_CCSCanu	ALL	*	QUAL	*	0.0	0.0	0.0		0	0	12794035.000000	0.000000	0.000000	0	.	.	0.000000	0.000000			0	.	.	0.000000	0.000000			0	.	.	0.000000	0.000000			0	.	.	0.000000	0.000000			0	.	.	0.000000	0.000000
INDEL	C16_PLUS	HG002_v4.2.1_CNV_gt2assemblycontigs_ONTCanu_ONTFlye_CCSCanu	PASS	*	QUAL	*	0.0	0.0	0.0		0	0	12794035.000000	0.000000	0.000000	0	.	.	0.000000	0.000000			0	.	.	0.000000	0.000000			0	.	.	0.000000	0.000000			0	.	.	0.000000	0.000000			0	.	.	0.000000	0.000000
INDEL	C16_PLUS	HG002_v4.2.1_CNV_mrcanavarIllumina_CCShighcov_ONThighcov_intersection	ALL	*	QUAL	*	0.0	0.0	0.0		0	0	13732774.000000	1000.000000	0.000000	0	.	.	0.000000	0.000000			0	.	.	0.000000	0.000000			0	.	.	0.000000	0.000000			0	.	.	0.000000	0.000000			0	.	.	0.000000	0.000000
INDEL	C16_PLUS	HG002_v4.2.1_CNV_mrcanavarIllumina_CCShighcov_ONThighcov_intersection	PASS	*	QUAL	*	0.0	0.0	0.0		0	0	13732774.000000	1000.000000	0.000000	0	.	.	0.000000	0.000000			0	.	.	0.000000	0.000000			0	.	.	0.000000	0.000000			0	.	.	0.000000	0.000000			0	.	.	0.000000	0.000000
INDEL	C16_PLUS	HG002_v4.2.1_CNVsandSVs	ALL	*	QUAL	*	1.0	0.0	0.0	0.0	0	0	90176126.000000	170046.000000	0.000000	1	.	.	0.000000	0.000000			1	.	.	0.000000	0.000000			0	.	.	0.000000	0.000000			0	.	.	0.000000	0.000000			0	.	.	0.000000	0.000000
INDEL	C16_PLUS	HG002_v4.2.1_CNVsandSVs	PASS	*	QUAL	*	1.0	0.0	0.0	0.0	0	0	90176126.000000	170046.000000	0.000000	1	.	.	0.000000	0.000000			1	.	.	0.000000	0.000000			0	.	.	0.000000	0.000000			0	.	.	0.000000	0.000000			0	.	.	0.000000	0.000000
INDEL	C16_PLUS	HG002_v4.2.1_Tier1plusTier2_v0.6.1	ALL	*	QUAL	*	1.0	0.0	0.0	0.0	0	0	32635612.000000	77849.000000	0.000000	1	.	.	0.000000	0.000000			1	.	.	0.000000	0.000000			0	.	.	0.000000	0.000000			0	.	.	0.000000	0.000000			0	.	.	0.000000	0.000000
INDEL	C16_PLUS	HG002_v4.2.1_Tier1plusTier2_v0.6.1	PASS	*	QUAL	*	1.0	0.0	0.0	0.0	0	0	32635612.000000	77849.000000	0.000000	1	.	.	0.000000	0.000000			1	.	.	0.000000	0.000000			0	.	.	0.000000	0.000000			0	.	.	0.000000	0.000000			0	.	.	0.000000	0.000000
INDEL	C16_PLUS	HG002_v4.2.1_Tier1plusTier2_v0.6.1_slop25percent	ALL	*	QUAL	*	1.0	0.0	0.0	0.0	0	0	48088781.000000	169046.000000	0.000000	1	.	.	0.000000	0.000000			1	.	.	0.000000	0.000000			0	.	.	0.000000	0.000000			0	.	.	0.000000	0.000000			0	.	.	0.000000	0.000000
INDEL	C16_PLUS	HG002_v4.2.1_Tier1plusTier2_v0.6.1_slop25percent	PASS	*	QUAL	*	1.0	0.0	0.0	0.0	0	0	48088781.000000	169046.000000	0.000000	1	.	.	0.000000	0.000000			1	.	.	0.000000	0.000000			0	.	.	0.000000	0.000000			0	.	.	0.000000	0.000000			0	.	.	0.000000	0.000000
INDEL	C16_PLUS	HG002_v4.2.1_comphetindel10bp_slop50	ALL	*	QUAL	*	1.0	0.0	0.0	0.0	0	0	5583186.000000	4314535.000000	0.000000	1	.	.	0.000000	0.000000			1	.	.	0.000000	0.000000			0	.	.	0.000000	0.000000			0	.	.	0.000000	0.000000			0	.	.	0.000000	0.000000
INDEL	C16_PLUS	HG002_v4.2.1_comphetindel10bp_slop50	PASS	*	QUAL	*	1.0	0.0	0.0	0.0	0	0	5583186.000000	4314535.000000	0.000000	1	.	.	0.000000	0.000000			1	.	.	0.000000	0.000000			0	.	.	0.000000	0.000000			0	.	.	0.000000	0.000000			0	.	.	0.000000	0.000000
INDEL	C16_PLUS	HG002_v4.2.1_comphetsnp10bp_slop50	ALL	*	QUAL	*	1.0	0.0	0.0	0.0	0	0	2839747.000000	2699322.000000	0.000000	1	.	.	0.000000	0.000000			1	.	.	0.000000	0.000000			0	.	.	0.000000	0.000000			0	.	.	0.000000	0.000000			0	.	.	0.000000	0.000000
INDEL	C16_PLUS	HG002_v4.2.1_comphetsnp10bp_slop50	PASS	*	QUAL	*	1.0	0.0	0.0	0.0	0	0	2839747.000000	2699322.000000	0.000000	1	.	.	0.000000	0.000000			1	.	.	0.000000	0.000000			0	.	.	0.000000	0.000000			0	.	.	0.000000	0.000000			0	.	.	0.000000	0.000000
INDEL	C16_PLUS	HG002_v4.2.1_complexandSVs	ALL	*	QUAL	*	1.0	0.0	0.0	0.0	0	0	111762949.000000	19309207.000000	0.000000	1	.	.	0.000000	0.000000			1	.	.	0.000000	0.000000			0	.	.	0.000000	0.000000			0	.	.	0.000000	0.000000			0	.	.	0.000000	0.000000
INDEL	C16_PLUS	HG002_v4.2.1_complexandSVs	PASS	*	QUAL	*	1.0	0.0	0.0	0.0	0	0	111762949.000000	19309207.000000	0.000000	1	.	.	0.000000	0.000000			1	.	.	0.000000	0.000000			0	.	.	0.000000	0.000000			0	.	.	0.000000	0.000000			0	.	.	0.000000	0.000000
INDEL	C16_PLUS	HG002_v4.2.1_complexandSVs_alldifficultregions	ALL	*	QUAL	*	1.0	0.0	0.0	0.0	0	0	675622751.000000	428750722.000000	0.000000	1	.	.	0.000000	0.000000			1	.	.	0.000000	0.000000			0	.	.	0.000000	0.000000			0	.	.	0.000000	0.000000			0	.	.	0.000000	0.000000
INDEL	C16_PLUS	HG002_v4.2.1_complexandSVs_alldifficultregions	PASS	*	QUAL	*	1.0	0.0	0.0	0.0	0	0	675622751.000000	428750722.000000	0.000000	1	.	.	0.000000	0.000000			1	.	.	0.000000	0.000000			0	.	.	0.000000	0.000000			0	.	.	0.000000	0.000000			0	.	.	0.000000	0.000000
INDEL	C16_PLUS	HG002_v4.2.1_complexindel10bp_slop50	ALL	*	QUAL	*	0.0	0.0	0.0		0	0	2371853.000000	1873067.000000	0.000000	0	.	.	0.000000	0.000000			0	.	.	0.000000	0.000000			0	.	.	0.000000	0.000000			0	.	.	0.000000	0.000000			0	.	.	0.000000	0.000000
INDEL	C16_PLUS	HG002_v4.2.1_complexindel10bp_slop50	PASS	*	QUAL	*	0.0	0.0	0.0		0	0	2371853.000000	1873067.000000	0.000000	0	.	.	0.000000	0.000000			0	.	.	0.000000	0.000000			0	.	.	0.000000	0.000000			0	.	.	0.000000	0.000000			0	.	.	0.000000	0.000000
INDEL	C16_PLUS	HG002_v4.2.1_inversions_slop25percent	ALL	*	QUAL	*	0.0	0.0	0.0		0	0	966818.000000	0.000000	0.000000	0	.	.	0.000000	0.000000			0	.	.	0.000000	0.000000			0	.	.	0.000000	0.000000			0	.	.	0.000000	0.000000			0	.	.	0.000000	0.000000
INDEL	C16_PLUS	HG002_v4.2.1_inversions_slop25percent	PASS	*	QUAL	*	0.0	0.0	0.0		0	0	966818.000000	0.000000	0.000000	0	.	.	0.000000	0.000000			0	.	.	0.000000	0.000000			0	.	.	0.000000	0.000000			0	.	.	0.000000	0.000000			0	.	.	0.000000	0.000000
INDEL	C16_PLUS	HG002_v4.2.1_notin_complexandSVs_alldifficultregions	ALL	*	QUAL	*	0.0	0.0	0.0		0	0	2259257660.000000	2113492654.000000	0.000000	0	.	.	0.000000	0.000000			0	.	.	0.000000	0.000000			0	.	.	0.000000	0.000000			0	.	.	0.000000	0.000000			0	.	.	0.000000	0.000000
INDEL	C16_PLUS	HG002_v4.2.1_notin_complexandSVs_alldifficultregions	PASS	*	QUAL	*	0.0	0.0	0.0		0	0	2259257660.000000	2113492654.000000	0.000000	0	.	.	0.000000	0.000000			0	.	.	0.000000	0.000000			0	.	.	0.000000	0.000000			0	.	.	0.000000	0.000000			0	.	.	0.000000	0.000000
INDEL	C16_PLUS	HG002_v4.2.1_othercomplexwithin10bp_slop50	ALL	*	QUAL	*	0.0	0.0	0.0		0	0	1618726.000000	1409776.000000	0.000000	0	.	.	0.000000	0.000000			0	.	.	0.000000	0.000000			0	.	.	0.000000	0.000000			0	.	.	0.000000	0.000000			0	.	.	0.000000	0.000000
INDEL	C16_PLUS	HG002_v4.2.1_othercomplexwithin10bp_slop50	PASS	*	QUAL	*	0.0	0.0	0.0		0	0	1618726.000000	1409776.000000	0.000000	0	.	.	0.000000	0.000000			0	.	.	0.000000	0.000000			0	.	.	0.000000	0.000000			0	.	.	0.000000	0.000000			0	.	.	0.000000	0.000000
INDEL	C16_PLUS	HG002_v4.2.1_snpswithin10bp_slop50	ALL	*	QUAL	*	0.0	0.0	0.0		0	0	9579557.000000	9106388.000000	0.000000	0	.	.	0.000000	0.000000			0	.	.	0.000000	0.000000			0	.	.	0.000000	0.000000			0	.	.	0.000000	0.000000			0	.	.	0.000000	0.000000
INDEL	C16_PLUS	HG002_v4.2.1_snpswithin10bp_slop50	PASS	*	QUAL	*	0.0	0.0	0.0		0	0	9579557.000000	9106388.000000	0.000000	0	.	.	0.000000	0.000000			0	.	.	0.000000	0.000000			0	.	.	0.000000	0.000000			0	.	.	0.000000	0.000000			0	.	.	0.000000	0.000000
INDEL	C16_PLUS	HG003_v4.2.1_CNV_CCSandONT_elliptical_outlier	ALL	*	QUAL	*	0.0	0.0	0.0		0	0	34890917.000000	8371495.000000	0.000000	0	.	.	0.000000	0.000000			0	.	.	0.000000	0.000000			0	.	.	0.000000	0.000000			0	.	.	0.000000	0.000000			0	.	.	0.000000	0.000000
INDEL	C16_PLUS	HG003_v4.2.1_CNV_CCSandONT_elliptical_outlier	PASS	*	QUAL	*	0.0	0.0	0.0		0	0	34890917.000000	8371495.000000	0.000000	0	.	.	0.000000	0.000000			0	.	.	0.000000	0.000000			0	.	.	0.000000	0.000000			0	.	.	0.000000	0.000000			0	.	.	0.000000	0.000000
INDEL	C16_PLUS	HG003_v4.2.1_CNV_mrcanavarIllumina_CCShighcov_ONThighcov_intersection	ALL	*	QUAL	*	0.0	0.0	0.0		0	0	8315700.000000	650012.000000	0.000000	0	.	.	0.000000	0.000000			0	.	.	0.000000	0.000000			0	.	.	0.000000	0.000000			0	.	.	0.000000	0.000000			0	.	.	0.000000	0.000000
INDEL	C16_PLUS	HG003_v4.2.1_CNV_mrcanavarIllumina_CCShighcov_ONThighcov_intersection	PASS	*	QUAL	*	0.0	0.0	0.0		0	0	8315700.000000	650012.000000	0.000000	0	.	.	0.000000	0.000000			0	.	.	0.000000	0.000000			0	.	.	0.000000	0.000000			0	.	.	0.000000	0.000000			0	.	.	0.000000	0.000000
INDEL	C16_PLUS	HG003_v4.2.1_CNVsandSVs	ALL	*	QUAL	*	1.0	0.0	0.0	0.0	0	0	112809506.000000	10857214.000000	0.000000	1	.	.	0.000000	0.000000			1	.	.	0.000000	0.000000			0	.	.	0.000000	0.000000			0	.	.	0.000000	0.000000			0	.	.	0.000000	0.000000
INDEL	C16_PLUS	HG003_v4.2.1_CNVsandSVs	PASS	*	QUAL	*	1.0	0.0	0.0	0.0	0	0	112809506.000000	10857214.000000	0.000000	1	.	.	0.000000	0.000000			1	.	.	0.000000	0.000000			0	.	.	0.000000	0.000000			0	.	.	0.000000	0.000000			0	.	.	0.000000	0.000000
INDEL	C16_PLUS	HG003_v4.2.1_SV_pbsv_slop25percent	ALL	*	QUAL	*	0.0	0.0	0.0		0	0	52584786.000000	2346125.000000	0.000000	0	.	.	0.000000	0.000000			0	.	.	0.000000	0.000000			0	.	.	0.000000	0.000000			0	.	.	0.000000	0.000000			0	.	.	0.000000	0.000000
INDEL	C16_PLUS	HG003_v4.2.1_SV_pbsv_slop25percent	PASS	*	QUAL	*	0.0	0.0	0.0		0	0	52584786.000000	2346125.000000	0.000000	0	.	.	0.000000	0.000000			0	.	.	0.000000	0.000000			0	.	.	0.000000	0.000000			0	.	.	0.000000	0.000000			0	.	.	0.000000	0.000000
INDEL	C16_PLUS	HG003_v4.2.1_comphetindel10bp_slop50	ALL	*	QUAL	*	1.0	0.0	0.0	0.0	0	0	4797668.000000	3416782.000000	0.000000	1	.	.	0.000000	0.000000			1	.	.	0.000000	0.000000			0	.	.	0.000000	0.000000			0	.	.	0.000000	0.000000			0	.	.	0.000000	0.000000
INDEL	C16_PLUS	HG003_v4.2.1_comphetindel10bp_slop50	PASS	*	QUAL	*	1.0	0.0	0.0	0.0	0	0	4797668.000000	3416782.000000	0.000000	1	.	.	0.000000	0.000000			1	.	.	0.000000	0.000000			0	.	.	0.000000	0.000000			0	.	.	0.000000	0.000000			0	.	.	0.000000	0.000000
INDEL	C16_PLUS	HG003_v4.2.1_comphetsnp10bp_slop50	ALL	*	QUAL	*	0.0	0.0	0.0		0	0	1264760.000000	1225144.000000	0.000000	0	.	.	0.000000	0.000000			0	.	.	0.000000	0.000000			0	.	.	0.000000	0.000000			0	.	.	0.000000	0.000000			0	.	.	0.000000	0.000000
INDEL	C16_PLUS	HG003_v4.2.1_comphetsnp10bp_slop50	PASS	*	QUAL	*	0.0	0.0	0.0		0	0	1264760.000000	1225144.000000	0.000000	0	.	.	0.000000	0.000000			0	.	.	0.000000	0.000000			0	.	.	0.000000	0.000000			0	.	.	0.000000	0.000000			0	.	.	0.000000	0.000000
INDEL	C16_PLUS	HG003_v4.2.1_complexandSVs	ALL	*	QUAL	*	1.0	0.0	0.0	0.0	0	0	133792062.000000	29115446.000000	0.000000	1	.	.	0.000000	0.000000			1	.	.	0.000000	0.000000			0	.	.	0.000000	0.000000			0	.	.	0.000000	0.000000			0	.	.	0.000000	0.000000
INDEL	C16_PLUS	HG003_v4.2.1_complexandSVs	PASS	*	QUAL	*	1.0	0.0	0.0	0.0	0	0	133792062.000000	29115446.000000	0.000000	1	.	.	0.000000	0.000000			1	.	.	0.000000	0.000000			0	.	.	0.000000	0.000000			0	.	.	0.000000	0.000000			0	.	.	0.000000	0.000000
INDEL	C16_PLUS	HG003_v4.2.1_complexandSVs_alldifficultregions	ALL	*	QUAL	*	1.0	0.0	0.0	0.0	0	0	679282398.000000	435954035.000000	0.000000	1	.	.	0.000000	0.000000			1	.	.	0.000000	0.000000			0	.	.	0.000000	0.000000			0	.	.	0.000000	0.000000			0	.	.	0.000000	0.000000
INDEL	C16_PLUS	HG003_v4.2.1_complexandSVs_alldifficultregions	PASS	*	QUAL	*	1.0	0.0	0.0	0.0	0	0	679282398.000000	435954035.000000	0.000000	1	.	.	0.000000	0.000000			1	.	.	0.000000	0.000000			0	.	.	0.000000	0.000000			0	.	.	0.000000	0.000000			0	.	.	0.000000	0.000000
INDEL	C16_PLUS	HG003_v4.2.1_complexindel10bp_slop50	ALL	*	QUAL	*	0.0	0.0	0.0		0	0	1575843.000000	1232898.000000	0.000000	0	.	.	0.000000	0.000000			0	.	.	0.000000	0.000000			0	.	.	0.000000	0.000000			0	.	.	0.000000	0.000000			0	.	.	0.000000	0.000000
INDEL	C16_PLUS	HG003_v4.2.1_complexindel10bp_slop50	PASS	*	QUAL	*	0.0	0.0	0.0		0	0	1575843.000000	1232898.000000	0.000000	0	.	.	0.000000	0.000000			0	.	.	0.000000	0.000000			0	.	.	0.000000	0.000000			0	.	.	0.000000	0.000000			0	.	.	0.000000	0.000000
INDEL	C16_PLUS	HG003_v4.2.1_notin_complexandSVs_alldifficultregions	ALL	*	QUAL	*	0.0	0.0	0.0		0	0	2255598013.000000	2106289341.000000	0.000000	0	.	.	0.000000	0.000000			0	.	.	0.000000	0.000000			0	.	.	0.000000	0.000000			0	.	.	0.000000	0.000000			0	.	.	0.000000	0.000000
INDEL	C16_PLUS	HG003_v4.2.1_notin_complexandSVs_alldifficultregions	PASS	*	QUAL	*	0.0	0.0	0.0		0	0	2255598013.000000	2106289341.000000	0.000000	0	.	.	0.000000	0.000000			0	.	.	0.000000	0.000000			0	.	.	0.000000	0.000000			0	.	.	0.000000	0.000000			0	.	.	0.000000	0.000000
INDEL	C16_PLUS	HG003_v4.2.1_othercomplexwithin10bp_slop50	ALL	*	QUAL	*	0.0	0.0	0.0		0	0	4496448.000000	3832185.000000	0.000000	0	.	.	0.000000	0.000000			0	.	.	0.000000	0.000000			0	.	.	0.000000	0.000000			0	.	.	0.000000	0.000000			0	.	.	0.000000	0.000000
INDEL	C16_PLUS	HG003_v4.2.1_othercomplexwithin10bp_slop50	PASS	*	QUAL	*	0.0	0.0	0.0		0	0	4496448.000000	3832185.000000	0.000000	0	.	.	0.000000	0.000000			0	.	.	0.000000	0.000000			0	.	.	0.000000	0.000000			0	.	.	0.000000	0.000000			0	.	.	0.000000	0.000000
INDEL	C16_PLUS	HG003_v4.2.1_snpswithin10bp_slop50	ALL	*	QUAL	*	0.0	0.0	0.0		0	0	9196487.000000	8764742.000000	0.000000	0	.	.	0.000000	0.000000			0	.	.	0.000000	0.000000			0	.	.	0.000000	0.000000			0	.	.	0.000000	0.000000			0	.	.	0.000000	0.000000
INDEL	C16_PLUS	HG003_v4.2.1_snpswithin10bp_slop50	PASS	*	QUAL	*	0.0	0.0	0.0		0	0	9196487.000000	8764742.000000	0.000000	0	.	.	0.000000	0.000000			0	.	.	0.000000	0.000000			0	.	.	0.000000	0.000000			0	.	.	0.000000	0.000000			0	.	.	0.000000	0.000000
INDEL	C16_PLUS	HG004_v4.2.1_CNV_CCSandONT_elliptical_outlier	ALL	*	QUAL	*	0.0	0.0	0.0		0	0	33808370.000000	7847501.000000	0.000000	0	.	.	0.000000	0.000000			0	.	.	0.000000	0.000000			0	.	.	0.000000	0.000000			0	.	.	0.000000	0.000000			0	.	.	0.000000	0.000000
INDEL	C16_PLUS	HG004_v4.2.1_CNV_CCSandONT_elliptical_outlier	PASS	*	QUAL	*	0.0	0.0	0.0		0	0	33808370.000000	7847501.000000	0.000000	0	.	.	0.000000	0.000000			0	.	.	0.000000	0.000000			0	.	.	0.000000	0.000000			0	.	.	0.000000	0.000000			0	.	.	0.000000	0.000000
INDEL	C16_PLUS	HG004_v4.2.1_CNV_mrcanavarIllumina_CCShighcov_ONThighcov_intersection	ALL	*	QUAL	*	0.0	0.0	0.0		0	0	7984544.000000	405558.000000	0.000000	0	.	.	0.000000	0.000000			0	.	.	0.000000	0.000000			0	.	.	0.000000	0.000000			0	.	.	0.000000	0.000000			0	.	.	0.000000	0.000000
INDEL	C16_PLUS	HG004_v4.2.1_CNV_mrcanavarIllumina_CCShighcov_ONThighcov_intersection	PASS	*	QUAL	*	0.0	0.0	0.0		0	0	7984544.000000	405558.000000	0.000000	0	.	.	0.000000	0.000000			0	.	.	0.000000	0.000000			0	.	.	0.000000	0.000000			0	.	.	0.000000	0.000000			0	.	.	0.000000	0.000000
INDEL	C16_PLUS	HG004_v4.2.1_CNVsandSVs	ALL	*	QUAL	*	1.0	0.0	0.0	0.0	0	0	119292915.000000	14096198.000000	0.000000	1	.	.	0.000000	0.000000			1	.	.	0.000000	0.000000			0	.	.	0.000000	0.000000			0	.	.	0.000000	0.000000			0	.	.	0.000000	0.000000
INDEL	C16_PLUS	HG004_v4.2.1_CNVsandSVs	PASS	*	QUAL	*	1.0	0.0	0.0	0.0	0	0	119292915.000000	14096198.000000	0.000000	1	.	.	0.000000	0.000000			1	.	.	0.000000	0.000000			0	.	.	0.000000	0.000000			0	.	.	0.000000	0.000000			0	.	.	0.000000	0.000000
INDEL	C16_PLUS	HG004_v4.2.1_SV_pbsv_slop25percent	ALL	*	QUAL	*	1.0	0.0	0.0	0.0	0	0	63060811.000000	6146505.000000	0.000000	1	.	.	0.000000	0.000000			1	.	.	0.000000	0.000000			0	.	.	0.000000	0.000000			0	.	.	0.000000	0.000000			0	.	.	0.000000	0.000000
INDEL	C16_PLUS	HG004_v4.2.1_SV_pbsv_slop25percent	PASS	*	QUAL	*	1.0	0.0	0.0	0.0	0	0	63060811.000000	6146505.000000	0.000000	1	.	.	0.000000	0.000000			1	.	.	0.000000	0.000000			0	.	.	0.000000	0.000000			0	.	.	0.000000	0.000000			0	.	.	0.000000	0.000000
INDEL	C16_PLUS	HG004_v4.2.1_comphetindel10bp_slop50	ALL	*	QUAL	*	1.0	0.0	0.0	0.0	0	0	4933578.000000	3468417.000000	0.000000	1	.	.	0.000000	0.000000			1	.	.	0.000000	0.000000			0	.	.	0.000000	0.000000			0	.	.	0.000000	0.000000			0	.	.	0.000000	0.000000
INDEL	C16_PLUS	HG004_v4.2.1_comphetindel10bp_slop50	PASS	*	QUAL	*	1.0	0.0	0.0	0.0	0	0	4933578.000000	3468417.000000	0.000000	1	.	.	0.000000	0.000000			1	.	.	0.000000	0.000000			0	.	.	0.000000	0.000000			0	.	.	0.000000	0.000000			0	.	.	0.000000	0.000000
INDEL	C16_PLUS	HG004_v4.2.1_comphetsnp10bp_slop50	ALL	*	QUAL	*	1.0	0.0	0.0	0.0	0	0	1201796.000000	1155817.000000	0.000000	1	.	.	0.000000	0.000000			1	.	.	0.000000	0.000000			0	.	.	0.000000	0.000000			0	.	.	0.000000	0.000000			0	.	.	0.000000	0.000000
INDEL	C16_PLUS	HG004_v4.2.1_comphetsnp10bp_slop50	PASS	*	QUAL	*	1.0	0.0	0.0	0.0	0	0	1201796.000000	1155817.000000	0.000000	1	.	.	0.000000	0.000000			1	.	.	0.000000	0.000000			0	.	.	0.000000	0.000000			0	.	.	0.000000	0.000000			0	.	.	0.000000	0.000000
INDEL	C16_PLUS	HG004_v4.2.1_complexandSVs	ALL	*	QUAL	*	1.0	0.0	0.0	0.0	0	0	140470365.000000	32431210.000000	0.000000	1	.	.	0.000000	0.000000			1	.	.	0.000000	0.000000			0	.	.	0.000000	0.000000			0	.	.	0.000000	0.000000			0	.	.	0.000000	0.000000
INDEL	C16_PLUS	HG004_v4.2.1_complexandSVs	PASS	*	QUAL	*	1.0	0.0	0.0	0.0	0	0	140470365.000000	32431210.000000	0.000000	1	.	.	0.000000	0.000000			1	.	.	0.000000	0.000000			0	.	.	0.000000	0.000000			0	.	.	0.000000	0.000000			0	.	.	0.000000	0.000000
INDEL	C16_PLUS	HG004_v4.2.1_complexandSVs_alldifficultregions	ALL	*	QUAL	*	1.0	0.0	0.0	0.0	0	0	680680321.000000	437264653.000000	0.000000	1	.	.	0.000000	0.000000			1	.	.	0.000000	0.000000			0	.	.	0.000000	0.000000			0	.	.	0.000000	0.000000			0	.	.	0.000000	0.000000
INDEL	C16_PLUS	HG004_v4.2.1_complexandSVs_alldifficultregions	PASS	*	QUAL	*	1.0	0.0	0.0	0.0	0	0	680680321.000000	437264653.000000	0.000000	1	.	.	0.000000	0.000000			1	.	.	0.000000	0.000000			0	.	.	0.000000	0.000000			0	.	.	0.000000	0.000000			0	.	.	0.000000	0.000000
INDEL	C16_PLUS	HG004_v4.2.1_complexindel10bp_slop50	ALL	*	QUAL	*	0.0	0.0	0.0		0	0	1568117.000000	1219511.000000	0.000000	0	.	.	0.000000	0.000000			0	.	.	0.000000	0.000000			0	.	.	0.000000	0.000000			0	.	.	0.000000	0.000000			0	.	.	0.000000	0.000000
INDEL	C16_PLUS	HG004_v4.2.1_complexindel10bp_slop50	PASS	*	QUAL	*	0.0	0.0	0.0		0	0	1568117.000000	1219511.000000	0.000000	0	.	.	0.000000	0.000000			0	.	.	0.000000	0.000000			0	.	.	0.000000	0.000000			0	.	.	0.000000	0.000000			0	.	.	0.000000	0.000000
INDEL	C16_PLUS	HG004_v4.2.1_notin_complexandSVs_alldifficultregions	ALL	*	QUAL	*	0.0	0.0	0.0		0	0	2254200090.000000	2104978723.000000	0.000000	0	.	.	0.000000	0.000000			0	.	.	0.000000	0.000000			0	.	.	0.000000	0.000000			0	.	.	0.000000	0.000000			0	.	.	0.000000	0.000000
INDEL	C16_PLUS	HG004_v4.2.1_notin_complexandSVs_alldifficultregions	PASS	*	QUAL	*	0.0	0.0	0.0		0	0	2254200090.000000	2104978723.000000	0.000000	0	.	.	0.000000	0.000000			0	.	.	0.000000	0.000000			0	.	.	0.000000	0.000000			0	.	.	0.000000	0.000000			0	.	.	0.000000	0.000000
INDEL	C16_PLUS	HG004_v4.2.1_othercomplexwithin10bp_slop50	ALL	*	QUAL	*	0.0	0.0	0.0		0	0	4697947.000000	4014442.000000	0.000000	0	.	.	0.000000	0.000000			0	.	.	0.000000	0.000000			0	.	.	0.000000	0.000000			0	.	.	0.000000	0.000000			0	.	.	0.000000	0.000000
INDEL	C16_PLUS	HG004_v4.2.1_othercomplexwithin10bp_slop50	PASS	*	QUAL	*	0.0	0.0	0.0		0	0	4697947.000000	4014442.000000	0.000000	0	.	.	0.000000	0.000000			0	.	.	0.000000	0.000000			0	.	.	0.000000	0.000000			0	.	.	0.000000	0.000000			0	.	.	0.000000	0.000000
INDEL	C16_PLUS	HG004_v4.2.1_snpswithin10bp_slop50	ALL	*	QUAL	*	0.0	0.0	0.0		0	0	9177943.000000	8741381.000000	0.000000	0	.	.	0.000000	0.000000			0	.	.	0.000000	0.000000			0	.	.	0.000000	0.000000			0	.	.	0.000000	0.000000			0	.	.	0.000000	0.000000
INDEL	C16_PLUS	HG004_v4.2.1_snpswithin10bp_slop50	PASS	*	QUAL	*	0.0	0.0	0.0		0	0	9177943.000000	8741381.000000	0.000000	0	.	.	0.000000	0.000000			0	.	.	0.000000	0.000000			0	.	.	0.000000	0.000000			0	.	.	0.000000	0.000000			0	.	.	0.000000	0.000000
INDEL	C16_PLUS	HG005_v4.2.1_CNV_CCSandONT_elliptical_outlier	ALL	*	QUAL	*	0.0	0.0	0.0		0	0	35824675.000000	8815321.000000	0.000000	0	.	.	0.000000	0.000000			0	.	.	0.000000	0.000000			0	.	.	0.000000	0.000000			0	.	.	0.000000	0.000000			0	.	.	0.000000	0.000000
INDEL	C16_PLUS	HG005_v4.2.1_CNV_CCSandONT_elliptical_outlier	PASS	*	QUAL	*	0.0	0.0	0.0		0	0	35824675.000000	8815321.000000	0.000000	0	.	.	0.000000	0.000000			0	.	.	0.000000	0.000000			0	.	.	0.000000	0.000000			0	.	.	0.000000	0.000000			0	.	.	0.000000	0.000000
INDEL	C16_PLUS	HG005_v4.2.1_CNV_mrcanavarIllumina_CCShighcov_ONThighcov_intersection	ALL	*	QUAL	*	0.0	0.0	0.0		0	0	9552289.000000	1224247.000000	0.000000	0	.	.	0.000000	0.000000			0	.	.	0.000000	0.000000			0	.	.	0.000000	0.000000			0	.	.	0.000000	0.000000			0	.	.	0.000000	0.000000
INDEL	C16_PLUS	HG005_v4.2.1_CNV_mrcanavarIllumina_CCShighcov_ONThighcov_intersection	PASS	*	QUAL	*	0.0	0.0	0.0		0	0	9552289.000000	1224247.000000	0.000000	0	.	.	0.000000	0.000000			0	.	.	0.000000	0.000000			0	.	.	0.000000	0.000000			0	.	.	0.000000	0.000000			0	.	.	0.000000	0.000000
INDEL	C16_PLUS	HG005_v4.2.1_CNVsandSVs	ALL	*	QUAL	*	1.0	0.0	0.0	0.0	0	0	121774956.000000	31101422.000000	0.000000	1	.	.	0.000000	0.000000			1	.	.	0.000000	0.000000			0	.	.	0.000000	0.000000			0	.	.	0.000000	0.000000			0	.	.	0.000000	0.000000
INDEL	C16_PLUS	HG005_v4.2.1_CNVsandSVs	PASS	*	QUAL	*	1.0	0.0	0.0	0.0	0	0	121774956.000000	31101422.000000	0.000000	1	.	.	0.000000	0.000000			1	.	.	0.000000	0.000000			0	.	.	0.000000	0.000000			0	.	.	0.000000	0.000000			0	.	.	0.000000	0.000000
INDEL	C16_PLUS	HG005_v4.2.1_SV_pbsv_hifiasm_dipcall_svanalyzer_slop25percent	ALL	*	QUAL	*	1.0	0.0	0.0	0.0	0	0	103088964.000000	22685163.000000	0.000000	1	.	.	0.000000	0.000000			1	.	.	0.000000	0.000000			0	.	.	0.000000	0.000000			0	.	.	0.000000	0.000000			0	.	.	0.000000	0.000000
INDEL	C16_PLUS	HG005_v4.2.1_SV_pbsv_hifiasm_dipcall_svanalyzer_slop25percent	PASS	*	QUAL	*	1.0	0.0	0.0	0.0	0	0	103088964.000000	22685163.000000	0.000000	1	.	.	0.000000	0.000000			1	.	.	0.000000	0.000000			0	.	.	0.000000	0.000000			0	.	.	0.000000	0.000000			0	.	.	0.000000	0.000000
INDEL	C16_PLUS	HG005_v4.2.1_comphetindel10bp_slop50	ALL	*	QUAL	*	0.0	0.0	0.0		0	0	3638866.000000	2819007.000000	0.000000	0	.	.	0.000000	0.000000			0	.	.	0.000000	0.000000			0	.	.	0.000000	0.000000			0	.	.	0.000000	0.000000			0	.	.	0.000000	0.000000
INDEL	C16_PLUS	HG005_v4.2.1_comphetindel10bp_slop50	PASS	*	QUAL	*	0.0	0.0	0.0		0	0	3638866.000000	2819007.000000	0.000000	0	.	.	0.000000	0.000000			0	.	.	0.000000	0.000000			0	.	.	0.000000	0.000000			0	.	.	0.000000	0.000000			0	.	.	0.000000	0.000000
INDEL	C16_PLUS	HG005_v4.2.1_comphetsnp10bp_slop50	ALL	*	QUAL	*	0.0	0.0	0.0		0	0	2607846.000000	2480722.000000	0.000000	0	.	.	0.000000	0.000000			0	.	.	0.000000	0.000000			0	.	.	0.000000	0.000000			0	.	.	0.000000	0.000000			0	.	.	0.000000	0.000000
INDEL	C16_PLUS	HG005_v4.2.1_comphetsnp10bp_slop50	PASS	*	QUAL	*	0.0	0.0	0.0		0	0	2607846.000000	2480722.000000	0.000000	0	.	.	0.000000	0.000000			0	.	.	0.000000	0.000000			0	.	.	0.000000	0.000000			0	.	.	0.000000	0.000000			0	.	.	0.000000	0.000000
INDEL	C16_PLUS	HG005_v4.2.1_complexandSVs	ALL	*	QUAL	*	1.0	0.0	0.0	0.0	0	0	140434315.000000	47761811.000000	0.000000	1	.	.	0.000000	0.000000			1	.	.	0.000000	0.000000			0	.	.	0.000000	0.000000			0	.	.	0.000000	0.000000			0	.	.	0.000000	0.000000
INDEL	C16_PLUS	HG005_v4.2.1_complexandSVs	PASS	*	QUAL	*	1.0	0.0	0.0	0.0	0	0	140434315.000000	47761811.000000	0.000000	1	.	.	0.000000	0.000000			1	.	.	0.000000	0.000000			0	.	.	0.000000	0.000000			0	.	.	0.000000	0.000000			0	.	.	0.000000	0.000000
INDEL	C16_PLUS	HG005_v4.2.1_complexandSVs_alldifficultregions	ALL	*	QUAL	*	1.0	0.0	0.0	0.0	0	0	677223038.000000	446085820.000000	0.000000	1	.	.	0.000000	0.000000			1	.	.	0.000000	0.000000			0	.	.	0.000000	0.000000			0	.	.	0.000000	0.000000			0	.	.	0.000000	0.000000
INDEL	C16_PLUS	HG005_v4.2.1_complexandSVs_alldifficultregions	PASS	*	QUAL	*	1.0	0.0	0.0	0.0	0	0	677223038.000000	446085820.000000	0.000000	1	.	.	0.000000	0.000000			1	.	.	0.000000	0.000000			0	.	.	0.000000	0.000000			0	.	.	0.000000	0.000000			0	.	.	0.000000	0.000000
INDEL	C16_PLUS	HG005_v4.2.1_complexindel10bp_slop50	ALL	*	QUAL	*	0.0	0.0	0.0		0	0	1990833.000000	1572761.000000	0.000000	0	.	.	0.000000	0.000000			0	.	.	0.000000	0.000000			0	.	.	0.000000	0.000000			0	.	.	0.000000	0.000000			0	.	.	0.000000	0.000000
INDEL	C16_PLUS	HG005_v4.2.1_complexindel10bp_slop50	PASS	*	QUAL	*	0.0	0.0	0.0		0	0	1990833.000000	1572761.000000	0.000000	0	.	.	0.000000	0.000000			0	.	.	0.000000	0.000000			0	.	.	0.000000	0.000000			0	.	.	0.000000	0.000000			0	.	.	0.000000	0.000000
INDEL	C16_PLUS	HG005_v4.2.1_inversions_slop25percent	ALL	*	QUAL	*	0.0	0.0	0.0		0	0	3333164.000000	1046709.000000	0.000000	0	.	.	0.000000	0.000000			0	.	.	0.000000	0.000000			0	.	.	0.000000	0.000000			0	.	.	0.000000	0.000000			0	.	.	0.000000	0.000000
INDEL	C16_PLUS	HG005_v4.2.1_inversions_slop25percent	PASS	*	QUAL	*	0.0	0.0	0.0		0	0	3333164.000000	1046709.000000	0.000000	0	.	.	0.000000	0.000000			0	.	.	0.000000	0.000000			0	.	.	0.000000	0.000000			0	.	.	0.000000	0.000000			0	.	.	0.000000	0.000000
INDEL	C16_PLUS	HG005_v4.2.1_notin_complexandSVs_alldifficultregions	ALL	*	QUAL	*	0.0	0.0	0.0		0	0	2257657373.000000	2096157556.000000	0.000000	0	.	.	0.000000	0.000000			0	.	.	0.000000	0.000000			0	.	.	0.000000	0.000000			0	.	.	0.000000	0.000000			0	.	.	0.000000	0.000000
INDEL	C16_PLUS	HG005_v4.2.1_notin_complexandSVs_alldifficultregions	PASS	*	QUAL	*	0.0	0.0	0.0		0	0	2257657373.000000	2096157556.000000	0.000000	0	.	.	0.000000	0.000000			0	.	.	0.000000	0.000000			0	.	.	0.000000	0.000000			0	.	.	0.000000	0.000000			0	.	.	0.000000	0.000000
INDEL	C16_PLUS	HG005_v4.2.1_othercomplexwithin10bp_slop50	ALL	*	QUAL	*	0.0	0.0	0.0		0	0	1460990.000000	1281303.000000	0.000000	0	.	.	0.000000	0.000000			0	.	.	0.000000	0.000000			0	.	.	0.000000	0.000000			0	.	.	0.000000	0.000000			0	.	.	0.000000	0.000000
INDEL	C16_PLUS	HG005_v4.2.1_othercomplexwithin10bp_slop50	PASS	*	QUAL	*	0.0	0.0	0.0		0	0	1460990.000000	1281303.000000	0.000000	0	.	.	0.000000	0.000000			0	.	.	0.000000	0.000000			0	.	.	0.000000	0.000000			0	.	.	0.000000	0.000000			0	.	.	0.000000	0.000000
INDEL	C16_PLUS	HG005_v4.2.1_snpswithin10bp_slop50	ALL	*	QUAL	*	0.0	0.0	0.0		0	0	9375134.000000	8820548.000000	0.000000	0	.	.	0.000000	0.000000			0	.	.	0.000000	0.000000			0	.	.	0.000000	0.000000			0	.	.	0.000000	0.000000			0	.	.	0.000000	0.000000
INDEL	C16_PLUS	HG005_v4.2.1_snpswithin10bp_slop50	PASS	*	QUAL	*	0.0	0.0	0.0		0	0	9375134.000000	8820548.000000	0.000000	0	.	.	0.000000	0.000000			0	.	.	0.000000	0.000000			0	.	.	0.000000	0.000000			0	.	.	0.000000	0.000000			0	.	.	0.000000	0.000000
INDEL	C16_PLUS	HG006_v4.2.1_CNV_CCSandONT_elliptical_outlier	ALL	*	QUAL	*	0.0	0.0	0.0		0	0	23202631.000000	6079879.000000	0.000000	0	.	.	0.000000	0.000000			0	.	.	0.000000	0.000000			0	.	.	0.000000	0.000000			0	.	.	0.000000	0.000000			0	.	.	0.000000	0.000000
INDEL	C16_PLUS	HG006_v4.2.1_CNV_CCSandONT_elliptical_outlier	PASS	*	QUAL	*	0.0	0.0	0.0		0	0	23202631.000000	6079879.000000	0.000000	0	.	.	0.000000	0.000000			0	.	.	0.000000	0.000000			0	.	.	0.000000	0.000000			0	.	.	0.000000	0.000000			0	.	.	0.000000	0.000000
INDEL	C16_PLUS	HG006_v4.2.1_CNV_mrcanavarIllumina_CCShighcov_ONThighcov_intersection	ALL	*	QUAL	*	1.0	0.0	0.0	0.0	0	0	7463983.000000	719609.000000	0.000000	1	.	.	0.000000	0.000000			1	.	.	0.000000	0.000000			0	.	.	0.000000	0.000000			0	.	.	0.000000	0.000000			0	.	.	0.000000	0.000000
INDEL	C16_PLUS	HG006_v4.2.1_CNV_mrcanavarIllumina_CCShighcov_ONThighcov_intersection	PASS	*	QUAL	*	1.0	0.0	0.0	0.0	0	0	7463983.000000	719609.000000	0.000000	1	.	.	0.000000	0.000000			1	.	.	0.000000	0.000000			0	.	.	0.000000	0.000000			0	.	.	0.000000	0.000000			0	.	.	0.000000	0.000000
INDEL	C16_PLUS	HG006_v4.2.1_CNVsandSVs	ALL	*	QUAL	*	1.0	0.0	0.0	0.0	0	0	119792009.000000	29882788.000000	0.000000	1	.	.	0.000000	0.000000			1	.	.	0.000000	0.000000			0	.	.	0.000000	0.000000			0	.	.	0.000000	0.000000			0	.	.	0.000000	0.000000
INDEL	C16_PLUS	HG006_v4.2.1_CNVsandSVs	PASS	*	QUAL	*	1.0	0.0	0.0	0.0	0	0	119792009.000000	29882788.000000	0.000000	1	.	.	0.000000	0.000000			1	.	.	0.000000	0.000000			0	.	.	0.000000	0.000000			0	.	.	0.000000	0.000000			0	.	.	0.000000	0.000000
INDEL	C16_PLUS	HG006_v4.2.1_SV_pbsv_slop25percent	ALL	*	QUAL	*	0.0	0.0	0.0		0	0	42782927.000000	3693866.000000	0.000000	0	.	.	0.000000	0.000000			0	.	.	0.000000	0.000000			0	.	.	0.000000	0.000000			0	.	.	0.000000	0.000000			0	.	.	0.000000	0.000000
INDEL	C16_PLUS	HG006_v4.2.1_SV_pbsv_slop25percent	PASS	*	QUAL	*	0.0	0.0	0.0		0	0	42782927.000000	3693866.000000	0.000000	0	.	.	0.000000	0.000000			0	.	.	0.000000	0.000000			0	.	.	0.000000	0.000000			0	.	.	0.000000	0.000000			0	.	.	0.000000	0.000000
INDEL	C16_PLUS	HG006_v4.2.1_comphetindel10bp_slop50	ALL	*	QUAL	*	1.0	0.0	0.0	0.0	0	0	3238146.000000	2489256.000000	0.000000	1	.	.	0.000000	0.000000			1	.	.	0.000000	0.000000			0	.	.	0.000000	0.000000			0	.	.	0.000000	0.000000			0	.	.	0.000000	0.000000
INDEL	C16_PLUS	HG006_v4.2.1_comphetindel10bp_slop50	PASS	*	QUAL	*	1.0	0.0	0.0	0.0	0	0	3238146.000000	2489256.000000	0.000000	1	.	.	0.000000	0.000000			1	.	.	0.000000	0.000000			0	.	.	0.000000	0.000000			0	.	.	0.000000	0.000000			0	.	.	0.000000	0.000000
INDEL	C16_PLUS	HG006_v4.2.1_comphetsnp10bp_slop50	ALL	*	QUAL	*	1.0	0.0	0.0	0.0	0	0	1503654.000000	1451676.000000	0.000000	1	.	.	0.000000	0.000000			1	.	.	0.000000	0.000000			0	.	.	0.000000	0.000000			0	.	.	0.000000	0.000000			0	.	.	0.000000	0.000000
INDEL	C16_PLUS	HG006_v4.2.1_comphetsnp10bp_slop50	PASS	*	QUAL	*	1.0	0.0	0.0	0.0	0	0	1503654.000000	1451676.000000	0.000000	1	.	.	0.000000	0.000000			1	.	.	0.000000	0.000000			0	.	.	0.000000	0.000000			0	.	.	0.000000	0.000000			0	.	.	0.000000	0.000000
INDEL	C16_PLUS	HG006_v4.2.1_complexandSVs	ALL	*	QUAL	*	1.0	0.0	0.0	0.0	0	0	137668662.000000	45977053.000000	0.000000	1	.	.	0.000000	0.000000			1	.	.	0.000000	0.000000			0	.	.	0.000000	0.000000			0	.	.	0.000000	0.000000			0	.	.	0.000000	0.000000
INDEL	C16_PLUS	HG006_v4.2.1_complexandSVs	PASS	*	QUAL	*	1.0	0.0	0.0	0.0	0	0	137668662.000000	45977053.000000	0.000000	1	.	.	0.000000	0.000000			1	.	.	0.000000	0.000000			0	.	.	0.000000	0.000000			0	.	.	0.000000	0.000000			0	.	.	0.000000	0.000000
INDEL	C16_PLUS	HG006_v4.2.1_complexandSVs_alldifficultregions	ALL	*	QUAL	*	1.0	0.0	0.0	0.0	0	0	676756760.000000	445175822.000000	0.000000	1	.	.	0.000000	0.000000			1	.	.	0.000000	0.000000			0	.	.	0.000000	0.000000			0	.	.	0.000000	0.000000			0	.	.	0.000000	0.000000
INDEL	C16_PLUS	HG006_v4.2.1_complexandSVs_alldifficultregions	PASS	*	QUAL	*	1.0	0.0	0.0	0.0	0	0	676756760.000000	445175822.000000	0.000000	1	.	.	0.000000	0.000000			1	.	.	0.000000	0.000000			0	.	.	0.000000	0.000000			0	.	.	0.000000	0.000000			0	.	.	0.000000	0.000000
INDEL	C16_PLUS	HG006_v4.2.1_complexindel10bp_slop50	ALL	*	QUAL	*	0.0	0.0	0.0		0	0	1273348.000000	1043217.000000	0.000000	0	.	.	0.000000	0.000000			0	.	.	0.000000	0.000000			0	.	.	0.000000	0.000000			0	.	.	0.000000	0.000000			0	.	.	0.000000	0.000000
INDEL	C16_PLUS	HG006_v4.2.1_complexindel10bp_slop50	PASS	*	QUAL	*	0.0	0.0	0.0		0	0	1273348.000000	1043217.000000	0.000000	0	.	.	0.000000	0.000000			0	.	.	0.000000	0.000000			0	.	.	0.000000	0.000000			0	.	.	0.000000	0.000000			0	.	.	0.000000	0.000000
INDEL	C16_PLUS	HG006_v4.2.1_notin_complexandSVs_alldifficultregions	ALL	*	QUAL	*	0.0	0.0	0.0		0	0	2258123651.000000	2097067554.000000	0.000000	0	.	.	0.000000	0.000000			0	.	.	0.000000	0.000000			0	.	.	0.000000	0.000000			0	.	.	0.000000	0.000000			0	.	.	0.000000	0.000000
INDEL	C16_PLUS	HG006_v4.2.1_notin_complexandSVs_alldifficultregions	PASS	*	QUAL	*	0.0	0.0	0.0		0	0	2258123651.000000	2097067554.000000	0.000000	0	.	.	0.000000	0.000000			0	.	.	0.000000	0.000000			0	.	.	0.000000	0.000000			0	.	.	0.000000	0.000000			0	.	.	0.000000	0.000000
INDEL	C16_PLUS	HG006_v4.2.1_othercomplexwithin10bp_slop50	ALL	*	QUAL	*	0.0	0.0	0.0		0	0	3120298.000000	2764447.000000	0.000000	0	.	.	0.000000	0.000000			0	.	.	0.000000	0.000000			0	.	.	0.000000	0.000000			0	.	.	0.000000	0.000000			0	.	.	0.000000	0.000000
INDEL	C16_PLUS	HG006_v4.2.1_othercomplexwithin10bp_slop50	PASS	*	QUAL	*	0.0	0.0	0.0		0	0	3120298.000000	2764447.000000	0.000000	0	.	.	0.000000	0.000000			0	.	.	0.000000	0.000000			0	.	.	0.000000	0.000000			0	.	.	0.000000	0.000000			0	.	.	0.000000	0.000000
INDEL	C16_PLUS	HG006_v4.2.1_snpswithin10bp_slop50	ALL	*	QUAL	*	0.0	0.0	0.0		0	0	9065524.000000	8593761.000000	0.000000	0	.	.	0.000000	0.000000			0	.	.	0.000000	0.000000			0	.	.	0.000000	0.000000			0	.	.	0.000000	0.000000			0	.	.	0.000000	0.000000
INDEL	C16_PLUS	HG006_v4.2.1_snpswithin10bp_slop50	PASS	*	QUAL	*	0.0	0.0	0.0		0	0	9065524.000000	8593761.000000	0.000000	0	.	.	0.000000	0.000000			0	.	.	0.000000	0.000000			0	.	.	0.000000	0.000000			0	.	.	0.000000	0.000000			0	.	.	0.000000	0.000000
INDEL	C16_PLUS	HG007_v4.2.1_CNV_CCSandONT_elliptical_outlier	ALL	*	QUAL	*	0.0	0.0	0.0		0	0	27533272.000000	5193810.000000	0.000000	0	.	.	0.000000	0.000000			0	.	.	0.000000	0.000000			0	.	.	0.000000	0.000000			0	.	.	0.000000	0.000000			0	.	.	0.000000	0.000000
INDEL	C16_PLUS	HG007_v4.2.1_CNV_CCSandONT_elliptical_outlier	PASS	*	QUAL	*	0.0	0.0	0.0		0	0	27533272.000000	5193810.000000	0.000000	0	.	.	0.000000	0.000000			0	.	.	0.000000	0.000000			0	.	.	0.000000	0.000000			0	.	.	0.000000	0.000000			0	.	.	0.000000	0.000000
INDEL	C16_PLUS	HG007_v4.2.1_CNV_mrcanavarIllumina_CCShighcov_ONThighcov_intersection	ALL	*	QUAL	*	0.0	0.0	0.0		0	0	9175295.000000	1434727.000000	0.000000	0	.	.	0.000000	0.000000			0	.	.	0.000000	0.000000			0	.	.	0.000000	0.000000			0	.	.	0.000000	0.000000			0	.	.	0.000000	0.000000
INDEL	C16_PLUS	HG007_v4.2.1_CNV_mrcanavarIllumina_CCShighcov_ONThighcov_intersection	PASS	*	QUAL	*	0.0	0.0	0.0		0	0	9175295.000000	1434727.000000	0.000000	0	.	.	0.000000	0.000000			0	.	.	0.000000	0.000000			0	.	.	0.000000	0.000000			0	.	.	0.000000	0.000000			0	.	.	0.000000	0.000000
INDEL	C16_PLUS	HG007_v4.2.1_CNVsandSVs	ALL	*	QUAL	*	1.0	0.0	0.0	0.0	0	0	119992629.000000	28975960.000000	0.000000	1	.	.	0.000000	0.000000			1	.	.	0.000000	0.000000			0	.	.	0.000000	0.000000			0	.	.	0.000000	0.000000			0	.	.	0.000000	0.000000
INDEL	C16_PLUS	HG007_v4.2.1_CNVsandSVs	PASS	*	QUAL	*	1.0	0.0	0.0	0.0	0	0	119992629.000000	28975960.000000	0.000000	1	.	.	0.000000	0.000000			1	.	.	0.000000	0.000000			0	.	.	0.000000	0.000000			0	.	.	0.000000	0.000000			0	.	.	0.000000	0.000000
INDEL	C16_PLUS	HG007_v4.2.1_SV_pbsv_slop25percent	ALL	*	QUAL	*	0.0	0.0	0.0		0	0	39568475.000000	3512693.000000	0.000000	0	.	.	0.000000	0.000000			0	.	.	0.000000	0.000000			0	.	.	0.000000	0.000000			0	.	.	0.000000	0.000000			0	.	.	0.000000	0.000000
INDEL	C16_PLUS	HG007_v4.2.1_SV_pbsv_slop25percent	PASS	*	QUAL	*	0.0	0.0	0.0		0	0	39568475.000000	3512693.000000	0.000000	0	.	.	0.000000	0.000000			0	.	.	0.000000	0.000000			0	.	.	0.000000	0.000000			0	.	.	0.000000	0.000000			0	.	.	0.000000	0.000000
INDEL	C16_PLUS	HG007_v4.2.1_comphetindel10bp_slop50	ALL	*	QUAL	*	1.0	0.0	0.0	0.0	0	0	3270557.000000	2504015.000000	0.000000	1	.	.	0.000000	0.000000			1	.	.	0.000000	0.000000			0	.	.	0.000000	0.000000			0	.	.	0.000000	0.000000			0	.	.	0.000000	0.000000
INDEL	C16_PLUS	HG007_v4.2.1_comphetindel10bp_slop50	PASS	*	QUAL	*	1.0	0.0	0.0	0.0	0	0	3270557.000000	2504015.000000	0.000000	1	.	.	0.000000	0.000000			1	.	.	0.000000	0.000000			0	.	.	0.000000	0.000000			0	.	.	0.000000	0.000000			0	.	.	0.000000	0.000000
INDEL	C16_PLUS	HG007_v4.2.1_comphetsnp10bp_slop50	ALL	*	QUAL	*	0.0	0.0	0.0		0	0	1464517.000000	1420580.000000	0.000000	0	.	.	0.000000	0.000000			0	.	.	0.000000	0.000000			0	.	.	0.000000	0.000000			0	.	.	0.000000	0.000000			0	.	.	0.000000	0.000000
INDEL	C16_PLUS	HG007_v4.2.1_comphetsnp10bp_slop50	PASS	*	QUAL	*	0.0	0.0	0.0		0	0	1464517.000000	1420580.000000	0.000000	0	.	.	0.000000	0.000000			0	.	.	0.000000	0.000000			0	.	.	0.000000	0.000000			0	.	.	0.000000	0.000000			0	.	.	0.000000	0.000000
INDEL	C16_PLUS	HG007_v4.2.1_complexandSVs	ALL	*	QUAL	*	1.0	0.0	0.0	0.0	0	0	138031434.000000	45192485.000000	0.000000	1	.	.	0.000000	0.000000			1	.	.	0.000000	0.000000			0	.	.	0.000000	0.000000			0	.	.	0.000000	0.000000			0	.	.	0.000000	0.000000
INDEL	C16_PLUS	HG007_v4.2.1_complexandSVs	PASS	*	QUAL	*	1.0	0.0	0.0	0.0	0	0	138031434.000000	45192485.000000	0.000000	1	.	.	0.000000	0.000000			1	.	.	0.000000	0.000000			0	.	.	0.000000	0.000000			0	.	.	0.000000	0.000000			0	.	.	0.000000	0.000000
INDEL	C16_PLUS	HG007_v4.2.1_complexandSVs_alldifficultregions	ALL	*	QUAL	*	1.0	0.0	0.0	0.0	0	0	675428877.000000	443739843.000000	0.000000	1	.	.	0.000000	0.000000			1	.	.	0.000000	0.000000			0	.	.	0.000000	0.000000			0	.	.	0.000000	0.000000			0	.	.	0.000000	0.000000
INDEL	C16_PLUS	HG007_v4.2.1_complexandSVs_alldifficultregions	PASS	*	QUAL	*	1.0	0.0	0.0	0.0	0	0	675428877.000000	443739843.000000	0.000000	1	.	.	0.000000	0.000000			1	.	.	0.000000	0.000000			0	.	.	0.000000	0.000000			0	.	.	0.000000	0.000000			0	.	.	0.000000	0.000000
INDEL	C16_PLUS	HG007_v4.2.1_complexindel10bp_slop50	ALL	*	QUAL	*	0.0	0.0	0.0		0	0	1289786.000000	1063670.000000	0.000000	0	.	.	0.000000	0.000000			0	.	.	0.000000	0.000000			0	.	.	0.000000	0.000000			0	.	.	0.000000	0.000000			0	.	.	0.000000	0.000000
INDEL	C16_PLUS	HG007_v4.2.1_complexindel10bp_slop50	PASS	*	QUAL	*	0.0	0.0	0.0		0	0	1289786.000000	1063670.000000	0.000000	0	.	.	0.000000	0.000000			0	.	.	0.000000	0.000000			0	.	.	0.000000	0.000000			0	.	.	0.000000	0.000000			0	.	.	0.000000	0.000000
INDEL	C16_PLUS	HG007_v4.2.1_notin_complexandSVs_alldifficultregions	ALL	*	QUAL	*	0.0	0.0	0.0		0	0	2259451534.000000	2098503533.000000	0.000000	0	.	.	0.000000	0.000000			0	.	.	0.000000	0.000000			0	.	.	0.000000	0.000000			0	.	.	0.000000	0.000000			0	.	.	0.000000	0.000000
INDEL	C16_PLUS	HG007_v4.2.1_notin_complexandSVs_alldifficultregions	PASS	*	QUAL	*	0.0	0.0	0.0		0	0	2259451534.000000	2098503533.000000	0.000000	0	.	.	0.000000	0.000000			0	.	.	0.000000	0.000000			0	.	.	0.000000	0.000000			0	.	.	0.000000	0.000000			0	.	.	0.000000	0.000000
INDEL	C16_PLUS	HG007_v4.2.1_othercomplexwithin10bp_slop50	ALL	*	QUAL	*	0.0	0.0	0.0		0	0	3185802.000000	2806199.000000	0.000000	0	.	.	0.000000	0.000000			0	.	.	0.000000	0.000000			0	.	.	0.000000	0.000000			0	.	.	0.000000	0.000000			0	.	.	0.000000	0.000000
INDEL	C16_PLUS	HG007_v4.2.1_othercomplexwithin10bp_slop50	PASS	*	QUAL	*	0.0	0.0	0.0		0	0	3185802.000000	2806199.000000	0.000000	0	.	.	0.000000	0.000000			0	.	.	0.000000	0.000000			0	.	.	0.000000	0.000000			0	.	.	0.000000	0.000000			0	.	.	0.000000	0.000000
INDEL	C16_PLUS	HG007_v4.2.1_snpswithin10bp_slop50	ALL	*	QUAL	*	0.0	0.0	0.0		0	0	9101811.000000	8631586.000000	0.000000	0	.	.	0.000000	0.000000			0	.	.	0.000000	0.000000			0	.	.	0.000000	0.000000			0	.	.	0.000000	0.000000			0	.	.	0.000000	0.000000
INDEL	C16_PLUS	HG007_v4.2.1_snpswithin10bp_slop50	PASS	*	QUAL	*	0.0	0.0	0.0		0	0	9101811.000000	8631586.000000	0.000000	0	.	.	0.000000	0.000000			0	.	.	0.000000	0.000000			0	.	.	0.000000	0.000000			0	.	.	0.000000	0.000000			0	.	.	0.000000	0.000000
INDEL	C16_PLUS	KIR	ALL	*	QUAL	*	0.0	0.0	0.0		0	0	155043.000000	0.000000	0.000000	0	.	.	0.000000	0.000000			0	.	.	0.000000	0.000000			0	.	.	0.000000	0.000000			0	.	.	0.000000	0.000000			0	.	.	0.000000	0.000000
INDEL	C16_PLUS	KIR	PASS	*	QUAL	*	0.0	0.0	0.0		0	0	155043.000000	0.000000	0.000000	0	.	.	0.000000	0.000000			0	.	.	0.000000	0.000000			0	.	.	0.000000	0.000000			0	.	.	0.000000	0.000000			0	.	.	0.000000	0.000000
INDEL	C16_PLUS	L1H_gt500	ALL	*	QUAL	*	0.0	0.0	0.0		0	0	3288114.000000	2227709.000000	0.000000	0	.	.	0.000000	0.000000			0	.	.	0.000000	0.000000			0	.	.	0.000000	0.000000			0	.	.	0.000000	0.000000			0	.	.	0.000000	0.000000
INDEL	C16_PLUS	L1H_gt500	PASS	*	QUAL	*	0.0	0.0	0.0		0	0	3288114.000000	2227709.000000	0.000000	0	.	.	0.000000	0.000000			0	.	.	0.000000	0.000000			0	.	.	0.000000	0.000000			0	.	.	0.000000	0.000000			0	.	.	0.000000	0.000000
INDEL	C16_PLUS	LD_discordant_haplotypes_slop5bp	ALL	*	QUAL	*	0.0	0.0	0.0		0	0	10867226.000000	10465096.000000	0.000000	0	.	.	0.000000	0.000000			0	.	.	0.000000	0.000000			0	.	.	0.000000	0.000000			0	.	.	0.000000	0.000000			0	.	.	0.000000	0.000000
INDEL	C16_PLUS	LD_discordant_haplotypes_slop5bp	PASS	*	QUAL	*	0.0	0.0	0.0		0	0	10867226.000000	10465096.000000	0.000000	0	.	.	0.000000	0.000000			0	.	.	0.000000	0.000000			0	.	.	0.000000	0.000000			0	.	.	0.000000	0.000000			0	.	.	0.000000	0.000000
INDEL	C16_PLUS	MHC	ALL	*	QUAL	*	1.0	0.0	0.0	0.0	0	0	4970557.000000	4634060.000000	0.000000	1	.	.	0.000000	0.000000			1	.	.	0.000000	0.000000			0	.	.	0.000000	0.000000			0	.	.	0.000000	0.000000			0	.	.	0.000000	0.000000
INDEL	C16_PLUS	MHC	PASS	*	QUAL	*	1.0	0.0	0.0	0.0	0	0	4970557.000000	4634060.000000	0.000000	1	.	.	0.000000	0.000000			1	.	.	0.000000	0.000000			0	.	.	0.000000	0.000000			0	.	.	0.000000	0.000000			0	.	.	0.000000	0.000000
INDEL	C16_PLUS	SimpleRepeat_diTR_10to49_slop5	ALL	*	QUAL	*	0.0	0.0	0.0		0	0	14126406.000000	9713952.000000	0.000000	0	.	.	0.000000	0.000000			0	.	.	0.000000	0.000000			0	.	.	0.000000	0.000000			0	.	.	0.000000	0.000000			0	.	.	0.000000	0.000000
INDEL	C16_PLUS	SimpleRepeat_diTR_10to49_slop5	PASS	*	QUAL	*	0.0	0.0	0.0		0	0	14126406.000000	9713952.000000	0.000000	0	.	.	0.000000	0.000000			0	.	.	0.000000	0.000000			0	.	.	0.000000	0.000000			0	.	.	0.000000	0.000000			0	.	.	0.000000	0.000000
INDEL	C16_PLUS	SimpleRepeat_diTR_50to149_slop5	ALL	*	QUAL	*	0.0	0.0	0.0		0	0	312887.000000	85207.000000	0.000000	0	.	.	0.000000	0.000000			0	.	.	0.000000	0.000000			0	.	.	0.000000	0.000000			0	.	.	0.000000	0.000000			0	.	.	0.000000	0.000000
INDEL	C16_PLUS	SimpleRepeat_diTR_50to149_slop5	PASS	*	QUAL	*	0.0	0.0	0.0		0	0	312887.000000	85207.000000	0.000000	0	.	.	0.000000	0.000000			0	.	.	0.000000	0.000000			0	.	.	0.000000	0.000000			0	.	.	0.000000	0.000000			0	.	.	0.000000	0.000000
INDEL	C16_PLUS	SimpleRepeat_diTR_ge150_slop5	ALL	*	QUAL	*	0.0	0.0	0.0		0	0	1294.000000	0.000000	0.000000	0	.	.	0.000000	0.000000			0	.	.	0.000000	0.000000			0	.	.	0.000000	0.000000			0	.	.	0.000000	0.000000			0	.	.	0.000000	0.000000
INDEL	C16_PLUS	SimpleRepeat_diTR_ge150_slop5	PASS	*	QUAL	*	0.0	0.0	0.0		0	0	1294.000000	0.000000	0.000000	0	.	.	0.000000	0.000000			0	.	.	0.000000	0.000000			0	.	.	0.000000	0.000000			0	.	.	0.000000	0.000000			0	.	.	0.000000	0.000000
INDEL	C16_PLUS	SimpleRepeat_homopolymer_4to6_AT_slop5	ALL	*	QUAL	*	1.0	0.0	0.0	0.0	0	0	620274261.000000	541929244.000000	0.000000	1	.	.	0.000000	0.000000			1	.	.	0.000000	0.000000			0	.	.	0.000000	0.000000			0	.	.	0.000000	0.000000			0	.	.	0.000000	0.000000
INDEL	C16_PLUS	SimpleRepeat_homopolymer_4to6_AT_slop5	PASS	*	QUAL	*	1.0	0.0	0.0	0.0	0	0	620274261.000000	541929244.000000	0.000000	1	.	.	0.000000	0.000000			1	.	.	0.000000	0.000000			0	.	.	0.000000	0.000000			0	.	.	0.000000	0.000000			0	.	.	0.000000	0.000000
INDEL	C16_PLUS	SimpleRepeat_homopolymer_4to6_GC_slop5	ALL	*	QUAL	*	0.0	0.0	0.0		0	0	186737442.000000	164214660.000000	0.000000	0	.	.	0.000000	0.000000			0	.	.	0.000000	0.000000			0	.	.	0.000000	0.000000			0	.	.	0.000000	0.000000			0	.	.	0.000000	0.000000
INDEL	C16_PLUS	SimpleRepeat_homopolymer_4to6_GC_slop5	PASS	*	QUAL	*	0.0	0.0	0.0		0	0	186737442.000000	164214660.000000	0.000000	0	.	.	0.000000	0.000000			0	.	.	0.000000	0.000000			0	.	.	0.000000	0.000000			0	.	.	0.000000	0.000000			0	.	.	0.000000	0.000000
INDEL	C16_PLUS	SimpleRepeat_homopolymer_4to6_slop5	ALL	*	QUAL	*	1.0	0.0	0.0	0.0	0	0	789111519.000000	690199342.000000	0.000000	1	.	.	0.000000	0.000000			1	.	.	0.000000	0.000000			0	.	.	0.000000	0.000000			0	.	.	0.000000	0.000000			0	.	.	0.000000	0.000000
INDEL	C16_PLUS	SimpleRepeat_homopolymer_4to6_slop5	PASS	*	QUAL	*	1.0	0.0	0.0	0.0	0	0	789111519.000000	690199342.000000	0.000000	1	.	.	0.000000	0.000000			1	.	.	0.000000	0.000000			0	.	.	0.000000	0.000000			0	.	.	0.000000	0.000000			0	.	.	0.000000	0.000000
INDEL	C16_PLUS	SimpleRepeat_homopolymer_7to11_AT_slop5	ALL	*	QUAL	*	0.0	0.0	0.0		0	0	48048065.000000	41289681.000000	0.000000	0	.	.	0.000000	0.000000			0	.	.	0.000000	0.000000			0	.	.	0.000000	0.000000			0	.	.	0.000000	0.000000			0	.	.	0.000000	0.000000
INDEL	C16_PLUS	SimpleRepeat_homopolymer_7to11_AT_slop5	PASS	*	QUAL	*	0.0	0.0	0.0		0	0	48048065.000000	41289681.000000	0.000000	0	.	.	0.000000	0.000000			0	.	.	0.000000	0.000000			0	.	.	0.000000	0.000000			0	.	.	0.000000	0.000000			0	.	.	0.000000	0.000000
INDEL	C16_PLUS	SimpleRepeat_homopolymer_7to11_GC_slop5	ALL	*	QUAL	*	0.0	0.0	0.0		0	0	1796827.000000	1234367.000000	0.000000	0	.	.	0.000000	0.000000			0	.	.	0.000000	0.000000			0	.	.	0.000000	0.000000			0	.	.	0.000000	0.000000			0	.	.	0.000000	0.000000
INDEL	C16_PLUS	SimpleRepeat_homopolymer_7to11_GC_slop5	PASS	*	QUAL	*	0.0	0.0	0.0		0	0	1796827.000000	1234367.000000	0.000000	0	.	.	0.000000	0.000000			0	.	.	0.000000	0.000000			0	.	.	0.000000	0.000000			0	.	.	0.000000	0.000000			0	.	.	0.000000	0.000000
INDEL	C16_PLUS	SimpleRepeat_homopolymer_7to11_slop5	ALL	*	QUAL	*	0.0	0.0	0.0		0	0	49788855.000000	42482235.000000	0.000000	0	.	.	0.000000	0.000000			0	.	.	0.000000	0.000000			0	.	.	0.000000	0.000000			0	.	.	0.000000	0.000000			0	.	.	0.000000	0.000000
INDEL	C16_PLUS	SimpleRepeat_homopolymer_7to11_slop5	PASS	*	QUAL	*	0.0	0.0	0.0		0	0	49788855.000000	42482235.000000	0.000000	0	.	.	0.000000	0.000000			0	.	.	0.000000	0.000000			0	.	.	0.000000	0.000000			0	.	.	0.000000	0.000000			0	.	.	0.000000	0.000000
INDEL	C16_PLUS	SimpleRepeat_homopolymer_ge12_AT_slop5	ALL	*	QUAL	*	0.0	0.0	0.0		0	0	18264661.000000	8069674.000000	0.000000	0	.	.	0.000000	0.000000			0	.	.	0.000000	0.000000			0	.	.	0.000000	0.000000			0	.	.	0.000000	0.000000			0	.	.	0.000000	0.000000
INDEL	C16_PLUS	SimpleRepeat_homopolymer_ge12_AT_slop5	PASS	*	QUAL	*	0.0	0.0	0.0		0	0	18264661.000000	8069674.000000	0.000000	0	.	.	0.000000	0.000000			0	.	.	0.000000	0.000000			0	.	.	0.000000	0.000000			0	.	.	0.000000	0.000000			0	.	.	0.000000	0.000000
INDEL	C16_PLUS	SimpleRepeat_homopolymer_ge12_GC_slop5	ALL	*	QUAL	*	0.0	0.0	0.0		0	0	80541.000000	10276.000000	0.000000	0	.	.	0.000000	0.000000			0	.	.	0.000000	0.000000			0	.	.	0.000000	0.000000			0	.	.	0.000000	0.000000			0	.	.	0.000000	0.000000
INDEL	C16_PLUS	SimpleRepeat_homopolymer_ge12_GC_slop5	PASS	*	QUAL	*	0.0	0.0	0.0		0	0	80541.000000	10276.000000	0.000000	0	.	.	0.000000	0.000000			0	.	.	0.000000	0.000000			0	.	.	0.000000	0.000000			0	.	.	0.000000	0.000000			0	.	.	0.000000	0.000000
INDEL	C16_PLUS	SimpleRepeat_homopolymer_ge12_slop5	ALL	*	QUAL	*	0.0	0.0	0.0		0	0	18344341.000000	8079935.000000	0.000000	0	.	.	0.000000	0.000000			0	.	.	0.000000	0.000000			0	.	.	0.000000	0.000000			0	.	.	0.000000	0.000000			0	.	.	0.000000	0.000000
INDEL	C16_PLUS	SimpleRepeat_homopolymer_ge12_slop5	PASS	*	QUAL	*	0.0	0.0	0.0		0	0	18344341.000000	8079935.000000	0.000000	0	.	.	0.000000	0.000000			0	.	.	0.000000	0.000000			0	.	.	0.000000	0.000000			0	.	.	0.000000	0.000000			0	.	.	0.000000	0.000000
INDEL	C16_PLUS	SimpleRepeat_homopolymer_ge21_AT_slop5	ALL	*	QUAL	*	0.0	0.0	0.0		0	0	5037067.000000	315095.000000	0.000000	0	.	.	0.000000	0.000000			0	.	.	0.000000	0.000000			0	.	.	0.000000	0.000000			0	.	.	0.000000	0.000000			0	.	.	0.000000	0.000000
INDEL	C16_PLUS	SimpleRepeat_homopolymer_ge21_AT_slop5	PASS	*	QUAL	*	0.0	0.0	0.0		0	0	5037067.000000	315095.000000	0.000000	0	.	.	0.000000	0.000000			0	.	.	0.000000	0.000000			0	.	.	0.000000	0.000000			0	.	.	0.000000	0.000000			0	.	.	0.000000	0.000000
INDEL	C16_PLUS	SimpleRepeat_homopolymer_ge21_GC_slop5	ALL	*	QUAL	*	0.0	0.0	0.0		0	0	2453.000000	77.000000	0.000000	0	.	.	0.000000	0.000000			0	.	.	0.000000	0.000000			0	.	.	0.000000	0.000000			0	.	.	0.000000	0.000000			0	.	.	0.000000	0.000000
INDEL	C16_PLUS	SimpleRepeat_homopolymer_ge21_GC_slop5	PASS	*	QUAL	*	0.0	0.0	0.0		0	0	2453.000000	77.000000	0.000000	0	.	.	0.000000	0.000000			0	.	.	0.000000	0.000000			0	.	.	0.000000	0.000000			0	.	.	0.000000	0.000000			0	.	.	0.000000	0.000000
INDEL	C16_PLUS	SimpleRepeat_homopolymer_ge21_slop5	ALL	*	QUAL	*	0.0	0.0	0.0		0	0	5039520.000000	315172.000000	0.000000	0	.	.	0.000000	0.000000			0	.	.	0.000000	0.000000			0	.	.	0.000000	0.000000			0	.	.	0.000000	0.000000			0	.	.	0.000000	0.000000
INDEL	C16_PLUS	SimpleRepeat_homopolymer_ge21_slop5	PASS	*	QUAL	*	0.0	0.0	0.0		0	0	5039520.000000	315172.000000	0.000000	0	.	.	0.000000	0.000000			0	.	.	0.000000	0.000000			0	.	.	0.000000	0.000000			0	.	.	0.000000	0.000000			0	.	.	0.000000	0.000000
INDEL	C16_PLUS	SimpleRepeat_imperfecthomopolge11_AT_slop5	ALL	*	QUAL	*	0.0	0.0	0.0		0	0	41925485.000000	27022508.000000	0.000000	0	.	.	0.000000	0.000000			0	.	.	0.000000	0.000000			0	.	.	0.000000	0.000000			0	.	.	0.000000	0.000000			0	.	.	0.000000	0.000000
INDEL	C16_PLUS	SimpleRepeat_imperfecthomopolge11_AT_slop5	PASS	*	QUAL	*	0.0	0.0	0.0		0	0	41925485.000000	27022508.000000	0.000000	0	.	.	0.000000	0.000000			0	.	.	0.000000	0.000000			0	.	.	0.000000	0.000000			0	.	.	0.000000	0.000000			0	.	.	0.000000	0.000000
INDEL	C16_PLUS	SimpleRepeat_imperfecthomopolge11_GC_slop5	ALL	*	QUAL	*	0.0	0.0	0.0		0	0	2549394.000000	1239404.000000	0.000000	0	.	.	0.000000	0.000000			0	.	.	0.000000	0.000000			0	.	.	0.000000	0.000000			0	.	.	0.000000	0.000000			0	.	.	0.000000	0.000000
INDEL	C16_PLUS	SimpleRepeat_imperfecthomopolge11_GC_slop5	PASS	*	QUAL	*	0.0	0.0	0.0		0	0	2549394.000000	1239404.000000	0.000000	0	.	.	0.000000	0.000000			0	.	.	0.000000	0.000000			0	.	.	0.000000	0.000000			0	.	.	0.000000	0.000000			0	.	.	0.000000	0.000000
INDEL	C16_PLUS	SimpleRepeat_imperfecthomopolge11_slop5	ALL	*	QUAL	*	0.0	0.0	0.0		0	0	44462862.000000	28257404.000000	0.000000	0	.	.	0.000000	0.000000			0	.	.	0.000000	0.000000			0	.	.	0.000000	0.000000			0	.	.	0.000000	0.000000			0	.	.	0.000000	0.000000
INDEL	C16_PLUS	SimpleRepeat_imperfecthomopolge11_slop5	PASS	*	QUAL	*	0.0	0.0	0.0		0	0	44462862.000000	28257404.000000	0.000000	0	.	.	0.000000	0.000000			0	.	.	0.000000	0.000000			0	.	.	0.000000	0.000000			0	.	.	0.000000	0.000000			0	.	.	0.000000	0.000000
INDEL	C16_PLUS	SimpleRepeat_imperfecthomopolge21_AT_slop5	ALL	*	QUAL	*	0.0	0.0	0.0		0	0	10858510.000000	4114933.000000	0.000000	0	.	.	0.000000	0.000000			0	.	.	0.000000	0.000000			0	.	.	0.000000	0.000000			0	.	.	0.000000	0.000000			0	.	.	0.000000	0.000000
INDEL	C16_PLUS	SimpleRepeat_imperfecthomopolge21_AT_slop5	PASS	*	QUAL	*	0.0	0.0	0.0		0	0	10858510.000000	4114933.000000	0.000000	0	.	.	0.000000	0.000000			0	.	.	0.000000	0.000000			0	.	.	0.000000	0.000000			0	.	.	0.000000	0.000000			0	.	.	0.000000	0.000000
INDEL	C16_PLUS	SimpleRepeat_imperfecthomopolge21_GC_slop5	ALL	*	QUAL	*	0.0	0.0	0.0		0	0	126563.000000	10095.000000	0.000000	0	.	.	0.000000	0.000000			0	.	.	0.000000	0.000000			0	.	.	0.000000	0.000000			0	.	.	0.000000	0.000000			0	.	.	0.000000	0.000000
INDEL	C16_PLUS	SimpleRepeat_imperfecthomopolge21_GC_slop5	PASS	*	QUAL	*	0.0	0.0	0.0		0	0	126563.000000	10095.000000	0.000000	0	.	.	0.000000	0.000000			0	.	.	0.000000	0.000000			0	.	.	0.000000	0.000000			0	.	.	0.000000	0.000000			0	.	.	0.000000	0.000000
INDEL	C16_PLUS	SimpleRepeat_imperfecthomopolge21_slop5	ALL	*	QUAL	*	0.0	0.0	0.0		0	0	10985008.000000	4125028.000000	0.000000	0	.	.	0.000000	0.000000			0	.	.	0.000000	0.000000			0	.	.	0.000000	0.000000			0	.	.	0.000000	0.000000			0	.	.	0.000000	0.000000
INDEL	C16_PLUS	SimpleRepeat_imperfecthomopolge21_slop5	PASS	*	QUAL	*	0.0	0.0	0.0		0	0	10985008.000000	4125028.000000	0.000000	0	.	.	0.000000	0.000000			0	.	.	0.000000	0.000000			0	.	.	0.000000	0.000000			0	.	.	0.000000	0.000000			0	.	.	0.000000	0.000000
INDEL	C16_PLUS	SimpleRepeat_quadTR_19to49_slop5	ALL	*	QUAL	*	1.0	0.0	0.0	0.0	0	0	4260126.000000	2980942.000000	0.000000	1	.	.	0.000000	0.000000			1	.	.	0.000000	0.000000			0	.	.	0.000000	0.000000			0	.	.	0.000000	0.000000			0	.	.	0.000000	0.000000
INDEL	C16_PLUS	SimpleRepeat_quadTR_19to49_slop5	PASS	*	QUAL	*	1.0	0.0	0.0	0.0	0	0	4260126.000000	2980942.000000	0.000000	1	.	.	0.000000	0.000000			1	.	.	0.000000	0.000000			0	.	.	0.000000	0.000000			0	.	.	0.000000	0.000000			0	.	.	0.000000	0.000000
INDEL	C16_PLUS	SimpleRepeat_quadTR_50to149_slop5	ALL	*	QUAL	*	0.0	0.0	0.0		0	0	644882.000000	185490.000000	0.000000	0	.	.	0.000000	0.000000			0	.	.	0.000000	0.000000			0	.	.	0.000000	0.000000			0	.	.	0.000000	0.000000			0	.	.	0.000000	0.000000
INDEL	C16_PLUS	SimpleRepeat_quadTR_50to149_slop5	PASS	*	QUAL	*	0.0	0.0	0.0		0	0	644882.000000	185490.000000	0.000000	0	.	.	0.000000	0.000000			0	.	.	0.000000	0.000000			0	.	.	0.000000	0.000000			0	.	.	0.000000	0.000000			0	.	.	0.000000	0.000000
INDEL	C16_PLUS	SimpleRepeat_quadTR_ge150_slop5	ALL	*	QUAL	*	0.0	0.0	0.0		0	0	3698.000000	0.000000	0.000000	0	.	.	0.000000	0.000000			0	.	.	0.000000	0.000000			0	.	.	0.000000	0.000000			0	.	.	0.000000	0.000000			0	.	.	0.000000	0.000000
INDEL	C16_PLUS	SimpleRepeat_quadTR_ge150_slop5	PASS	*	QUAL	*	0.0	0.0	0.0		0	0	3698.000000	0.000000	0.000000	0	.	.	0.000000	0.000000			0	.	.	0.000000	0.000000			0	.	.	0.000000	0.000000			0	.	.	0.000000	0.000000			0	.	.	0.000000	0.000000
INDEL	C16_PLUS	SimpleRepeat_triTR_14to49_slop5	ALL	*	QUAL	*	0.0	0.0	0.0		0	0	3011899.000000	2374377.000000	0.000000	0	.	.	0.000000	0.000000			0	.	.	0.000000	0.000000			0	.	.	0.000000	0.000000			0	.	.	0.000000	0.000000			0	.	.	0.000000	0.000000
INDEL	C16_PLUS	SimpleRepeat_triTR_14to49_slop5	PASS	*	QUAL	*	0.0	0.0	0.0		0	0	3011899.000000	2374377.000000	0.000000	0	.	.	0.000000	0.000000			0	.	.	0.000000	0.000000			0	.	.	0.000000	0.000000			0	.	.	0.000000	0.000000			0	.	.	0.000000	0.000000
INDEL	C16_PLUS	SimpleRepeat_triTR_50to149_slop5	ALL	*	QUAL	*	0.0	0.0	0.0		0	0	56998.000000	13641.000000	0.000000	0	.	.	0.000000	0.000000			0	.	.	0.000000	0.000000			0	.	.	0.000000	0.000000			0	.	.	0.000000	0.000000			0	.	.	0.000000	0.000000
INDEL	C16_PLUS	SimpleRepeat_triTR_50to149_slop5	PASS	*	QUAL	*	0.0	0.0	0.0		0	0	56998.000000	13641.000000	0.000000	0	.	.	0.000000	0.000000			0	.	.	0.000000	0.000000			0	.	.	0.000000	0.000000			0	.	.	0.000000	0.000000			0	.	.	0.000000	0.000000
INDEL	C16_PLUS	SimpleRepeat_triTR_ge150_slop5	ALL	*	QUAL	*	0.0	0.0	0.0		0	0	2342.000000	0.000000	0.000000	0	.	.	0.000000	0.000000			0	.	.	0.000000	0.000000			0	.	.	0.000000	0.000000			0	.	.	0.000000	0.000000			0	.	.	0.000000	0.000000
INDEL	C16_PLUS	SimpleRepeat_triTR_ge150_slop5	PASS	*	QUAL	*	0.0	0.0	0.0		0	0	2342.000000	0.000000	0.000000	0	.	.	0.000000	0.000000			0	.	.	0.000000	0.000000			0	.	.	0.000000	0.000000			0	.	.	0.000000	0.000000			0	.	.	0.000000	0.000000
INDEL	C16_PLUS	TS_boundary	ALL	*	QUAL	*	1.0	0.0	0.0	0.0	0	0	3030848912.000000	2546949881.000000	0.000000	1	.	.	0.000000	0.000000			1	.	.	0.000000	0.000000			0	.	.	0.000000	0.000000			0	.	.	0.000000	0.000000			0	.	.	0.000000	0.000000
INDEL	C16_PLUS	TS_boundary	PASS	*	QUAL	*	1.0	0.0	0.0	0.0	0	0	3030848912.000000	2546949881.000000	0.000000	1	.	.	0.000000	0.000000			1	.	.	0.000000	0.000000			0	.	.	0.000000	0.000000			0	.	.	0.000000	0.000000			0	.	.	0.000000	0.000000
INDEL	C16_PLUS	TS_contained	ALL	*	QUAL	*	0.0	0.0	0.0		0	0	2546949881.000000	2546949881.000000	0.000000	0	.	.	0.000000	0.000000			0	.	.	0.000000	0.000000			0	.	.	0.000000	0.000000			0	.	.	0.000000	0.000000			0	.	.	0.000000	0.000000
INDEL	C16_PLUS	TS_contained	PASS	*	QUAL	*	0.0	0.0	0.0		0	0	2546949881.000000	2546949881.000000	0.000000	0	.	.	0.000000	0.000000			0	.	.	0.000000	0.000000			0	.	.	0.000000	0.000000			0	.	.	0.000000	0.000000			0	.	.	0.000000	0.000000
INDEL	C16_PLUS	VDJ	ALL	*	QUAL	*	0.0	0.0	0.0		0	0	4872786.000000	1340794.000000	0.000000	0	.	.	0.000000	0.000000			0	.	.	0.000000	0.000000			0	.	.	0.000000	0.000000			0	.	.	0.000000	0.000000			0	.	.	0.000000	0.000000
INDEL	C16_PLUS	VDJ	PASS	*	QUAL	*	0.0	0.0	0.0		0	0	4872786.000000	1340794.000000	0.000000	0	.	.	0.000000	0.000000			0	.	.	0.000000	0.000000			0	.	.	0.000000	0.000000			0	.	.	0.000000	0.000000			0	.	.	0.000000	0.000000
INDEL	C16_PLUS	allOtherDifficultregions	ALL	*	QUAL	*	1.0	0.0	0.0	0.0	0	0	83934913.000000	22511211.000000	0.000000	1	.	.	0.000000	0.000000			1	.	.	0.000000	0.000000			0	.	.	0.000000	0.000000			0	.	.	0.000000	0.000000			0	.	.	0.000000	0.000000
INDEL	C16_PLUS	allOtherDifficultregions	PASS	*	QUAL	*	1.0	0.0	0.0	0.0	0	0	83934913.000000	22511211.000000	0.000000	1	.	.	0.000000	0.000000			1	.	.	0.000000	0.000000			0	.	.	0.000000	0.000000			0	.	.	0.000000	0.000000			0	.	.	0.000000	0.000000
INDEL	C16_PLUS	alldifficultregions	ALL	*	QUAL	*	1.0	0.0	0.0	0.0	0	0	624829675.000000	403594426.000000	0.000000	1	.	.	0.000000	0.000000			1	.	.	0.000000	0.000000			0	.	.	0.000000	0.000000			0	.	.	0.000000	0.000000			0	.	.	0.000000	0.000000
INDEL	C16_PLUS	alldifficultregions	PASS	*	QUAL	*	1.0	0.0	0.0	0.0	0	0	624829675.000000	403594426.000000	0.000000	1	.	.	0.000000	0.000000			1	.	.	0.000000	0.000000			0	.	.	0.000000	0.000000			0	.	.	0.000000	0.000000			0	.	.	0.000000	0.000000
INDEL	C16_PLUS	alllowmapandsegdupregions	ALL	*	QUAL	*	0.0	0.0	0.0		0	0	305705811.000000	145266776.000000	0.000000	0	.	.	0.000000	0.000000			0	.	.	0.000000	0.000000			0	.	.	0.000000	0.000000			0	.	.	0.000000	0.000000			0	.	.	0.000000	0.000000
INDEL	C16_PLUS	alllowmapandsegdupregions	PASS	*	QUAL	*	0.0	0.0	0.0		0	0	305705811.000000	145266776.000000	0.000000	0	.	.	0.000000	0.000000			0	.	.	0.000000	0.000000			0	.	.	0.000000	0.000000			0	.	.	0.000000	0.000000			0	.	.	0.000000	0.000000
INDEL	C16_PLUS	ancestry_AFR	ALL	*	QUAL	*	0.0	0.0	0.0		0	0	931852940.000000	870856528.000000	0.000000	0	.	.	0.000000	0.000000			0	.	.	0.000000	0.000000			0	.	.	0.000000	0.000000			0	.	.	0.000000	0.000000			0	.	.	0.000000	0.000000
INDEL	C16_PLUS	ancestry_AFR	PASS	*	QUAL	*	0.0	0.0	0.0		0	0	931852940.000000	870856528.000000	0.000000	0	.	.	0.000000	0.000000			0	.	.	0.000000	0.000000			0	.	.	0.000000	0.000000			0	.	.	0.000000	0.000000			0	.	.	0.000000	0.000000
INDEL	C16_PLUS	ancestry_AMR	ALL	*	QUAL	*	0.0	0.0	0.0		0	0	248789481.000000	231409117.000000	0.000000	0	.	.	0.000000	0.000000			0	.	.	0.000000	0.000000			0	.	.	0.000000	0.000000			0	.	.	0.000000	0.000000			0	.	.	0.000000	0.000000
INDEL	C16_PLUS	ancestry_AMR	PASS	*	QUAL	*	0.0	0.0	0.0		0	0	248789481.000000	231409117.000000	0.000000	0	.	.	0.000000	0.000000			0	.	.	0.000000	0.000000			0	.	.	0.000000	0.000000			0	.	.	0.000000	0.000000			0	.	.	0.000000	0.000000
INDEL	C16_PLUS	ancestry_EAS	ALL	*	QUAL	*	0.0	0.0	0.0		0	0	159774241.000000	148505560.000000	0.000000	0	.	.	0.000000	0.000000			0	.	.	0.000000	0.000000			0	.	.	0.000000	0.000000			0	.	.	0.000000	0.000000			0	.	.	0.000000	0.000000
INDEL	C16_PLUS	ancestry_EAS	PASS	*	QUAL	*	0.0	0.0	0.0		0	0	159774241.000000	148505560.000000	0.000000	0	.	.	0.000000	0.000000			0	.	.	0.000000	0.000000			0	.	.	0.000000	0.000000			0	.	.	0.000000	0.000000			0	.	.	0.000000	0.000000
INDEL	C16_PLUS	ancestry_EUR	ALL	*	QUAL	*	1.0	0.0	0.0	0.0	0	0	815477144.000000	754701260.000000	0.000000	1	.	.	0.000000	0.000000			1	.	.	0.000000	0.000000			0	.	.	0.000000	0.000000			0	.	.	0.000000	0.000000			0	.	.	0.000000	0.000000
INDEL	C16_PLUS	ancestry_EUR	PASS	*	QUAL	*	1.0	0.0	0.0	0.0	0	0	815477144.000000	754701260.000000	0.000000	1	.	.	0.000000	0.000000			1	.	.	0.000000	0.000000			0	.	.	0.000000	0.000000			0	.	.	0.000000	0.000000			0	.	.	0.000000	0.000000
INDEL	C16_PLUS	ancestry_Neanderthal	ALL	*	QUAL	*	0.0	0.0	0.0		0	0	25432365.000000	23955767.000000	0.000000	0	.	.	0.000000	0.000000			0	.	.	0.000000	0.000000			0	.	.	0.000000	0.000000			0	.	.	0.000000	0.000000			0	.	.	0.000000	0.000000
INDEL	C16_PLUS	ancestry_Neanderthal	PASS	*	QUAL	*	0.0	0.0	0.0		0	0	25432365.000000	23955767.000000	0.000000	0	.	.	0.000000	0.000000			0	.	.	0.000000	0.000000			0	.	.	0.000000	0.000000			0	.	.	0.000000	0.000000			0	.	.	0.000000	0.000000
INDEL	C16_PLUS	ancestry_SAS	ALL	*	QUAL	*	0.0	0.0	0.0		0	0	149677990.000000	137438069.000000	0.000000	0	.	.	0.000000	0.000000			0	.	.	0.000000	0.000000			0	.	.	0.000000	0.000000			0	.	.	0.000000	0.000000			0	.	.	0.000000	0.000000
INDEL	C16_PLUS	ancestry_SAS	PASS	*	QUAL	*	0.0	0.0	0.0		0	0	149677990.000000	137438069.000000	0.000000	0	.	.	0.000000	0.000000			0	.	.	0.000000	0.000000			0	.	.	0.000000	0.000000			0	.	.	0.000000	0.000000			0	.	.	0.000000	0.000000
INDEL	C16_PLUS	chrX_PAR	ALL	*	QUAL	*	0.0	0.0	0.0		0	0	2778692.000000	0.000000	0.000000	0	.	.	0.000000	0.000000			0	.	.	0.000000	0.000000			0	.	.	0.000000	0.000000			0	.	.	0.000000	0.000000			0	.	.	0.000000	0.000000
INDEL	C16_PLUS	chrX_PAR	PASS	*	QUAL	*	0.0	0.0	0.0		0	0	2778692.000000	0.000000	0.000000	0	.	.	0.000000	0.000000			0	.	.	0.000000	0.000000			0	.	.	0.000000	0.000000			0	.	.	0.000000	0.000000			0	.	.	0.000000	0.000000
INDEL	C16_PLUS	chrX_XTR	ALL	*	QUAL	*	0.0	0.0	0.0		0	0	4287238.000000	0.000000	0.000000	0	.	.	0.000000	0.000000			0	.	.	0.000000	0.000000			0	.	.	0.000000	0.000000			0	.	.	0.000000	0.000000			0	.	.	0.000000	0.000000
INDEL	C16_PLUS	chrX_XTR	PASS	*	QUAL	*	0.0	0.0	0.0		0	0	4287238.000000	0.000000	0.000000	0	.	.	0.000000	0.000000			0	.	.	0.000000	0.000000			0	.	.	0.000000	0.000000			0	.	.	0.000000	0.000000			0	.	.	0.000000	0.000000
INDEL	C16_PLUS	chrX_ampliconic	ALL	*	QUAL	*	0.0	0.0	0.0		0	0	1565209.000000	0.000000	0.000000	0	.	.	0.000000	0.000000			0	.	.	0.000000	0.000000			0	.	.	0.000000	0.000000			0	.	.	0.000000	0.000000			0	.	.	0.000000	0.000000
INDEL	C16_PLUS	chrX_ampliconic	PASS	*	QUAL	*	0.0	0.0	0.0		0	0	1565209.000000	0.000000	0.000000	0	.	.	0.000000	0.000000			0	.	.	0.000000	0.000000			0	.	.	0.000000	0.000000			0	.	.	0.000000	0.000000			0	.	.	0.000000	0.000000
INDEL	C16_PLUS	chrX_nonPAR	ALL	*	QUAL	*	0.0	0.0	0.0		0	0	152115542.000000	0.000000	0.000000	0	.	.	0.000000	0.000000			0	.	.	0.000000	0.000000			0	.	.	0.000000	0.000000			0	.	.	0.000000	0.000000			0	.	.	0.000000	0.000000
INDEL	C16_PLUS	chrX_nonPAR	PASS	*	QUAL	*	0.0	0.0	0.0		0	0	152115542.000000	0.000000	0.000000	0	.	.	0.000000	0.000000			0	.	.	0.000000	0.000000			0	.	.	0.000000	0.000000			0	.	.	0.000000	0.000000			0	.	.	0.000000	0.000000
INDEL	C16_PLUS	chrY_PAR	ALL	*	QUAL	*	0.0	0.0	0.0		0	0	2778692.000000	0.000000	0.000000	0	.	.	0.000000	0.000000			0	.	.	0.000000	0.000000			0	.	.	0.000000	0.000000			0	.	.	0.000000	0.000000			0	.	.	0.000000	0.000000
INDEL	C16_PLUS	chrY_PAR	PASS	*	QUAL	*	0.0	0.0	0.0		0	0	2778692.000000	0.000000	0.000000	0	.	.	0.000000	0.000000			0	.	.	0.000000	0.000000			0	.	.	0.000000	0.000000			0	.	.	0.000000	0.000000			0	.	.	0.000000	0.000000
INDEL	C16_PLUS	chrY_XTR	ALL	*	QUAL	*	0.0	0.0	0.0		0	0	3400874.000000	0.000000	0.000000	0	.	.	0.000000	0.000000			0	.	.	0.000000	0.000000			0	.	.	0.000000	0.000000			0	.	.	0.000000	0.000000			0	.	.	0.000000	0.000000
INDEL	C16_PLUS	chrY_XTR	PASS	*	QUAL	*	0.0	0.0	0.0		0	0	3400874.000000	0.000000	0.000000	0	.	.	0.000000	0.000000			0	.	.	0.000000	0.000000			0	.	.	0.000000	0.000000			0	.	.	0.000000	0.000000			0	.	.	0.000000	0.000000
INDEL	C16_PLUS	chrY_ampliconic	ALL	*	QUAL	*	0.0	0.0	0.0		0	0	9754492.000000	0.000000	0.000000	0	.	.	0.000000	0.000000			0	.	.	0.000000	0.000000			0	.	.	0.000000	0.000000			0	.	.	0.000000	0.000000			0	.	.	0.000000	0.000000
INDEL	C16_PLUS	chrY_ampliconic	PASS	*	QUAL	*	0.0	0.0	0.0		0	0	9754492.000000	0.000000	0.000000	0	.	.	0.000000	0.000000			0	.	.	0.000000	0.000000			0	.	.	0.000000	0.000000			0	.	.	0.000000	0.000000			0	.	.	0.000000	0.000000
INDEL	C16_PLUS	chrY_nonPAR	ALL	*	QUAL	*	0.0	0.0	0.0		0	0	23636356.000000	0.000000	0.000000	0	.	.	0.000000	0.000000			0	.	.	0.000000	0.000000			0	.	.	0.000000	0.000000			0	.	.	0.000000	0.000000			0	.	.	0.000000	0.000000
INDEL	C16_PLUS	chrY_nonPAR	PASS	*	QUAL	*	0.0	0.0	0.0		0	0	23636356.000000	0.000000	0.000000	0	.	.	0.000000	0.000000			0	.	.	0.000000	0.000000			0	.	.	0.000000	0.000000			0	.	.	0.000000	0.000000			0	.	.	0.000000	0.000000
INDEL	C16_PLUS	collapsed_duplication_FP_regions	ALL	*	QUAL	*	0.0	0.0	0.0		0	0	8015146.000000	676291.000000	0.000000	0	.	.	0.000000	0.000000			0	.	.	0.000000	0.000000			0	.	.	0.000000	0.000000			0	.	.	0.000000	0.000000			0	.	.	0.000000	0.000000
INDEL	C16_PLUS	collapsed_duplication_FP_regions	PASS	*	QUAL	*	0.0	0.0	0.0		0	0	8015146.000000	676291.000000	0.000000	0	.	.	0.000000	0.000000			0	.	.	0.000000	0.000000			0	.	.	0.000000	0.000000			0	.	.	0.000000	0.000000			0	.	.	0.000000	0.000000
INDEL	C16_PLUS	contigs_lt500kb	ALL	*	QUAL	*	0.0	0.0	0.0		0	0	26148630.000000	0.000000	0.000000	0	.	.	0.000000	0.000000			0	.	.	0.000000	0.000000			0	.	.	0.000000	0.000000			0	.	.	0.000000	0.000000			0	.	.	0.000000	0.000000
INDEL	C16_PLUS	contigs_lt500kb	PASS	*	QUAL	*	0.0	0.0	0.0		0	0	26148630.000000	0.000000	0.000000	0	.	.	0.000000	0.000000			0	.	.	0.000000	0.000000			0	.	.	0.000000	0.000000			0	.	.	0.000000	0.000000			0	.	.	0.000000	0.000000
INDEL	C16_PLUS	false_duplications_correct_copy	ALL	*	QUAL	*	0.0	0.0	0.0		0	0	1237625.000000	683527.000000	0.000000	0	.	.	0.000000	0.000000			0	.	.	0.000000	0.000000			0	.	.	0.000000	0.000000			0	.	.	0.000000	0.000000			0	.	.	0.000000	0.000000
INDEL	C16_PLUS	false_duplications_correct_copy	PASS	*	QUAL	*	0.0	0.0	0.0		0	0	1237625.000000	683527.000000	0.000000	0	.	.	0.000000	0.000000			0	.	.	0.000000	0.000000			0	.	.	0.000000	0.000000			0	.	.	0.000000	0.000000			0	.	.	0.000000	0.000000
INDEL	C16_PLUS	false_duplications_incorrect_copy	ALL	*	QUAL	*	0.0	0.0	0.0		0	0	972401.000000	9931.000000	0.000000	0	.	.	0.000000	0.000000			0	.	.	0.000000	0.000000			0	.	.	0.000000	0.000000			0	.	.	0.000000	0.000000			0	.	.	0.000000	0.000000
INDEL	C16_PLUS	false_duplications_incorrect_copy	PASS	*	QUAL	*	0.0	0.0	0.0		0	0	972401.000000	9931.000000	0.000000	0	.	.	0.000000	0.000000			0	.	.	0.000000	0.000000			0	.	.	0.000000	0.000000			0	.	.	0.000000	0.000000			0	.	.	0.000000	0.000000
INDEL	C16_PLUS	gaps_slop15kb	ALL	*	QUAL	*	0.0	0.0	0.0		0	0	11496278.000000	0.000000	0.000000	0	.	.	0.000000	0.000000			0	.	.	0.000000	0.000000			0	.	.	0.000000	0.000000			0	.	.	0.000000	0.000000			0	.	.	0.000000	0.000000
INDEL	C16_PLUS	gaps_slop15kb	PASS	*	QUAL	*	0.0	0.0	0.0		0	0	11496278.000000	0.000000	0.000000	0	.	.	0.000000	0.000000			0	.	.	0.000000	0.000000			0	.	.	0.000000	0.000000			0	.	.	0.000000	0.000000			0	.	.	0.000000	0.000000
INDEL	C16_PLUS	gc15_slop50	ALL	*	QUAL	*	0.0	0.0	0.0		0	0	5303101.000000	2740313.000000	0.000000	0	.	.	0.000000	0.000000			0	.	.	0.000000	0.000000			0	.	.	0.000000	0.000000			0	.	.	0.000000	0.000000			0	.	.	0.000000	0.000000
INDEL	C16_PLUS	gc15_slop50	PASS	*	QUAL	*	0.0	0.0	0.0		0	0	5303101.000000	2740313.000000	0.000000	0	.	.	0.000000	0.000000			0	.	.	0.000000	0.000000			0	.	.	0.000000	0.000000			0	.	.	0.000000	0.000000			0	.	.	0.000000	0.000000
INDEL	C16_PLUS	gc15to20_slop50	ALL	*	QUAL	*	0.0	0.0	0.0		0	0	14314006.000000	12031613.000000	0.000000	0	.	.	0.000000	0.000000			0	.	.	0.000000	0.000000			0	.	.	0.000000	0.000000			0	.	.	0.000000	0.000000			0	.	.	0.000000	0.000000
INDEL	C16_PLUS	gc15to20_slop50	PASS	*	QUAL	*	0.0	0.0	0.0		0	0	14314006.000000	12031613.000000	0.000000	0	.	.	0.000000	0.000000			0	.	.	0.000000	0.000000			0	.	.	0.000000	0.000000			0	.	.	0.000000	0.000000			0	.	.	0.000000	0.000000
INDEL	C16_PLUS	gc20to25_slop50	ALL	*	QUAL	*	0.0	0.0	0.0		0	0	117189860.000000	104538830.000000	0.000000	0	.	.	0.000000	0.000000			0	.	.	0.000000	0.000000			0	.	.	0.000000	0.000000			0	.	.	0.000000	0.000000			0	.	.	0.000000	0.000000
INDEL	C16_PLUS	gc20to25_slop50	PASS	*	QUAL	*	0.0	0.0	0.0		0	0	117189860.000000	104538830.000000	0.000000	0	.	.	0.000000	0.000000			0	.	.	0.000000	0.000000			0	.	.	0.000000	0.000000			0	.	.	0.000000	0.000000			0	.	.	0.000000	0.000000
INDEL	C16_PLUS	gc25to30_slop50	ALL	*	QUAL	*	0.0	0.0	0.0		0	0	394144353.000000	352296556.000000	0.000000	0	.	.	0.000000	0.000000			0	.	.	0.000000	0.000000			0	.	.	0.000000	0.000000			0	.	.	0.000000	0.000000			0	.	.	0.000000	0.000000
INDEL	C16_PLUS	gc25to30_slop50	PASS	*	QUAL	*	0.0	0.0	0.0		0	0	394144353.000000	352296556.000000	0.000000	0	.	.	0.000000	0.000000			0	.	.	0.000000	0.000000			0	.	.	0.000000	0.000000			0	.	.	0.000000	0.000000			0	.	.	0.000000	0.000000
INDEL	C16_PLUS	gc30to55_slop50	ALL	*	QUAL	*	1.0	0.0	0.0	0.0	0	0	2011401956.000000	1731730149.000000	0.000000	1	.	.	0.000000	0.000000			1	.	.	0.000000	0.000000			0	.	.	0.000000	0.000000			0	.	.	0.000000	0.000000			0	.	.	0.000000	0.000000
INDEL	C16_PLUS	gc30to55_slop50	PASS	*	QUAL	*	1.0	0.0	0.0	0.0	0	0	2011401956.000000	1731730149.000000	0.000000	1	.	.	0.000000	0.000000			1	.	.	0.000000	0.000000			0	.	.	0.000000	0.000000			0	.	.	0.000000	0.000000			0	.	.	0.000000	0.000000
INDEL	C16_PLUS	gc55to60_slop50	ALL	*	QUAL	*	1.0	0.0	0.0	0.0	0	0	244507530.000000	212996737.000000	0.000000	1	.	.	0.000000	0.000000			1	.	.	0.000000	0.000000			0	.	.	0.000000	0.000000			0	.	.	0.000000	0.000000			0	.	.	0.000000	0.000000
INDEL	C16_PLUS	gc55to60_slop50	PASS	*	QUAL	*	1.0	0.0	0.0	0.0	0	0	244507530.000000	212996737.000000	0.000000	1	.	.	0.000000	0.000000			1	.	.	0.000000	0.000000			0	.	.	0.000000	0.000000			0	.	.	0.000000	0.000000			0	.	.	0.000000	0.000000
INDEL	C16_PLUS	gc60to65_slop50	ALL	*	QUAL	*	0.0	0.0	0.0		0	0	102791705.000000	88091286.000000	0.000000	0	.	.	0.000000	0.000000			0	.	.	0.000000	0.000000			0	.	.	0.000000	0.000000			0	.	.	0.000000	0.000000			0	.	.	0.000000	0.000000
INDEL	C16_PLUS	gc60to65_slop50	PASS	*	QUAL	*	0.0	0.0	0.0		0	0	102791705.000000	88091286.000000	0.000000	0	.	.	0.000000	0.000000			0	.	.	0.000000	0.000000			0	.	.	0.000000	0.000000			0	.	.	0.000000	0.000000			0	.	.	0.000000	0.000000
INDEL	C16_PLUS	gc65to70_slop50	ALL	*	QUAL	*	0.0	0.0	0.0		0	0	34883665.000000	28916578.000000	0.000000	0	.	.	0.000000	0.000000			0	.	.	0.000000	0.000000			0	.	.	0.000000	0.000000			0	.	.	0.000000	0.000000			0	.	.	0.000000	0.000000
INDEL	C16_PLUS	gc65to70_slop50	PASS	*	QUAL	*	0.0	0.0	0.0		0	0	34883665.000000	28916578.000000	0.000000	0	.	.	0.000000	0.000000			0	.	.	0.000000	0.000000			0	.	.	0.000000	0.000000			0	.	.	0.000000	0.000000			0	.	.	0.000000	0.000000
INDEL	C16_PLUS	gc70to75_slop50	ALL	*	QUAL	*	0.0	0.0	0.0		0	0	11790706.000000	9557818.000000	0.000000	0	.	.	0.000000	0.000000			0	.	.	0.000000	0.000000			0	.	.	0.000000	0.000000			0	.	.	0.000000	0.000000			0	.	.	0.000000	0.000000
INDEL	C16_PLUS	gc70to75_slop50	PASS	*	QUAL	*	0.0	0.0	0.0		0	0	11790706.000000	9557818.000000	0.000000	0	.	.	0.000000	0.000000			0	.	.	0.000000	0.000000			0	.	.	0.000000	0.000000			0	.	.	0.000000	0.000000			0	.	.	0.000000	0.000000
INDEL	C16_PLUS	gc75to80_slop50	ALL	*	QUAL	*	0.0	0.0	0.0		0	0	5248298.000000	4263855.000000	0.000000	0	.	.	0.000000	0.000000			0	.	.	0.000000	0.000000			0	.	.	0.000000	0.000000			0	.	.	0.000000	0.000000			0	.	.	0.000000	0.000000
INDEL	C16_PLUS	gc75to80_slop50	PASS	*	QUAL	*	0.0	0.0	0.0		0	0	5248298.000000	4263855.000000	0.000000	0	.	.	0.000000	0.000000			0	.	.	0.000000	0.000000			0	.	.	0.000000	0.000000			0	.	.	0.000000	0.000000			0	.	.	0.000000	0.000000
INDEL	C16_PLUS	gc80to85_slop50	ALL	*	QUAL	*	0.0	0.0	0.0		0	0	2596229.000000	1742287.000000	0.000000	0	.	.	0.000000	0.000000			0	.	.	0.000000	0.000000			0	.	.	0.000000	0.000000			0	.	.	0.000000	0.000000			0	.	.	0.000000	0.000000
INDEL	C16_PLUS	gc80to85_slop50	PASS	*	QUAL	*	0.0	0.0	0.0		0	0	2596229.000000	1742287.000000	0.000000	0	.	.	0.000000	0.000000			0	.	.	0.000000	0.000000			0	.	.	0.000000	0.000000			0	.	.	0.000000	0.000000			0	.	.	0.000000	0.000000
INDEL	C16_PLUS	gc85_slop50	ALL	*	QUAL	*	0.0	0.0	0.0		0	0	544746.000000	401133.000000	0.000000	0	.	.	0.000000	0.000000			0	.	.	0.000000	0.000000			0	.	.	0.000000	0.000000			0	.	.	0.000000	0.000000			0	.	.	0.000000	0.000000
INDEL	C16_PLUS	gc85_slop50	PASS	*	QUAL	*	0.0	0.0	0.0		0	0	544746.000000	401133.000000	0.000000	0	.	.	0.000000	0.000000			0	.	.	0.000000	0.000000			0	.	.	0.000000	0.000000			0	.	.	0.000000	0.000000			0	.	.	0.000000	0.000000
INDEL	C16_PLUS	gclt25orgt65_slop50	ALL	*	QUAL	*	0.0	0.0	0.0		0	0	191795155.000000	164164751.000000	0.000000	0	.	.	0.000000	0.000000			0	.	.	0.000000	0.000000			0	.	.	0.000000	0.000000			0	.	.	0.000000	0.000000			0	.	.	0.000000	0.000000
INDEL	C16_PLUS	gclt25orgt65_slop50	PASS	*	QUAL	*	0.0	0.0	0.0		0	0	191795155.000000	164164751.000000	0.000000	0	.	.	0.000000	0.000000			0	.	.	0.000000	0.000000			0	.	.	0.000000	0.000000			0	.	.	0.000000	0.000000			0	.	.	0.000000	0.000000
INDEL	C16_PLUS	gclt30orgt55_slop50	ALL	*	QUAL	*	1.0	0.0	0.0	0.0	0	0	923478456.000000	810513227.000000	0.000000	1	.	.	0.000000	0.000000			1	.	.	0.000000	0.000000			0	.	.	0.000000	0.000000			0	.	.	0.000000	0.000000			0	.	.	0.000000	0.000000
INDEL	C16_PLUS	gclt30orgt55_slop50	PASS	*	QUAL	*	1.0	0.0	0.0	0.0	0	0	923478456.000000	810513227.000000	0.000000	1	.	.	0.000000	0.000000			1	.	.	0.000000	0.000000			0	.	.	0.000000	0.000000			0	.	.	0.000000	0.000000			0	.	.	0.000000	0.000000
INDEL	C16_PLUS	gnomAD_InbreedingCoeff_slop1bp_merge1000bp	ALL	*	QUAL	*	0.0	0.0	0.0		0	0	13528469.000000	2276581.000000	0.000000	0	.	.	0.000000	0.000000			0	.	.	0.000000	0.000000			0	.	.	0.000000	0.000000			0	.	.	0.000000	0.000000			0	.	.	0.000000	0.000000
INDEL	C16_PLUS	gnomAD_InbreedingCoeff_slop1bp_merge1000bp	PASS	*	QUAL	*	0.0	0.0	0.0		0	0	13528469.000000	2276581.000000	0.000000	0	.	.	0.000000	0.000000			0	.	.	0.000000	0.000000			0	.	.	0.000000	0.000000			0	.	.	0.000000	0.000000			0	.	.	0.000000	0.000000
INDEL	C16_PLUS	lowmappabilityall	ALL	*	QUAL	*	0.0	0.0	0.0		0	0	248877152.000000	105002548.000000	0.000000	0	.	.	0.000000	0.000000			0	.	.	0.000000	0.000000			0	.	.	0.000000	0.000000			0	.	.	0.000000	0.000000			0	.	.	0.000000	0.000000
INDEL	C16_PLUS	lowmappabilityall	PASS	*	QUAL	*	0.0	0.0	0.0		0	0	248877152.000000	105002548.000000	0.000000	0	.	.	0.000000	0.000000			0	.	.	0.000000	0.000000			0	.	.	0.000000	0.000000			0	.	.	0.000000	0.000000			0	.	.	0.000000	0.000000
INDEL	C16_PLUS	nonunique_l100_m2_e1	ALL	*	QUAL	*	0.0	0.0	0.0		0	0	248847175.000000	105002548.000000	0.000000	0	.	.	0.000000	0.000000			0	.	.	0.000000	0.000000			0	.	.	0.000000	0.000000			0	.	.	0.000000	0.000000			0	.	.	0.000000	0.000000
INDEL	C16_PLUS	nonunique_l100_m2_e1	PASS	*	QUAL	*	0.0	0.0	0.0		0	0	248847175.000000	105002548.000000	0.000000	0	.	.	0.000000	0.000000			0	.	.	0.000000	0.000000			0	.	.	0.000000	0.000000			0	.	.	0.000000	0.000000			0	.	.	0.000000	0.000000
INDEL	C16_PLUS	nonunique_l250_m0_e0	ALL	*	QUAL	*	0.0	0.0	0.0		0	0	89246199.000000	13080805.000000	0.000000	0	.	.	0.000000	0.000000			0	.	.	0.000000	0.000000			0	.	.	0.000000	0.000000			0	.	.	0.000000	0.000000			0	.	.	0.000000	0.000000
INDEL	C16_PLUS	nonunique_l250_m0_e0	PASS	*	QUAL	*	0.0	0.0	0.0		0	0	89246199.000000	13080805.000000	0.000000	0	.	.	0.000000	0.000000			0	.	.	0.000000	0.000000			0	.	.	0.000000	0.000000			0	.	.	0.000000	0.000000			0	.	.	0.000000	0.000000
INDEL	C16_PLUS	notinAllHomopolymers_ge7bp_imperfectge11bp_slop5	ALL	*	QUAL	*	1.0	0.0	0.0	0.0	0	0	2850902975.000000	2479394549.000000	0.000000	1	.	.	0.000000	0.000000			1	.	.	0.000000	0.000000			0	.	.	0.000000	0.000000			0	.	.	0.000000	0.000000			0	.	.	0.000000	0.000000
INDEL	C16_PLUS	notinAllHomopolymers_ge7bp_imperfectge11bp_slop5	PASS	*	QUAL	*	1.0	0.0	0.0	0.0	0	0	2850902975.000000	2479394549.000000	0.000000	1	.	.	0.000000	0.000000			1	.	.	0.000000	0.000000			0	.	.	0.000000	0.000000			0	.	.	0.000000	0.000000			0	.	.	0.000000	0.000000
INDEL	C16_PLUS	notinAllTandemRepeatsandHomopolymers_slop5	ALL	*	QUAL	*	0.0	0.0	0.0		0	0	2682532985.000000	2419289583.000000	0.000000	0	.	.	0.000000	0.000000			0	.	.	0.000000	0.000000			0	.	.	0.000000	0.000000			0	.	.	0.000000	0.000000			0	.	.	0.000000	0.000000
INDEL	C16_PLUS	notinAllTandemRepeatsandHomopolymers_slop5	PASS	*	QUAL	*	0.0	0.0	0.0		0	0	2682532985.000000	2419289583.000000	0.000000	0	.	.	0.000000	0.000000			0	.	.	0.000000	0.000000			0	.	.	0.000000	0.000000			0	.	.	0.000000	0.000000			0	.	.	0.000000	0.000000
INDEL	C16_PLUS	notinallTandemRepeats	ALL	*	QUAL	*	0.0	0.0	0.0		0	0	2766510422.000000	2482138410.000000	0.000000	0	.	.	0.000000	0.000000			0	.	.	0.000000	0.000000			0	.	.	0.000000	0.000000			0	.	.	0.000000	0.000000			0	.	.	0.000000	0.000000
INDEL	C16_PLUS	notinallTandemRepeats	PASS	*	QUAL	*	0.0	0.0	0.0		0	0	2766510422.000000	2482138410.000000	0.000000	0	.	.	0.000000	0.000000			0	.	.	0.000000	0.000000			0	.	.	0.000000	0.000000			0	.	.	0.000000	0.000000			0	.	.	0.000000	0.000000
INDEL	C16_PLUS	notinalldifficultregions	ALL	*	QUAL	*	0.0	0.0	0.0		0	0	2310050737.000000	2138648950.000000	0.000000	0	.	.	0.000000	0.000000			0	.	.	0.000000	0.000000			0	.	.	0.000000	0.000000			0	.	.	0.000000	0.000000			0	.	.	0.000000	0.000000
INDEL	C16_PLUS	notinalldifficultregions	PASS	*	QUAL	*	0.0	0.0	0.0		0	0	2310050737.000000	2138648950.000000	0.000000	0	.	.	0.000000	0.000000			0	.	.	0.000000	0.000000			0	.	.	0.000000	0.000000			0	.	.	0.000000	0.000000			0	.	.	0.000000	0.000000
INDEL	C16_PLUS	notinalllowmapandsegdupregions	ALL	*	QUAL	*	1.0	0.0	0.0	0.0	0	0	2629174601.000000	2396976600.000000	0.000000	1	.	.	0.000000	0.000000			1	.	.	0.000000	0.000000			0	.	.	0.000000	0.000000			0	.	.	0.000000	0.000000			0	.	.	0.000000	0.000000
INDEL	C16_PLUS	notinalllowmapandsegdupregions	PASS	*	QUAL	*	1.0	0.0	0.0	0.0	0	0	2629174601.000000	2396976600.000000	0.000000	1	.	.	0.000000	0.000000			1	.	.	0.000000	0.000000			0	.	.	0.000000	0.000000			0	.	.	0.000000	0.000000			0	.	.	0.000000	0.000000
INDEL	C16_PLUS	notinlowmappabilityall	ALL	*	QUAL	*	1.0	0.0	0.0	0.0	0	0	2686003260.000000	2437240828.000000	0.000000	1	.	.	0.000000	0.000000			1	.	.	0.000000	0.000000			0	.	.	0.000000	0.000000			0	.	.	0.000000	0.000000			0	.	.	0.000000	0.000000
INDEL	C16_PLUS	notinlowmappabilityall	PASS	*	QUAL	*	1.0	0.0	0.0	0.0	0	0	2686003260.000000	2437240828.000000	0.000000	1	.	.	0.000000	0.000000			1	.	.	0.000000	0.000000			0	.	.	0.000000	0.000000			0	.	.	0.000000	0.000000			0	.	.	0.000000	0.000000
INDEL	C16_PLUS	notinrefseq_cds	ALL	*	QUAL	*	1.0	0.0	0.0	0.0	0	0	2900663794.000000	2510697467.000000	0.000000	1	.	.	0.000000	0.000000			1	.	.	0.000000	0.000000			0	.	.	0.000000	0.000000			0	.	.	0.000000	0.000000			0	.	.	0.000000	0.000000
INDEL	C16_PLUS	notinrefseq_cds	PASS	*	QUAL	*	1.0	0.0	0.0	0.0	0	0	2900663794.000000	2510697467.000000	0.000000	1	.	.	0.000000	0.000000			1	.	.	0.000000	0.000000			0	.	.	0.000000	0.000000			0	.	.	0.000000	0.000000			0	.	.	0.000000	0.000000
INDEL	C16_PLUS	notinsatellites_slop5	ALL	*	QUAL	*	1.0	0.0	0.0	0.0	0	0	2859227003.000000	2539540074.000000	0.000000	1	.	.	0.000000	0.000000			1	.	.	0.000000	0.000000			0	.	.	0.000000	0.000000			0	.	.	0.000000	0.000000			0	.	.	0.000000	0.000000
INDEL	C16_PLUS	notinsatellites_slop5	PASS	*	QUAL	*	1.0	0.0	0.0	0.0	0	0	2859227003.000000	2539540074.000000	0.000000	1	.	.	0.000000	0.000000			1	.	.	0.000000	0.000000			0	.	.	0.000000	0.000000			0	.	.	0.000000	0.000000			0	.	.	0.000000	0.000000
INDEL	C16_PLUS	notinsegdups	ALL	*	QUAL	*	1.0	0.0	0.0	0.0	0	0	2768020068.000000	2458255947.000000	0.000000	1	.	.	0.000000	0.000000			1	.	.	0.000000	0.000000			0	.	.	0.000000	0.000000			0	.	.	0.000000	0.000000			0	.	.	0.000000	0.000000
INDEL	C16_PLUS	notinsegdups	PASS	*	QUAL	*	1.0	0.0	0.0	0.0	0	0	2768020068.000000	2458255947.000000	0.000000	1	.	.	0.000000	0.000000			1	.	.	0.000000	0.000000			0	.	.	0.000000	0.000000			0	.	.	0.000000	0.000000			0	.	.	0.000000	0.000000
INDEL	C16_PLUS	notinsegdups_gt10kb	ALL	*	QUAL	*	1.0	0.0	0.0	0.0	0	0	2783039507.000000	2469464763.000000	0.000000	1	.	.	0.000000	0.000000			1	.	.	0.000000	0.000000			0	.	.	0.000000	0.000000			0	.	.	0.000000	0.000000			0	.	.	0.000000	0.000000
INDEL	C16_PLUS	notinsegdups_gt10kb	PASS	*	QUAL	*	1.0	0.0	0.0	0.0	0	0	2783039507.000000	2469464763.000000	0.000000	1	.	.	0.000000	0.000000			1	.	.	0.000000	0.000000			0	.	.	0.000000	0.000000			0	.	.	0.000000	0.000000			0	.	.	0.000000	0.000000
INDEL	C16_PLUS	population_CNV_FP_regions	ALL	*	QUAL	*	0.0	0.0	0.0		0	0	11067115.000000	2293995.000000	0.000000	0	.	.	0.000000	0.000000			0	.	.	0.000000	0.000000			0	.	.	0.000000	0.000000			0	.	.	0.000000	0.000000			0	.	.	0.000000	0.000000
INDEL	C16_PLUS	population_CNV_FP_regions	PASS	*	QUAL	*	0.0	0.0	0.0		0	0	11067115.000000	2293995.000000	0.000000	0	.	.	0.000000	0.000000			0	.	.	0.000000	0.000000			0	.	.	0.000000	0.000000			0	.	.	0.000000	0.000000			0	.	.	0.000000	0.000000
INDEL	C16_PLUS	refseq_cds	ALL	*	QUAL	*	0.0	0.0	0.0		0	0	34216554.000000	31545851.000000	0.000000	0	.	.	0.000000	0.000000			0	.	.	0.000000	0.000000			0	.	.	0.000000	0.000000			0	.	.	0.000000	0.000000			0	.	.	0.000000	0.000000
INDEL	C16_PLUS	refseq_cds	PASS	*	QUAL	*	0.0	0.0	0.0		0	0	34216554.000000	31545851.000000	0.000000	0	.	.	0.000000	0.000000			0	.	.	0.000000	0.000000			0	.	.	0.000000	0.000000			0	.	.	0.000000	0.000000			0	.	.	0.000000	0.000000
INDEL	C16_PLUS	satellites_slop5	ALL	*	QUAL	*	0.0	0.0	0.0		0	0	75653409.000000	2703302.000000	0.000000	0	.	.	0.000000	0.000000			0	.	.	0.000000	0.000000			0	.	.	0.000000	0.000000			0	.	.	0.000000	0.000000			0	.	.	0.000000	0.000000
INDEL	C16_PLUS	satellites_slop5	PASS	*	QUAL	*	0.0	0.0	0.0		0	0	75653409.000000	2703302.000000	0.000000	0	.	.	0.000000	0.000000			0	.	.	0.000000	0.000000			0	.	.	0.000000	0.000000			0	.	.	0.000000	0.000000			0	.	.	0.000000	0.000000
INDEL	C16_PLUS	segdups	ALL	*	QUAL	*	0.0	0.0	0.0		0	0	166860344.000000	83987429.000000	0.000000	0	.	.	0.000000	0.000000			0	.	.	0.000000	0.000000			0	.	.	0.000000	0.000000			0	.	.	0.000000	0.000000			0	.	.	0.000000	0.000000
INDEL	C16_PLUS	segdups	PASS	*	QUAL	*	0.0	0.0	0.0		0	0	166860344.000000	83987429.000000	0.000000	0	.	.	0.000000	0.000000			0	.	.	0.000000	0.000000			0	.	.	0.000000	0.000000			0	.	.	0.000000	0.000000			0	.	.	0.000000	0.000000
INDEL	C16_PLUS	segdups_gt10kb	ALL	*	QUAL	*	0.0	0.0	0.0		0	0	151840905.000000	72778613.000000	0.000000	0	.	.	0.000000	0.000000			0	.	.	0.000000	0.000000			0	.	.	0.000000	0.000000			0	.	.	0.000000	0.000000			0	.	.	0.000000	0.000000
INDEL	C16_PLUS	segdups_gt10kb	PASS	*	QUAL	*	0.0	0.0	0.0		0	0	151840905.000000	72778613.000000	0.000000	0	.	.	0.000000	0.000000			0	.	.	0.000000	0.000000			0	.	.	0.000000	0.000000			0	.	.	0.000000	0.000000			0	.	.	0.000000	0.000000
INDEL	C1_5	*	ALL	*	QUAL	*	1.0	0.0	0.0	0.0	0	0	2809068885	2546949881.000000	0.000000	1	.	.	0.000000	0.000000			1	.	.	0.000000	0.000000			0	.	.	0.000000	0.000000			0	.	.	0.000000	0.000000			0	.	.	0.000000	0.000000
INDEL	C1_5	*	PASS	*	QUAL	*	1.0	0.0	0.0	0.0	0	0	2809068885	2546949881.000000	0.000000	1	.	.	0.000000	0.000000			1	.	.	0.000000	0.000000			0	.	.	0.000000	0.000000			0	.	.	0.000000	0.000000			0	.	.	0.000000	0.000000
INDEL	C1_5	AllAutosomes	ALL	*	QUAL	*	1.0	0.0	0.0	0.0	0	0	2756349822.000000	2542243376.000000	0.000000	1	.	.	0.000000	0.000000			1	.	.	0.000000	0.000000			0	.	.	0.000000	0.000000			0	.	.	0.000000	0.000000			0	.	.	0.000000	0.000000
INDEL	C1_5	AllAutosomes	PASS	*	QUAL	*	1.0	0.0	0.0	0.0	0	0	2756349822.000000	2542243376.000000	0.000000	1	.	.	0.000000	0.000000			1	.	.	0.000000	0.000000			0	.	.	0.000000	0.000000			0	.	.	0.000000	0.000000			0	.	.	0.000000	0.000000
INDEL	C1_5	AllHomopolymers_ge7bp_imperfectge11bp_slop5	ALL	*	QUAL	*	1.0	0.0	0.0	0.0	0	0	83977437.000000	62848827.000000	0.000000	1	.	.	0.000000	0.000000			1	.	.	0.000000	0.000000			0	.	.	0.000000	0.000000			0	.	.	0.000000	0.000000			0	.	.	0.000000	0.000000
INDEL	C1_5	AllHomopolymers_ge7bp_imperfectge11bp_slop5	PASS	*	QUAL	*	1.0	0.0	0.0	0.0	0	0	83977437.000000	62848827.000000	0.000000	1	.	.	0.000000	0.000000			1	.	.	0.000000	0.000000			0	.	.	0.000000	0.000000			0	.	.	0.000000	0.000000			0	.	.	0.000000	0.000000
INDEL	C1_5	AllTandemRepeats	ALL	*	QUAL	*	0.0	0.0	0.0		0	0	168369990.000000	60104966.000000	0.000000	0	.	.	0.000000	0.000000			0	.	.	0.000000	0.000000			0	.	.	0.000000	0.000000			0	.	.	0.000000	0.000000			0	.	.	0.000000	0.000000
INDEL	C1_5	AllTandemRepeats	PASS	*	QUAL	*	0.0	0.0	0.0		0	0	168369990.000000	60104966.000000	0.000000	0	.	.	0.000000	0.000000			0	.	.	0.000000	0.000000			0	.	.	0.000000	0.000000			0	.	.	0.000000	0.000000			0	.	.	0.000000	0.000000
INDEL	C1_5	AllTandemRepeats_201to10000bp_slop5	ALL	*	QUAL	*	0.0	0.0	0.0		0	0	40176355.000000	14932592.000000	0.000000	0	.	.	0.000000	0.000000			0	.	.	0.000000	0.000000			0	.	.	0.000000	0.000000			0	.	.	0.000000	0.000000			0	.	.	0.000000	0.000000
INDEL	C1_5	AllTandemRepeats_201to10000bp_slop5	PASS	*	QUAL	*	0.0	0.0	0.0		0	0	40176355.000000	14932592.000000	0.000000	0	.	.	0.000000	0.000000			0	.	.	0.000000	0.000000			0	.	.	0.000000	0.000000			0	.	.	0.000000	0.000000			0	.	.	0.000000	0.000000
INDEL	C1_5	AllTandemRepeats_51to200bp_slop5	ALL	*	QUAL	*	0.0	0.0	0.0		0	0	25887961.000000	19587746.000000	0.000000	0	.	.	0.000000	0.000000			0	.	.	0.000000	0.000000			0	.	.	0.000000	0.000000			0	.	.	0.000000	0.000000			0	.	.	0.000000	0.000000
INDEL	C1_5	AllTandemRepeats_51to200bp_slop5	PASS	*	QUAL	*	0.0	0.0	0.0		0	0	25887961.000000	19587746.000000	0.000000	0	.	.	0.000000	0.000000			0	.	.	0.000000	0.000000			0	.	.	0.000000	0.000000			0	.	.	0.000000	0.000000			0	.	.	0.000000	0.000000
INDEL	C1_5	AllTandemRepeats_ge10001bp_slop5	ALL	*	QUAL	*	0.0	0.0	0.0		0	0	73296207.000000	613095.000000	0.000000	0	.	.	0.000000	0.000000			0	.	.	0.000000	0.000000			0	.	.	0.000000	0.000000			0	.	.	0.000000	0.000000			0	.	.	0.000000	0.000000
INDEL	C1_5	AllTandemRepeats_ge10001bp_slop5	PASS	*	QUAL	*	0.0	0.0	0.0		0	0	73296207.000000	613095.000000	0.000000	0	.	.	0.000000	0.000000			0	.	.	0.000000	0.000000			0	.	.	0.000000	0.000000			0	.	.	0.000000	0.000000			0	.	.	0.000000	0.000000
INDEL	C1_5	AllTandemRepeats_ge101bp_slop5	ALL	*	QUAL	*	0.0	0.0	0.0		0	0	123639327.000000	22632619.000000	0.000000	0	.	.	0.000000	0.000000			0	.	.	0.000000	0.000000			0	.	.	0.000000	0.000000			0	.	.	0.000000	0.000000			0	.	.	0.000000	0.000000
INDEL	C1_5	AllTandemRepeats_ge101bp_slop5	PASS	*	QUAL	*	0.0	0.0	0.0		0	0	123639327.000000	22632619.000000	0.000000	0	.	.	0.000000	0.000000			0	.	.	0.000000	0.000000			0	.	.	0.000000	0.000000			0	.	.	0.000000	0.000000			0	.	.	0.000000	0.000000
INDEL	C1_5	AllTandemRepeats_le50bp_slop5	ALL	*	QUAL	*	0.0	0.0	0.0		0	0	29009467.000000	24971533.000000	0.000000	0	.	.	0.000000	0.000000			0	.	.	0.000000	0.000000			0	.	.	0.000000	0.000000			0	.	.	0.000000	0.000000			0	.	.	0.000000	0.000000
INDEL	C1_5	AllTandemRepeats_le50bp_slop5	PASS	*	QUAL	*	0.0	0.0	0.0		0	0	29009467.000000	24971533.000000	0.000000	0	.	.	0.000000	0.000000			0	.	.	0.000000	0.000000			0	.	.	0.000000	0.000000			0	.	.	0.000000	0.000000			0	.	.	0.000000	0.000000
INDEL	C1_5	AllTandemRepeatsandHomopolymers_slop5	ALL	*	QUAL	*	1.0	0.0	0.0	0.0	0	0	252347427.000000	122953793.000000	0.000000	1	.	.	0.000000	0.000000			1	.	.	0.000000	0.000000			0	.	.	0.000000	0.000000			0	.	.	0.000000	0.000000			0	.	.	0.000000	0.000000
INDEL	C1_5	AllTandemRepeatsandHomopolymers_slop5	PASS	*	QUAL	*	1.0	0.0	0.0	0.0	0	0	252347427.000000	122953793.000000	0.000000	1	.	.	0.000000	0.000000			1	.	.	0.000000	0.000000			0	.	.	0.000000	0.000000			0	.	.	0.000000	0.000000			0	.	.	0.000000	0.000000
INDEL	C1_5	BadPromoters	ALL	*	QUAL	*	0.0	0.0	0.0		0	0	197273.000000	149833.000000	0.000000	0	.	.	0.000000	0.000000			0	.	.	0.000000	0.000000			0	.	.	0.000000	0.000000			0	.	.	0.000000	0.000000			0	.	.	0.000000	0.000000
INDEL	C1_5	BadPromoters	PASS	*	QUAL	*	0.0	0.0	0.0		0	0	197273.000000	149833.000000	0.000000	0	.	.	0.000000	0.000000			0	.	.	0.000000	0.000000			0	.	.	0.000000	0.000000			0	.	.	0.000000	0.000000			0	.	.	0.000000	0.000000
INDEL	C1_5	CMRGv1.00_duplicationinKMT2C	ALL	*	QUAL	*	0.0	0.0	0.0		0	0	17000.000000	872.000000	0.000000	0	.	.	0.000000	0.000000			0	.	.	0.000000	0.000000			0	.	.	0.000000	0.000000			0	.	.	0.000000	0.000000			0	.	.	0.000000	0.000000
INDEL	C1_5	CMRGv1.00_duplicationinKMT2C	PASS	*	QUAL	*	0.0	0.0	0.0		0	0	17000.000000	872.000000	0.000000	0	.	.	0.000000	0.000000			0	.	.	0.000000	0.000000			0	.	.	0.000000	0.000000			0	.	.	0.000000	0.000000			0	.	.	0.000000	0.000000
INDEL	C1_5	CMRGv1.00_falselyduplicatedgenes	ALL	*	QUAL	*	0.0	0.0	0.0		0	0	93071.000000	65663.000000	0.000000	0	.	.	0.000000	0.000000			0	.	.	0.000000	0.000000			0	.	.	0.000000	0.000000			0	.	.	0.000000	0.000000			0	.	.	0.000000	0.000000
INDEL	C1_5	CMRGv1.00_falselyduplicatedgenes	PASS	*	QUAL	*	0.0	0.0	0.0		0	0	93071.000000	65663.000000	0.000000	0	.	.	0.000000	0.000000			0	.	.	0.000000	0.000000			0	.	.	0.000000	0.000000			0	.	.	0.000000	0.000000			0	.	.	0.000000	0.000000
INDEL	C1_5	HG001_v4.2.1_CNV_CCSandONT_elliptical_outlier	ALL	*	QUAL	*	0.0	0.0	0.0		0	0	25553295.000000	9629151.000000	0.000000	0	.	.	0.000000	0.000000			0	.	.	0.000000	0.000000			0	.	.	0.000000	0.000000			0	.	.	0.000000	0.000000			0	.	.	0.000000	0.000000
INDEL	C1_5	HG001_v4.2.1_CNV_CCSandONT_elliptical_outlier	PASS	*	QUAL	*	0.0	0.0	0.0		0	0	25553295.000000	9629151.000000	0.000000	0	.	.	0.000000	0.000000			0	.	.	0.000000	0.000000			0	.	.	0.000000	0.000000			0	.	.	0.000000	0.000000			0	.	.	0.000000	0.000000
INDEL	C1_5	HG001_v4.2.1_CNV_mrcanavarIllumina_CCShighcov_ONThighcov_intersection	ALL	*	QUAL	*	0.0	0.0	0.0		0	0	8956539.000000	1207973.000000	0.000000	0	.	.	0.000000	0.000000			0	.	.	0.000000	0.000000			0	.	.	0.000000	0.000000			0	.	.	0.000000	0.000000			0	.	.	0.000000	0.000000
INDEL	C1_5	HG001_v4.2.1_CNV_mrcanavarIllumina_CCShighcov_ONThighcov_intersection	PASS	*	QUAL	*	0.0	0.0	0.0		0	0	8956539.000000	1207973.000000	0.000000	0	.	.	0.000000	0.000000			0	.	.	0.000000	0.000000			0	.	.	0.000000	0.000000			0	.	.	0.000000	0.000000			0	.	.	0.000000	0.000000
INDEL	C1_5	HG001_v4.2.1_CNVsandSVs	ALL	*	QUAL	*	1.0	0.0	0.0	0.0	0	0	122746566.000000	33920752.000000	0.000000	1	.	.	0.000000	0.000000			1	.	.	0.000000	0.000000			0	.	.	0.000000	0.000000			0	.	.	0.000000	0.000000			0	.	.	0.000000	0.000000
INDEL	C1_5	HG001_v4.2.1_CNVsandSVs	PASS	*	QUAL	*	1.0	0.0	0.0	0.0	0	0	122746566.000000	33920752.000000	0.000000	1	.	.	0.000000	0.000000			1	.	.	0.000000	0.000000			0	.	.	0.000000	0.000000			0	.	.	0.000000	0.000000			0	.	.	0.000000	0.000000
INDEL	C1_5	HG001_v4.2.1_SV_pbsv_hifiasm_dipcall_svanalyzer_slop25percent	ALL	*	QUAL	*	1.0	0.0	0.0	0.0	0	0	103949908.000000	23166240.000000	0.000000	1	.	.	0.000000	0.000000			1	.	.	0.000000	0.000000			0	.	.	0.000000	0.000000			0	.	.	0.000000	0.000000			0	.	.	0.000000	0.000000
INDEL	C1_5	HG001_v4.2.1_SV_pbsv_hifiasm_dipcall_svanalyzer_slop25percent	PASS	*	QUAL	*	1.0	0.0	0.0	0.0	0	0	103949908.000000	23166240.000000	0.000000	1	.	.	0.000000	0.000000			1	.	.	0.000000	0.000000			0	.	.	0.000000	0.000000			0	.	.	0.000000	0.000000			0	.	.	0.000000	0.000000
INDEL	C1_5	HG001_v4.2.1_comphetindel10bp_slop50	ALL	*	QUAL	*	0.0	0.0	0.0		0	0	4999831.000000	3646401.000000	0.000000	0	.	.	0.000000	0.000000			0	.	.	0.000000	0.000000			0	.	.	0.000000	0.000000			0	.	.	0.000000	0.000000			0	.	.	0.000000	0.000000
INDEL	C1_5	HG001_v4.2.1_comphetindel10bp_slop50	PASS	*	QUAL	*	0.0	0.0	0.0		0	0	4999831.000000	3646401.000000	0.000000	0	.	.	0.000000	0.000000			0	.	.	0.000000	0.000000			0	.	.	0.000000	0.000000			0	.	.	0.000000	0.000000			0	.	.	0.000000	0.000000
INDEL	C1_5	HG001_v4.2.1_comphetsnp10bp_slop50	ALL	*	QUAL	*	0.0	0.0	0.0		0	0	2598497.000000	2459719.000000	0.000000	0	.	.	0.000000	0.000000			0	.	.	0.000000	0.000000			0	.	.	0.000000	0.000000			0	.	.	0.000000	0.000000			0	.	.	0.000000	0.000000
INDEL	C1_5	HG001_v4.2.1_comphetsnp10bp_slop50	PASS	*	QUAL	*	0.0	0.0	0.0		0	0	2598497.000000	2459719.000000	0.000000	0	.	.	0.000000	0.000000			0	.	.	0.000000	0.000000			0	.	.	0.000000	0.000000			0	.	.	0.000000	0.000000			0	.	.	0.000000	0.000000
INDEL	C1_5	HG001_v4.2.1_complexandSVs	ALL	*	QUAL	*	1.0	0.0	0.0	0.0	0	0	142879407.000000	51428130.000000	0.000000	1	.	.	0.000000	0.000000			1	.	.	0.000000	0.000000			0	.	.	0.000000	0.000000			0	.	.	0.000000	0.000000			0	.	.	0.000000	0.000000
INDEL	C1_5	HG001_v4.2.1_complexandSVs	PASS	*	QUAL	*	1.0	0.0	0.0	0.0	0	0	142879407.000000	51428130.000000	0.000000	1	.	.	0.000000	0.000000			1	.	.	0.000000	0.000000			0	.	.	0.000000	0.000000			0	.	.	0.000000	0.000000			0	.	.	0.000000	0.000000
INDEL	C1_5	HG001_v4.2.1_complexandSVs_alldifficultregions	ALL	*	QUAL	*	1.0	0.0	0.0	0.0	0	0	680758836.000000	448892152.000000	0.000000	1	.	.	0.000000	0.000000			1	.	.	0.000000	0.000000			0	.	.	0.000000	0.000000			0	.	.	0.000000	0.000000			0	.	.	0.000000	0.000000
INDEL	C1_5	HG001_v4.2.1_complexandSVs_alldifficultregions	PASS	*	QUAL	*	1.0	0.0	0.0	0.0	0	0	680758836.000000	448892152.000000	0.000000	1	.	.	0.000000	0.000000			1	.	.	0.000000	0.000000			0	.	.	0.000000	0.000000			0	.	.	0.000000	0.000000			0	.	.	0.000000	0.000000
INDEL	C1_5	HG001_v4.2.1_complexindel10bp_slop50	ALL	*	QUAL	*	1.0	0.0	0.0	0.0	0	0	2165851.000000	1667603.000000	0.000000	1	.	.	0.000000	0.000000			1	.	.	0.000000	0.000000			0	.	.	0.000000	0.000000			0	.	.	0.000000	0.000000			0	.	.	0.000000	0.000000
INDEL	C1_5	HG001_v4.2.1_complexindel10bp_slop50	PASS	*	QUAL	*	1.0	0.0	0.0	0.0	0	0	2165851.000000	1667603.000000	0.000000	1	.	.	0.000000	0.000000			1	.	.	0.000000	0.000000			0	.	.	0.000000	0.000000			0	.	.	0.000000	0.000000			0	.	.	0.000000	0.000000
INDEL	C1_5	HG001_v4.2.1_inversions_slop25percent	ALL	*	QUAL	*	0.0	0.0	0.0		0	0	4271107.000000	1477838.000000	0.000000	0	.	.	0.000000	0.000000			0	.	.	0.000000	0.000000			0	.	.	0.000000	0.000000			0	.	.	0.000000	0.000000			0	.	.	0.000000	0.000000
INDEL	C1_5	HG001_v4.2.1_inversions_slop25percent	PASS	*	QUAL	*	0.0	0.0	0.0		0	0	4271107.000000	1477838.000000	0.000000	0	.	.	0.000000	0.000000			0	.	.	0.000000	0.000000			0	.	.	0.000000	0.000000			0	.	.	0.000000	0.000000			0	.	.	0.000000	0.000000
INDEL	C1_5	HG001_v4.2.1_notin_complexandSVs_alldifficultregions	ALL	*	QUAL	*	0.0	0.0	0.0		0	0	2254121575.000000	2093351224.000000	0.000000	0	.	.	0.000000	0.000000			0	.	.	0.000000	0.000000			0	.	.	0.000000	0.000000			0	.	.	0.000000	0.000000			0	.	.	0.000000	0.000000
INDEL	C1_5	HG001_v4.2.1_notin_complexandSVs_alldifficultregions	PASS	*	QUAL	*	0.0	0.0	0.0		0	0	2254121575.000000	2093351224.000000	0.000000	0	.	.	0.000000	0.000000			0	.	.	0.000000	0.000000			0	.	.	0.000000	0.000000			0	.	.	0.000000	0.000000			0	.	.	0.000000	0.000000
INDEL	C1_5	HG001_v4.2.1_othercomplexwithin10bp_slop50	ALL	*	QUAL	*	0.0	0.0	0.0		0	0	1498222.000000	1298555.000000	0.000000	0	.	.	0.000000	0.000000			0	.	.	0.000000	0.000000			0	.	.	0.000000	0.000000			0	.	.	0.000000	0.000000			0	.	.	0.000000	0.000000
INDEL	C1_5	HG001_v4.2.1_othercomplexwithin10bp_slop50	PASS	*	QUAL	*	0.0	0.0	0.0		0	0	1498222.000000	1298555.000000	0.000000	0	.	.	0.000000	0.000000			0	.	.	0.000000	0.000000			0	.	.	0.000000	0.000000			0	.	.	0.000000	0.000000			0	.	.	0.000000	0.000000
INDEL	C1_5	HG001_v4.2.1_snpswithin10bp_slop50	ALL	*	QUAL	*	0.0	0.0	0.0		0	0	9260320.000000	8712964.000000	0.000000	0	.	.	0.000000	0.000000			0	.	.	0.000000	0.000000			0	.	.	0.000000	0.000000			0	.	.	0.000000	0.000000			0	.	.	0.000000	0.000000
INDEL	C1_5	HG001_v4.2.1_snpswithin10bp_slop50	PASS	*	QUAL	*	0.0	0.0	0.0		0	0	9260320.000000	8712964.000000	0.000000	0	.	.	0.000000	0.000000			0	.	.	0.000000	0.000000			0	.	.	0.000000	0.000000			0	.	.	0.000000	0.000000			0	.	.	0.000000	0.000000
INDEL	C1_5	HG002_hifiasmv0.11_ComplexVar_in_TRgt100	ALL	*	QUAL	*	0.0	0.0	0.0		0	0	33207990.000000	3738847.000000	0.000000	0	.	.	0.000000	0.000000			0	.	.	0.000000	0.000000			0	.	.	0.000000	0.000000			0	.	.	0.000000	0.000000			0	.	.	0.000000	0.000000
INDEL	C1_5	HG002_hifiasmv0.11_ComplexVar_in_TRgt100	PASS	*	QUAL	*	0.0	0.0	0.0		0	0	33207990.000000	3738847.000000	0.000000	0	.	.	0.000000	0.000000			0	.	.	0.000000	0.000000			0	.	.	0.000000	0.000000			0	.	.	0.000000	0.000000			0	.	.	0.000000	0.000000
INDEL	C1_5	HG002_v4.2.1_CNV_CCSandONT_elliptical_outlier	ALL	*	QUAL	*	0.0	0.0	0.0		0	0	39152503.000000	3341.000000	0.000000	0	.	.	0.000000	0.000000			0	.	.	0.000000	0.000000			0	.	.	0.000000	0.000000			0	.	.	0.000000	0.000000			0	.	.	0.000000	0.000000
INDEL	C1_5	HG002_v4.2.1_CNV_CCSandONT_elliptical_outlier	PASS	*	QUAL	*	0.0	0.0	0.0		0	0	39152503.000000	3341.000000	0.000000	0	.	.	0.000000	0.000000			0	.	.	0.000000	0.000000			0	.	.	0.000000	0.000000			0	.	.	0.000000	0.000000			0	.	.	0.000000	0.000000
INDEL	C1_5	HG002_v4.2.1_CNV_gt2assemblycontigs_ONTCanu_ONTFlye_CCSCanu	ALL	*	QUAL	*	0.0	0.0	0.0		0	0	12794035.000000	0.000000	0.000000	0	.	.	0.000000	0.000000			0	.	.	0.000000	0.000000			0	.	.	0.000000	0.000000			0	.	.	0.000000	0.000000			0	.	.	0.000000	0.000000
INDEL	C1_5	HG002_v4.2.1_CNV_gt2assemblycontigs_ONTCanu_ONTFlye_CCSCanu	PASS	*	QUAL	*	0.0	0.0	0.0		0	0	12794035.000000	0.000000	0.000000	0	.	.	0.000000	0.000000			0	.	.	0.000000	0.000000			0	.	.	0.000000	0.000000			0	.	.	0.000000	0.000000			0	.	.	0.000000	0.000000
INDEL	C1_5	HG002_v4.2.1_CNV_mrcanavarIllumina_CCShighcov_ONThighcov_intersection	ALL	*	QUAL	*	0.0	0.0	0.0		0	0	13732774.000000	1000.000000	0.000000	0	.	.	0.000000	0.000000			0	.	.	0.000000	0.000000			0	.	.	0.000000	0.000000			0	.	.	0.000000	0.000000			0	.	.	0.000000	0.000000
INDEL	C1_5	HG002_v4.2.1_CNV_mrcanavarIllumina_CCShighcov_ONThighcov_intersection	PASS	*	QUAL	*	0.0	0.0	0.0		0	0	13732774.000000	1000.000000	0.000000	0	.	.	0.000000	0.000000			0	.	.	0.000000	0.000000			0	.	.	0.000000	0.000000			0	.	.	0.000000	0.000000			0	.	.	0.000000	0.000000
INDEL	C1_5	HG002_v4.2.1_CNVsandSVs	ALL	*	QUAL	*	1.0	0.0	0.0	0.0	0	0	90176126.000000	170046.000000	0.000000	1	.	.	0.000000	0.000000			1	.	.	0.000000	0.000000			0	.	.	0.000000	0.000000			0	.	.	0.000000	0.000000			0	.	.	0.000000	0.000000
INDEL	C1_5	HG002_v4.2.1_CNVsandSVs	PASS	*	QUAL	*	1.0	0.0	0.0	0.0	0	0	90176126.000000	170046.000000	0.000000	1	.	.	0.000000	0.000000			1	.	.	0.000000	0.000000			0	.	.	0.000000	0.000000			0	.	.	0.000000	0.000000			0	.	.	0.000000	0.000000
INDEL	C1_5	HG002_v4.2.1_Tier1plusTier2_v0.6.1	ALL	*	QUAL	*	1.0	0.0	0.0	0.0	0	0	32635612.000000	77849.000000	0.000000	1	.	.	0.000000	0.000000			1	.	.	0.000000	0.000000			0	.	.	0.000000	0.000000			0	.	.	0.000000	0.000000			0	.	.	0.000000	0.000000
INDEL	C1_5	HG002_v4.2.1_Tier1plusTier2_v0.6.1	PASS	*	QUAL	*	1.0	0.0	0.0	0.0	0	0	32635612.000000	77849.000000	0.000000	1	.	.	0.000000	0.000000			1	.	.	0.000000	0.000000			0	.	.	0.000000	0.000000			0	.	.	0.000000	0.000000			0	.	.	0.000000	0.000000
INDEL	C1_5	HG002_v4.2.1_Tier1plusTier2_v0.6.1_slop25percent	ALL	*	QUAL	*	1.0	0.0	0.0	0.0	0	0	48088781.000000	169046.000000	0.000000	1	.	.	0.000000	0.000000			1	.	.	0.000000	0.000000			0	.	.	0.000000	0.000000			0	.	.	0.000000	0.000000			0	.	.	0.000000	0.000000
INDEL	C1_5	HG002_v4.2.1_Tier1plusTier2_v0.6.1_slop25percent	PASS	*	QUAL	*	1.0	0.0	0.0	0.0	0	0	48088781.000000	169046.000000	0.000000	1	.	.	0.000000	0.000000			1	.	.	0.000000	0.000000			0	.	.	0.000000	0.000000			0	.	.	0.000000	0.000000			0	.	.	0.000000	0.000000
INDEL	C1_5	HG002_v4.2.1_comphetindel10bp_slop50	ALL	*	QUAL	*	1.0	0.0	0.0	0.0	0	0	5583186.000000	4314535.000000	0.000000	1	.	.	0.000000	0.000000			1	.	.	0.000000	0.000000			0	.	.	0.000000	0.000000			0	.	.	0.000000	0.000000			0	.	.	0.000000	0.000000
INDEL	C1_5	HG002_v4.2.1_comphetindel10bp_slop50	PASS	*	QUAL	*	1.0	0.0	0.0	0.0	0	0	5583186.000000	4314535.000000	0.000000	1	.	.	0.000000	0.000000			1	.	.	0.000000	0.000000			0	.	.	0.000000	0.000000			0	.	.	0.000000	0.000000			0	.	.	0.000000	0.000000
INDEL	C1_5	HG002_v4.2.1_comphetsnp10bp_slop50	ALL	*	QUAL	*	0.0	0.0	0.0		0	0	2839747.000000	2699322.000000	0.000000	0	.	.	0.000000	0.000000			0	.	.	0.000000	0.000000			0	.	.	0.000000	0.000000			0	.	.	0.000000	0.000000			0	.	.	0.000000	0.000000
INDEL	C1_5	HG002_v4.2.1_comphetsnp10bp_slop50	PASS	*	QUAL	*	0.0	0.0	0.0		0	0	2839747.000000	2699322.000000	0.000000	0	.	.	0.000000	0.000000			0	.	.	0.000000	0.000000			0	.	.	0.000000	0.000000			0	.	.	0.000000	0.000000			0	.	.	0.000000	0.000000
INDEL	C1_5	HG002_v4.2.1_complexandSVs	ALL	*	QUAL	*	1.0	0.0	0.0	0.0	0	0	111762949.000000	19309207.000000	0.000000	1	.	.	0.000000	0.000000			1	.	.	0.000000	0.000000			0	.	.	0.000000	0.000000			0	.	.	0.000000	0.000000			0	.	.	0.000000	0.000000
INDEL	C1_5	HG002_v4.2.1_complexandSVs	PASS	*	QUAL	*	1.0	0.0	0.0	0.0	0	0	111762949.000000	19309207.000000	0.000000	1	.	.	0.000000	0.000000			1	.	.	0.000000	0.000000			0	.	.	0.000000	0.000000			0	.	.	0.000000	0.000000			0	.	.	0.000000	0.000000
INDEL	C1_5	HG002_v4.2.1_complexandSVs_alldifficultregions	ALL	*	QUAL	*	1.0	0.0	0.0	0.0	0	0	675622751.000000	428750722.000000	0.000000	1	.	.	0.000000	0.000000			1	.	.	0.000000	0.000000			0	.	.	0.000000	0.000000			0	.	.	0.000000	0.000000			0	.	.	0.000000	0.000000
INDEL	C1_5	HG002_v4.2.1_complexandSVs_alldifficultregions	PASS	*	QUAL	*	1.0	0.0	0.0	0.0	0	0	675622751.000000	428750722.000000	0.000000	1	.	.	0.000000	0.000000			1	.	.	0.000000	0.000000			0	.	.	0.000000	0.000000			0	.	.	0.000000	0.000000			0	.	.	0.000000	0.000000
INDEL	C1_5	HG002_v4.2.1_complexindel10bp_slop50	ALL	*	QUAL	*	0.0	0.0	0.0		0	0	2371853.000000	1873067.000000	0.000000	0	.	.	0.000000	0.000000			0	.	.	0.000000	0.000000			0	.	.	0.000000	0.000000			0	.	.	0.000000	0.000000			0	.	.	0.000000	0.000000
INDEL	C1_5	HG002_v4.2.1_complexindel10bp_slop50	PASS	*	QUAL	*	0.0	0.0	0.0		0	0	2371853.000000	1873067.000000	0.000000	0	.	.	0.000000	0.000000			0	.	.	0.000000	0.000000			0	.	.	0.000000	0.000000			0	.	.	0.000000	0.000000			0	.	.	0.000000	0.000000
INDEL	C1_5	HG002_v4.2.1_inversions_slop25percent	ALL	*	QUAL	*	0.0	0.0	0.0		0	0	966818.000000	0.000000	0.000000	0	.	.	0.000000	0.000000			0	.	.	0.000000	0.000000			0	.	.	0.000000	0.000000			0	.	.	0.000000	0.000000			0	.	.	0.000000	0.000000
INDEL	C1_5	HG002_v4.2.1_inversions_slop25percent	PASS	*	QUAL	*	0.0	0.0	0.0		0	0	966818.000000	0.000000	0.000000	0	.	.	0.000000	0.000000			0	.	.	0.000000	0.000000			0	.	.	0.000000	0.000000			0	.	.	0.000000	0.000000			0	.	.	0.000000	0.000000
INDEL	C1_5	HG002_v4.2.1_notin_complexandSVs_alldifficultregions	ALL	*	QUAL	*	0.0	0.0	0.0		0	0	2259257660.000000	2113492654.000000	0.000000	0	.	.	0.000000	0.000000			0	.	.	0.000000	0.000000			0	.	.	0.000000	0.000000			0	.	.	0.000000	0.000000			0	.	.	0.000000	0.000000
INDEL	C1_5	HG002_v4.2.1_notin_complexandSVs_alldifficultregions	PASS	*	QUAL	*	0.0	0.0	0.0		0	0	2259257660.000000	2113492654.000000	0.000000	0	.	.	0.000000	0.000000			0	.	.	0.000000	0.000000			0	.	.	0.000000	0.000000			0	.	.	0.000000	0.000000			0	.	.	0.000000	0.000000
INDEL	C1_5	HG002_v4.2.1_othercomplexwithin10bp_slop50	ALL	*	QUAL	*	0.0	0.0	0.0		0	0	1618726.000000	1409776.000000	0.000000	0	.	.	0.000000	0.000000			0	.	.	0.000000	0.000000			0	.	.	0.000000	0.000000			0	.	.	0.000000	0.000000			0	.	.	0.000000	0.000000
INDEL	C1_5	HG002_v4.2.1_othercomplexwithin10bp_slop50	PASS	*	QUAL	*	0.0	0.0	0.0		0	0	1618726.000000	1409776.000000	0.000000	0	.	.	0.000000	0.000000			0	.	.	0.000000	0.000000			0	.	.	0.000000	0.000000			0	.	.	0.000000	0.000000			0	.	.	0.000000	0.000000
INDEL	C1_5	HG002_v4.2.1_snpswithin10bp_slop50	ALL	*	QUAL	*	0.0	0.0	0.0		0	0	9579557.000000	9106388.000000	0.000000	0	.	.	0.000000	0.000000			0	.	.	0.000000	0.000000			0	.	.	0.000000	0.000000			0	.	.	0.000000	0.000000			0	.	.	0.000000	0.000000
INDEL	C1_5	HG002_v4.2.1_snpswithin10bp_slop50	PASS	*	QUAL	*	0.0	0.0	0.0		0	0	9579557.000000	9106388.000000	0.000000	0	.	.	0.000000	0.000000			0	.	.	0.000000	0.000000			0	.	.	0.000000	0.000000			0	.	.	0.000000	0.000000			0	.	.	0.000000	0.000000
INDEL	C1_5	HG003_v4.2.1_CNV_CCSandONT_elliptical_outlier	ALL	*	QUAL	*	0.0	0.0	0.0		0	0	34890917.000000	8371495.000000	0.000000	0	.	.	0.000000	0.000000			0	.	.	0.000000	0.000000			0	.	.	0.000000	0.000000			0	.	.	0.000000	0.000000			0	.	.	0.000000	0.000000
INDEL	C1_5	HG003_v4.2.1_CNV_CCSandONT_elliptical_outlier	PASS	*	QUAL	*	0.0	0.0	0.0		0	0	34890917.000000	8371495.000000	0.000000	0	.	.	0.000000	0.000000			0	.	.	0.000000	0.000000			0	.	.	0.000000	0.000000			0	.	.	0.000000	0.000000			0	.	.	0.000000	0.000000
INDEL	C1_5	HG003_v4.2.1_CNV_mrcanavarIllumina_CCShighcov_ONThighcov_intersection	ALL	*	QUAL	*	0.0	0.0	0.0		0	0	8315700.000000	650012.000000	0.000000	0	.	.	0.000000	0.000000			0	.	.	0.000000	0.000000			0	.	.	0.000000	0.000000			0	.	.	0.000000	0.000000			0	.	.	0.000000	0.000000
INDEL	C1_5	HG003_v4.2.1_CNV_mrcanavarIllumina_CCShighcov_ONThighcov_intersection	PASS	*	QUAL	*	0.0	0.0	0.0		0	0	8315700.000000	650012.000000	0.000000	0	.	.	0.000000	0.000000			0	.	.	0.000000	0.000000			0	.	.	0.000000	0.000000			0	.	.	0.000000	0.000000			0	.	.	0.000000	0.000000
INDEL	C1_5	HG003_v4.2.1_CNVsandSVs	ALL	*	QUAL	*	1.0	0.0	0.0	0.0	0	0	112809506.000000	10857214.000000	0.000000	1	.	.	0.000000	0.000000			1	.	.	0.000000	0.000000			0	.	.	0.000000	0.000000			0	.	.	0.000000	0.000000			0	.	.	0.000000	0.000000
INDEL	C1_5	HG003_v4.2.1_CNVsandSVs	PASS	*	QUAL	*	1.0	0.0	0.0	0.0	0	0	112809506.000000	10857214.000000	0.000000	1	.	.	0.000000	0.000000			1	.	.	0.000000	0.000000			0	.	.	0.000000	0.000000			0	.	.	0.000000	0.000000			0	.	.	0.000000	0.000000
INDEL	C1_5	HG003_v4.2.1_SV_pbsv_slop25percent	ALL	*	QUAL	*	0.0	0.0	0.0		0	0	52584786.000000	2346125.000000	0.000000	0	.	.	0.000000	0.000000			0	.	.	0.000000	0.000000			0	.	.	0.000000	0.000000			0	.	.	0.000000	0.000000			0	.	.	0.000000	0.000000
INDEL	C1_5	HG003_v4.2.1_SV_pbsv_slop25percent	PASS	*	QUAL	*	0.0	0.0	0.0		0	0	52584786.000000	2346125.000000	0.000000	0	.	.	0.000000	0.000000			0	.	.	0.000000	0.000000			0	.	.	0.000000	0.000000			0	.	.	0.000000	0.000000			0	.	.	0.000000	0.000000
INDEL	C1_5	HG003_v4.2.1_comphetindel10bp_slop50	ALL	*	QUAL	*	1.0	0.0	0.0	0.0	0	0	4797668.000000	3416782.000000	0.000000	1	.	.	0.000000	0.000000			1	.	.	0.000000	0.000000			0	.	.	0.000000	0.000000			0	.	.	0.000000	0.000000			0	.	.	0.000000	0.000000
INDEL	C1_5	HG003_v4.2.1_comphetindel10bp_slop50	PASS	*	QUAL	*	1.0	0.0	0.0	0.0	0	0	4797668.000000	3416782.000000	0.000000	1	.	.	0.000000	0.000000			1	.	.	0.000000	0.000000			0	.	.	0.000000	0.000000			0	.	.	0.000000	0.000000			0	.	.	0.000000	0.000000
INDEL	C1_5	HG003_v4.2.1_comphetsnp10bp_slop50	ALL	*	QUAL	*	1.0	0.0	0.0	0.0	0	0	1264760.000000	1225144.000000	0.000000	1	.	.	0.000000	0.000000			1	.	.	0.000000	0.000000			0	.	.	0.000000	0.000000			0	.	.	0.000000	0.000000			0	.	.	0.000000	0.000000
INDEL	C1_5	HG003_v4.2.1_comphetsnp10bp_slop50	PASS	*	QUAL	*	1.0	0.0	0.0	0.0	0	0	1264760.000000	1225144.000000	0.000000	1	.	.	0.000000	0.000000			1	.	.	0.000000	0.000000			0	.	.	0.000000	0.000000			0	.	.	0.000000	0.000000			0	.	.	0.000000	0.000000
INDEL	C1_5	HG003_v4.2.1_complexandSVs	ALL	*	QUAL	*	1.0	0.0	0.0	0.0	0	0	133792062.000000	29115446.000000	0.000000	1	.	.	0.000000	0.000000			1	.	.	0.000000	0.000000			0	.	.	0.000000	0.000000			0	.	.	0.000000	0.000000			0	.	.	0.000000	0.000000
INDEL	C1_5	HG003_v4.2.1_complexandSVs	PASS	*	QUAL	*	1.0	0.0	0.0	0.0	0	0	133792062.000000	29115446.000000	0.000000	1	.	.	0.000000	0.000000			1	.	.	0.000000	0.000000			0	.	.	0.000000	0.000000			0	.	.	0.000000	0.000000			0	.	.	0.000000	0.000000
INDEL	C1_5	HG003_v4.2.1_complexandSVs_alldifficultregions	ALL	*	QUAL	*	1.0	0.0	0.0	0.0	0	0	679282398.000000	435954035.000000	0.000000	1	.	.	0.000000	0.000000			1	.	.	0.000000	0.000000			0	.	.	0.000000	0.000000			0	.	.	0.000000	0.000000			0	.	.	0.000000	0.000000
INDEL	C1_5	HG003_v4.2.1_complexandSVs_alldifficultregions	PASS	*	QUAL	*	1.0	0.0	0.0	0.0	0	0	679282398.000000	435954035.000000	0.000000	1	.	.	0.000000	0.000000			1	.	.	0.000000	0.000000			0	.	.	0.000000	0.000000			0	.	.	0.000000	0.000000			0	.	.	0.000000	0.000000
INDEL	C1_5	HG003_v4.2.1_complexindel10bp_slop50	ALL	*	QUAL	*	1.0	0.0	0.0	0.0	0	0	1575843.000000	1232898.000000	0.000000	1	.	.	0.000000	0.000000			1	.	.	0.000000	0.000000			0	.	.	0.000000	0.000000			0	.	.	0.000000	0.000000			0	.	.	0.000000	0.000000
INDEL	C1_5	HG003_v4.2.1_complexindel10bp_slop50	PASS	*	QUAL	*	1.0	0.0	0.0	0.0	0	0	1575843.000000	1232898.000000	0.000000	1	.	.	0.000000	0.000000			1	.	.	0.000000	0.000000			0	.	.	0.000000	0.000000			0	.	.	0.000000	0.000000			0	.	.	0.000000	0.000000
INDEL	C1_5	HG003_v4.2.1_notin_complexandSVs_alldifficultregions	ALL	*	QUAL	*	0.0	0.0	0.0		0	0	2255598013.000000	2106289341.000000	0.000000	0	.	.	0.000000	0.000000			0	.	.	0.000000	0.000000			0	.	.	0.000000	0.000000			0	.	.	0.000000	0.000000			0	.	.	0.000000	0.000000
INDEL	C1_5	HG003_v4.2.1_notin_complexandSVs_alldifficultregions	PASS	*	QUAL	*	0.0	0.0	0.0		0	0	2255598013.000000	2106289341.000000	0.000000	0	.	.	0.000000	0.000000			0	.	.	0.000000	0.000000			0	.	.	0.000000	0.000000			0	.	.	0.000000	0.000000			0	.	.	0.000000	0.000000
INDEL	C1_5	HG003_v4.2.1_othercomplexwithin10bp_slop50	ALL	*	QUAL	*	0.0	0.0	0.0		0	0	4496448.000000	3832185.000000	0.000000	0	.	.	0.000000	0.000000			0	.	.	0.000000	0.000000			0	.	.	0.000000	0.000000			0	.	.	0.000000	0.000000			0	.	.	0.000000	0.000000
INDEL	C1_5	HG003_v4.2.1_othercomplexwithin10bp_slop50	PASS	*	QUAL	*	0.0	0.0	0.0		0	0	4496448.000000	3832185.000000	0.000000	0	.	.	0.000000	0.000000			0	.	.	0.000000	0.000000			0	.	.	0.000000	0.000000			0	.	.	0.000000	0.000000			0	.	.	0.000000	0.000000
INDEL	C1_5	HG003_v4.2.1_snpswithin10bp_slop50	ALL	*	QUAL	*	0.0	0.0	0.0		0	0	9196487.000000	8764742.000000	0.000000	0	.	.	0.000000	0.000000			0	.	.	0.000000	0.000000			0	.	.	0.000000	0.000000			0	.	.	0.000000	0.000000			0	.	.	0.000000	0.000000
INDEL	C1_5	HG003_v4.2.1_snpswithin10bp_slop50	PASS	*	QUAL	*	0.0	0.0	0.0		0	0	9196487.000000	8764742.000000	0.000000	0	.	.	0.000000	0.000000			0	.	.	0.000000	0.000000			0	.	.	0.000000	0.000000			0	.	.	0.000000	0.000000			0	.	.	0.000000	0.000000
INDEL	C1_5	HG004_v4.2.1_CNV_CCSandONT_elliptical_outlier	ALL	*	QUAL	*	0.0	0.0	0.0		0	0	33808370.000000	7847501.000000	0.000000	0	.	.	0.000000	0.000000			0	.	.	0.000000	0.000000			0	.	.	0.000000	0.000000			0	.	.	0.000000	0.000000			0	.	.	0.000000	0.000000
INDEL	C1_5	HG004_v4.2.1_CNV_CCSandONT_elliptical_outlier	PASS	*	QUAL	*	0.0	0.0	0.0		0	0	33808370.000000	7847501.000000	0.000000	0	.	.	0.000000	0.000000			0	.	.	0.000000	0.000000			0	.	.	0.000000	0.000000			0	.	.	0.000000	0.000000			0	.	.	0.000000	0.000000
INDEL	C1_5	HG004_v4.2.1_CNV_mrcanavarIllumina_CCShighcov_ONThighcov_intersection	ALL	*	QUAL	*	0.0	0.0	0.0		0	0	7984544.000000	405558.000000	0.000000	0	.	.	0.000000	0.000000			0	.	.	0.000000	0.000000			0	.	.	0.000000	0.000000			0	.	.	0.000000	0.000000			0	.	.	0.000000	0.000000
INDEL	C1_5	HG004_v4.2.1_CNV_mrcanavarIllumina_CCShighcov_ONThighcov_intersection	PASS	*	QUAL	*	0.0	0.0	0.0		0	0	7984544.000000	405558.000000	0.000000	0	.	.	0.000000	0.000000			0	.	.	0.000000	0.000000			0	.	.	0.000000	0.000000			0	.	.	0.000000	0.000000			0	.	.	0.000000	0.000000
INDEL	C1_5	HG004_v4.2.1_CNVsandSVs	ALL	*	QUAL	*	1.0	0.0	0.0	0.0	0	0	119292915.000000	14096198.000000	0.000000	1	.	.	0.000000	0.000000			1	.	.	0.000000	0.000000			0	.	.	0.000000	0.000000			0	.	.	0.000000	0.000000			0	.	.	0.000000	0.000000
INDEL	C1_5	HG004_v4.2.1_CNVsandSVs	PASS	*	QUAL	*	1.0	0.0	0.0	0.0	0	0	119292915.000000	14096198.000000	0.000000	1	.	.	0.000000	0.000000			1	.	.	0.000000	0.000000			0	.	.	0.000000	0.000000			0	.	.	0.000000	0.000000			0	.	.	0.000000	0.000000
INDEL	C1_5	HG004_v4.2.1_SV_pbsv_slop25percent	ALL	*	QUAL	*	1.0	0.0	0.0	0.0	0	0	63060811.000000	6146505.000000	0.000000	1	.	.	0.000000	0.000000			1	.	.	0.000000	0.000000			0	.	.	0.000000	0.000000			0	.	.	0.000000	0.000000			0	.	.	0.000000	0.000000
INDEL	C1_5	HG004_v4.2.1_SV_pbsv_slop25percent	PASS	*	QUAL	*	1.0	0.0	0.0	0.0	0	0	63060811.000000	6146505.000000	0.000000	1	.	.	0.000000	0.000000			1	.	.	0.000000	0.000000			0	.	.	0.000000	0.000000			0	.	.	0.000000	0.000000			0	.	.	0.000000	0.000000
INDEL	C1_5	HG004_v4.2.1_comphetindel10bp_slop50	ALL	*	QUAL	*	1.0	0.0	0.0	0.0	0	0	4933578.000000	3468417.000000	0.000000	1	.	.	0.000000	0.000000			1	.	.	0.000000	0.000000			0	.	.	0.000000	0.000000			0	.	.	0.000000	0.000000			0	.	.	0.000000	0.000000
INDEL	C1_5	HG004_v4.2.1_comphetindel10bp_slop50	PASS	*	QUAL	*	1.0	0.0	0.0	0.0	0	0	4933578.000000	3468417.000000	0.000000	1	.	.	0.000000	0.000000			1	.	.	0.000000	0.000000			0	.	.	0.000000	0.000000			0	.	.	0.000000	0.000000			0	.	.	0.000000	0.000000
INDEL	C1_5	HG004_v4.2.1_comphetsnp10bp_slop50	ALL	*	QUAL	*	0.0	0.0	0.0		0	0	1201796.000000	1155817.000000	0.000000	0	.	.	0.000000	0.000000			0	.	.	0.000000	0.000000			0	.	.	0.000000	0.000000			0	.	.	0.000000	0.000000			0	.	.	0.000000	0.000000
INDEL	C1_5	HG004_v4.2.1_comphetsnp10bp_slop50	PASS	*	QUAL	*	0.0	0.0	0.0		0	0	1201796.000000	1155817.000000	0.000000	0	.	.	0.000000	0.000000			0	.	.	0.000000	0.000000			0	.	.	0.000000	0.000000			0	.	.	0.000000	0.000000			0	.	.	0.000000	0.000000
INDEL	C1_5	HG004_v4.2.1_complexandSVs	ALL	*	QUAL	*	1.0	0.0	0.0	0.0	0	0	140470365.000000	32431210.000000	0.000000	1	.	.	0.000000	0.000000			1	.	.	0.000000	0.000000			0	.	.	0.000000	0.000000			0	.	.	0.000000	0.000000			0	.	.	0.000000	0.000000
INDEL	C1_5	HG004_v4.2.1_complexandSVs	PASS	*	QUAL	*	1.0	0.0	0.0	0.0	0	0	140470365.000000	32431210.000000	0.000000	1	.	.	0.000000	0.000000			1	.	.	0.000000	0.000000			0	.	.	0.000000	0.000000			0	.	.	0.000000	0.000000			0	.	.	0.000000	0.000000
INDEL	C1_5	HG004_v4.2.1_complexandSVs_alldifficultregions	ALL	*	QUAL	*	1.0	0.0	0.0	0.0	0	0	680680321.000000	437264653.000000	0.000000	1	.	.	0.000000	0.000000			1	.	.	0.000000	0.000000			0	.	.	0.000000	0.000000			0	.	.	0.000000	0.000000			0	.	.	0.000000	0.000000
INDEL	C1_5	HG004_v4.2.1_complexandSVs_alldifficultregions	PASS	*	QUAL	*	1.0	0.0	0.0	0.0	0	0	680680321.000000	437264653.000000	0.000000	1	.	.	0.000000	0.000000			1	.	.	0.000000	0.000000			0	.	.	0.000000	0.000000			0	.	.	0.000000	0.000000			0	.	.	0.000000	0.000000
INDEL	C1_5	HG004_v4.2.1_complexindel10bp_slop50	ALL	*	QUAL	*	0.0	0.0	0.0		0	0	1568117.000000	1219511.000000	0.000000	0	.	.	0.000000	0.000000			0	.	.	0.000000	0.000000			0	.	.	0.000000	0.000000			0	.	.	0.000000	0.000000			0	.	.	0.000000	0.000000
INDEL	C1_5	HG004_v4.2.1_complexindel10bp_slop50	PASS	*	QUAL	*	0.0	0.0	0.0		0	0	1568117.000000	1219511.000000	0.000000	0	.	.	0.000000	0.000000			0	.	.	0.000000	0.000000			0	.	.	0.000000	0.000000			0	.	.	0.000000	0.000000			0	.	.	0.000000	0.000000
INDEL	C1_5	HG004_v4.2.1_notin_complexandSVs_alldifficultregions	ALL	*	QUAL	*	0.0	0.0	0.0		0	0	2254200090.000000	2104978723.000000	0.000000	0	.	.	0.000000	0.000000			0	.	.	0.000000	0.000000			0	.	.	0.000000	0.000000			0	.	.	0.000000	0.000000			0	.	.	0.000000	0.000000
INDEL	C1_5	HG004_v4.2.1_notin_complexandSVs_alldifficultregions	PASS	*	QUAL	*	0.0	0.0	0.0		0	0	2254200090.000000	2104978723.000000	0.000000	0	.	.	0.000000	0.000000			0	.	.	0.000000	0.000000			0	.	.	0.000000	0.000000			0	.	.	0.000000	0.000000			0	.	.	0.000000	0.000000
INDEL	C1_5	HG004_v4.2.1_othercomplexwithin10bp_slop50	ALL	*	QUAL	*	0.0	0.0	0.0		0	0	4697947.000000	4014442.000000	0.000000	0	.	.	0.000000	0.000000			0	.	.	0.000000	0.000000			0	.	.	0.000000	0.000000			0	.	.	0.000000	0.000000			0	.	.	0.000000	0.000000
INDEL	C1_5	HG004_v4.2.1_othercomplexwithin10bp_slop50	PASS	*	QUAL	*	0.0	0.0	0.0		0	0	4697947.000000	4014442.000000	0.000000	0	.	.	0.000000	0.000000			0	.	.	0.000000	0.000000			0	.	.	0.000000	0.000000			0	.	.	0.000000	0.000000			0	.	.	0.000000	0.000000
INDEL	C1_5	HG004_v4.2.1_snpswithin10bp_slop50	ALL	*	QUAL	*	0.0	0.0	0.0		0	0	9177943.000000	8741381.000000	0.000000	0	.	.	0.000000	0.000000			0	.	.	0.000000	0.000000			0	.	.	0.000000	0.000000			0	.	.	0.000000	0.000000			0	.	.	0.000000	0.000000
INDEL	C1_5	HG004_v4.2.1_snpswithin10bp_slop50	PASS	*	QUAL	*	0.0	0.0	0.0		0	0	9177943.000000	8741381.000000	0.000000	0	.	.	0.000000	0.000000			0	.	.	0.000000	0.000000			0	.	.	0.000000	0.000000			0	.	.	0.000000	0.000000			0	.	.	0.000000	0.000000
INDEL	C1_5	HG005_v4.2.1_CNV_CCSandONT_elliptical_outlier	ALL	*	QUAL	*	0.0	0.0	0.0		0	0	35824675.000000	8815321.000000	0.000000	0	.	.	0.000000	0.000000			0	.	.	0.000000	0.000000			0	.	.	0.000000	0.000000			0	.	.	0.000000	0.000000			0	.	.	0.000000	0.000000
INDEL	C1_5	HG005_v4.2.1_CNV_CCSandONT_elliptical_outlier	PASS	*	QUAL	*	0.0	0.0	0.0		0	0	35824675.000000	8815321.000000	0.000000	0	.	.	0.000000	0.000000			0	.	.	0.000000	0.000000			0	.	.	0.000000	0.000000			0	.	.	0.000000	0.000000			0	.	.	0.000000	0.000000
INDEL	C1_5	HG005_v4.2.1_CNV_mrcanavarIllumina_CCShighcov_ONThighcov_intersection	ALL	*	QUAL	*	0.0	0.0	0.0		0	0	9552289.000000	1224247.000000	0.000000	0	.	.	0.000000	0.000000			0	.	.	0.000000	0.000000			0	.	.	0.000000	0.000000			0	.	.	0.000000	0.000000			0	.	.	0.000000	0.000000
INDEL	C1_5	HG005_v4.2.1_CNV_mrcanavarIllumina_CCShighcov_ONThighcov_intersection	PASS	*	QUAL	*	0.0	0.0	0.0		0	0	9552289.000000	1224247.000000	0.000000	0	.	.	0.000000	0.000000			0	.	.	0.000000	0.000000			0	.	.	0.000000	0.000000			0	.	.	0.000000	0.000000			0	.	.	0.000000	0.000000
INDEL	C1_5	HG005_v4.2.1_CNVsandSVs	ALL	*	QUAL	*	1.0	0.0	0.0	0.0	0	0	121774956.000000	31101422.000000	0.000000	1	.	.	0.000000	0.000000			1	.	.	0.000000	0.000000			0	.	.	0.000000	0.000000			0	.	.	0.000000	0.000000			0	.	.	0.000000	0.000000
INDEL	C1_5	HG005_v4.2.1_CNVsandSVs	PASS	*	QUAL	*	1.0	0.0	0.0	0.0	0	0	121774956.000000	31101422.000000	0.000000	1	.	.	0.000000	0.000000			1	.	.	0.000000	0.000000			0	.	.	0.000000	0.000000			0	.	.	0.000000	0.000000			0	.	.	0.000000	0.000000
INDEL	C1_5	HG005_v4.2.1_SV_pbsv_hifiasm_dipcall_svanalyzer_slop25percent	ALL	*	QUAL	*	1.0	0.0	0.0	0.0	0	0	103088964.000000	22685163.000000	0.000000	1	.	.	0.000000	0.000000			1	.	.	0.000000	0.000000			0	.	.	0.000000	0.000000			0	.	.	0.000000	0.000000			0	.	.	0.000000	0.000000
INDEL	C1_5	HG005_v4.2.1_SV_pbsv_hifiasm_dipcall_svanalyzer_slop25percent	PASS	*	QUAL	*	1.0	0.0	0.0	0.0	0	0	103088964.000000	22685163.000000	0.000000	1	.	.	0.000000	0.000000			1	.	.	0.000000	0.000000			0	.	.	0.000000	0.000000			0	.	.	0.000000	0.000000			0	.	.	0.000000	0.000000
INDEL	C1_5	HG005_v4.2.1_comphetindel10bp_slop50	ALL	*	QUAL	*	1.0	0.0	0.0	0.0	0	0	3638866.000000	2819007.000000	0.000000	1	.	.	0.000000	0.000000			1	.	.	0.000000	0.000000			0	.	.	0.000000	0.000000			0	.	.	0.000000	0.000000			0	.	.	0.000000	0.000000
INDEL	C1_5	HG005_v4.2.1_comphetindel10bp_slop50	PASS	*	QUAL	*	1.0	0.0	0.0	0.0	0	0	3638866.000000	2819007.000000	0.000000	1	.	.	0.000000	0.000000			1	.	.	0.000000	0.000000			0	.	.	0.000000	0.000000			0	.	.	0.000000	0.000000			0	.	.	0.000000	0.000000
INDEL	C1_5	HG005_v4.2.1_comphetsnp10bp_slop50	ALL	*	QUAL	*	0.0	0.0	0.0		0	0	2607846.000000	2480722.000000	0.000000	0	.	.	0.000000	0.000000			0	.	.	0.000000	0.000000			0	.	.	0.000000	0.000000			0	.	.	0.000000	0.000000			0	.	.	0.000000	0.000000
INDEL	C1_5	HG005_v4.2.1_comphetsnp10bp_slop50	PASS	*	QUAL	*	0.0	0.0	0.0		0	0	2607846.000000	2480722.000000	0.000000	0	.	.	0.000000	0.000000			0	.	.	0.000000	0.000000			0	.	.	0.000000	0.000000			0	.	.	0.000000	0.000000			0	.	.	0.000000	0.000000
INDEL	C1_5	HG005_v4.2.1_complexandSVs	ALL	*	QUAL	*	1.0	0.0	0.0	0.0	0	0	140434315.000000	47761811.000000	0.000000	1	.	.	0.000000	0.000000			1	.	.	0.000000	0.000000			0	.	.	0.000000	0.000000			0	.	.	0.000000	0.000000			0	.	.	0.000000	0.000000
INDEL	C1_5	HG005_v4.2.1_complexandSVs	PASS	*	QUAL	*	1.0	0.0	0.0	0.0	0	0	140434315.000000	47761811.000000	0.000000	1	.	.	0.000000	0.000000			1	.	.	0.000000	0.000000			0	.	.	0.000000	0.000000			0	.	.	0.000000	0.000000			0	.	.	0.000000	0.000000
INDEL	C1_5	HG005_v4.2.1_complexandSVs_alldifficultregions	ALL	*	QUAL	*	1.0	0.0	0.0	0.0	0	0	677223038.000000	446085820.000000	0.000000	1	.	.	0.000000	0.000000			1	.	.	0.000000	0.000000			0	.	.	0.000000	0.000000			0	.	.	0.000000	0.000000			0	.	.	0.000000	0.000000
INDEL	C1_5	HG005_v4.2.1_complexandSVs_alldifficultregions	PASS	*	QUAL	*	1.0	0.0	0.0	0.0	0	0	677223038.000000	446085820.000000	0.000000	1	.	.	0.000000	0.000000			1	.	.	0.000000	0.000000			0	.	.	0.000000	0.000000			0	.	.	0.000000	0.000000			0	.	.	0.000000	0.000000
INDEL	C1_5	HG005_v4.2.1_complexindel10bp_slop50	ALL	*	QUAL	*	0.0	0.0	0.0		0	0	1990833.000000	1572761.000000	0.000000	0	.	.	0.000000	0.000000			0	.	.	0.000000	0.000000			0	.	.	0.000000	0.000000			0	.	.	0.000000	0.000000			0	.	.	0.000000	0.000000
INDEL	C1_5	HG005_v4.2.1_complexindel10bp_slop50	PASS	*	QUAL	*	0.0	0.0	0.0		0	0	1990833.000000	1572761.000000	0.000000	0	.	.	0.000000	0.000000			0	.	.	0.000000	0.000000			0	.	.	0.000000	0.000000			0	.	.	0.000000	0.000000			0	.	.	0.000000	0.000000
INDEL	C1_5	HG005_v4.2.1_inversions_slop25percent	ALL	*	QUAL	*	0.0	0.0	0.0		0	0	3333164.000000	1046709.000000	0.000000	0	.	.	0.000000	0.000000			0	.	.	0.000000	0.000000			0	.	.	0.000000	0.000000			0	.	.	0.000000	0.000000			0	.	.	0.000000	0.000000
INDEL	C1_5	HG005_v4.2.1_inversions_slop25percent	PASS	*	QUAL	*	0.0	0.0	0.0		0	0	3333164.000000	1046709.000000	0.000000	0	.	.	0.000000	0.000000			0	.	.	0.000000	0.000000			0	.	.	0.000000	0.000000			0	.	.	0.000000	0.000000			0	.	.	0.000000	0.000000
INDEL	C1_5	HG005_v4.2.1_notin_complexandSVs_alldifficultregions	ALL	*	QUAL	*	0.0	0.0	0.0		0	0	2257657373.000000	2096157556.000000	0.000000	0	.	.	0.000000	0.000000			0	.	.	0.000000	0.000000			0	.	.	0.000000	0.000000			0	.	.	0.000000	0.000000			0	.	.	0.000000	0.000000
INDEL	C1_5	HG005_v4.2.1_notin_complexandSVs_alldifficultregions	PASS	*	QUAL	*	0.0	0.0	0.0		0	0	2257657373.000000	2096157556.000000	0.000000	0	.	.	0.000000	0.000000			0	.	.	0.000000	0.000000			0	.	.	0.000000	0.000000			0	.	.	0.000000	0.000000			0	.	.	0.000000	0.000000
INDEL	C1_5	HG005_v4.2.1_othercomplexwithin10bp_slop50	ALL	*	QUAL	*	0.0	0.0	0.0		0	0	1460990.000000	1281303.000000	0.000000	0	.	.	0.000000	0.000000			0	.	.	0.000000	0.000000			0	.	.	0.000000	0.000000			0	.	.	0.000000	0.000000			0	.	.	0.000000	0.000000
INDEL	C1_5	HG005_v4.2.1_othercomplexwithin10bp_slop50	PASS	*	QUAL	*	0.0	0.0	0.0		0	0	1460990.000000	1281303.000000	0.000000	0	.	.	0.000000	0.000000			0	.	.	0.000000	0.000000			0	.	.	0.000000	0.000000			0	.	.	0.000000	0.000000			0	.	.	0.000000	0.000000
INDEL	C1_5	HG005_v4.2.1_snpswithin10bp_slop50	ALL	*	QUAL	*	0.0	0.0	0.0		0	0	9375134.000000	8820548.000000	0.000000	0	.	.	0.000000	0.000000			0	.	.	0.000000	0.000000			0	.	.	0.000000	0.000000			0	.	.	0.000000	0.000000			0	.	.	0.000000	0.000000
INDEL	C1_5	HG005_v4.2.1_snpswithin10bp_slop50	PASS	*	QUAL	*	0.0	0.0	0.0		0	0	9375134.000000	8820548.000000	0.000000	0	.	.	0.000000	0.000000			0	.	.	0.000000	0.000000			0	.	.	0.000000	0.000000			0	.	.	0.000000	0.000000			0	.	.	0.000000	0.000000
INDEL	C1_5	HG006_v4.2.1_CNV_CCSandONT_elliptical_outlier	ALL	*	QUAL	*	0.0	0.0	0.0		0	0	23202631.000000	6079879.000000	0.000000	0	.	.	0.000000	0.000000			0	.	.	0.000000	0.000000			0	.	.	0.000000	0.000000			0	.	.	0.000000	0.000000			0	.	.	0.000000	0.000000
INDEL	C1_5	HG006_v4.2.1_CNV_CCSandONT_elliptical_outlier	PASS	*	QUAL	*	0.0	0.0	0.0		0	0	23202631.000000	6079879.000000	0.000000	0	.	.	0.000000	0.000000			0	.	.	0.000000	0.000000			0	.	.	0.000000	0.000000			0	.	.	0.000000	0.000000			0	.	.	0.000000	0.000000
INDEL	C1_5	HG006_v4.2.1_CNV_mrcanavarIllumina_CCShighcov_ONThighcov_intersection	ALL	*	QUAL	*	0.0	0.0	0.0		0	0	7463983.000000	719609.000000	0.000000	0	.	.	0.000000	0.000000			0	.	.	0.000000	0.000000			0	.	.	0.000000	0.000000			0	.	.	0.000000	0.000000			0	.	.	0.000000	0.000000
INDEL	C1_5	HG006_v4.2.1_CNV_mrcanavarIllumina_CCShighcov_ONThighcov_intersection	PASS	*	QUAL	*	0.0	0.0	0.0		0	0	7463983.000000	719609.000000	0.000000	0	.	.	0.000000	0.000000			0	.	.	0.000000	0.000000			0	.	.	0.000000	0.000000			0	.	.	0.000000	0.000000			0	.	.	0.000000	0.000000
INDEL	C1_5	HG006_v4.2.1_CNVsandSVs	ALL	*	QUAL	*	1.0	0.0	0.0	0.0	0	0	119792009.000000	29882788.000000	0.000000	1	.	.	0.000000	0.000000			1	.	.	0.000000	0.000000			0	.	.	0.000000	0.000000			0	.	.	0.000000	0.000000			0	.	.	0.000000	0.000000
INDEL	C1_5	HG006_v4.2.1_CNVsandSVs	PASS	*	QUAL	*	1.0	0.0	0.0	0.0	0	0	119792009.000000	29882788.000000	0.000000	1	.	.	0.000000	0.000000			1	.	.	0.000000	0.000000			0	.	.	0.000000	0.000000			0	.	.	0.000000	0.000000			0	.	.	0.000000	0.000000
INDEL	C1_5	HG006_v4.2.1_SV_pbsv_slop25percent	ALL	*	QUAL	*	0.0	0.0	0.0		0	0	42782927.000000	3693866.000000	0.000000	0	.	.	0.000000	0.000000			0	.	.	0.000000	0.000000			0	.	.	0.000000	0.000000			0	.	.	0.000000	0.000000			0	.	.	0.000000	0.000000
INDEL	C1_5	HG006_v4.2.1_SV_pbsv_slop25percent	PASS	*	QUAL	*	0.0	0.0	0.0		0	0	42782927.000000	3693866.000000	0.000000	0	.	.	0.000000	0.000000			0	.	.	0.000000	0.000000			0	.	.	0.000000	0.000000			0	.	.	0.000000	0.000000			0	.	.	0.000000	0.000000
INDEL	C1_5	HG006_v4.2.1_comphetindel10bp_slop50	ALL	*	QUAL	*	1.0	0.0	0.0	0.0	0	0	3238146.000000	2489256.000000	0.000000	1	.	.	0.000000	0.000000			1	.	.	0.000000	0.000000			0	.	.	0.000000	0.000000			0	.	.	0.000000	0.000000			0	.	.	0.000000	0.000000
INDEL	C1_5	HG006_v4.2.1_comphetindel10bp_slop50	PASS	*	QUAL	*	1.0	0.0	0.0	0.0	0	0	3238146.000000	2489256.000000	0.000000	1	.	.	0.000000	0.000000			1	.	.	0.000000	0.000000			0	.	.	0.000000	0.000000			0	.	.	0.000000	0.000000			0	.	.	0.000000	0.000000
INDEL	C1_5	HG006_v4.2.1_comphetsnp10bp_slop50	ALL	*	QUAL	*	0.0	0.0	0.0		0	0	1503654.000000	1451676.000000	0.000000	0	.	.	0.000000	0.000000			0	.	.	0.000000	0.000000			0	.	.	0.000000	0.000000			0	.	.	0.000000	0.000000			0	.	.	0.000000	0.000000
INDEL	C1_5	HG006_v4.2.1_comphetsnp10bp_slop50	PASS	*	QUAL	*	0.0	0.0	0.0		0	0	1503654.000000	1451676.000000	0.000000	0	.	.	0.000000	0.000000			0	.	.	0.000000	0.000000			0	.	.	0.000000	0.000000			0	.	.	0.000000	0.000000			0	.	.	0.000000	0.000000
INDEL	C1_5	HG006_v4.2.1_complexandSVs	ALL	*	QUAL	*	1.0	0.0	0.0	0.0	0	0	137668662.000000	45977053.000000	0.000000	1	.	.	0.000000	0.000000			1	.	.	0.000000	0.000000			0	.	.	0.000000	0.000000			0	.	.	0.000000	0.000000			0	.	.	0.000000	0.000000
INDEL	C1_5	HG006_v4.2.1_complexandSVs	PASS	*	QUAL	*	1.0	0.0	0.0	0.0	0	0	137668662.000000	45977053.000000	0.000000	1	.	.	0.000000	0.000000			1	.	.	0.000000	0.000000			0	.	.	0.000000	0.000000			0	.	.	0.000000	0.000000			0	.	.	0.000000	0.000000
INDEL	C1_5	HG006_v4.2.1_complexandSVs_alldifficultregions	ALL	*	QUAL	*	1.0	0.0	0.0	0.0	0	0	676756760.000000	445175822.000000	0.000000	1	.	.	0.000000	0.000000			1	.	.	0.000000	0.000000			0	.	.	0.000000	0.000000			0	.	.	0.000000	0.000000			0	.	.	0.000000	0.000000
INDEL	C1_5	HG006_v4.2.1_complexandSVs_alldifficultregions	PASS	*	QUAL	*	1.0	0.0	0.0	0.0	0	0	676756760.000000	445175822.000000	0.000000	1	.	.	0.000000	0.000000			1	.	.	0.000000	0.000000			0	.	.	0.000000	0.000000			0	.	.	0.000000	0.000000			0	.	.	0.000000	0.000000
INDEL	C1_5	HG006_v4.2.1_complexindel10bp_slop50	ALL	*	QUAL	*	0.0	0.0	0.0		0	0	1273348.000000	1043217.000000	0.000000	0	.	.	0.000000	0.000000			0	.	.	0.000000	0.000000			0	.	.	0.000000	0.000000			0	.	.	0.000000	0.000000			0	.	.	0.000000	0.000000
INDEL	C1_5	HG006_v4.2.1_complexindel10bp_slop50	PASS	*	QUAL	*	0.0	0.0	0.0		0	0	1273348.000000	1043217.000000	0.000000	0	.	.	0.000000	0.000000			0	.	.	0.000000	0.000000			0	.	.	0.000000	0.000000			0	.	.	0.000000	0.000000			0	.	.	0.000000	0.000000
INDEL	C1_5	HG006_v4.2.1_notin_complexandSVs_alldifficultregions	ALL	*	QUAL	*	0.0	0.0	0.0		0	0	2258123651.000000	2097067554.000000	0.000000	0	.	.	0.000000	0.000000			0	.	.	0.000000	0.000000			0	.	.	0.000000	0.000000			0	.	.	0.000000	0.000000			0	.	.	0.000000	0.000000
INDEL	C1_5	HG006_v4.2.1_notin_complexandSVs_alldifficultregions	PASS	*	QUAL	*	0.0	0.0	0.0		0	0	2258123651.000000	2097067554.000000	0.000000	0	.	.	0.000000	0.000000			0	.	.	0.000000	0.000000			0	.	.	0.000000	0.000000			0	.	.	0.000000	0.000000			0	.	.	0.000000	0.000000
INDEL	C1_5	HG006_v4.2.1_othercomplexwithin10bp_slop50	ALL	*	QUAL	*	0.0	0.0	0.0		0	0	3120298.000000	2764447.000000	0.000000	0	.	.	0.000000	0.000000			0	.	.	0.000000	0.000000			0	.	.	0.000000	0.000000			0	.	.	0.000000	0.000000			0	.	.	0.000000	0.000000
INDEL	C1_5	HG006_v4.2.1_othercomplexwithin10bp_slop50	PASS	*	QUAL	*	0.0	0.0	0.0		0	0	3120298.000000	2764447.000000	0.000000	0	.	.	0.000000	0.000000			0	.	.	0.000000	0.000000			0	.	.	0.000000	0.000000			0	.	.	0.000000	0.000000			0	.	.	0.000000	0.000000
INDEL	C1_5	HG006_v4.2.1_snpswithin10bp_slop50	ALL	*	QUAL	*	0.0	0.0	0.0		0	0	9065524.000000	8593761.000000	0.000000	0	.	.	0.000000	0.000000			0	.	.	0.000000	0.000000			0	.	.	0.000000	0.000000			0	.	.	0.000000	0.000000			0	.	.	0.000000	0.000000
INDEL	C1_5	HG006_v4.2.1_snpswithin10bp_slop50	PASS	*	QUAL	*	0.0	0.0	0.0		0	0	9065524.000000	8593761.000000	0.000000	0	.	.	0.000000	0.000000			0	.	.	0.000000	0.000000			0	.	.	0.000000	0.000000			0	.	.	0.000000	0.000000			0	.	.	0.000000	0.000000
INDEL	C1_5	HG007_v4.2.1_CNV_CCSandONT_elliptical_outlier	ALL	*	QUAL	*	0.0	0.0	0.0		0	0	27533272.000000	5193810.000000	0.000000	0	.	.	0.000000	0.000000			0	.	.	0.000000	0.000000			0	.	.	0.000000	0.000000			0	.	.	0.000000	0.000000			0	.	.	0.000000	0.000000
INDEL	C1_5	HG007_v4.2.1_CNV_CCSandONT_elliptical_outlier	PASS	*	QUAL	*	0.0	0.0	0.0		0	0	27533272.000000	5193810.000000	0.000000	0	.	.	0.000000	0.000000			0	.	.	0.000000	0.000000			0	.	.	0.000000	0.000000			0	.	.	0.000000	0.000000			0	.	.	0.000000	0.000000
INDEL	C1_5	HG007_v4.2.1_CNV_mrcanavarIllumina_CCShighcov_ONThighcov_intersection	ALL	*	QUAL	*	0.0	0.0	0.0		0	0	9175295.000000	1434727.000000	0.000000	0	.	.	0.000000	0.000000			0	.	.	0.000000	0.000000			0	.	.	0.000000	0.000000			0	.	.	0.000000	0.000000			0	.	.	0.000000	0.000000
INDEL	C1_5	HG007_v4.2.1_CNV_mrcanavarIllumina_CCShighcov_ONThighcov_intersection	PASS	*	QUAL	*	0.0	0.0	0.0		0	0	9175295.000000	1434727.000000	0.000000	0	.	.	0.000000	0.000000			0	.	.	0.000000	0.000000			0	.	.	0.000000	0.000000			0	.	.	0.000000	0.000000			0	.	.	0.000000	0.000000
INDEL	C1_5	HG007_v4.2.1_CNVsandSVs	ALL	*	QUAL	*	1.0	0.0	0.0	0.0	0	0	119992629.000000	28975960.000000	0.000000	1	.	.	0.000000	0.000000			1	.	.	0.000000	0.000000			0	.	.	0.000000	0.000000			0	.	.	0.000000	0.000000			0	.	.	0.000000	0.000000
INDEL	C1_5	HG007_v4.2.1_CNVsandSVs	PASS	*	QUAL	*	1.0	0.0	0.0	0.0	0	0	119992629.000000	28975960.000000	0.000000	1	.	.	0.000000	0.000000			1	.	.	0.000000	0.000000			0	.	.	0.000000	0.000000			0	.	.	0.000000	0.000000			0	.	.	0.000000	0.000000
INDEL	C1_5	HG007_v4.2.1_SV_pbsv_slop25percent	ALL	*	QUAL	*	0.0	0.0	0.0		0	0	39568475.000000	3512693.000000	0.000000	0	.	.	0.000000	0.000000			0	.	.	0.000000	0.000000			0	.	.	0.000000	0.000000			0	.	.	0.000000	0.000000			0	.	.	0.000000	0.000000
INDEL	C1_5	HG007_v4.2.1_SV_pbsv_slop25percent	PASS	*	QUAL	*	0.0	0.0	0.0		0	0	39568475.000000	3512693.000000	0.000000	0	.	.	0.000000	0.000000			0	.	.	0.000000	0.000000			0	.	.	0.000000	0.000000			0	.	.	0.000000	0.000000			0	.	.	0.000000	0.000000
INDEL	C1_5	HG007_v4.2.1_comphetindel10bp_slop50	ALL	*	QUAL	*	0.0	0.0	0.0		0	0	3270557.000000	2504015.000000	0.000000	0	.	.	0.000000	0.000000			0	.	.	0.000000	0.000000			0	.	.	0.000000	0.000000			0	.	.	0.000000	0.000000			0	.	.	0.000000	0.000000
INDEL	C1_5	HG007_v4.2.1_comphetindel10bp_slop50	PASS	*	QUAL	*	0.0	0.0	0.0		0	0	3270557.000000	2504015.000000	0.000000	0	.	.	0.000000	0.000000			0	.	.	0.000000	0.000000			0	.	.	0.000000	0.000000			0	.	.	0.000000	0.000000			0	.	.	0.000000	0.000000
INDEL	C1_5	HG007_v4.2.1_comphetsnp10bp_slop50	ALL	*	QUAL	*	0.0	0.0	0.0		0	0	1464517.000000	1420580.000000	0.000000	0	.	.	0.000000	0.000000			0	.	.	0.000000	0.000000			0	.	.	0.000000	0.000000			0	.	.	0.000000	0.000000			0	.	.	0.000000	0.000000
INDEL	C1_5	HG007_v4.2.1_comphetsnp10bp_slop50	PASS	*	QUAL	*	0.0	0.0	0.0		0	0	1464517.000000	1420580.000000	0.000000	0	.	.	0.000000	0.000000			0	.	.	0.000000	0.000000			0	.	.	0.000000	0.000000			0	.	.	0.000000	0.000000			0	.	.	0.000000	0.000000
INDEL	C1_5	HG007_v4.2.1_complexandSVs	ALL	*	QUAL	*	1.0	0.0	0.0	0.0	0	0	138031434.000000	45192485.000000	0.000000	1	.	.	0.000000	0.000000			1	.	.	0.000000	0.000000			0	.	.	0.000000	0.000000			0	.	.	0.000000	0.000000			0	.	.	0.000000	0.000000
INDEL	C1_5	HG007_v4.2.1_complexandSVs	PASS	*	QUAL	*	1.0	0.0	0.0	0.0	0	0	138031434.000000	45192485.000000	0.000000	1	.	.	0.000000	0.000000			1	.	.	0.000000	0.000000			0	.	.	0.000000	0.000000			0	.	.	0.000000	0.000000			0	.	.	0.000000	0.000000
INDEL	C1_5	HG007_v4.2.1_complexandSVs_alldifficultregions	ALL	*	QUAL	*	1.0	0.0	0.0	0.0	0	0	675428877.000000	443739843.000000	0.000000	1	.	.	0.000000	0.000000			1	.	.	0.000000	0.000000			0	.	.	0.000000	0.000000			0	.	.	0.000000	0.000000			0	.	.	0.000000	0.000000
INDEL	C1_5	HG007_v4.2.1_complexandSVs_alldifficultregions	PASS	*	QUAL	*	1.0	0.0	0.0	0.0	0	0	675428877.000000	443739843.000000	0.000000	1	.	.	0.000000	0.000000			1	.	.	0.000000	0.000000			0	.	.	0.000000	0.000000			0	.	.	0.000000	0.000000			0	.	.	0.000000	0.000000
INDEL	C1_5	HG007_v4.2.1_complexindel10bp_slop50	ALL	*	QUAL	*	1.0	0.0	0.0	0.0	0	0	1289786.000000	1063670.000000	0.000000	1	.	.	0.000000	0.000000			1	.	.	0.000000	0.000000			0	.	.	0.000000	0.000000			0	.	.	0.000000	0.000000			0	.	.	0.000000	0.000000
INDEL	C1_5	HG007_v4.2.1_complexindel10bp_slop50	PASS	*	QUAL	*	1.0	0.0	0.0	0.0	0	0	1289786.000000	1063670.000000	0.000000	1	.	.	0.000000	0.000000			1	.	.	0.000000	0.000000			0	.	.	0.000000	0.000000			0	.	.	0.000000	0.000000			0	.	.	0.000000	0.000000
INDEL	C1_5	HG007_v4.2.1_notin_complexandSVs_alldifficultregions	ALL	*	QUAL	*	0.0	0.0	0.0		0	0	2259451534.000000	2098503533.000000	0.000000	0	.	.	0.000000	0.000000			0	.	.	0.000000	0.000000			0	.	.	0.000000	0.000000			0	.	.	0.000000	0.000000			0	.	.	0.000000	0.000000
INDEL	C1_5	HG007_v4.2.1_notin_complexandSVs_alldifficultregions	PASS	*	QUAL	*	0.0	0.0	0.0		0	0	2259451534.000000	2098503533.000000	0.000000	0	.	.	0.000000	0.000000			0	.	.	0.000000	0.000000			0	.	.	0.000000	0.000000			0	.	.	0.000000	0.000000			0	.	.	0.000000	0.000000
INDEL	C1_5	HG007_v4.2.1_othercomplexwithin10bp_slop50	ALL	*	QUAL	*	0.0	0.0	0.0		0	0	3185802.000000	2806199.000000	0.000000	0	.	.	0.000000	0.000000			0	.	.	0.000000	0.000000			0	.	.	0.000000	0.000000			0	.	.	0.000000	0.000000			0	.	.	0.000000	0.000000
INDEL	C1_5	HG007_v4.2.1_othercomplexwithin10bp_slop50	PASS	*	QUAL	*	0.0	0.0	0.0		0	0	3185802.000000	2806199.000000	0.000000	0	.	.	0.000000	0.000000			0	.	.	0.000000	0.000000			0	.	.	0.000000	0.000000			0	.	.	0.000000	0.000000			0	.	.	0.000000	0.000000
INDEL	C1_5	HG007_v4.2.1_snpswithin10bp_slop50	ALL	*	QUAL	*	0.0	0.0	0.0		0	0	9101811.000000	8631586.000000	0.000000	0	.	.	0.000000	0.000000			0	.	.	0.000000	0.000000			0	.	.	0.000000	0.000000			0	.	.	0.000000	0.000000			0	.	.	0.000000	0.000000
INDEL	C1_5	HG007_v4.2.1_snpswithin10bp_slop50	PASS	*	QUAL	*	0.0	0.0	0.0		0	0	9101811.000000	8631586.000000	0.000000	0	.	.	0.000000	0.000000			0	.	.	0.000000	0.000000			0	.	.	0.000000	0.000000			0	.	.	0.000000	0.000000			0	.	.	0.000000	0.000000
INDEL	C1_5	KIR	ALL	*	QUAL	*	0.0	0.0	0.0		0	0	155043.000000	0.000000	0.000000	0	.	.	0.000000	0.000000			0	.	.	0.000000	0.000000			0	.	.	0.000000	0.000000			0	.	.	0.000000	0.000000			0	.	.	0.000000	0.000000
INDEL	C1_5	KIR	PASS	*	QUAL	*	0.0	0.0	0.0		0	0	155043.000000	0.000000	0.000000	0	.	.	0.000000	0.000000			0	.	.	0.000000	0.000000			0	.	.	0.000000	0.000000			0	.	.	0.000000	0.000000			0	.	.	0.000000	0.000000
INDEL	C1_5	L1H_gt500	ALL	*	QUAL	*	0.0	0.0	0.0		0	0	3288114.000000	2227709.000000	0.000000	0	.	.	0.000000	0.000000			0	.	.	0.000000	0.000000			0	.	.	0.000000	0.000000			0	.	.	0.000000	0.000000			0	.	.	0.000000	0.000000
INDEL	C1_5	L1H_gt500	PASS	*	QUAL	*	0.0	0.0	0.0		0	0	3288114.000000	2227709.000000	0.000000	0	.	.	0.000000	0.000000			0	.	.	0.000000	0.000000			0	.	.	0.000000	0.000000			0	.	.	0.000000	0.000000			0	.	.	0.000000	0.000000
INDEL	C1_5	LD_discordant_haplotypes_slop5bp	ALL	*	QUAL	*	0.0	0.0	0.0		0	0	10867226.000000	10465096.000000	0.000000	0	.	.	0.000000	0.000000			0	.	.	0.000000	0.000000			0	.	.	0.000000	0.000000			0	.	.	0.000000	0.000000			0	.	.	0.000000	0.000000
INDEL	C1_5	LD_discordant_haplotypes_slop5bp	PASS	*	QUAL	*	0.0	0.0	0.0		0	0	10867226.000000	10465096.000000	0.000000	0	.	.	0.000000	0.000000			0	.	.	0.000000	0.000000			0	.	.	0.000000	0.000000			0	.	.	0.000000	0.000000			0	.	.	0.000000	0.000000
INDEL	C1_5	MHC	ALL	*	QUAL	*	1.0	0.0	0.0	0.0	0	0	4970557.000000	4634060.000000	0.000000	1	.	.	0.000000	0.000000			1	.	.	0.000000	0.000000			0	.	.	0.000000	0.000000			0	.	.	0.000000	0.000000			0	.	.	0.000000	0.000000
INDEL	C1_5	MHC	PASS	*	QUAL	*	1.0	0.0	0.0	0.0	0	0	4970557.000000	4634060.000000	0.000000	1	.	.	0.000000	0.000000			1	.	.	0.000000	0.000000			0	.	.	0.000000	0.000000			0	.	.	0.000000	0.000000			0	.	.	0.000000	0.000000
INDEL	C1_5	SimpleRepeat_diTR_10to49_slop5	ALL	*	QUAL	*	0.0	0.0	0.0		0	0	14126406.000000	9713952.000000	0.000000	0	.	.	0.000000	0.000000			0	.	.	0.000000	0.000000			0	.	.	0.000000	0.000000			0	.	.	0.000000	0.000000			0	.	.	0.000000	0.000000
INDEL	C1_5	SimpleRepeat_diTR_10to49_slop5	PASS	*	QUAL	*	0.0	0.0	0.0		0	0	14126406.000000	9713952.000000	0.000000	0	.	.	0.000000	0.000000			0	.	.	0.000000	0.000000			0	.	.	0.000000	0.000000			0	.	.	0.000000	0.000000			0	.	.	0.000000	0.000000
INDEL	C1_5	SimpleRepeat_diTR_50to149_slop5	ALL	*	QUAL	*	0.0	0.0	0.0		0	0	312887.000000	85207.000000	0.000000	0	.	.	0.000000	0.000000			0	.	.	0.000000	0.000000			0	.	.	0.000000	0.000000			0	.	.	0.000000	0.000000			0	.	.	0.000000	0.000000
INDEL	C1_5	SimpleRepeat_diTR_50to149_slop5	PASS	*	QUAL	*	0.0	0.0	0.0		0	0	312887.000000	85207.000000	0.000000	0	.	.	0.000000	0.000000			0	.	.	0.000000	0.000000			0	.	.	0.000000	0.000000			0	.	.	0.000000	0.000000			0	.	.	0.000000	0.000000
INDEL	C1_5	SimpleRepeat_diTR_ge150_slop5	ALL	*	QUAL	*	0.0	0.0	0.0		0	0	1294.000000	0.000000	0.000000	0	.	.	0.000000	0.000000			0	.	.	0.000000	0.000000			0	.	.	0.000000	0.000000			0	.	.	0.000000	0.000000			0	.	.	0.000000	0.000000
INDEL	C1_5	SimpleRepeat_diTR_ge150_slop5	PASS	*	QUAL	*	0.0	0.0	0.0		0	0	1294.000000	0.000000	0.000000	0	.	.	0.000000	0.000000			0	.	.	0.000000	0.000000			0	.	.	0.000000	0.000000			0	.	.	0.000000	0.000000			0	.	.	0.000000	0.000000
INDEL	C1_5	SimpleRepeat_homopolymer_4to6_AT_slop5	ALL	*	QUAL	*	0.0	0.0	0.0		0	0	620274261.000000	541929244.000000	0.000000	0	.	.	0.000000	0.000000			0	.	.	0.000000	0.000000			0	.	.	0.000000	0.000000			0	.	.	0.000000	0.000000			0	.	.	0.000000	0.000000
INDEL	C1_5	SimpleRepeat_homopolymer_4to6_AT_slop5	PASS	*	QUAL	*	0.0	0.0	0.0		0	0	620274261.000000	541929244.000000	0.000000	0	.	.	0.000000	0.000000			0	.	.	0.000000	0.000000			0	.	.	0.000000	0.000000			0	.	.	0.000000	0.000000			0	.	.	0.000000	0.000000
INDEL	C1_5	SimpleRepeat_homopolymer_4to6_GC_slop5	ALL	*	QUAL	*	0.0	0.0	0.0		0	0	186737442.000000	164214660.000000	0.000000	0	.	.	0.000000	0.000000			0	.	.	0.000000	0.000000			0	.	.	0.000000	0.000000			0	.	.	0.000000	0.000000			0	.	.	0.000000	0.000000
INDEL	C1_5	SimpleRepeat_homopolymer_4to6_GC_slop5	PASS	*	QUAL	*	0.0	0.0	0.0		0	0	186737442.000000	164214660.000000	0.000000	0	.	.	0.000000	0.000000			0	.	.	0.000000	0.000000			0	.	.	0.000000	0.000000			0	.	.	0.000000	0.000000			0	.	.	0.000000	0.000000
INDEL	C1_5	SimpleRepeat_homopolymer_4to6_slop5	ALL	*	QUAL	*	0.0	0.0	0.0		0	0	789111519.000000	690199342.000000	0.000000	0	.	.	0.000000	0.000000			0	.	.	0.000000	0.000000			0	.	.	0.000000	0.000000			0	.	.	0.000000	0.000000			0	.	.	0.000000	0.000000
INDEL	C1_5	SimpleRepeat_homopolymer_4to6_slop5	PASS	*	QUAL	*	0.0	0.0	0.0		0	0	789111519.000000	690199342.000000	0.000000	0	.	.	0.000000	0.000000			0	.	.	0.000000	0.000000			0	.	.	0.000000	0.000000			0	.	.	0.000000	0.000000			0	.	.	0.000000	0.000000
INDEL	C1_5	SimpleRepeat_homopolymer_7to11_AT_slop5	ALL	*	QUAL	*	1.0	0.0	0.0	0.0	0	0	48048065.000000	41289681.000000	0.000000	1	.	.	0.000000	0.000000			1	.	.	0.000000	0.000000			0	.	.	0.000000	0.000000			0	.	.	0.000000	0.000000			0	.	.	0.000000	0.000000
INDEL	C1_5	SimpleRepeat_homopolymer_7to11_AT_slop5	PASS	*	QUAL	*	1.0	0.0	0.0	0.0	0	0	48048065.000000	41289681.000000	0.000000	1	.	.	0.000000	0.000000			1	.	.	0.000000	0.000000			0	.	.	0.000000	0.000000			0	.	.	0.000000	0.000000			0	.	.	0.000000	0.000000
INDEL	C1_5	SimpleRepeat_homopolymer_7to11_GC_slop5	ALL	*	QUAL	*	0.0	0.0	0.0		0	0	1796827.000000	1234367.000000	0.000000	0	.	.	0.000000	0.000000			0	.	.	0.000000	0.000000			0	.	.	0.000000	0.000000			0	.	.	0.000000	0.000000			0	.	.	0.000000	0.000000
INDEL	C1_5	SimpleRepeat_homopolymer_7to11_GC_slop5	PASS	*	QUAL	*	0.0	0.0	0.0		0	0	1796827.000000	1234367.000000	0.000000	0	.	.	0.000000	0.000000			0	.	.	0.000000	0.000000			0	.	.	0.000000	0.000000			0	.	.	0.000000	0.000000			0	.	.	0.000000	0.000000
INDEL	C1_5	SimpleRepeat_homopolymer_7to11_slop5	ALL	*	QUAL	*	1.0	0.0	0.0	0.0	0	0	49788855.000000	42482235.000000	0.000000	1	.	.	0.000000	0.000000			1	.	.	0.000000	0.000000			0	.	.	0.000000	0.000000			0	.	.	0.000000	0.000000			0	.	.	0.000000	0.000000
INDEL	C1_5	SimpleRepeat_homopolymer_7to11_slop5	PASS	*	QUAL	*	1.0	0.0	0.0	0.0	0	0	49788855.000000	42482235.000000	0.000000	1	.	.	0.000000	0.000000			1	.	.	0.000000	0.000000			0	.	.	0.000000	0.000000			0	.	.	0.000000	0.000000			0	.	.	0.000000	0.000000
INDEL	C1_5	SimpleRepeat_homopolymer_ge12_AT_slop5	ALL	*	QUAL	*	0.0	0.0	0.0		0	0	18264661.000000	8069674.000000	0.000000	0	.	.	0.000000	0.000000			0	.	.	0.000000	0.000000			0	.	.	0.000000	0.000000			0	.	.	0.000000	0.000000			0	.	.	0.000000	0.000000
INDEL	C1_5	SimpleRepeat_homopolymer_ge12_AT_slop5	PASS	*	QUAL	*	0.0	0.0	0.0		0	0	18264661.000000	8069674.000000	0.000000	0	.	.	0.000000	0.000000			0	.	.	0.000000	0.000000			0	.	.	0.000000	0.000000			0	.	.	0.000000	0.000000			0	.	.	0.000000	0.000000
INDEL	C1_5	SimpleRepeat_homopolymer_ge12_GC_slop5	ALL	*	QUAL	*	0.0	0.0	0.0		0	0	80541.000000	10276.000000	0.000000	0	.	.	0.000000	0.000000			0	.	.	0.000000	0.000000			0	.	.	0.000000	0.000000			0	.	.	0.000000	0.000000			0	.	.	0.000000	0.000000
INDEL	C1_5	SimpleRepeat_homopolymer_ge12_GC_slop5	PASS	*	QUAL	*	0.0	0.0	0.0		0	0	80541.000000	10276.000000	0.000000	0	.	.	0.000000	0.000000			0	.	.	0.000000	0.000000			0	.	.	0.000000	0.000000			0	.	.	0.000000	0.000000			0	.	.	0.000000	0.000000
INDEL	C1_5	SimpleRepeat_homopolymer_ge12_slop5	ALL	*	QUAL	*	0.0	0.0	0.0		0	0	18344341.000000	8079935.000000	0.000000	0	.	.	0.000000	0.000000			0	.	.	0.000000	0.000000			0	.	.	0.000000	0.000000			0	.	.	0.000000	0.000000			0	.	.	0.000000	0.000000
INDEL	C1_5	SimpleRepeat_homopolymer_ge12_slop5	PASS	*	QUAL	*	0.0	0.0	0.0		0	0	18344341.000000	8079935.000000	0.000000	0	.	.	0.000000	0.000000			0	.	.	0.000000	0.000000			0	.	.	0.000000	0.000000			0	.	.	0.000000	0.000000			0	.	.	0.000000	0.000000
INDEL	C1_5	SimpleRepeat_homopolymer_ge21_AT_slop5	ALL	*	QUAL	*	0.0	0.0	0.0		0	0	5037067.000000	315095.000000	0.000000	0	.	.	0.000000	0.000000			0	.	.	0.000000	0.000000			0	.	.	0.000000	0.000000			0	.	.	0.000000	0.000000			0	.	.	0.000000	0.000000
INDEL	C1_5	SimpleRepeat_homopolymer_ge21_AT_slop5	PASS	*	QUAL	*	0.0	0.0	0.0		0	0	5037067.000000	315095.000000	0.000000	0	.	.	0.000000	0.000000			0	.	.	0.000000	0.000000			0	.	.	0.000000	0.000000			0	.	.	0.000000	0.000000			0	.	.	0.000000	0.000000
INDEL	C1_5	SimpleRepeat_homopolymer_ge21_GC_slop5	ALL	*	QUAL	*	0.0	0.0	0.0		0	0	2453.000000	77.000000	0.000000	0	.	.	0.000000	0.000000			0	.	.	0.000000	0.000000			0	.	.	0.000000	0.000000			0	.	.	0.000000	0.000000			0	.	.	0.000000	0.000000
INDEL	C1_5	SimpleRepeat_homopolymer_ge21_GC_slop5	PASS	*	QUAL	*	0.0	0.0	0.0		0	0	2453.000000	77.000000	0.000000	0	.	.	0.000000	0.000000			0	.	.	0.000000	0.000000			0	.	.	0.000000	0.000000			0	.	.	0.000000	0.000000			0	.	.	0.000000	0.000000
INDEL	C1_5	SimpleRepeat_homopolymer_ge21_slop5	ALL	*	QUAL	*	0.0	0.0	0.0		0	0	5039520.000000	315172.000000	0.000000	0	.	.	0.000000	0.000000			0	.	.	0.000000	0.000000			0	.	.	0.000000	0.000000			0	.	.	0.000000	0.000000			0	.	.	0.000000	0.000000
INDEL	C1_5	SimpleRepeat_homopolymer_ge21_slop5	PASS	*	QUAL	*	0.0	0.0	0.0		0	0	5039520.000000	315172.000000	0.000000	0	.	.	0.000000	0.000000			0	.	.	0.000000	0.000000			0	.	.	0.000000	0.000000			0	.	.	0.000000	0.000000			0	.	.	0.000000	0.000000
INDEL	C1_5	SimpleRepeat_imperfecthomopolge11_AT_slop5	ALL	*	QUAL	*	0.0	0.0	0.0		0	0	41925485.000000	27022508.000000	0.000000	0	.	.	0.000000	0.000000			0	.	.	0.000000	0.000000			0	.	.	0.000000	0.000000			0	.	.	0.000000	0.000000			0	.	.	0.000000	0.000000
INDEL	C1_5	SimpleRepeat_imperfecthomopolge11_AT_slop5	PASS	*	QUAL	*	0.0	0.0	0.0		0	0	41925485.000000	27022508.000000	0.000000	0	.	.	0.000000	0.000000			0	.	.	0.000000	0.000000			0	.	.	0.000000	0.000000			0	.	.	0.000000	0.000000			0	.	.	0.000000	0.000000
INDEL	C1_5	SimpleRepeat_imperfecthomopolge11_GC_slop5	ALL	*	QUAL	*	0.0	0.0	0.0		0	0	2549394.000000	1239404.000000	0.000000	0	.	.	0.000000	0.000000			0	.	.	0.000000	0.000000			0	.	.	0.000000	0.000000			0	.	.	0.000000	0.000000			0	.	.	0.000000	0.000000
INDEL	C1_5	SimpleRepeat_imperfecthomopolge11_GC_slop5	PASS	*	QUAL	*	0.0	0.0	0.0		0	0	2549394.000000	1239404.000000	0.000000	0	.	.	0.000000	0.000000			0	.	.	0.000000	0.000000			0	.	.	0.000000	0.000000			0	.	.	0.000000	0.000000			0	.	.	0.000000	0.000000
INDEL	C1_5	SimpleRepeat_imperfecthomopolge11_slop5	ALL	*	QUAL	*	0.0	0.0	0.0		0	0	44462862.000000	28257404.000000	0.000000	0	.	.	0.000000	0.000000			0	.	.	0.000000	0.000000			0	.	.	0.000000	0.000000			0	.	.	0.000000	0.000000			0	.	.	0.000000	0.000000
INDEL	C1_5	SimpleRepeat_imperfecthomopolge11_slop5	PASS	*	QUAL	*	0.0	0.0	0.0		0	0	44462862.000000	28257404.000000	0.000000	0	.	.	0.000000	0.000000			0	.	.	0.000000	0.000000			0	.	.	0.000000	0.000000			0	.	.	0.000000	0.000000			0	.	.	0.000000	0.000000
INDEL	C1_5	SimpleRepeat_imperfecthomopolge21_AT_slop5	ALL	*	QUAL	*	0.0	0.0	0.0		0	0	10858510.000000	4114933.000000	0.000000	0	.	.	0.000000	0.000000			0	.	.	0.000000	0.000000			0	.	.	0.000000	0.000000			0	.	.	0.000000	0.000000			0	.	.	0.000000	0.000000
INDEL	C1_5	SimpleRepeat_imperfecthomopolge21_AT_slop5	PASS	*	QUAL	*	0.0	0.0	0.0		0	0	10858510.000000	4114933.000000	0.000000	0	.	.	0.000000	0.000000			0	.	.	0.000000	0.000000			0	.	.	0.000000	0.000000			0	.	.	0.000000	0.000000			0	.	.	0.000000	0.000000
INDEL	C1_5	SimpleRepeat_imperfecthomopolge21_GC_slop5	ALL	*	QUAL	*	0.0	0.0	0.0		0	0	126563.000000	10095.000000	0.000000	0	.	.	0.000000	0.000000			0	.	.	0.000000	0.000000			0	.	.	0.000000	0.000000			0	.	.	0.000000	0.000000			0	.	.	0.000000	0.000000
INDEL	C1_5	SimpleRepeat_imperfecthomopolge21_GC_slop5	PASS	*	QUAL	*	0.0	0.0	0.0		0	0	126563.000000	10095.000000	0.000000	0	.	.	0.000000	0.000000			0	.	.	0.000000	0.000000			0	.	.	0.000000	0.000000			0	.	.	0.000000	0.000000			0	.	.	0.000000	0.000000
INDEL	C1_5	SimpleRepeat_imperfecthomopolge21_slop5	ALL	*	QUAL	*	0.0	0.0	0.0		0	0	10985008.000000	4125028.000000	0.000000	0	.	.	0.000000	0.000000			0	.	.	0.000000	0.000000			0	.	.	0.000000	0.000000			0	.	.	0.000000	0.000000			0	.	.	0.000000	0.000000
INDEL	C1_5	SimpleRepeat_imperfecthomopolge21_slop5	PASS	*	QUAL	*	0.0	0.0	0.0		0	0	10985008.000000	4125028.000000	0.000000	0	.	.	0.000000	0.000000			0	.	.	0.000000	0.000000			0	.	.	0.000000	0.000000			0	.	.	0.000000	0.000000			0	.	.	0.000000	0.000000
INDEL	C1_5	SimpleRepeat_quadTR_19to49_slop5	ALL	*	QUAL	*	0.0	0.0	0.0		0	0	4260126.000000	2980942.000000	0.000000	0	.	.	0.000000	0.000000			0	.	.	0.000000	0.000000			0	.	.	0.000000	0.000000			0	.	.	0.000000	0.000000			0	.	.	0.000000	0.000000
INDEL	C1_5	SimpleRepeat_quadTR_19to49_slop5	PASS	*	QUAL	*	0.0	0.0	0.0		0	0	4260126.000000	2980942.000000	0.000000	0	.	.	0.000000	0.000000			0	.	.	0.000000	0.000000			0	.	.	0.000000	0.000000			0	.	.	0.000000	0.000000			0	.	.	0.000000	0.000000
INDEL	C1_5	SimpleRepeat_quadTR_50to149_slop5	ALL	*	QUAL	*	0.0	0.0	0.0		0	0	644882.000000	185490.000000	0.000000	0	.	.	0.000000	0.000000			0	.	.	0.000000	0.000000			0	.	.	0.000000	0.000000			0	.	.	0.000000	0.000000			0	.	.	0.000000	0.000000
INDEL	C1_5	SimpleRepeat_quadTR_50to149_slop5	PASS	*	QUAL	*	0.0	0.0	0.0		0	0	644882.000000	185490.000000	0.000000	0	.	.	0.000000	0.000000			0	.	.	0.000000	0.000000			0	.	.	0.000000	0.000000			0	.	.	0.000000	0.000000			0	.	.	0.000000	0.000000
INDEL	C1_5	SimpleRepeat_quadTR_ge150_slop5	ALL	*	QUAL	*	0.0	0.0	0.0		0	0	3698.000000	0.000000	0.000000	0	.	.	0.000000	0.000000			0	.	.	0.000000	0.000000			0	.	.	0.000000	0.000000			0	.	.	0.000000	0.000000			0	.	.	0.000000	0.000000
INDEL	C1_5	SimpleRepeat_quadTR_ge150_slop5	PASS	*	QUAL	*	0.0	0.0	0.0		0	0	3698.000000	0.000000	0.000000	0	.	.	0.000000	0.000000			0	.	.	0.000000	0.000000			0	.	.	0.000000	0.000000			0	.	.	0.000000	0.000000			0	.	.	0.000000	0.000000
INDEL	C1_5	SimpleRepeat_triTR_14to49_slop5	ALL	*	QUAL	*	0.0	0.0	0.0		0	0	3011899.000000	2374377.000000	0.000000	0	.	.	0.000000	0.000000			0	.	.	0.000000	0.000000			0	.	.	0.000000	0.000000			0	.	.	0.000000	0.000000			0	.	.	0.000000	0.000000
INDEL	C1_5	SimpleRepeat_triTR_14to49_slop5	PASS	*	QUAL	*	0.0	0.0	0.0		0	0	3011899.000000	2374377.000000	0.000000	0	.	.	0.000000	0.000000			0	.	.	0.000000	0.000000			0	.	.	0.000000	0.000000			0	.	.	0.000000	0.000000			0	.	.	0.000000	0.000000
INDEL	C1_5	SimpleRepeat_triTR_50to149_slop5	ALL	*	QUAL	*	0.0	0.0	0.0		0	0	56998.000000	13641.000000	0.000000	0	.	.	0.000000	0.000000			0	.	.	0.000000	0.000000			0	.	.	0.000000	0.000000			0	.	.	0.000000	0.000000			0	.	.	0.000000	0.000000
INDEL	C1_5	SimpleRepeat_triTR_50to149_slop5	PASS	*	QUAL	*	0.0	0.0	0.0		0	0	56998.000000	13641.000000	0.000000	0	.	.	0.000000	0.000000			0	.	.	0.000000	0.000000			0	.	.	0.000000	0.000000			0	.	.	0.000000	0.000000			0	.	.	0.000000	0.000000
INDEL	C1_5	SimpleRepeat_triTR_ge150_slop5	ALL	*	QUAL	*	0.0	0.0	0.0		0	0	2342.000000	0.000000	0.000000	0	.	.	0.000000	0.000000			0	.	.	0.000000	0.000000			0	.	.	0.000000	0.000000			0	.	.	0.000000	0.000000			0	.	.	0.000000	0.000000
INDEL	C1_5	SimpleRepeat_triTR_ge150_slop5	PASS	*	QUAL	*	0.0	0.0	0.0		0	0	2342.000000	0.000000	0.000000	0	.	.	0.000000	0.000000			0	.	.	0.000000	0.000000			0	.	.	0.000000	0.000000			0	.	.	0.000000	0.000000			0	.	.	0.000000	0.000000
INDEL	C1_5	TS_boundary	ALL	*	QUAL	*	0.0	0.0	0.0		0	0	3030848912.000000	2546949881.000000	0.000000	0	.	.	0.000000	0.000000			0	.	.	0.000000	0.000000			0	.	.	0.000000	0.000000			0	.	.	0.000000	0.000000			0	.	.	0.000000	0.000000
INDEL	C1_5	TS_boundary	PASS	*	QUAL	*	0.0	0.0	0.0		0	0	3030848912.000000	2546949881.000000	0.000000	0	.	.	0.000000	0.000000			0	.	.	0.000000	0.000000			0	.	.	0.000000	0.000000			0	.	.	0.000000	0.000000			0	.	.	0.000000	0.000000
INDEL	C1_5	TS_contained	ALL	*	QUAL	*	1.0	0.0	0.0	0.0	0	0	2546949881.000000	2546949881.000000	0.000000	1	.	.	0.000000	0.000000			1	.	.	0.000000	0.000000			0	.	.	0.000000	0.000000			0	.	.	0.000000	0.000000			0	.	.	0.000000	0.000000
INDEL	C1_5	TS_contained	PASS	*	QUAL	*	1.0	0.0	0.0	0.0	0	0	2546949881.000000	2546949881.000000	0.000000	1	.	.	0.000000	0.000000			1	.	.	0.000000	0.000000			0	.	.	0.000000	0.000000			0	.	.	0.000000	0.000000			0	.	.	0.000000	0.000000
INDEL	C1_5	VDJ	ALL	*	QUAL	*	0.0	0.0	0.0		0	0	4872786.000000	1340794.000000	0.000000	0	.	.	0.000000	0.000000			0	.	.	0.000000	0.000000			0	.	.	0.000000	0.000000			0	.	.	0.000000	0.000000			0	.	.	0.000000	0.000000
INDEL	C1_5	VDJ	PASS	*	QUAL	*	0.0	0.0	0.0		0	0	4872786.000000	1340794.000000	0.000000	0	.	.	0.000000	0.000000			0	.	.	0.000000	0.000000			0	.	.	0.000000	0.000000			0	.	.	0.000000	0.000000			0	.	.	0.000000	0.000000
INDEL	C1_5	allOtherDifficultregions	ALL	*	QUAL	*	1.0	0.0	0.0	0.0	0	0	83934913.000000	22511211.000000	0.000000	1	.	.	0.000000	0.000000			1	.	.	0.000000	0.000000			0	.	.	0.000000	0.000000			0	.	.	0.000000	0.000000			0	.	.	0.000000	0.000000
INDEL	C1_5	allOtherDifficultregions	PASS	*	QUAL	*	1.0	0.0	0.0	0.0	0	0	83934913.000000	22511211.000000	0.000000	1	.	.	0.000000	0.000000			1	.	.	0.000000	0.000000			0	.	.	0.000000	0.000000			0	.	.	0.000000	0.000000			0	.	.	0.000000	0.000000
INDEL	C1_5	alldifficultregions	ALL	*	QUAL	*	1.0	0.0	0.0	0.0	0	0	624829675.000000	403594426.000000	0.000000	1	.	.	0.000000	0.000000			1	.	.	0.000000	0.000000			0	.	.	0.000000	0.000000			0	.	.	0.000000	0.000000			0	.	.	0.000000	0.000000
INDEL	C1_5	alldifficultregions	PASS	*	QUAL	*	1.0	0.0	0.0	0.0	0	0	624829675.000000	403594426.000000	0.000000	1	.	.	0.000000	0.000000			1	.	.	0.000000	0.000000			0	.	.	0.000000	0.000000			0	.	.	0.000000	0.000000			0	.	.	0.000000	0.000000
INDEL	C1_5	alllowmapandsegdupregions	ALL	*	QUAL	*	0.0	0.0	0.0		0	0	305705811.000000	145266776.000000	0.000000	0	.	.	0.000000	0.000000			0	.	.	0.000000	0.000000			0	.	.	0.000000	0.000000			0	.	.	0.000000	0.000000			0	.	.	0.000000	0.000000
INDEL	C1_5	alllowmapandsegdupregions	PASS	*	QUAL	*	0.0	0.0	0.0		0	0	305705811.000000	145266776.000000	0.000000	0	.	.	0.000000	0.000000			0	.	.	0.000000	0.000000			0	.	.	0.000000	0.000000			0	.	.	0.000000	0.000000			0	.	.	0.000000	0.000000
INDEL	C1_5	ancestry_AFR	ALL	*	QUAL	*	0.0	0.0	0.0		0	0	931852940.000000	870856528.000000	0.000000	0	.	.	0.000000	0.000000			0	.	.	0.000000	0.000000			0	.	.	0.000000	0.000000			0	.	.	0.000000	0.000000			0	.	.	0.000000	0.000000
INDEL	C1_5	ancestry_AFR	PASS	*	QUAL	*	0.0	0.0	0.0		0	0	931852940.000000	870856528.000000	0.000000	0	.	.	0.000000	0.000000			0	.	.	0.000000	0.000000			0	.	.	0.000000	0.000000			0	.	.	0.000000	0.000000			0	.	.	0.000000	0.000000
INDEL	C1_5	ancestry_AMR	ALL	*	QUAL	*	0.0	0.0	0.0		0	0	248789481.000000	231409117.000000	0.000000	0	.	.	0.000000	0.000000			0	.	.	0.000000	0.000000			0	.	.	0.000000	0.000000			0	.	.	0.000000	0.000000			0	.	.	0.000000	0.000000
INDEL	C1_5	ancestry_AMR	PASS	*	QUAL	*	0.0	0.0	0.0		0	0	248789481.000000	231409117.000000	0.000000	0	.	.	0.000000	0.000000			0	.	.	0.000000	0.000000			0	.	.	0.000000	0.000000			0	.	.	0.000000	0.000000			0	.	.	0.000000	0.000000
INDEL	C1_5	ancestry_EAS	ALL	*	QUAL	*	0.0	0.0	0.0		0	0	159774241.000000	148505560.000000	0.000000	0	.	.	0.000000	0.000000			0	.	.	0.000000	0.000000			0	.	.	0.000000	0.000000			0	.	.	0.000000	0.000000			0	.	.	0.000000	0.000000
INDEL	C1_5	ancestry_EAS	PASS	*	QUAL	*	0.0	0.0	0.0		0	0	159774241.000000	148505560.000000	0.000000	0	.	.	0.000000	0.000000			0	.	.	0.000000	0.000000			0	.	.	0.000000	0.000000			0	.	.	0.000000	0.000000			0	.	.	0.000000	0.000000
INDEL	C1_5	ancestry_EUR	ALL	*	QUAL	*	1.0	0.0	0.0	0.0	0	0	815477144.000000	754701260.000000	0.000000	1	.	.	0.000000	0.000000			1	.	.	0.000000	0.000000			0	.	.	0.000000	0.000000			0	.	.	0.000000	0.000000			0	.	.	0.000000	0.000000
INDEL	C1_5	ancestry_EUR	PASS	*	QUAL	*	1.0	0.0	0.0	0.0	0	0	815477144.000000	754701260.000000	0.000000	1	.	.	0.000000	0.000000			1	.	.	0.000000	0.000000			0	.	.	0.000000	0.000000			0	.	.	0.000000	0.000000			0	.	.	0.000000	0.000000
INDEL	C1_5	ancestry_Neanderthal	ALL	*	QUAL	*	0.0	0.0	0.0		0	0	25432365.000000	23955767.000000	0.000000	0	.	.	0.000000	0.000000			0	.	.	0.000000	0.000000			0	.	.	0.000000	0.000000			0	.	.	0.000000	0.000000			0	.	.	0.000000	0.000000
INDEL	C1_5	ancestry_Neanderthal	PASS	*	QUAL	*	0.0	0.0	0.0		0	0	25432365.000000	23955767.000000	0.000000	0	.	.	0.000000	0.000000			0	.	.	0.000000	0.000000			0	.	.	0.000000	0.000000			0	.	.	0.000000	0.000000			0	.	.	0.000000	0.000000
INDEL	C1_5	ancestry_SAS	ALL	*	QUAL	*	0.0	0.0	0.0		0	0	149677990.000000	137438069.000000	0.000000	0	.	.	0.000000	0.000000			0	.	.	0.000000	0.000000			0	.	.	0.000000	0.000000			0	.	.	0.000000	0.000000			0	.	.	0.000000	0.000000
INDEL	C1_5	ancestry_SAS	PASS	*	QUAL	*	0.0	0.0	0.0		0	0	149677990.000000	137438069.000000	0.000000	0	.	.	0.000000	0.000000			0	.	.	0.000000	0.000000			0	.	.	0.000000	0.000000			0	.	.	0.000000	0.000000			0	.	.	0.000000	0.000000
INDEL	C1_5	chrX_PAR	ALL	*	QUAL	*	0.0	0.0	0.0		0	0	2778692.000000	0.000000	0.000000	0	.	.	0.000000	0.000000			0	.	.	0.000000	0.000000			0	.	.	0.000000	0.000000			0	.	.	0.000000	0.000000			0	.	.	0.000000	0.000000
INDEL	C1_5	chrX_PAR	PASS	*	QUAL	*	0.0	0.0	0.0		0	0	2778692.000000	0.000000	0.000000	0	.	.	0.000000	0.000000			0	.	.	0.000000	0.000000			0	.	.	0.000000	0.000000			0	.	.	0.000000	0.000000			0	.	.	0.000000	0.000000
INDEL	C1_5	chrX_XTR	ALL	*	QUAL	*	0.0	0.0	0.0		0	0	4287238.000000	0.000000	0.000000	0	.	.	0.000000	0.000000			0	.	.	0.000000	0.000000			0	.	.	0.000000	0.000000			0	.	.	0.000000	0.000000			0	.	.	0.000000	0.000000
INDEL	C1_5	chrX_XTR	PASS	*	QUAL	*	0.0	0.0	0.0		0	0	4287238.000000	0.000000	0.000000	0	.	.	0.000000	0.000000			0	.	.	0.000000	0.000000			0	.	.	0.000000	0.000000			0	.	.	0.000000	0.000000			0	.	.	0.000000	0.000000
INDEL	C1_5	chrX_ampliconic	ALL	*	QUAL	*	0.0	0.0	0.0		0	0	1565209.000000	0.000000	0.000000	0	.	.	0.000000	0.000000			0	.	.	0.000000	0.000000			0	.	.	0.000000	0.000000			0	.	.	0.000000	0.000000			0	.	.	0.000000	0.000000
INDEL	C1_5	chrX_ampliconic	PASS	*	QUAL	*	0.0	0.0	0.0		0	0	1565209.000000	0.000000	0.000000	0	.	.	0.000000	0.000000			0	.	.	0.000000	0.000000			0	.	.	0.000000	0.000000			0	.	.	0.000000	0.000000			0	.	.	0.000000	0.000000
INDEL	C1_5	chrX_nonPAR	ALL	*	QUAL	*	0.0	0.0	0.0		0	0	152115542.000000	0.000000	0.000000	0	.	.	0.000000	0.000000			0	.	.	0.000000	0.000000			0	.	.	0.000000	0.000000			0	.	.	0.000000	0.000000			0	.	.	0.000000	0.000000
INDEL	C1_5	chrX_nonPAR	PASS	*	QUAL	*	0.0	0.0	0.0		0	0	152115542.000000	0.000000	0.000000	0	.	.	0.000000	0.000000			0	.	.	0.000000	0.000000			0	.	.	0.000000	0.000000			0	.	.	0.000000	0.000000			0	.	.	0.000000	0.000000
INDEL	C1_5	chrY_PAR	ALL	*	QUAL	*	0.0	0.0	0.0		0	0	2778692.000000	0.000000	0.000000	0	.	.	0.000000	0.000000			0	.	.	0.000000	0.000000			0	.	.	0.000000	0.000000			0	.	.	0.000000	0.000000			0	.	.	0.000000	0.000000
INDEL	C1_5	chrY_PAR	PASS	*	QUAL	*	0.0	0.0	0.0		0	0	2778692.000000	0.000000	0.000000	0	.	.	0.000000	0.000000			0	.	.	0.000000	0.000000			0	.	.	0.000000	0.000000			0	.	.	0.000000	0.000000			0	.	.	0.000000	0.000000
INDEL	C1_5	chrY_XTR	ALL	*	QUAL	*	0.0	0.0	0.0		0	0	3400874.000000	0.000000	0.000000	0	.	.	0.000000	0.000000			0	.	.	0.000000	0.000000			0	.	.	0.000000	0.000000			0	.	.	0.000000	0.000000			0	.	.	0.000000	0.000000
INDEL	C1_5	chrY_XTR	PASS	*	QUAL	*	0.0	0.0	0.0		0	0	3400874.000000	0.000000	0.000000	0	.	.	0.000000	0.000000			0	.	.	0.000000	0.000000			0	.	.	0.000000	0.000000			0	.	.	0.000000	0.000000			0	.	.	0.000000	0.000000
INDEL	C1_5	chrY_ampliconic	ALL	*	QUAL	*	0.0	0.0	0.0		0	0	9754492.000000	0.000000	0.000000	0	.	.	0.000000	0.000000			0	.	.	0.000000	0.000000			0	.	.	0.000000	0.000000			0	.	.	0.000000	0.000000			0	.	.	0.000000	0.000000
INDEL	C1_5	chrY_ampliconic	PASS	*	QUAL	*	0.0	0.0	0.0		0	0	9754492.000000	0.000000	0.000000	0	.	.	0.000000	0.000000			0	.	.	0.000000	0.000000			0	.	.	0.000000	0.000000			0	.	.	0.000000	0.000000			0	.	.	0.000000	0.000000
INDEL	C1_5	chrY_nonPAR	ALL	*	QUAL	*	0.0	0.0	0.0		0	0	23636356.000000	0.000000	0.000000	0	.	.	0.000000	0.000000			0	.	.	0.000000	0.000000			0	.	.	0.000000	0.000000			0	.	.	0.000000	0.000000			0	.	.	0.000000	0.000000
INDEL	C1_5	chrY_nonPAR	PASS	*	QUAL	*	0.0	0.0	0.0		0	0	23636356.000000	0.000000	0.000000	0	.	.	0.000000	0.000000			0	.	.	0.000000	0.000000			0	.	.	0.000000	0.000000			0	.	.	0.000000	0.000000			0	.	.	0.000000	0.000000
INDEL	C1_5	collapsed_duplication_FP_regions	ALL	*	QUAL	*	0.0	0.0	0.0		0	0	8015146.000000	676291.000000	0.000000	0	.	.	0.000000	0.000000			0	.	.	0.000000	0.000000			0	.	.	0.000000	0.000000			0	.	.	0.000000	0.000000			0	.	.	0.000000	0.000000
INDEL	C1_5	collapsed_duplication_FP_regions	PASS	*	QUAL	*	0.0	0.0	0.0		0	0	8015146.000000	676291.000000	0.000000	0	.	.	0.000000	0.000000			0	.	.	0.000000	0.000000			0	.	.	0.000000	0.000000			0	.	.	0.000000	0.000000			0	.	.	0.000000	0.000000
INDEL	C1_5	contigs_lt500kb	ALL	*	QUAL	*	0.0	0.0	0.0		0	0	26148630.000000	0.000000	0.000000	0	.	.	0.000000	0.000000			0	.	.	0.000000	0.000000			0	.	.	0.000000	0.000000			0	.	.	0.000000	0.000000			0	.	.	0.000000	0.000000
INDEL	C1_5	contigs_lt500kb	PASS	*	QUAL	*	0.0	0.0	0.0		0	0	26148630.000000	0.000000	0.000000	0	.	.	0.000000	0.000000			0	.	.	0.000000	0.000000			0	.	.	0.000000	0.000000			0	.	.	0.000000	0.000000			0	.	.	0.000000	0.000000
INDEL	C1_5	false_duplications_correct_copy	ALL	*	QUAL	*	0.0	0.0	0.0		0	0	1237625.000000	683527.000000	0.000000	0	.	.	0.000000	0.000000			0	.	.	0.000000	0.000000			0	.	.	0.000000	0.000000			0	.	.	0.000000	0.000000			0	.	.	0.000000	0.000000
INDEL	C1_5	false_duplications_correct_copy	PASS	*	QUAL	*	0.0	0.0	0.0		0	0	1237625.000000	683527.000000	0.000000	0	.	.	0.000000	0.000000			0	.	.	0.000000	0.000000			0	.	.	0.000000	0.000000			0	.	.	0.000000	0.000000			0	.	.	0.000000	0.000000
INDEL	C1_5	false_duplications_incorrect_copy	ALL	*	QUAL	*	0.0	0.0	0.0		0	0	972401.000000	9931.000000	0.000000	0	.	.	0.000000	0.000000			0	.	.	0.000000	0.000000			0	.	.	0.000000	0.000000			0	.	.	0.000000	0.000000			0	.	.	0.000000	0.000000
INDEL	C1_5	false_duplications_incorrect_copy	PASS	*	QUAL	*	0.0	0.0	0.0		0	0	972401.000000	9931.000000	0.000000	0	.	.	0.000000	0.000000			0	.	.	0.000000	0.000000			0	.	.	0.000000	0.000000			0	.	.	0.000000	0.000000			0	.	.	0.000000	0.000000
INDEL	C1_5	gaps_slop15kb	ALL	*	QUAL	*	0.0	0.0	0.0		0	0	11496278.000000	0.000000	0.000000	0	.	.	0.000000	0.000000			0	.	.	0.000000	0.000000			0	.	.	0.000000	0.000000			0	.	.	0.000000	0.000000			0	.	.	0.000000	0.000000
INDEL	C1_5	gaps_slop15kb	PASS	*	QUAL	*	0.0	0.0	0.0		0	0	11496278.000000	0.000000	0.000000	0	.	.	0.000000	0.000000			0	.	.	0.000000	0.000000			0	.	.	0.000000	0.000000			0	.	.	0.000000	0.000000			0	.	.	0.000000	0.000000
INDEL	C1_5	gc15_slop50	ALL	*	QUAL	*	0.0	0.0	0.0		0	0	5303101.000000	2740313.000000	0.000000	0	.	.	0.000000	0.000000			0	.	.	0.000000	0.000000			0	.	.	0.000000	0.000000			0	.	.	0.000000	0.000000			0	.	.	0.000000	0.000000
INDEL	C1_5	gc15_slop50	PASS	*	QUAL	*	0.0	0.0	0.0		0	0	5303101.000000	2740313.000000	0.000000	0	.	.	0.000000	0.000000			0	.	.	0.000000	0.000000			0	.	.	0.000000	0.000000			0	.	.	0.000000	0.000000			0	.	.	0.000000	0.000000
INDEL	C1_5	gc15to20_slop50	ALL	*	QUAL	*	0.0	0.0	0.0		0	0	14314006.000000	12031613.000000	0.000000	0	.	.	0.000000	0.000000			0	.	.	0.000000	0.000000			0	.	.	0.000000	0.000000			0	.	.	0.000000	0.000000			0	.	.	0.000000	0.000000
INDEL	C1_5	gc15to20_slop50	PASS	*	QUAL	*	0.0	0.0	0.0		0	0	14314006.000000	12031613.000000	0.000000	0	.	.	0.000000	0.000000			0	.	.	0.000000	0.000000			0	.	.	0.000000	0.000000			0	.	.	0.000000	0.000000			0	.	.	0.000000	0.000000
INDEL	C1_5	gc20to25_slop50	ALL	*	QUAL	*	0.0	0.0	0.0		0	0	117189860.000000	104538830.000000	0.000000	0	.	.	0.000000	0.000000			0	.	.	0.000000	0.000000			0	.	.	0.000000	0.000000			0	.	.	0.000000	0.000000			0	.	.	0.000000	0.000000
INDEL	C1_5	gc20to25_slop50	PASS	*	QUAL	*	0.0	0.0	0.0		0	0	117189860.000000	104538830.000000	0.000000	0	.	.	0.000000	0.000000			0	.	.	0.000000	0.000000			0	.	.	0.000000	0.000000			0	.	.	0.000000	0.000000			0	.	.	0.000000	0.000000
INDEL	C1_5	gc25to30_slop50	ALL	*	QUAL	*	0.0	0.0	0.0		0	0	394144353.000000	352296556.000000	0.000000	0	.	.	0.000000	0.000000			0	.	.	0.000000	0.000000			0	.	.	0.000000	0.000000			0	.	.	0.000000	0.000000			0	.	.	0.000000	0.000000
INDEL	C1_5	gc25to30_slop50	PASS	*	QUAL	*	0.0	0.0	0.0		0	0	394144353.000000	352296556.000000	0.000000	0	.	.	0.000000	0.000000			0	.	.	0.000000	0.000000			0	.	.	0.000000	0.000000			0	.	.	0.000000	0.000000			0	.	.	0.000000	0.000000
INDEL	C1_5	gc30to55_slop50	ALL	*	QUAL	*	1.0	0.0	0.0	0.0	0	0	2011401956.000000	1731730149.000000	0.000000	1	.	.	0.000000	0.000000			1	.	.	0.000000	0.000000			0	.	.	0.000000	0.000000			0	.	.	0.000000	0.000000			0	.	.	0.000000	0.000000
INDEL	C1_5	gc30to55_slop50	PASS	*	QUAL	*	1.0	0.0	0.0	0.0	0	0	2011401956.000000	1731730149.000000	0.000000	1	.	.	0.000000	0.000000			1	.	.	0.000000	0.000000			0	.	.	0.000000	0.000000			0	.	.	0.000000	0.000000			0	.	.	0.000000	0.000000
INDEL	C1_5	gc55to60_slop50	ALL	*	QUAL	*	0.0	0.0	0.0		0	0	244507530.000000	212996737.000000	0.000000	0	.	.	0.000000	0.000000			0	.	.	0.000000	0.000000			0	.	.	0.000000	0.000000			0	.	.	0.000000	0.000000			0	.	.	0.000000	0.000000
INDEL	C1_5	gc55to60_slop50	PASS	*	QUAL	*	0.0	0.0	0.0		0	0	244507530.000000	212996737.000000	0.000000	0	.	.	0.000000	0.000000			0	.	.	0.000000	0.000000			0	.	.	0.000000	0.000000			0	.	.	0.000000	0.000000			0	.	.	0.000000	0.000000
INDEL	C1_5	gc60to65_slop50	ALL	*	QUAL	*	0.0	0.0	0.0		0	0	102791705.000000	88091286.000000	0.000000	0	.	.	0.000000	0.000000			0	.	.	0.000000	0.000000			0	.	.	0.000000	0.000000			0	.	.	0.000000	0.000000			0	.	.	0.000000	0.000000
INDEL	C1_5	gc60to65_slop50	PASS	*	QUAL	*	0.0	0.0	0.0		0	0	102791705.000000	88091286.000000	0.000000	0	.	.	0.000000	0.000000			0	.	.	0.000000	0.000000			0	.	.	0.000000	0.000000			0	.	.	0.000000	0.000000			0	.	.	0.000000	0.000000
INDEL	C1_5	gc65to70_slop50	ALL	*	QUAL	*	0.0	0.0	0.0		0	0	34883665.000000	28916578.000000	0.000000	0	.	.	0.000000	0.000000			0	.	.	0.000000	0.000000			0	.	.	0.000000	0.000000			0	.	.	0.000000	0.000000			0	.	.	0.000000	0.000000
INDEL	C1_5	gc65to70_slop50	PASS	*	QUAL	*	0.0	0.0	0.0		0	0	34883665.000000	28916578.000000	0.000000	0	.	.	0.000000	0.000000			0	.	.	0.000000	0.000000			0	.	.	0.000000	0.000000			0	.	.	0.000000	0.000000			0	.	.	0.000000	0.000000
INDEL	C1_5	gc70to75_slop50	ALL	*	QUAL	*	0.0	0.0	0.0		0	0	11790706.000000	9557818.000000	0.000000	0	.	.	0.000000	0.000000			0	.	.	0.000000	0.000000			0	.	.	0.000000	0.000000			0	.	.	0.000000	0.000000			0	.	.	0.000000	0.000000
INDEL	C1_5	gc70to75_slop50	PASS	*	QUAL	*	0.0	0.0	0.0		0	0	11790706.000000	9557818.000000	0.000000	0	.	.	0.000000	0.000000			0	.	.	0.000000	0.000000			0	.	.	0.000000	0.000000			0	.	.	0.000000	0.000000			0	.	.	0.000000	0.000000
INDEL	C1_5	gc75to80_slop50	ALL	*	QUAL	*	0.0	0.0	0.0		0	0	5248298.000000	4263855.000000	0.000000	0	.	.	0.000000	0.000000			0	.	.	0.000000	0.000000			0	.	.	0.000000	0.000000			0	.	.	0.000000	0.000000			0	.	.	0.000000	0.000000
INDEL	C1_5	gc75to80_slop50	PASS	*	QUAL	*	0.0	0.0	0.0		0	0	5248298.000000	4263855.000000	0.000000	0	.	.	0.000000	0.000000			0	.	.	0.000000	0.000000			0	.	.	0.000000	0.000000			0	.	.	0.000000	0.000000			0	.	.	0.000000	0.000000
INDEL	C1_5	gc80to85_slop50	ALL	*	QUAL	*	0.0	0.0	0.0		0	0	2596229.000000	1742287.000000	0.000000	0	.	.	0.000000	0.000000			0	.	.	0.000000	0.000000			0	.	.	0.000000	0.000000			0	.	.	0.000000	0.000000			0	.	.	0.000000	0.000000
INDEL	C1_5	gc80to85_slop50	PASS	*	QUAL	*	0.0	0.0	0.0		0	0	2596229.000000	1742287.000000	0.000000	0	.	.	0.000000	0.000000			0	.	.	0.000000	0.000000			0	.	.	0.000000	0.000000			0	.	.	0.000000	0.000000			0	.	.	0.000000	0.000000
INDEL	C1_5	gc85_slop50	ALL	*	QUAL	*	0.0	0.0	0.0		0	0	544746.000000	401133.000000	0.000000	0	.	.	0.000000	0.000000			0	.	.	0.000000	0.000000			0	.	.	0.000000	0.000000			0	.	.	0.000000	0.000000			0	.	.	0.000000	0.000000
INDEL	C1_5	gc85_slop50	PASS	*	QUAL	*	0.0	0.0	0.0		0	0	544746.000000	401133.000000	0.000000	0	.	.	0.000000	0.000000			0	.	.	0.000000	0.000000			0	.	.	0.000000	0.000000			0	.	.	0.000000	0.000000			0	.	.	0.000000	0.000000
INDEL	C1_5	gclt25orgt65_slop50	ALL	*	QUAL	*	0.0	0.0	0.0		0	0	191795155.000000	164164751.000000	0.000000	0	.	.	0.000000	0.000000			0	.	.	0.000000	0.000000			0	.	.	0.000000	0.000000			0	.	.	0.000000	0.000000			0	.	.	0.000000	0.000000
INDEL	C1_5	gclt25orgt65_slop50	PASS	*	QUAL	*	0.0	0.0	0.0		0	0	191795155.000000	164164751.000000	0.000000	0	.	.	0.000000	0.000000			0	.	.	0.000000	0.000000			0	.	.	0.000000	0.000000			0	.	.	0.000000	0.000000			0	.	.	0.000000	0.000000
INDEL	C1_5	gclt30orgt55_slop50	ALL	*	QUAL	*	0.0	0.0	0.0		0	0	923478456.000000	810513227.000000	0.000000	0	.	.	0.000000	0.000000			0	.	.	0.000000	0.000000			0	.	.	0.000000	0.000000			0	.	.	0.000000	0.000000			0	.	.	0.000000	0.000000
INDEL	C1_5	gclt30orgt55_slop50	PASS	*	QUAL	*	0.0	0.0	0.0		0	0	923478456.000000	810513227.000000	0.000000	0	.	.	0.000000	0.000000			0	.	.	0.000000	0.000000			0	.	.	0.000000	0.000000			0	.	.	0.000000	0.000000			0	.	.	0.000000	0.000000
INDEL	C1_5	gnomAD_InbreedingCoeff_slop1bp_merge1000bp	ALL	*	QUAL	*	1.0	0.0	0.0	0.0	0	0	13528469.000000	2276581.000000	0.000000	1	.	.	0.000000	0.000000			1	.	.	0.000000	0.000000			0	.	.	0.000000	0.000000			0	.	.	0.000000	0.000000			0	.	.	0.000000	0.000000
INDEL	C1_5	gnomAD_InbreedingCoeff_slop1bp_merge1000bp	PASS	*	QUAL	*	1.0	0.0	0.0	0.0	0	0	13528469.000000	2276581.000000	0.000000	1	.	.	0.000000	0.000000			1	.	.	0.000000	0.000000			0	.	.	0.000000	0.000000			0	.	.	0.000000	0.000000			0	.	.	0.000000	0.000000
INDEL	C1_5	lowmappabilityall	ALL	*	QUAL	*	0.0	0.0	0.0		0	0	248877152.000000	105002548.000000	0.000000	0	.	.	0.000000	0.000000			0	.	.	0.000000	0.000000			0	.	.	0.000000	0.000000			0	.	.	0.000000	0.000000			0	.	.	0.000000	0.000000
INDEL	C1_5	lowmappabilityall	PASS	*	QUAL	*	0.0	0.0	0.0		0	0	248877152.000000	105002548.000000	0.000000	0	.	.	0.000000	0.000000			0	.	.	0.000000	0.000000			0	.	.	0.000000	0.000000			0	.	.	0.000000	0.000000			0	.	.	0.000000	0.000000
INDEL	C1_5	nonunique_l100_m2_e1	ALL	*	QUAL	*	0.0	0.0	0.0		0	0	248847175.000000	105002548.000000	0.000000	0	.	.	0.000000	0.000000			0	.	.	0.000000	0.000000			0	.	.	0.000000	0.000000			0	.	.	0.000000	0.000000			0	.	.	0.000000	0.000000
INDEL	C1_5	nonunique_l100_m2_e1	PASS	*	QUAL	*	0.0	0.0	0.0		0	0	248847175.000000	105002548.000000	0.000000	0	.	.	0.000000	0.000000			0	.	.	0.000000	0.000000			0	.	.	0.000000	0.000000			0	.	.	0.000000	0.000000			0	.	.	0.000000	0.000000
INDEL	C1_5	nonunique_l250_m0_e0	ALL	*	QUAL	*	0.0	0.0	0.0		0	0	89246199.000000	13080805.000000	0.000000	0	.	.	0.000000	0.000000			0	.	.	0.000000	0.000000			0	.	.	0.000000	0.000000			0	.	.	0.000000	0.000000			0	.	.	0.000000	0.000000
INDEL	C1_5	nonunique_l250_m0_e0	PASS	*	QUAL	*	0.0	0.0	0.0		0	0	89246199.000000	13080805.000000	0.000000	0	.	.	0.000000	0.000000			0	.	.	0.000000	0.000000			0	.	.	0.000000	0.000000			0	.	.	0.000000	0.000000			0	.	.	0.000000	0.000000
INDEL	C1_5	notinAllHomopolymers_ge7bp_imperfectge11bp_slop5	ALL	*	QUAL	*	0.0	0.0	0.0		0	0	2850902975.000000	2479394549.000000	0.000000	0	.	.	0.000000	0.000000			0	.	.	0.000000	0.000000			0	.	.	0.000000	0.000000			0	.	.	0.000000	0.000000			0	.	.	0.000000	0.000000
INDEL	C1_5	notinAllHomopolymers_ge7bp_imperfectge11bp_slop5	PASS	*	QUAL	*	0.0	0.0	0.0		0	0	2850902975.000000	2479394549.000000	0.000000	0	.	.	0.000000	0.000000			0	.	.	0.000000	0.000000			0	.	.	0.000000	0.000000			0	.	.	0.000000	0.000000			0	.	.	0.000000	0.000000
INDEL	C1_5	notinAllTandemRepeatsandHomopolymers_slop5	ALL	*	QUAL	*	0.0	0.0	0.0		0	0	2682532985.000000	2419289583.000000	0.000000	0	.	.	0.000000	0.000000			0	.	.	0.000000	0.000000			0	.	.	0.000000	0.000000			0	.	.	0.000000	0.000000			0	.	.	0.000000	0.000000
INDEL	C1_5	notinAllTandemRepeatsandHomopolymers_slop5	PASS	*	QUAL	*	0.0	0.0	0.0		0	0	2682532985.000000	2419289583.000000	0.000000	0	.	.	0.000000	0.000000			0	.	.	0.000000	0.000000			0	.	.	0.000000	0.000000			0	.	.	0.000000	0.000000			0	.	.	0.000000	0.000000
INDEL	C1_5	notinallTandemRepeats	ALL	*	QUAL	*	1.0	0.0	0.0	0.0	0	0	2766510422.000000	2482138410.000000	0.000000	1	.	.	0.000000	0.000000			1	.	.	0.000000	0.000000			0	.	.	0.000000	0.000000			0	.	.	0.000000	0.000000			0	.	.	0.000000	0.000000
INDEL	C1_5	notinallTandemRepeats	PASS	*	QUAL	*	1.0	0.0	0.0	0.0	0	0	2766510422.000000	2482138410.000000	0.000000	1	.	.	0.000000	0.000000			1	.	.	0.000000	0.000000			0	.	.	0.000000	0.000000			0	.	.	0.000000	0.000000			0	.	.	0.000000	0.000000
INDEL	C1_5	notinalldifficultregions	ALL	*	QUAL	*	0.0	0.0	0.0		0	0	2310050737.000000	2138648950.000000	0.000000	0	.	.	0.000000	0.000000			0	.	.	0.000000	0.000000			0	.	.	0.000000	0.000000			0	.	.	0.000000	0.000000			0	.	.	0.000000	0.000000
INDEL	C1_5	notinalldifficultregions	PASS	*	QUAL	*	0.0	0.0	0.0		0	0	2310050737.000000	2138648950.000000	0.000000	0	.	.	0.000000	0.000000			0	.	.	0.000000	0.000000			0	.	.	0.000000	0.000000			0	.	.	0.000000	0.000000			0	.	.	0.000000	0.000000
INDEL	C1_5	notinalllowmapandsegdupregions	ALL	*	QUAL	*	1.0	0.0	0.0	0.0	0	0	2629174601.000000	2396976600.000000	0.000000	1	.	.	0.000000	0.000000			1	.	.	0.000000	0.000000			0	.	.	0.000000	0.000000			0	.	.	0.000000	0.000000			0	.	.	0.000000	0.000000
INDEL	C1_5	notinalllowmapandsegdupregions	PASS	*	QUAL	*	1.0	0.0	0.0	0.0	0	0	2629174601.000000	2396976600.000000	0.000000	1	.	.	0.000000	0.000000			1	.	.	0.000000	0.000000			0	.	.	0.000000	0.000000			0	.	.	0.000000	0.000000			0	.	.	0.000000	0.000000
INDEL	C1_5	notinlowmappabilityall	ALL	*	QUAL	*	1.0	0.0	0.0	0.0	0	0	2686003260.000000	2437240828.000000	0.000000	1	.	.	0.000000	0.000000			1	.	.	0.000000	0.000000			0	.	.	0.000000	0.000000			0	.	.	0.000000	0.000000			0	.	.	0.000000	0.000000
INDEL	C1_5	notinlowmappabilityall	PASS	*	QUAL	*	1.0	0.0	0.0	0.0	0	0	2686003260.000000	2437240828.000000	0.000000	1	.	.	0.000000	0.000000			1	.	.	0.000000	0.000000			0	.	.	0.000000	0.000000			0	.	.	0.000000	0.000000			0	.	.	0.000000	0.000000
INDEL	C1_5	notinrefseq_cds	ALL	*	QUAL	*	1.0	0.0	0.0	0.0	0	0	2900663794.000000	2510697467.000000	0.000000	1	.	.	0.000000	0.000000			1	.	.	0.000000	0.000000			0	.	.	0.000000	0.000000			0	.	.	0.000000	0.000000			0	.	.	0.000000	0.000000
INDEL	C1_5	notinrefseq_cds	PASS	*	QUAL	*	1.0	0.0	0.0	0.0	0	0	2900663794.000000	2510697467.000000	0.000000	1	.	.	0.000000	0.000000			1	.	.	0.000000	0.000000			0	.	.	0.000000	0.000000			0	.	.	0.000000	0.000000			0	.	.	0.000000	0.000000
INDEL	C1_5	notinsatellites_slop5	ALL	*	QUAL	*	1.0	0.0	0.0	0.0	0	0	2859227003.000000	2539540074.000000	0.000000	1	.	.	0.000000	0.000000			1	.	.	0.000000	0.000000			0	.	.	0.000000	0.000000			0	.	.	0.000000	0.000000			0	.	.	0.000000	0.000000
INDEL	C1_5	notinsatellites_slop5	PASS	*	QUAL	*	1.0	0.0	0.0	0.0	0	0	2859227003.000000	2539540074.000000	0.000000	1	.	.	0.000000	0.000000			1	.	.	0.000000	0.000000			0	.	.	0.000000	0.000000			0	.	.	0.000000	0.000000			0	.	.	0.000000	0.000000
INDEL	C1_5	notinsegdups	ALL	*	QUAL	*	1.0	0.0	0.0	0.0	0	0	2768020068.000000	2458255947.000000	0.000000	1	.	.	0.000000	0.000000			1	.	.	0.000000	0.000000			0	.	.	0.000000	0.000000			0	.	.	0.000000	0.000000			0	.	.	0.000000	0.000000
INDEL	C1_5	notinsegdups	PASS	*	QUAL	*	1.0	0.0	0.0	0.0	0	0	2768020068.000000	2458255947.000000	0.000000	1	.	.	0.000000	0.000000			1	.	.	0.000000	0.000000			0	.	.	0.000000	0.000000			0	.	.	0.000000	0.000000			0	.	.	0.000000	0.000000
INDEL	C1_5	notinsegdups_gt10kb	ALL	*	QUAL	*	1.0	0.0	0.0	0.0	0	0	2783039507.000000	2469464763.000000	0.000000	1	.	.	0.000000	0.000000			1	.	.	0.000000	0.000000			0	.	.	0.000000	0.000000			0	.	.	0.000000	0.000000			0	.	.	0.000000	0.000000
INDEL	C1_5	notinsegdups_gt10kb	PASS	*	QUAL	*	1.0	0.0	0.0	0.0	0	0	2783039507.000000	2469464763.000000	0.000000	1	.	.	0.000000	0.000000			1	.	.	0.000000	0.000000			0	.	.	0.000000	0.000000			0	.	.	0.000000	0.000000			0	.	.	0.000000	0.000000
INDEL	C1_5	population_CNV_FP_regions	ALL	*	QUAL	*	0.0	0.0	0.0		0	0	11067115.000000	2293995.000000	0.000000	0	.	.	0.000000	0.000000			0	.	.	0.000000	0.000000			0	.	.	0.000000	0.000000			0	.	.	0.000000	0.000000			0	.	.	0.000000	0.000000
INDEL	C1_5	population_CNV_FP_regions	PASS	*	QUAL	*	0.0	0.0	0.0		0	0	11067115.000000	2293995.000000	0.000000	0	.	.	0.000000	0.000000			0	.	.	0.000000	0.000000			0	.	.	0.000000	0.000000			0	.	.	0.000000	0.000000			0	.	.	0.000000	0.000000
INDEL	C1_5	refseq_cds	ALL	*	QUAL	*	0.0	0.0	0.0		0	0	34216554.000000	31545851.000000	0.000000	0	.	.	0.000000	0.000000			0	.	.	0.000000	0.000000			0	.	.	0.000000	0.000000			0	.	.	0.000000	0.000000			0	.	.	0.000000	0.000000
INDEL	C1_5	refseq_cds	PASS	*	QUAL	*	0.0	0.0	0.0		0	0	34216554.000000	31545851.000000	0.000000	0	.	.	0.000000	0.000000			0	.	.	0.000000	0.000000			0	.	.	0.000000	0.000000			0	.	.	0.000000	0.000000			0	.	.	0.000000	0.000000
INDEL	C1_5	satellites_slop5	ALL	*	QUAL	*	0.0	0.0	0.0		0	0	75653409.000000	2703302.000000	0.000000	0	.	.	0.000000	0.000000			0	.	.	0.000000	0.000000			0	.	.	0.000000	0.000000			0	.	.	0.000000	0.000000			0	.	.	0.000000	0.000000
INDEL	C1_5	satellites_slop5	PASS	*	QUAL	*	0.0	0.0	0.0		0	0	75653409.000000	2703302.000000	0.000000	0	.	.	0.000000	0.000000			0	.	.	0.000000	0.000000			0	.	.	0.000000	0.000000			0	.	.	0.000000	0.000000			0	.	.	0.000000	0.000000
INDEL	C1_5	segdups	ALL	*	QUAL	*	0.0	0.0	0.0		0	0	166860344.000000	83987429.000000	0.000000	0	.	.	0.000000	0.000000			0	.	.	0.000000	0.000000			0	.	.	0.000000	0.000000			0	.	.	0.000000	0.000000			0	.	.	0.000000	0.000000
INDEL	C1_5	segdups	PASS	*	QUAL	*	0.0	0.0	0.0		0	0	166860344.000000	83987429.000000	0.000000	0	.	.	0.000000	0.000000			0	.	.	0.000000	0.000000			0	.	.	0.000000	0.000000			0	.	.	0.000000	0.000000			0	.	.	0.000000	0.000000
INDEL	C1_5	segdups_gt10kb	ALL	*	QUAL	*	0.0	0.0	0.0		0	0	151840905.000000	72778613.000000	0.000000	0	.	.	0.000000	0.000000			0	.	.	0.000000	0.000000			0	.	.	0.000000	0.000000			0	.	.	0.000000	0.000000			0	.	.	0.000000	0.000000
INDEL	C1_5	segdups_gt10kb	PASS	*	QUAL	*	0.0	0.0	0.0		0	0	151840905.000000	72778613.000000	0.000000	0	.	.	0.000000	0.000000			0	.	.	0.000000	0.000000			0	.	.	0.000000	0.000000			0	.	.	0.000000	0.000000			0	.	.	0.000000	0.000000
INDEL	C6_15	*	ALL	*	QUAL	*	0.0	0.0	0.0		0	0	2809068885	2546949881.000000	0.000000	0	.	.	0.000000	0.000000			0	.	.	0.000000	0.000000			0	.	.	0.000000	0.000000			0	.	.	0.000000	0.000000			0	.	.	0.000000	0.000000
INDEL	C6_15	*	PASS	*	QUAL	*	0.0	0.0	0.0		0	0	2809068885	2546949881.000000	0.000000	0	.	.	0.000000	0.000000			0	.	.	0.000000	0.000000			0	.	.	0.000000	0.000000			0	.	.	0.000000	0.000000			0	.	.	0.000000	0.000000
INDEL	C6_15	AllAutosomes	ALL	*	QUAL	*	0.0	0.0	0.0		0	0	2756349822.000000	2542243376.000000	0.000000	0	.	.	0.000000	0.000000			0	.	.	0.000000	0.000000			0	.	.	0.000000	0.000000			0	.	.	0.000000	0.000000			0	.	.	0.000000	0.000000
INDEL	C6_15	AllAutosomes	PASS	*	QUAL	*	0.0	0.0	0.0		0	0	2756349822.000000	2542243376.000000	0.000000	0	.	.	0.000000	0.000000			0	.	.	0.000000	0.000000			0	.	.	0.000000	0.000000			0	.	.	0.000000	0.000000			0	.	.	0.000000	0.000000
INDEL	C6_15	AllHomopolymers_ge7bp_imperfectge11bp_slop5	ALL	*	QUAL	*	0.0	0.0	0.0		0	0	83977437.000000	62848827.000000	0.000000	0	.	.	0.000000	0.000000			0	.	.	0.000000	0.000000			0	.	.	0.000000	0.000000			0	.	.	0.000000	0.000000			0	.	.	0.000000	0.000000
INDEL	C6_15	AllHomopolymers_ge7bp_imperfectge11bp_slop5	PASS	*	QUAL	*	0.0	0.0	0.0		0	0	83977437.000000	62848827.000000	0.000000	0	.	.	0.000000	0.000000			0	.	.	0.000000	0.000000			0	.	.	0.000000	0.000000			0	.	.	0.000000	0.000000			0	.	.	0.000000	0.000000
INDEL	C6_15	AllTandemRepeats	ALL	*	QUAL	*	0.0	0.0	0.0		0	0	168369990.000000	60104966.000000	0.000000	0	.	.	0.000000	0.000000			0	.	.	0.000000	0.000000			0	.	.	0.000000	0.000000			0	.	.	0.000000	0.000000			0	.	.	0.000000	0.000000
INDEL	C6_15	AllTandemRepeats	PASS	*	QUAL	*	0.0	0.0	0.0		0	0	168369990.000000	60104966.000000	0.000000	0	.	.	0.000000	0.000000			0	.	.	0.000000	0.000000			0	.	.	0.000000	0.000000			0	.	.	0.000000	0.000000			0	.	.	0.000000	0.000000
INDEL	C6_15	AllTandemRepeats_201to10000bp_slop5	ALL	*	QUAL	*	0.0	0.0	0.0		0	0	40176355.000000	14932592.000000	0.000000	0	.	.	0.000000	0.000000			0	.	.	0.000000	0.000000			0	.	.	0.000000	0.000000			0	.	.	0.000000	0.000000			0	.	.	0.000000	0.000000
INDEL	C6_15	AllTandemRepeats_201to10000bp_slop5	PASS	*	QUAL	*	0.0	0.0	0.0		0	0	40176355.000000	14932592.000000	0.000000	0	.	.	0.000000	0.000000			0	.	.	0.000000	0.000000			0	.	.	0.000000	0.000000			0	.	.	0.000000	0.000000			0	.	.	0.000000	0.000000
INDEL	C6_15	AllTandemRepeats_51to200bp_slop5	ALL	*	QUAL	*	0.0	0.0	0.0		0	0	25887961.000000	19587746.000000	0.000000	0	.	.	0.000000	0.000000			0	.	.	0.000000	0.000000			0	.	.	0.000000	0.000000			0	.	.	0.000000	0.000000			0	.	.	0.000000	0.000000
INDEL	C6_15	AllTandemRepeats_51to200bp_slop5	PASS	*	QUAL	*	0.0	0.0	0.0		0	0	25887961.000000	19587746.000000	0.000000	0	.	.	0.000000	0.000000			0	.	.	0.000000	0.000000			0	.	.	0.000000	0.000000			0	.	.	0.000000	0.000000			0	.	.	0.000000	0.000000
INDEL	C6_15	AllTandemRepeats_ge10001bp_slop5	ALL	*	QUAL	*	0.0	0.0	0.0		0	0	73296207.000000	613095.000000	0.000000	0	.	.	0.000000	0.000000			0	.	.	0.000000	0.000000			0	.	.	0.000000	0.000000			0	.	.	0.000000	0.000000			0	.	.	0.000000	0.000000
INDEL	C6_15	AllTandemRepeats_ge10001bp_slop5	PASS	*	QUAL	*	0.0	0.0	0.0		0	0	73296207.000000	613095.000000	0.000000	0	.	.	0.000000	0.000000			0	.	.	0.000000	0.000000			0	.	.	0.000000	0.000000			0	.	.	0.000000	0.000000			0	.	.	0.000000	0.000000
INDEL	C6_15	AllTandemRepeats_ge101bp_slop5	ALL	*	QUAL	*	0.0	0.0	0.0		0	0	123639327.000000	22632619.000000	0.000000	0	.	.	0.000000	0.000000			0	.	.	0.000000	0.000000			0	.	.	0.000000	0.000000			0	.	.	0.000000	0.000000			0	.	.	0.000000	0.000000
INDEL	C6_15	AllTandemRepeats_ge101bp_slop5	PASS	*	QUAL	*	0.0	0.0	0.0		0	0	123639327.000000	22632619.000000	0.000000	0	.	.	0.000000	0.000000			0	.	.	0.000000	0.000000			0	.	.	0.000000	0.000000			0	.	.	0.000000	0.000000			0	.	.	0.000000	0.000000
INDEL	C6_15	AllTandemRepeats_le50bp_slop5	ALL	*	QUAL	*	0.0	0.0	0.0		0	0	29009467.000000	24971533.000000	0.000000	0	.	.	0.000000	0.000000			0	.	.	0.000000	0.000000			0	.	.	0.000000	0.000000			0	.	.	0.000000	0.000000			0	.	.	0.000000	0.000000
INDEL	C6_15	AllTandemRepeats_le50bp_slop5	PASS	*	QUAL	*	0.0	0.0	0.0		0	0	29009467.000000	24971533.000000	0.000000	0	.	.	0.000000	0.000000			0	.	.	0.000000	0.000000			0	.	.	0.000000	0.000000			0	.	.	0.000000	0.000000			0	.	.	0.000000	0.000000
INDEL	C6_15	AllTandemRepeatsandHomopolymers_slop5	ALL	*	QUAL	*	0.0	0.0	0.0		0	0	252347427.000000	122953793.000000	0.000000	0	.	.	0.000000	0.000000			0	.	.	0.000000	0.000000			0	.	.	0.000000	0.000000			0	.	.	0.000000	0.000000			0	.	.	0.000000	0.000000
INDEL	C6_15	AllTandemRepeatsandHomopolymers_slop5	PASS	*	QUAL	*	0.0	0.0	0.0		0	0	252347427.000000	122953793.000000	0.000000	0	.	.	0.000000	0.000000			0	.	.	0.000000	0.000000			0	.	.	0.000000	0.000000			0	.	.	0.000000	0.000000			0	.	.	0.000000	0.000000
INDEL	C6_15	BadPromoters	ALL	*	QUAL	*	0.0	0.0	0.0		0	0	197273.000000	149833.000000	0.000000	0	.	.	0.000000	0.000000			0	.	.	0.000000	0.000000			0	.	.	0.000000	0.000000			0	.	.	0.000000	0.000000			0	.	.	0.000000	0.000000
INDEL	C6_15	BadPromoters	PASS	*	QUAL	*	0.0	0.0	0.0		0	0	197273.000000	149833.000000	0.000000	0	.	.	0.000000	0.000000			0	.	.	0.000000	0.000000			0	.	.	0.000000	0.000000			0	.	.	0.000000	0.000000			0	.	.	0.000000	0.000000
INDEL	C6_15	CMRGv1.00_duplicationinKMT2C	ALL	*	QUAL	*	0.0	0.0	0.0		0	0	17000.000000	872.000000	0.000000	0	.	.	0.000000	0.000000			0	.	.	0.000000	0.000000			0	.	.	0.000000	0.000000			0	.	.	0.000000	0.000000			0	.	.	0.000000	0.000000
INDEL	C6_15	CMRGv1.00_duplicationinKMT2C	PASS	*	QUAL	*	0.0	0.0	0.0		0	0	17000.000000	872.000000	0.000000	0	.	.	0.000000	0.000000			0	.	.	0.000000	0.000000			0	.	.	0.000000	0.000000			0	.	.	0.000000	0.000000			0	.	.	0.000000	0.000000
INDEL	C6_15	CMRGv1.00_falselyduplicatedgenes	ALL	*	QUAL	*	0.0	0.0	0.0		0	0	93071.000000	65663.000000	0.000000	0	.	.	0.000000	0.000000			0	.	.	0.000000	0.000000			0	.	.	0.000000	0.000000			0	.	.	0.000000	0.000000			0	.	.	0.000000	0.000000
INDEL	C6_15	CMRGv1.00_falselyduplicatedgenes	PASS	*	QUAL	*	0.0	0.0	0.0		0	0	93071.000000	65663.000000	0.000000	0	.	.	0.000000	0.000000			0	.	.	0.000000	0.000000			0	.	.	0.000000	0.000000			0	.	.	0.000000	0.000000			0	.	.	0.000000	0.000000
INDEL	C6_15	HG001_v4.2.1_CNV_CCSandONT_elliptical_outlier	ALL	*	QUAL	*	0.0	0.0	0.0		0	0	25553295.000000	9629151.000000	0.000000	0	.	.	0.000000	0.000000			0	.	.	0.000000	0.000000			0	.	.	0.000000	0.000000			0	.	.	0.000000	0.000000			0	.	.	0.000000	0.000000
INDEL	C6_15	HG001_v4.2.1_CNV_CCSandONT_elliptical_outlier	PASS	*	QUAL	*	0.0	0.0	0.0		0	0	25553295.000000	9629151.000000	0.000000	0	.	.	0.000000	0.000000			0	.	.	0.000000	0.000000			0	.	.	0.000000	0.000000			0	.	.	0.000000	0.000000			0	.	.	0.000000	0.000000
INDEL	C6_15	HG001_v4.2.1_CNV_mrcanavarIllumina_CCShighcov_ONThighcov_intersection	ALL	*	QUAL	*	0.0	0.0	0.0		0	0	8956539.000000	1207973.000000	0.000000	0	.	.	0.000000	0.000000			0	.	.	0.000000	0.000000			0	.	.	0.000000	0.000000			0	.	.	0.000000	0.000000			0	.	.	0.000000	0.000000
INDEL	C6_15	HG001_v4.2.1_CNV_mrcanavarIllumina_CCShighcov_ONThighcov_intersection	PASS	*	QUAL	*	0.0	0.0	0.0		0	0	8956539.000000	1207973.000000	0.000000	0	.	.	0.000000	0.000000			0	.	.	0.000000	0.000000			0	.	.	0.000000	0.000000			0	.	.	0.000000	0.000000			0	.	.	0.000000	0.000000
INDEL	C6_15	HG001_v4.2.1_CNVsandSVs	ALL	*	QUAL	*	0.0	0.0	0.0		0	0	122746566.000000	33920752.000000	0.000000	0	.	.	0.000000	0.000000			0	.	.	0.000000	0.000000			0	.	.	0.000000	0.000000			0	.	.	0.000000	0.000000			0	.	.	0.000000	0.000000
INDEL	C6_15	HG001_v4.2.1_CNVsandSVs	PASS	*	QUAL	*	0.0	0.0	0.0		0	0	122746566.000000	33920752.000000	0.000000	0	.	.	0.000000	0.000000			0	.	.	0.000000	0.000000			0	.	.	0.000000	0.000000			0	.	.	0.000000	0.000000			0	.	.	0.000000	0.000000
INDEL	C6_15	HG001_v4.2.1_SV_pbsv_hifiasm_dipcall_svanalyzer_slop25percent	ALL	*	QUAL	*	0.0	0.0	0.0		0	0	103949908.000000	23166240.000000	0.000000	0	.	.	0.000000	0.000000			0	.	.	0.000000	0.000000			0	.	.	0.000000	0.000000			0	.	.	0.000000	0.000000			0	.	.	0.000000	0.000000
INDEL	C6_15	HG001_v4.2.1_SV_pbsv_hifiasm_dipcall_svanalyzer_slop25percent	PASS	*	QUAL	*	0.0	0.0	0.0		0	0	103949908.000000	23166240.000000	0.000000	0	.	.	0.000000	0.000000			0	.	.	0.000000	0.000000			0	.	.	0.000000	0.000000			0	.	.	0.000000	0.000000			0	.	.	0.000000	0.000000
INDEL	C6_15	HG001_v4.2.1_comphetindel10bp_slop50	ALL	*	QUAL	*	0.0	0.0	0.0		0	0	4999831.000000	3646401.000000	0.000000	0	.	.	0.000000	0.000000			0	.	.	0.000000	0.000000			0	.	.	0.000000	0.000000			0	.	.	0.000000	0.000000			0	.	.	0.000000	0.000000
INDEL	C6_15	HG001_v4.2.1_comphetindel10bp_slop50	PASS	*	QUAL	*	0.0	0.0	0.0		0	0	4999831.000000	3646401.000000	0.000000	0	.	.	0.000000	0.000000			0	.	.	0.000000	0.000000			0	.	.	0.000000	0.000000			0	.	.	0.000000	0.000000			0	.	.	0.000000	0.000000
INDEL	C6_15	HG001_v4.2.1_comphetsnp10bp_slop50	ALL	*	QUAL	*	0.0	0.0	0.0		0	0	2598497.000000	2459719.000000	0.000000	0	.	.	0.000000	0.000000			0	.	.	0.000000	0.000000			0	.	.	0.000000	0.000000			0	.	.	0.000000	0.000000			0	.	.	0.000000	0.000000
INDEL	C6_15	HG001_v4.2.1_comphetsnp10bp_slop50	PASS	*	QUAL	*	0.0	0.0	0.0		0	0	2598497.000000	2459719.000000	0.000000	0	.	.	0.000000	0.000000			0	.	.	0.000000	0.000000			0	.	.	0.000000	0.000000			0	.	.	0.000000	0.000000			0	.	.	0.000000	0.000000
INDEL	C6_15	HG001_v4.2.1_complexandSVs	ALL	*	QUAL	*	0.0	0.0	0.0		0	0	142879407.000000	51428130.000000	0.000000	0	.	.	0.000000	0.000000			0	.	.	0.000000	0.000000			0	.	.	0.000000	0.000000			0	.	.	0.000000	0.000000			0	.	.	0.000000	0.000000
INDEL	C6_15	HG001_v4.2.1_complexandSVs	PASS	*	QUAL	*	0.0	0.0	0.0		0	0	142879407.000000	51428130.000000	0.000000	0	.	.	0.000000	0.000000			0	.	.	0.000000	0.000000			0	.	.	0.000000	0.000000			0	.	.	0.000000	0.000000			0	.	.	0.000000	0.000000
INDEL	C6_15	HG001_v4.2.1_complexandSVs_alldifficultregions	ALL	*	QUAL	*	0.0	0.0	0.0		0	0	680758836.000000	448892152.000000	0.000000	0	.	.	0.000000	0.000000			0	.	.	0.000000	0.000000			0	.	.	0.000000	0.000000			0	.	.	0.000000	0.000000			0	.	.	0.000000	0.000000
INDEL	C6_15	HG001_v4.2.1_complexandSVs_alldifficultregions	PASS	*	QUAL	*	0.0	0.0	0.0		0	0	680758836.000000	448892152.000000	0.000000	0	.	.	0.000000	0.000000			0	.	.	0.000000	0.000000			0	.	.	0.000000	0.000000			0	.	.	0.000000	0.000000			0	.	.	0.000000	0.000000
INDEL	C6_15	HG001_v4.2.1_complexindel10bp_slop50	ALL	*	QUAL	*	0.0	0.0	0.0		0	0	2165851.000000	1667603.000000	0.000000	0	.	.	0.000000	0.000000			0	.	.	0.000000	0.000000			0	.	.	0.000000	0.000000			0	.	.	0.000000	0.000000			0	.	.	0.000000	0.000000
INDEL	C6_15	HG001_v4.2.1_complexindel10bp_slop50	PASS	*	QUAL	*	0.0	0.0	0.0		0	0	2165851.000000	1667603.000000	0.000000	0	.	.	0.000000	0.000000			0	.	.	0.000000	0.000000			0	.	.	0.000000	0.000000			0	.	.	0.000000	0.000000			0	.	.	0.000000	0.000000
INDEL	C6_15	HG001_v4.2.1_inversions_slop25percent	ALL	*	QUAL	*	0.0	0.0	0.0		0	0	4271107.000000	1477838.000000	0.000000	0	.	.	0.000000	0.000000			0	.	.	0.000000	0.000000			0	.	.	0.000000	0.000000			0	.	.	0.000000	0.000000			0	.	.	0.000000	0.000000
INDEL	C6_15	HG001_v4.2.1_inversions_slop25percent	PASS	*	QUAL	*	0.0	0.0	0.0		0	0	4271107.000000	1477838.000000	0.000000	0	.	.	0.000000	0.000000			0	.	.	0.000000	0.000000			0	.	.	0.000000	0.000000			0	.	.	0.000000	0.000000			0	.	.	0.000000	0.000000
INDEL	C6_15	HG001_v4.2.1_notin_complexandSVs_alldifficultregions	ALL	*	QUAL	*	0.0	0.0	0.0		0	0	2254121575.000000	2093351224.000000	0.000000	0	.	.	0.000000	0.000000			0	.	.	0.000000	0.000000			0	.	.	0.000000	0.000000			0	.	.	0.000000	0.000000			0	.	.	0.000000	0.000000
INDEL	C6_15	HG001_v4.2.1_notin_complexandSVs_alldifficultregions	PASS	*	QUAL	*	0.0	0.0	0.0		0	0	2254121575.000000	2093351224.000000	0.000000	0	.	.	0.000000	0.000000			0	.	.	0.000000	0.000000			0	.	.	0.000000	0.000000			0	.	.	0.000000	0.000000			0	.	.	0.000000	0.000000
INDEL	C6_15	HG001_v4.2.1_othercomplexwithin10bp_slop50	ALL	*	QUAL	*	0.0	0.0	0.0		0	0	1498222.000000	1298555.000000	0.000000	0	.	.	0.000000	0.000000			0	.	.	0.000000	0.000000			0	.	.	0.000000	0.000000			0	.	.	0.000000	0.000000			0	.	.	0.000000	0.000000
INDEL	C6_15	HG001_v4.2.1_othercomplexwithin10bp_slop50	PASS	*	QUAL	*	0.0	0.0	0.0		0	0	1498222.000000	1298555.000000	0.000000	0	.	.	0.000000	0.000000			0	.	.	0.000000	0.000000			0	.	.	0.000000	0.000000			0	.	.	0.000000	0.000000			0	.	.	0.000000	0.000000
INDEL	C6_15	HG001_v4.2.1_snpswithin10bp_slop50	ALL	*	QUAL	*	0.0	0.0	0.0		0	0	9260320.000000	8712964.000000	0.000000	0	.	.	0.000000	0.000000			0	.	.	0.000000	0.000000			0	.	.	0.000000	0.000000			0	.	.	0.000000	0.000000			0	.	.	0.000000	0.000000
INDEL	C6_15	HG001_v4.2.1_snpswithin10bp_slop50	PASS	*	QUAL	*	0.0	0.0	0.0		0	0	9260320.000000	8712964.000000	0.000000	0	.	.	0.000000	0.000000			0	.	.	0.000000	0.000000			0	.	.	0.000000	0.000000			0	.	.	0.000000	0.000000			0	.	.	0.000000	0.000000
INDEL	C6_15	HG002_hifiasmv0.11_ComplexVar_in_TRgt100	ALL	*	QUAL	*	0.0	0.0	0.0		0	0	33207990.000000	3738847.000000	0.000000	0	.	.	0.000000	0.000000			0	.	.	0.000000	0.000000			0	.	.	0.000000	0.000000			0	.	.	0.000000	0.000000			0	.	.	0.000000	0.000000
INDEL	C6_15	HG002_hifiasmv0.11_ComplexVar_in_TRgt100	PASS	*	QUAL	*	0.0	0.0	0.0		0	0	33207990.000000	3738847.000000	0.000000	0	.	.	0.000000	0.000000			0	.	.	0.000000	0.000000			0	.	.	0.000000	0.000000			0	.	.	0.000000	0.000000			0	.	.	0.000000	0.000000
INDEL	C6_15	HG002_v4.2.1_CNV_CCSandONT_elliptical_outlier	ALL	*	QUAL	*	0.0	0.0	0.0		0	0	39152503.000000	3341.000000	0.000000	0	.	.	0.000000	0.000000			0	.	.	0.000000	0.000000			0	.	.	0.000000	0.000000			0	.	.	0.000000	0.000000			0	.	.	0.000000	0.000000
INDEL	C6_15	HG002_v4.2.1_CNV_CCSandONT_elliptical_outlier	PASS	*	QUAL	*	0.0	0.0	0.0		0	0	39152503.000000	3341.000000	0.000000	0	.	.	0.000000	0.000000			0	.	.	0.000000	0.000000			0	.	.	0.000000	0.000000			0	.	.	0.000000	0.000000			0	.	.	0.000000	0.000000
INDEL	C6_15	HG002_v4.2.1_CNV_gt2assemblycontigs_ONTCanu_ONTFlye_CCSCanu	ALL	*	QUAL	*	0.0	0.0	0.0		0	0	12794035.000000	0.000000	0.000000	0	.	.	0.000000	0.000000			0	.	.	0.000000	0.000000			0	.	.	0.000000	0.000000			0	.	.	0.000000	0.000000			0	.	.	0.000000	0.000000
INDEL	C6_15	HG002_v4.2.1_CNV_gt2assemblycontigs_ONTCanu_ONTFlye_CCSCanu	PASS	*	QUAL	*	0.0	0.0	0.0		0	0	12794035.000000	0.000000	0.000000	0	.	.	0.000000	0.000000			0	.	.	0.000000	0.000000			0	.	.	0.000000	0.000000			0	.	.	0.000000	0.000000			0	.	.	0.000000	0.000000
INDEL	C6_15	HG002_v4.2.1_CNV_mrcanavarIllumina_CCShighcov_ONThighcov_intersection	ALL	*	QUAL	*	0.0	0.0	0.0		0	0	13732774.000000	1000.000000	0.000000	0	.	.	0.000000	0.000000			0	.	.	0.000000	0.000000			0	.	.	0.000000	0.000000			0	.	.	0.000000	0.000000			0	.	.	0.000000	0.000000
INDEL	C6_15	HG002_v4.2.1_CNV_mrcanavarIllumina_CCShighcov_ONThighcov_intersection	PASS	*	QUAL	*	0.0	0.0	0.0		0	0	13732774.000000	1000.000000	0.000000	0	.	.	0.000000	0.000000			0	.	.	0.000000	0.000000			0	.	.	0.000000	0.000000			0	.	.	0.000000	0.000000			0	.	.	0.000000	0.000000
INDEL	C6_15	HG002_v4.2.1_CNVsandSVs	ALL	*	QUAL	*	0.0	0.0	0.0		0	0	90176126.000000	170046.000000	0.000000	0	.	.	0.000000	0.000000			0	.	.	0.000000	0.000000			0	.	.	0.000000	0.000000			0	.	.	0.000000	0.000000			0	.	.	0.000000	0.000000
INDEL	C6_15	HG002_v4.2.1_CNVsandSVs	PASS	*	QUAL	*	0.0	0.0	0.0		0	0	90176126.000000	170046.000000	0.000000	0	.	.	0.000000	0.000000			0	.	.	0.000000	0.000000			0	.	.	0.000000	0.000000			0	.	.	0.000000	0.000000			0	.	.	0.000000	0.000000
INDEL	C6_15	HG002_v4.2.1_Tier1plusTier2_v0.6.1	ALL	*	QUAL	*	0.0	0.0	0.0		0	0	32635612.000000	77849.000000	0.000000	0	.	.	0.000000	0.000000			0	.	.	0.000000	0.000000			0	.	.	0.000000	0.000000			0	.	.	0.000000	0.000000			0	.	.	0.000000	0.000000
INDEL	C6_15	HG002_v4.2.1_Tier1plusTier2_v0.6.1	PASS	*	QUAL	*	0.0	0.0	0.0		0	0	32635612.000000	77849.000000	0.000000	0	.	.	0.000000	0.000000			0	.	.	0.000000	0.000000			0	.	.	0.000000	0.000000			0	.	.	0.000000	0.000000			0	.	.	0.000000	0.000000
INDEL	C6_15	HG002_v4.2.1_Tier1plusTier2_v0.6.1_slop25percent	ALL	*	QUAL	*	0.0	0.0	0.0		0	0	48088781.000000	169046.000000	0.000000	0	.	.	0.000000	0.000000			0	.	.	0.000000	0.000000			0	.	.	0.000000	0.000000			0	.	.	0.000000	0.000000			0	.	.	0.000000	0.000000
INDEL	C6_15	HG002_v4.2.1_Tier1plusTier2_v0.6.1_slop25percent	PASS	*	QUAL	*	0.0	0.0	0.0		0	0	48088781.000000	169046.000000	0.000000	0	.	.	0.000000	0.000000			0	.	.	0.000000	0.000000			0	.	.	0.000000	0.000000			0	.	.	0.000000	0.000000			0	.	.	0.000000	0.000000
INDEL	C6_15	HG002_v4.2.1_comphetindel10bp_slop50	ALL	*	QUAL	*	0.0	0.0	0.0		0	0	5583186.000000	4314535.000000	0.000000	0	.	.	0.000000	0.000000			0	.	.	0.000000	0.000000			0	.	.	0.000000	0.000000			0	.	.	0.000000	0.000000			0	.	.	0.000000	0.000000
INDEL	C6_15	HG002_v4.2.1_comphetindel10bp_slop50	PASS	*	QUAL	*	0.0	0.0	0.0		0	0	5583186.000000	4314535.000000	0.000000	0	.	.	0.000000	0.000000			0	.	.	0.000000	0.000000			0	.	.	0.000000	0.000000			0	.	.	0.000000	0.000000			0	.	.	0.000000	0.000000
INDEL	C6_15	HG002_v4.2.1_comphetsnp10bp_slop50	ALL	*	QUAL	*	0.0	0.0	0.0		0	0	2839747.000000	2699322.000000	0.000000	0	.	.	0.000000	0.000000			0	.	.	0.000000	0.000000			0	.	.	0.000000	0.000000			0	.	.	0.000000	0.000000			0	.	.	0.000000	0.000000
INDEL	C6_15	HG002_v4.2.1_comphetsnp10bp_slop50	PASS	*	QUAL	*	0.0	0.0	0.0		0	0	2839747.000000	2699322.000000	0.000000	0	.	.	0.000000	0.000000			0	.	.	0.000000	0.000000			0	.	.	0.000000	0.000000			0	.	.	0.000000	0.000000			0	.	.	0.000000	0.000000
INDEL	C6_15	HG002_v4.2.1_complexandSVs	ALL	*	QUAL	*	0.0	0.0	0.0		0	0	111762949.000000	19309207.000000	0.000000	0	.	.	0.000000	0.000000			0	.	.	0.000000	0.000000			0	.	.	0.000000	0.000000			0	.	.	0.000000	0.000000			0	.	.	0.000000	0.000000
INDEL	C6_15	HG002_v4.2.1_complexandSVs	PASS	*	QUAL	*	0.0	0.0	0.0		0	0	111762949.000000	19309207.000000	0.000000	0	.	.	0.000000	0.000000			0	.	.	0.000000	0.000000			0	.	.	0.000000	0.000000			0	.	.	0.000000	0.000000			0	.	.	0.000000	0.000000
INDEL	C6_15	HG002_v4.2.1_complexandSVs_alldifficultregions	ALL	*	QUAL	*	0.0	0.0	0.0		0	0	675622751.000000	428750722.000000	0.000000	0	.	.	0.000000	0.000000			0	.	.	0.000000	0.000000			0	.	.	0.000000	0.000000			0	.	.	0.000000	0.000000			0	.	.	0.000000	0.000000
INDEL	C6_15	HG002_v4.2.1_complexandSVs_alldifficultregions	PASS	*	QUAL	*	0.0	0.0	0.0		0	0	675622751.000000	428750722.000000	0.000000	0	.	.	0.000000	0.000000			0	.	.	0.000000	0.000000			0	.	.	0.000000	0.000000			0	.	.	0.000000	0.000000			0	.	.	0.000000	0.000000
INDEL	C6_15	HG002_v4.2.1_complexindel10bp_slop50	ALL	*	QUAL	*	0.0	0.0	0.0		0	0	2371853.000000	1873067.000000	0.000000	0	.	.	0.000000	0.000000			0	.	.	0.000000	0.000000			0	.	.	0.000000	0.000000			0	.	.	0.000000	0.000000			0	.	.	0.000000	0.000000
INDEL	C6_15	HG002_v4.2.1_complexindel10bp_slop50	PASS	*	QUAL	*	0.0	0.0	0.0		0	0	2371853.000000	1873067.000000	0.000000	0	.	.	0.000000	0.000000			0	.	.	0.000000	0.000000			0	.	.	0.000000	0.000000			0	.	.	0.000000	0.000000			0	.	.	0.000000	0.000000
INDEL	C6_15	HG002_v4.2.1_inversions_slop25percent	ALL	*	QUAL	*	0.0	0.0	0.0		0	0	966818.000000	0.000000	0.000000	0	.	.	0.000000	0.000000			0	.	.	0.000000	0.000000			0	.	.	0.000000	0.000000			0	.	.	0.000000	0.000000			0	.	.	0.000000	0.000000
INDEL	C6_15	HG002_v4.2.1_inversions_slop25percent	PASS	*	QUAL	*	0.0	0.0	0.0		0	0	966818.000000	0.000000	0.000000	0	.	.	0.000000	0.000000			0	.	.	0.000000	0.000000			0	.	.	0.000000	0.000000			0	.	.	0.000000	0.000000			0	.	.	0.000000	0.000000
INDEL	C6_15	HG002_v4.2.1_notin_complexandSVs_alldifficultregions	ALL	*	QUAL	*	0.0	0.0	0.0		0	0	2259257660.000000	2113492654.000000	0.000000	0	.	.	0.000000	0.000000			0	.	.	0.000000	0.000000			0	.	.	0.000000	0.000000			0	.	.	0.000000	0.000000			0	.	.	0.000000	0.000000
INDEL	C6_15	HG002_v4.2.1_notin_complexandSVs_alldifficultregions	PASS	*	QUAL	*	0.0	0.0	0.0		0	0	2259257660.000000	2113492654.000000	0.000000	0	.	.	0.000000	0.000000			0	.	.	0.000000	0.000000			0	.	.	0.000000	0.000000			0	.	.	0.000000	0.000000			0	.	.	0.000000	0.000000
INDEL	C6_15	HG002_v4.2.1_othercomplexwithin10bp_slop50	ALL	*	QUAL	*	0.0	0.0	0.0		0	0	1618726.000000	1409776.000000	0.000000	0	.	.	0.000000	0.000000			0	.	.	0.000000	0.000000			0	.	.	0.000000	0.000000			0	.	.	0.000000	0.000000			0	.	.	0.000000	0.000000
INDEL	C6_15	HG002_v4.2.1_othercomplexwithin10bp_slop50	PASS	*	QUAL	*	0.0	0.0	0.0		0	0	1618726.000000	1409776.000000	0.000000	0	.	.	0.000000	0.000000			0	.	.	0.000000	0.000000			0	.	.	0.000000	0.000000			0	.	.	0.000000	0.000000			0	.	.	0.000000	0.000000
INDEL	C6_15	HG002_v4.2.1_snpswithin10bp_slop50	ALL	*	QUAL	*	0.0	0.0	0.0		0	0	9579557.000000	9106388.000000	0.000000	0	.	.	0.000000	0.000000			0	.	.	0.000000	0.000000			0	.	.	0.000000	0.000000			0	.	.	0.000000	0.000000			0	.	.	0.000000	0.000000
INDEL	C6_15	HG002_v4.2.1_snpswithin10bp_slop50	PASS	*	QUAL	*	0.0	0.0	0.0		0	0	9579557.000000	9106388.000000	0.000000	0	.	.	0.000000	0.000000			0	.	.	0.000000	0.000000			0	.	.	0.000000	0.000000			0	.	.	0.000000	0.000000			0	.	.	0.000000	0.000000
INDEL	C6_15	HG003_v4.2.1_CNV_CCSandONT_elliptical_outlier	ALL	*	QUAL	*	0.0	0.0	0.0		0	0	34890917.000000	8371495.000000	0.000000	0	.	.	0.000000	0.000000			0	.	.	0.000000	0.000000			0	.	.	0.000000	0.000000			0	.	.	0.000000	0.000000			0	.	.	0.000000	0.000000
INDEL	C6_15	HG003_v4.2.1_CNV_CCSandONT_elliptical_outlier	PASS	*	QUAL	*	0.0	0.0	0.0		0	0	34890917.000000	8371495.000000	0.000000	0	.	.	0.000000	0.000000			0	.	.	0.000000	0.000000			0	.	.	0.000000	0.000000			0	.	.	0.000000	0.000000			0	.	.	0.000000	0.000000
INDEL	C6_15	HG003_v4.2.1_CNV_mrcanavarIllumina_CCShighcov_ONThighcov_intersection	ALL	*	QUAL	*	0.0	0.0	0.0		0	0	8315700.000000	650012.000000	0.000000	0	.	.	0.000000	0.000000			0	.	.	0.000000	0.000000			0	.	.	0.000000	0.000000			0	.	.	0.000000	0.000000			0	.	.	0.000000	0.000000
INDEL	C6_15	HG003_v4.2.1_CNV_mrcanavarIllumina_CCShighcov_ONThighcov_intersection	PASS	*	QUAL	*	0.0	0.0	0.0		0	0	8315700.000000	650012.000000	0.000000	0	.	.	0.000000	0.000000			0	.	.	0.000000	0.000000			0	.	.	0.000000	0.000000			0	.	.	0.000000	0.000000			0	.	.	0.000000	0.000000
INDEL	C6_15	HG003_v4.2.1_CNVsandSVs	ALL	*	QUAL	*	0.0	0.0	0.0		0	0	112809506.000000	10857214.000000	0.000000	0	.	.	0.000000	0.000000			0	.	.	0.000000	0.000000			0	.	.	0.000000	0.000000			0	.	.	0.000000	0.000000			0	.	.	0.000000	0.000000
INDEL	C6_15	HG003_v4.2.1_CNVsandSVs	PASS	*	QUAL	*	0.0	0.0	0.0		0	0	112809506.000000	10857214.000000	0.000000	0	.	.	0.000000	0.000000			0	.	.	0.000000	0.000000			0	.	.	0.000000	0.000000			0	.	.	0.000000	0.000000			0	.	.	0.000000	0.000000
INDEL	C6_15	HG003_v4.2.1_SV_pbsv_slop25percent	ALL	*	QUAL	*	0.0	0.0	0.0		0	0	52584786.000000	2346125.000000	0.000000	0	.	.	0.000000	0.000000			0	.	.	0.000000	0.000000			0	.	.	0.000000	0.000000			0	.	.	0.000000	0.000000			0	.	.	0.000000	0.000000
INDEL	C6_15	HG003_v4.2.1_SV_pbsv_slop25percent	PASS	*	QUAL	*	0.0	0.0	0.0		0	0	52584786.000000	2346125.000000	0.000000	0	.	.	0.000000	0.000000			0	.	.	0.000000	0.000000			0	.	.	0.000000	0.000000			0	.	.	0.000000	0.000000			0	.	.	0.000000	0.000000
INDEL	C6_15	HG003_v4.2.1_comphetindel10bp_slop50	ALL	*	QUAL	*	0.0	0.0	0.0		0	0	4797668.000000	3416782.000000	0.000000	0	.	.	0.000000	0.000000			0	.	.	0.000000	0.000000			0	.	.	0.000000	0.000000			0	.	.	0.000000	0.000000			0	.	.	0.000000	0.000000
INDEL	C6_15	HG003_v4.2.1_comphetindel10bp_slop50	PASS	*	QUAL	*	0.0	0.0	0.0		0	0	4797668.000000	3416782.000000	0.000000	0	.	.	0.000000	0.000000			0	.	.	0.000000	0.000000			0	.	.	0.000000	0.000000			0	.	.	0.000000	0.000000			0	.	.	0.000000	0.000000
INDEL	C6_15	HG003_v4.2.1_comphetsnp10bp_slop50	ALL	*	QUAL	*	0.0	0.0	0.0		0	0	1264760.000000	1225144.000000	0.000000	0	.	.	0.000000	0.000000			0	.	.	0.000000	0.000000			0	.	.	0.000000	0.000000			0	.	.	0.000000	0.000000			0	.	.	0.000000	0.000000
INDEL	C6_15	HG003_v4.2.1_comphetsnp10bp_slop50	PASS	*	QUAL	*	0.0	0.0	0.0		0	0	1264760.000000	1225144.000000	0.000000	0	.	.	0.000000	0.000000			0	.	.	0.000000	0.000000			0	.	.	0.000000	0.000000			0	.	.	0.000000	0.000000			0	.	.	0.000000	0.000000
INDEL	C6_15	HG003_v4.2.1_complexandSVs	ALL	*	QUAL	*	0.0	0.0	0.0		0	0	133792062.000000	29115446.000000	0.000000	0	.	.	0.000000	0.000000			0	.	.	0.000000	0.000000			0	.	.	0.000000	0.000000			0	.	.	0.000000	0.000000			0	.	.	0.000000	0.000000
INDEL	C6_15	HG003_v4.2.1_complexandSVs	PASS	*	QUAL	*	0.0	0.0	0.0		0	0	133792062.000000	29115446.000000	0.000000	0	.	.	0.000000	0.000000			0	.	.	0.000000	0.000000			0	.	.	0.000000	0.000000			0	.	.	0.000000	0.000000			0	.	.	0.000000	0.000000
INDEL	C6_15	HG003_v4.2.1_complexandSVs_alldifficultregions	ALL	*	QUAL	*	0.0	0.0	0.0		0	0	679282398.000000	435954035.000000	0.000000	0	.	.	0.000000	0.000000			0	.	.	0.000000	0.000000			0	.	.	0.000000	0.000000			0	.	.	0.000000	0.000000			0	.	.	0.000000	0.000000
INDEL	C6_15	HG003_v4.2.1_complexandSVs_alldifficultregions	PASS	*	QUAL	*	0.0	0.0	0.0		0	0	679282398.000000	435954035.000000	0.000000	0	.	.	0.000000	0.000000			0	.	.	0.000000	0.000000			0	.	.	0.000000	0.000000			0	.	.	0.000000	0.000000			0	.	.	0.000000	0.000000
INDEL	C6_15	HG003_v4.2.1_complexindel10bp_slop50	ALL	*	QUAL	*	0.0	0.0	0.0		0	0	1575843.000000	1232898.000000	0.000000	0	.	.	0.000000	0.000000			0	.	.	0.000000	0.000000			0	.	.	0.000000	0.000000			0	.	.	0.000000	0.000000			0	.	.	0.000000	0.000000
INDEL	C6_15	HG003_v4.2.1_complexindel10bp_slop50	PASS	*	QUAL	*	0.0	0.0	0.0		0	0	1575843.000000	1232898.000000	0.000000	0	.	.	0.000000	0.000000			0	.	.	0.000000	0.000000			0	.	.	0.000000	0.000000			0	.	.	0.000000	0.000000			0	.	.	0.000000	0.000000
INDEL	C6_15	HG003_v4.2.1_notin_complexandSVs_alldifficultregions	ALL	*	QUAL	*	0.0	0.0	0.0		0	0	2255598013.000000	2106289341.000000	0.000000	0	.	.	0.000000	0.000000			0	.	.	0.000000	0.000000			0	.	.	0.000000	0.000000			0	.	.	0.000000	0.000000			0	.	.	0.000000	0.000000
INDEL	C6_15	HG003_v4.2.1_notin_complexandSVs_alldifficultregions	PASS	*	QUAL	*	0.0	0.0	0.0		0	0	2255598013.000000	2106289341.000000	0.000000	0	.	.	0.000000	0.000000			0	.	.	0.000000	0.000000			0	.	.	0.000000	0.000000			0	.	.	0.000000	0.000000			0	.	.	0.000000	0.000000
INDEL	C6_15	HG003_v4.2.1_othercomplexwithin10bp_slop50	ALL	*	QUAL	*	0.0	0.0	0.0		0	0	4496448.000000	3832185.000000	0.000000	0	.	.	0.000000	0.000000			0	.	.	0.000000	0.000000			0	.	.	0.000000	0.000000			0	.	.	0.000000	0.000000			0	.	.	0.000000	0.000000
INDEL	C6_15	HG003_v4.2.1_othercomplexwithin10bp_slop50	PASS	*	QUAL	*	0.0	0.0	0.0		0	0	4496448.000000	3832185.000000	0.000000	0	.	.	0.000000	0.000000			0	.	.	0.000000	0.000000			0	.	.	0.000000	0.000000			0	.	.	0.000000	0.000000			0	.	.	0.000000	0.000000
INDEL	C6_15	HG003_v4.2.1_snpswithin10bp_slop50	ALL	*	QUAL	*	0.0	0.0	0.0		0	0	9196487.000000	8764742.000000	0.000000	0	.	.	0.000000	0.000000			0	.	.	0.000000	0.000000			0	.	.	0.000000	0.000000			0	.	.	0.000000	0.000000			0	.	.	0.000000	0.000000
INDEL	C6_15	HG003_v4.2.1_snpswithin10bp_slop50	PASS	*	QUAL	*	0.0	0.0	0.0		0	0	9196487.000000	8764742.000000	0.000000	0	.	.	0.000000	0.000000			0	.	.	0.000000	0.000000			0	.	.	0.000000	0.000000			0	.	.	0.000000	0.000000			0	.	.	0.000000	0.000000
INDEL	C6_15	HG004_v4.2.1_CNV_CCSandONT_elliptical_outlier	ALL	*	QUAL	*	0.0	0.0	0.0		0	0	33808370.000000	7847501.000000	0.000000	0	.	.	0.000000	0.000000			0	.	.	0.000000	0.000000			0	.	.	0.000000	0.000000			0	.	.	0.000000	0.000000			0	.	.	0.000000	0.000000
INDEL	C6_15	HG004_v4.2.1_CNV_CCSandONT_elliptical_outlier	PASS	*	QUAL	*	0.0	0.0	0.0		0	0	33808370.000000	7847501.000000	0.000000	0	.	.	0.000000	0.000000			0	.	.	0.000000	0.000000			0	.	.	0.000000	0.000000			0	.	.	0.000000	0.000000			0	.	.	0.000000	0.000000
INDEL	C6_15	HG004_v4.2.1_CNV_mrcanavarIllumina_CCShighcov_ONThighcov_intersection	ALL	*	QUAL	*	0.0	0.0	0.0		0	0	7984544.000000	405558.000000	0.000000	0	.	.	0.000000	0.000000			0	.	.	0.000000	0.000000			0	.	.	0.000000	0.000000			0	.	.	0.000000	0.000000			0	.	.	0.000000	0.000000
INDEL	C6_15	HG004_v4.2.1_CNV_mrcanavarIllumina_CCShighcov_ONThighcov_intersection	PASS	*	QUAL	*	0.0	0.0	0.0		0	0	7984544.000000	405558.000000	0.000000	0	.	.	0.000000	0.000000			0	.	.	0.000000	0.000000			0	.	.	0.000000	0.000000			0	.	.	0.000000	0.000000			0	.	.	0.000000	0.000000
INDEL	C6_15	HG004_v4.2.1_CNVsandSVs	ALL	*	QUAL	*	0.0	0.0	0.0		0	0	119292915.000000	14096198.000000	0.000000	0	.	.	0.000000	0.000000			0	.	.	0.000000	0.000000			0	.	.	0.000000	0.000000			0	.	.	0.000000	0.000000			0	.	.	0.000000	0.000000
INDEL	C6_15	HG004_v4.2.1_CNVsandSVs	PASS	*	QUAL	*	0.0	0.0	0.0		0	0	119292915.000000	14096198.000000	0.000000	0	.	.	0.000000	0.000000			0	.	.	0.000000	0.000000			0	.	.	0.000000	0.000000			0	.	.	0.000000	0.000000			0	.	.	0.000000	0.000000
INDEL	C6_15	HG004_v4.2.1_SV_pbsv_slop25percent	ALL	*	QUAL	*	0.0	0.0	0.0		0	0	63060811.000000	6146505.000000	0.000000	0	.	.	0.000000	0.000000			0	.	.	0.000000	0.000000			0	.	.	0.000000	0.000000			0	.	.	0.000000	0.000000			0	.	.	0.000000	0.000000
INDEL	C6_15	HG004_v4.2.1_SV_pbsv_slop25percent	PASS	*	QUAL	*	0.0	0.0	0.0		0	0	63060811.000000	6146505.000000	0.000000	0	.	.	0.000000	0.000000			0	.	.	0.000000	0.000000			0	.	.	0.000000	0.000000			0	.	.	0.000000	0.000000			0	.	.	0.000000	0.000000
INDEL	C6_15	HG004_v4.2.1_comphetindel10bp_slop50	ALL	*	QUAL	*	0.0	0.0	0.0		0	0	4933578.000000	3468417.000000	0.000000	0	.	.	0.000000	0.000000			0	.	.	0.000000	0.000000			0	.	.	0.000000	0.000000			0	.	.	0.000000	0.000000			0	.	.	0.000000	0.000000
INDEL	C6_15	HG004_v4.2.1_comphetindel10bp_slop50	PASS	*	QUAL	*	0.0	0.0	0.0		0	0	4933578.000000	3468417.000000	0.000000	0	.	.	0.000000	0.000000			0	.	.	0.000000	0.000000			0	.	.	0.000000	0.000000			0	.	.	0.000000	0.000000			0	.	.	0.000000	0.000000
INDEL	C6_15	HG004_v4.2.1_comphetsnp10bp_slop50	ALL	*	QUAL	*	0.0	0.0	0.0		0	0	1201796.000000	1155817.000000	0.000000	0	.	.	0.000000	0.000000			0	.	.	0.000000	0.000000			0	.	.	0.000000	0.000000			0	.	.	0.000000	0.000000			0	.	.	0.000000	0.000000
INDEL	C6_15	HG004_v4.2.1_comphetsnp10bp_slop50	PASS	*	QUAL	*	0.0	0.0	0.0		0	0	1201796.000000	1155817.000000	0.000000	0	.	.	0.000000	0.000000			0	.	.	0.000000	0.000000			0	.	.	0.000000	0.000000			0	.	.	0.000000	0.000000			0	.	.	0.000000	0.000000
INDEL	C6_15	HG004_v4.2.1_complexandSVs	ALL	*	QUAL	*	0.0	0.0	0.0		0	0	140470365.000000	32431210.000000	0.000000	0	.	.	0.000000	0.000000			0	.	.	0.000000	0.000000			0	.	.	0.000000	0.000000			0	.	.	0.000000	0.000000			0	.	.	0.000000	0.000000
INDEL	C6_15	HG004_v4.2.1_complexandSVs	PASS	*	QUAL	*	0.0	0.0	0.0		0	0	140470365.000000	32431210.000000	0.000000	0	.	.	0.000000	0.000000			0	.	.	0.000000	0.000000			0	.	.	0.000000	0.000000			0	.	.	0.000000	0.000000			0	.	.	0.000000	0.000000
INDEL	C6_15	HG004_v4.2.1_complexandSVs_alldifficultregions	ALL	*	QUAL	*	0.0	0.0	0.0		0	0	680680321.000000	437264653.000000	0.000000	0	.	.	0.000000	0.000000			0	.	.	0.000000	0.000000			0	.	.	0.000000	0.000000			0	.	.	0.000000	0.000000			0	.	.	0.000000	0.000000
INDEL	C6_15	HG004_v4.2.1_complexandSVs_alldifficultregions	PASS	*	QUAL	*	0.0	0.0	0.0		0	0	680680321.000000	437264653.000000	0.000000	0	.	.	0.000000	0.000000			0	.	.	0.000000	0.000000			0	.	.	0.000000	0.000000			0	.	.	0.000000	0.000000			0	.	.	0.000000	0.000000
INDEL	C6_15	HG004_v4.2.1_complexindel10bp_slop50	ALL	*	QUAL	*	0.0	0.0	0.0		0	0	1568117.000000	1219511.000000	0.000000	0	.	.	0.000000	0.000000			0	.	.	0.000000	0.000000			0	.	.	0.000000	0.000000			0	.	.	0.000000	0.000000			0	.	.	0.000000	0.000000
INDEL	C6_15	HG004_v4.2.1_complexindel10bp_slop50	PASS	*	QUAL	*	0.0	0.0	0.0		0	0	1568117.000000	1219511.000000	0.000000	0	.	.	0.000000	0.000000			0	.	.	0.000000	0.000000			0	.	.	0.000000	0.000000			0	.	.	0.000000	0.000000			0	.	.	0.000000	0.000000
INDEL	C6_15	HG004_v4.2.1_notin_complexandSVs_alldifficultregions	ALL	*	QUAL	*	0.0	0.0	0.0		0	0	2254200090.000000	2104978723.000000	0.000000	0	.	.	0.000000	0.000000			0	.	.	0.000000	0.000000			0	.	.	0.000000	0.000000			0	.	.	0.000000	0.000000			0	.	.	0.000000	0.000000
INDEL	C6_15	HG004_v4.2.1_notin_complexandSVs_alldifficultregions	PASS	*	QUAL	*	0.0	0.0	0.0		0	0	2254200090.000000	2104978723.000000	0.000000	0	.	.	0.000000	0.000000			0	.	.	0.000000	0.000000			0	.	.	0.000000	0.000000			0	.	.	0.000000	0.000000			0	.	.	0.000000	0.000000
INDEL	C6_15	HG004_v4.2.1_othercomplexwithin10bp_slop50	ALL	*	QUAL	*	0.0	0.0	0.0		0	0	4697947.000000	4014442.000000	0.000000	0	.	.	0.000000	0.000000			0	.	.	0.000000	0.000000			0	.	.	0.000000	0.000000			0	.	.	0.000000	0.000000			0	.	.	0.000000	0.000000
INDEL	C6_15	HG004_v4.2.1_othercomplexwithin10bp_slop50	PASS	*	QUAL	*	0.0	0.0	0.0		0	0	4697947.000000	4014442.000000	0.000000	0	.	.	0.000000	0.000000			0	.	.	0.000000	0.000000			0	.	.	0.000000	0.000000			0	.	.	0.000000	0.000000			0	.	.	0.000000	0.000000
INDEL	C6_15	HG004_v4.2.1_snpswithin10bp_slop50	ALL	*	QUAL	*	0.0	0.0	0.0		0	0	9177943.000000	8741381.000000	0.000000	0	.	.	0.000000	0.000000			0	.	.	0.000000	0.000000			0	.	.	0.000000	0.000000			0	.	.	0.000000	0.000000			0	.	.	0.000000	0.000000
INDEL	C6_15	HG004_v4.2.1_snpswithin10bp_slop50	PASS	*	QUAL	*	0.0	0.0	0.0		0	0	9177943.000000	8741381.000000	0.000000	0	.	.	0.000000	0.000000			0	.	.	0.000000	0.000000			0	.	.	0.000000	0.000000			0	.	.	0.000000	0.000000			0	.	.	0.000000	0.000000
INDEL	C6_15	HG005_v4.2.1_CNV_CCSandONT_elliptical_outlier	ALL	*	QUAL	*	0.0	0.0	0.0		0	0	35824675.000000	8815321.000000	0.000000	0	.	.	0.000000	0.000000			0	.	.	0.000000	0.000000			0	.	.	0.000000	0.000000			0	.	.	0.000000	0.000000			0	.	.	0.000000	0.000000
INDEL	C6_15	HG005_v4.2.1_CNV_CCSandONT_elliptical_outlier	PASS	*	QUAL	*	0.0	0.0	0.0		0	0	35824675.000000	8815321.000000	0.000000	0	.	.	0.000000	0.000000			0	.	.	0.000000	0.000000			0	.	.	0.000000	0.000000			0	.	.	0.000000	0.000000			0	.	.	0.000000	0.000000
INDEL	C6_15	HG005_v4.2.1_CNV_mrcanavarIllumina_CCShighcov_ONThighcov_intersection	ALL	*	QUAL	*	0.0	0.0	0.0		0	0	9552289.000000	1224247.000000	0.000000	0	.	.	0.000000	0.000000			0	.	.	0.000000	0.000000			0	.	.	0.000000	0.000000			0	.	.	0.000000	0.000000			0	.	.	0.000000	0.000000
INDEL	C6_15	HG005_v4.2.1_CNV_mrcanavarIllumina_CCShighcov_ONThighcov_intersection	PASS	*	QUAL	*	0.0	0.0	0.0		0	0	9552289.000000	1224247.000000	0.000000	0	.	.	0.000000	0.000000			0	.	.	0.000000	0.000000			0	.	.	0.000000	0.000000			0	.	.	0.000000	0.000000			0	.	.	0.000000	0.000000
INDEL	C6_15	HG005_v4.2.1_CNVsandSVs	ALL	*	QUAL	*	0.0	0.0	0.0		0	0	121774956.000000	31101422.000000	0.000000	0	.	.	0.000000	0.000000			0	.	.	0.000000	0.000000			0	.	.	0.000000	0.000000			0	.	.	0.000000	0.000000			0	.	.	0.000000	0.000000
INDEL	C6_15	HG005_v4.2.1_CNVsandSVs	PASS	*	QUAL	*	0.0	0.0	0.0		0	0	121774956.000000	31101422.000000	0.000000	0	.	.	0.000000	0.000000			0	.	.	0.000000	0.000000			0	.	.	0.000000	0.000000			0	.	.	0.000000	0.000000			0	.	.	0.000000	0.000000
INDEL	C6_15	HG005_v4.2.1_SV_pbsv_hifiasm_dipcall_svanalyzer_slop25percent	ALL	*	QUAL	*	0.0	0.0	0.0		0	0	103088964.000000	22685163.000000	0.000000	0	.	.	0.000000	0.000000			0	.	.	0.000000	0.000000			0	.	.	0.000000	0.000000			0	.	.	0.000000	0.000000			0	.	.	0.000000	0.000000
INDEL	C6_15	HG005_v4.2.1_SV_pbsv_hifiasm_dipcall_svanalyzer_slop25percent	PASS	*	QUAL	*	0.0	0.0	0.0		0	0	103088964.000000	22685163.000000	0.000000	0	.	.	0.000000	0.000000			0	.	.	0.000000	0.000000			0	.	.	0.000000	0.000000			0	.	.	0.000000	0.000000			0	.	.	0.000000	0.000000
INDEL	C6_15	HG005_v4.2.1_comphetindel10bp_slop50	ALL	*	QUAL	*	0.0	0.0	0.0		0	0	3638866.000000	2819007.000000	0.000000	0	.	.	0.000000	0.000000			0	.	.	0.000000	0.000000			0	.	.	0.000000	0.000000			0	.	.	0.000000	0.000000			0	.	.	0.000000	0.000000
INDEL	C6_15	HG005_v4.2.1_comphetindel10bp_slop50	PASS	*	QUAL	*	0.0	0.0	0.0		0	0	3638866.000000	2819007.000000	0.000000	0	.	.	0.000000	0.000000			0	.	.	0.000000	0.000000			0	.	.	0.000000	0.000000			0	.	.	0.000000	0.000000			0	.	.	0.000000	0.000000
INDEL	C6_15	HG005_v4.2.1_comphetsnp10bp_slop50	ALL	*	QUAL	*	0.0	0.0	0.0		0	0	2607846.000000	2480722.000000	0.000000	0	.	.	0.000000	0.000000			0	.	.	0.000000	0.000000			0	.	.	0.000000	0.000000			0	.	.	0.000000	0.000000			0	.	.	0.000000	0.000000
INDEL	C6_15	HG005_v4.2.1_comphetsnp10bp_slop50	PASS	*	QUAL	*	0.0	0.0	0.0		0	0	2607846.000000	2480722.000000	0.000000	0	.	.	0.000000	0.000000			0	.	.	0.000000	0.000000			0	.	.	0.000000	0.000000			0	.	.	0.000000	0.000000			0	.	.	0.000000	0.000000
INDEL	C6_15	HG005_v4.2.1_complexandSVs	ALL	*	QUAL	*	0.0	0.0	0.0		0	0	140434315.000000	47761811.000000	0.000000	0	.	.	0.000000	0.000000			0	.	.	0.000000	0.000000			0	.	.	0.000000	0.000000			0	.	.	0.000000	0.000000			0	.	.	0.000000	0.000000
INDEL	C6_15	HG005_v4.2.1_complexandSVs	PASS	*	QUAL	*	0.0	0.0	0.0		0	0	140434315.000000	47761811.000000	0.000000	0	.	.	0.000000	0.000000			0	.	.	0.000000	0.000000			0	.	.	0.000000	0.000000			0	.	.	0.000000	0.000000			0	.	.	0.000000	0.000000
INDEL	C6_15	HG005_v4.2.1_complexandSVs_alldifficultregions	ALL	*	QUAL	*	0.0	0.0	0.0		0	0	677223038.000000	446085820.000000	0.000000	0	.	.	0.000000	0.000000			0	.	.	0.000000	0.000000			0	.	.	0.000000	0.000000			0	.	.	0.000000	0.000000			0	.	.	0.000000	0.000000
INDEL	C6_15	HG005_v4.2.1_complexandSVs_alldifficultregions	PASS	*	QUAL	*	0.0	0.0	0.0		0	0	677223038.000000	446085820.000000	0.000000	0	.	.	0.000000	0.000000			0	.	.	0.000000	0.000000			0	.	.	0.000000	0.000000			0	.	.	0.000000	0.000000			0	.	.	0.000000	0.000000
INDEL	C6_15	HG005_v4.2.1_complexindel10bp_slop50	ALL	*	QUAL	*	0.0	0.0	0.0		0	0	1990833.000000	1572761.000000	0.000000	0	.	.	0.000000	0.000000			0	.	.	0.000000	0.000000			0	.	.	0.000000	0.000000			0	.	.	0.000000	0.000000			0	.	.	0.000000	0.000000
INDEL	C6_15	HG005_v4.2.1_complexindel10bp_slop50	PASS	*	QUAL	*	0.0	0.0	0.0		0	0	1990833.000000	1572761.000000	0.000000	0	.	.	0.000000	0.000000			0	.	.	0.000000	0.000000			0	.	.	0.000000	0.000000			0	.	.	0.000000	0.000000			0	.	.	0.000000	0.000000
INDEL	C6_15	HG005_v4.2.1_inversions_slop25percent	ALL	*	QUAL	*	0.0	0.0	0.0		0	0	3333164.000000	1046709.000000	0.000000	0	.	.	0.000000	0.000000			0	.	.	0.000000	0.000000			0	.	.	0.000000	0.000000			0	.	.	0.000000	0.000000			0	.	.	0.000000	0.000000
INDEL	C6_15	HG005_v4.2.1_inversions_slop25percent	PASS	*	QUAL	*	0.0	0.0	0.0		0	0	3333164.000000	1046709.000000	0.000000	0	.	.	0.000000	0.000000			0	.	.	0.000000	0.000000			0	.	.	0.000000	0.000000			0	.	.	0.000000	0.000000			0	.	.	0.000000	0.000000
INDEL	C6_15	HG005_v4.2.1_notin_complexandSVs_alldifficultregions	ALL	*	QUAL	*	0.0	0.0	0.0		0	0	2257657373.000000	2096157556.000000	0.000000	0	.	.	0.000000	0.000000			0	.	.	0.000000	0.000000			0	.	.	0.000000	0.000000			0	.	.	0.000000	0.000000			0	.	.	0.000000	0.000000
INDEL	C6_15	HG005_v4.2.1_notin_complexandSVs_alldifficultregions	PASS	*	QUAL	*	0.0	0.0	0.0		0	0	2257657373.000000	2096157556.000000	0.000000	0	.	.	0.000000	0.000000			0	.	.	0.000000	0.000000			0	.	.	0.000000	0.000000			0	.	.	0.000000	0.000000			0	.	.	0.000000	0.000000
INDEL	C6_15	HG005_v4.2.1_othercomplexwithin10bp_slop50	ALL	*	QUAL	*	0.0	0.0	0.0		0	0	1460990.000000	1281303.000000	0.000000	0	.	.	0.000000	0.000000			0	.	.	0.000000	0.000000			0	.	.	0.000000	0.000000			0	.	.	0.000000	0.000000			0	.	.	0.000000	0.000000
INDEL	C6_15	HG005_v4.2.1_othercomplexwithin10bp_slop50	PASS	*	QUAL	*	0.0	0.0	0.0		0	0	1460990.000000	1281303.000000	0.000000	0	.	.	0.000000	0.000000			0	.	.	0.000000	0.000000			0	.	.	0.000000	0.000000			0	.	.	0.000000	0.000000			0	.	.	0.000000	0.000000
INDEL	C6_15	HG005_v4.2.1_snpswithin10bp_slop50	ALL	*	QUAL	*	0.0	0.0	0.0		0	0	9375134.000000	8820548.000000	0.000000	0	.	.	0.000000	0.000000			0	.	.	0.000000	0.000000			0	.	.	0.000000	0.000000			0	.	.	0.000000	0.000000			0	.	.	0.000000	0.000000
INDEL	C6_15	HG005_v4.2.1_snpswithin10bp_slop50	PASS	*	QUAL	*	0.0	0.0	0.0		0	0	9375134.000000	8820548.000000	0.000000	0	.	.	0.000000	0.000000			0	.	.	0.000000	0.000000			0	.	.	0.000000	0.000000			0	.	.	0.000000	0.000000			0	.	.	0.000000	0.000000
INDEL	C6_15	HG006_v4.2.1_CNV_CCSandONT_elliptical_outlier	ALL	*	QUAL	*	0.0	0.0	0.0		0	0	23202631.000000	6079879.000000	0.000000	0	.	.	0.000000	0.000000			0	.	.	0.000000	0.000000			0	.	.	0.000000	0.000000			0	.	.	0.000000	0.000000			0	.	.	0.000000	0.000000
INDEL	C6_15	HG006_v4.2.1_CNV_CCSandONT_elliptical_outlier	PASS	*	QUAL	*	0.0	0.0	0.0		0	0	23202631.000000	6079879.000000	0.000000	0	.	.	0.000000	0.000000			0	.	.	0.000000	0.000000			0	.	.	0.000000	0.000000			0	.	.	0.000000	0.000000			0	.	.	0.000000	0.000000
INDEL	C6_15	HG006_v4.2.1_CNV_mrcanavarIllumina_CCShighcov_ONThighcov_intersection	ALL	*	QUAL	*	0.0	0.0	0.0		0	0	7463983.000000	719609.000000	0.000000	0	.	.	0.000000	0.000000			0	.	.	0.000000	0.000000			0	.	.	0.000000	0.000000			0	.	.	0.000000	0.000000			0	.	.	0.000000	0.000000
INDEL	C6_15	HG006_v4.2.1_CNV_mrcanavarIllumina_CCShighcov_ONThighcov_intersection	PASS	*	QUAL	*	0.0	0.0	0.0		0	0	7463983.000000	719609.000000	0.000000	0	.	.	0.000000	0.000000			0	.	.	0.000000	0.000000			0	.	.	0.000000	0.000000			0	.	.	0.000000	0.000000			0	.	.	0.000000	0.000000
INDEL	C6_15	HG006_v4.2.1_CNVsandSVs	ALL	*	QUAL	*	0.0	0.0	0.0		0	0	119792009.000000	29882788.000000	0.000000	0	.	.	0.000000	0.000000			0	.	.	0.000000	0.000000			0	.	.	0.000000	0.000000			0	.	.	0.000000	0.000000			0	.	.	0.000000	0.000000
INDEL	C6_15	HG006_v4.2.1_CNVsandSVs	PASS	*	QUAL	*	0.0	0.0	0.0		0	0	119792009.000000	29882788.000000	0.000000	0	.	.	0.000000	0.000000			0	.	.	0.000000	0.000000			0	.	.	0.000000	0.000000			0	.	.	0.000000	0.000000			0	.	.	0.000000	0.000000
INDEL	C6_15	HG006_v4.2.1_SV_pbsv_slop25percent	ALL	*	QUAL	*	0.0	0.0	0.0		0	0	42782927.000000	3693866.000000	0.000000	0	.	.	0.000000	0.000000			0	.	.	0.000000	0.000000			0	.	.	0.000000	0.000000			0	.	.	0.000000	0.000000			0	.	.	0.000000	0.000000
INDEL	C6_15	HG006_v4.2.1_SV_pbsv_slop25percent	PASS	*	QUAL	*	0.0	0.0	0.0		0	0	42782927.000000	3693866.000000	0.000000	0	.	.	0.000000	0.000000			0	.	.	0.000000	0.000000			0	.	.	0.000000	0.000000			0	.	.	0.000000	0.000000			0	.	.	0.000000	0.000000
INDEL	C6_15	HG006_v4.2.1_comphetindel10bp_slop50	ALL	*	QUAL	*	0.0	0.0	0.0		0	0	3238146.000000	2489256.000000	0.000000	0	.	.	0.000000	0.000000			0	.	.	0.000000	0.000000			0	.	.	0.000000	0.000000			0	.	.	0.000000	0.000000			0	.	.	0.000000	0.000000
INDEL	C6_15	HG006_v4.2.1_comphetindel10bp_slop50	PASS	*	QUAL	*	0.0	0.0	0.0		0	0	3238146.000000	2489256.000000	0.000000	0	.	.	0.000000	0.000000			0	.	.	0.000000	0.000000			0	.	.	0.000000	0.000000			0	.	.	0.000000	0.000000			0	.	.	0.000000	0.000000
INDEL	C6_15	HG006_v4.2.1_comphetsnp10bp_slop50	ALL	*	QUAL	*	0.0	0.0	0.0		0	0	1503654.000000	1451676.000000	0.000000	0	.	.	0.000000	0.000000			0	.	.	0.000000	0.000000			0	.	.	0.000000	0.000000			0	.	.	0.000000	0.000000			0	.	.	0.000000	0.000000
INDEL	C6_15	HG006_v4.2.1_comphetsnp10bp_slop50	PASS	*	QUAL	*	0.0	0.0	0.0		0	0	1503654.000000	1451676.000000	0.000000	0	.	.	0.000000	0.000000			0	.	.	0.000000	0.000000			0	.	.	0.000000	0.000000			0	.	.	0.000000	0.000000			0	.	.	0.000000	0.000000
INDEL	C6_15	HG006_v4.2.1_complexandSVs	ALL	*	QUAL	*	0.0	0.0	0.0		0	0	137668662.000000	45977053.000000	0.000000	0	.	.	0.000000	0.000000			0	.	.	0.000000	0.000000			0	.	.	0.000000	0.000000			0	.	.	0.000000	0.000000			0	.	.	0.000000	0.000000
INDEL	C6_15	HG006_v4.2.1_complexandSVs	PASS	*	QUAL	*	0.0	0.0	0.0		0	0	137668662.000000	45977053.000000	0.000000	0	.	.	0.000000	0.000000			0	.	.	0.000000	0.000000			0	.	.	0.000000	0.000000			0	.	.	0.000000	0.000000			0	.	.	0.000000	0.000000
INDEL	C6_15	HG006_v4.2.1_complexandSVs_alldifficultregions	ALL	*	QUAL	*	0.0	0.0	0.0		0	0	676756760.000000	445175822.000000	0.000000	0	.	.	0.000000	0.000000			0	.	.	0.000000	0.000000			0	.	.	0.000000	0.000000			0	.	.	0.000000	0.000000			0	.	.	0.000000	0.000000
INDEL	C6_15	HG006_v4.2.1_complexandSVs_alldifficultregions	PASS	*	QUAL	*	0.0	0.0	0.0		0	0	676756760.000000	445175822.000000	0.000000	0	.	.	0.000000	0.000000			0	.	.	0.000000	0.000000			0	.	.	0.000000	0.000000			0	.	.	0.000000	0.000000			0	.	.	0.000000	0.000000
INDEL	C6_15	HG006_v4.2.1_complexindel10bp_slop50	ALL	*	QUAL	*	0.0	0.0	0.0		0	0	1273348.000000	1043217.000000	0.000000	0	.	.	0.000000	0.000000			0	.	.	0.000000	0.000000			0	.	.	0.000000	0.000000			0	.	.	0.000000	0.000000			0	.	.	0.000000	0.000000
INDEL	C6_15	HG006_v4.2.1_complexindel10bp_slop50	PASS	*	QUAL	*	0.0	0.0	0.0		0	0	1273348.000000	1043217.000000	0.000000	0	.	.	0.000000	0.000000			0	.	.	0.000000	0.000000			0	.	.	0.000000	0.000000			0	.	.	0.000000	0.000000			0	.	.	0.000000	0.000000
INDEL	C6_15	HG006_v4.2.1_notin_complexandSVs_alldifficultregions	ALL	*	QUAL	*	0.0	0.0	0.0		0	0	2258123651.000000	2097067554.000000	0.000000	0	.	.	0.000000	0.000000			0	.	.	0.000000	0.000000			0	.	.	0.000000	0.000000			0	.	.	0.000000	0.000000			0	.	.	0.000000	0.000000
INDEL	C6_15	HG006_v4.2.1_notin_complexandSVs_alldifficultregions	PASS	*	QUAL	*	0.0	0.0	0.0		0	0	2258123651.000000	2097067554.000000	0.000000	0	.	.	0.000000	0.000000			0	.	.	0.000000	0.000000			0	.	.	0.000000	0.000000			0	.	.	0.000000	0.000000			0	.	.	0.000000	0.000000
INDEL	C6_15	HG006_v4.2.1_othercomplexwithin10bp_slop50	ALL	*	QUAL	*	0.0	0.0	0.0		0	0	3120298.000000	2764447.000000	0.000000	0	.	.	0.000000	0.000000			0	.	.	0.000000	0.000000			0	.	.	0.000000	0.000000			0	.	.	0.000000	0.000000			0	.	.	0.000000	0.000000
INDEL	C6_15	HG006_v4.2.1_othercomplexwithin10bp_slop50	PASS	*	QUAL	*	0.0	0.0	0.0		0	0	3120298.000000	2764447.000000	0.000000	0	.	.	0.000000	0.000000			0	.	.	0.000000	0.000000			0	.	.	0.000000	0.000000			0	.	.	0.000000	0.000000			0	.	.	0.000000	0.000000
INDEL	C6_15	HG006_v4.2.1_snpswithin10bp_slop50	ALL	*	QUAL	*	0.0	0.0	0.0		0	0	9065524.000000	8593761.000000	0.000000	0	.	.	0.000000	0.000000			0	.	.	0.000000	0.000000			0	.	.	0.000000	0.000000			0	.	.	0.000000	0.000000			0	.	.	0.000000	0.000000
INDEL	C6_15	HG006_v4.2.1_snpswithin10bp_slop50	PASS	*	QUAL	*	0.0	0.0	0.0		0	0	9065524.000000	8593761.000000	0.000000	0	.	.	0.000000	0.000000			0	.	.	0.000000	0.000000			0	.	.	0.000000	0.000000			0	.	.	0.000000	0.000000			0	.	.	0.000000	0.000000
INDEL	C6_15	HG007_v4.2.1_CNV_CCSandONT_elliptical_outlier	ALL	*	QUAL	*	0.0	0.0	0.0		0	0	27533272.000000	5193810.000000	0.000000	0	.	.	0.000000	0.000000			0	.	.	0.000000	0.000000			0	.	.	0.000000	0.000000			0	.	.	0.000000	0.000000			0	.	.	0.000000	0.000000
INDEL	C6_15	HG007_v4.2.1_CNV_CCSandONT_elliptical_outlier	PASS	*	QUAL	*	0.0	0.0	0.0		0	0	27533272.000000	5193810.000000	0.000000	0	.	.	0.000000	0.000000			0	.	.	0.000000	0.000000			0	.	.	0.000000	0.000000			0	.	.	0.000000	0.000000			0	.	.	0.000000	0.000000
INDEL	C6_15	HG007_v4.2.1_CNV_mrcanavarIllumina_CCShighcov_ONThighcov_intersection	ALL	*	QUAL	*	0.0	0.0	0.0		0	0	9175295.000000	1434727.000000	0.000000	0	.	.	0.000000	0.000000			0	.	.	0.000000	0.000000			0	.	.	0.000000	0.000000			0	.	.	0.000000	0.000000			0	.	.	0.000000	0.000000
INDEL	C6_15	HG007_v4.2.1_CNV_mrcanavarIllumina_CCShighcov_ONThighcov_intersection	PASS	*	QUAL	*	0.0	0.0	0.0		0	0	9175295.000000	1434727.000000	0.000000	0	.	.	0.000000	0.000000			0	.	.	0.000000	0.000000			0	.	.	0.000000	0.000000			0	.	.	0.000000	0.000000			0	.	.	0.000000	0.000000
INDEL	C6_15	HG007_v4.2.1_CNVsandSVs	ALL	*	QUAL	*	0.0	0.0	0.0		0	0	119992629.000000	28975960.000000	0.000000	0	.	.	0.000000	0.000000			0	.	.	0.000000	0.000000			0	.	.	0.000000	0.000000			0	.	.	0.000000	0.000000			0	.	.	0.000000	0.000000
INDEL	C6_15	HG007_v4.2.1_CNVsandSVs	PASS	*	QUAL	*	0.0	0.0	0.0		0	0	119992629.000000	28975960.000000	0.000000	0	.	.	0.000000	0.000000			0	.	.	0.000000	0.000000			0	.	.	0.000000	0.000000			0	.	.	0.000000	0.000000			0	.	.	0.000000	0.000000
INDEL	C6_15	HG007_v4.2.1_SV_pbsv_slop25percent	ALL	*	QUAL	*	0.0	0.0	0.0		0	0	39568475.000000	3512693.000000	0.000000	0	.	.	0.000000	0.000000			0	.	.	0.000000	0.000000			0	.	.	0.000000	0.000000			0	.	.	0.000000	0.000000			0	.	.	0.000000	0.000000
INDEL	C6_15	HG007_v4.2.1_SV_pbsv_slop25percent	PASS	*	QUAL	*	0.0	0.0	0.0		0	0	39568475.000000	3512693.000000	0.000000	0	.	.	0.000000	0.000000			0	.	.	0.000000	0.000000			0	.	.	0.000000	0.000000			0	.	.	0.000000	0.000000			0	.	.	0.000000	0.000000
INDEL	C6_15	HG007_v4.2.1_comphetindel10bp_slop50	ALL	*	QUAL	*	0.0	0.0	0.0		0	0	3270557.000000	2504015.000000	0.000000	0	.	.	0.000000	0.000000			0	.	.	0.000000	0.000000			0	.	.	0.000000	0.000000			0	.	.	0.000000	0.000000			0	.	.	0.000000	0.000000
INDEL	C6_15	HG007_v4.2.1_comphetindel10bp_slop50	PASS	*	QUAL	*	0.0	0.0	0.0		0	0	3270557.000000	2504015.000000	0.000000	0	.	.	0.000000	0.000000			0	.	.	0.000000	0.000000			0	.	.	0.000000	0.000000			0	.	.	0.000000	0.000000			0	.	.	0.000000	0.000000
INDEL	C6_15	HG007_v4.2.1_comphetsnp10bp_slop50	ALL	*	QUAL	*	0.0	0.0	0.0		0	0	1464517.000000	1420580.000000	0.000000	0	.	.	0.000000	0.000000			0	.	.	0.000000	0.000000			0	.	.	0.000000	0.000000			0	.	.	0.000000	0.000000			0	.	.	0.000000	0.000000
INDEL	C6_15	HG007_v4.2.1_comphetsnp10bp_slop50	PASS	*	QUAL	*	0.0	0.0	0.0		0	0	1464517.000000	1420580.000000	0.000000	0	.	.	0.000000	0.000000			0	.	.	0.000000	0.000000			0	.	.	0.000000	0.000000			0	.	.	0.000000	0.000000			0	.	.	0.000000	0.000000
INDEL	C6_15	HG007_v4.2.1_complexandSVs	ALL	*	QUAL	*	0.0	0.0	0.0		0	0	138031434.000000	45192485.000000	0.000000	0	.	.	0.000000	0.000000			0	.	.	0.000000	0.000000			0	.	.	0.000000	0.000000			0	.	.	0.000000	0.000000			0	.	.	0.000000	0.000000
INDEL	C6_15	HG007_v4.2.1_complexandSVs	PASS	*	QUAL	*	0.0	0.0	0.0		0	0	138031434.000000	45192485.000000	0.000000	0	.	.	0.000000	0.000000			0	.	.	0.000000	0.000000			0	.	.	0.000000	0.000000			0	.	.	0.000000	0.000000			0	.	.	0.000000	0.000000
INDEL	C6_15	HG007_v4.2.1_complexandSVs_alldifficultregions	ALL	*	QUAL	*	0.0	0.0	0.0		0	0	675428877.000000	443739843.000000	0.000000	0	.	.	0.000000	0.000000			0	.	.	0.000000	0.000000			0	.	.	0.000000	0.000000			0	.	.	0.000000	0.000000			0	.	.	0.000000	0.000000
INDEL	C6_15	HG007_v4.2.1_complexandSVs_alldifficultregions	PASS	*	QUAL	*	0.0	0.0	0.0		0	0	675428877.000000	443739843.000000	0.000000	0	.	.	0.000000	0.000000			0	.	.	0.000000	0.000000			0	.	.	0.000000	0.000000			0	.	.	0.000000	0.000000			0	.	.	0.000000	0.000000
INDEL	C6_15	HG007_v4.2.1_complexindel10bp_slop50	ALL	*	QUAL	*	0.0	0.0	0.0		0	0	1289786.000000	1063670.000000	0.000000	0	.	.	0.000000	0.000000			0	.	.	0.000000	0.000000			0	.	.	0.000000	0.000000			0	.	.	0.000000	0.000000			0	.	.	0.000000	0.000000
INDEL	C6_15	HG007_v4.2.1_complexindel10bp_slop50	PASS	*	QUAL	*	0.0	0.0	0.0		0	0	1289786.000000	1063670.000000	0.000000	0	.	.	0.000000	0.000000			0	.	.	0.000000	0.000000			0	.	.	0.000000	0.000000			0	.	.	0.000000	0.000000			0	.	.	0.000000	0.000000
INDEL	C6_15	HG007_v4.2.1_notin_complexandSVs_alldifficultregions	ALL	*	QUAL	*	0.0	0.0	0.0		0	0	2259451534.000000	2098503533.000000	0.000000	0	.	.	0.000000	0.000000			0	.	.	0.000000	0.000000			0	.	.	0.000000	0.000000			0	.	.	0.000000	0.000000			0	.	.	0.000000	0.000000
INDEL	C6_15	HG007_v4.2.1_notin_complexandSVs_alldifficultregions	PASS	*	QUAL	*	0.0	0.0	0.0		0	0	2259451534.000000	2098503533.000000	0.000000	0	.	.	0.000000	0.000000			0	.	.	0.000000	0.000000			0	.	.	0.000000	0.000000			0	.	.	0.000000	0.000000			0	.	.	0.000000	0.000000
INDEL	C6_15	HG007_v4.2.1_othercomplexwithin10bp_slop50	ALL	*	QUAL	*	0.0	0.0	0.0		0	0	3185802.000000	2806199.000000	0.000000	0	.	.	0.000000	0.000000			0	.	.	0.000000	0.000000			0	.	.	0.000000	0.000000			0	.	.	0.000000	0.000000			0	.	.	0.000000	0.000000
INDEL	C6_15	HG007_v4.2.1_othercomplexwithin10bp_slop50	PASS	*	QUAL	*	0.0	0.0	0.0		0	0	3185802.000000	2806199.000000	0.000000	0	.	.	0.000000	0.000000			0	.	.	0.000000	0.000000			0	.	.	0.000000	0.000000			0	.	.	0.000000	0.000000			0	.	.	0.000000	0.000000
INDEL	C6_15	HG007_v4.2.1_snpswithin10bp_slop50	ALL	*	QUAL	*	0.0	0.0	0.0		0	0	9101811.000000	8631586.000000	0.000000	0	.	.	0.000000	0.000000			0	.	.	0.000000	0.000000			0	.	.	0.000000	0.000000			0	.	.	0.000000	0.000000			0	.	.	0.000000	0.000000
INDEL	C6_15	HG007_v4.2.1_snpswithin10bp_slop50	PASS	*	QUAL	*	0.0	0.0	0.0		0	0	9101811.000000	8631586.000000	0.000000	0	.	.	0.000000	0.000000			0	.	.	0.000000	0.000000			0	.	.	0.000000	0.000000			0	.	.	0.000000	0.000000			0	.	.	0.000000	0.000000
INDEL	C6_15	KIR	ALL	*	QUAL	*	0.0	0.0	0.0		0	0	155043.000000	0.000000	0.000000	0	.	.	0.000000	0.000000			0	.	.	0.000000	0.000000			0	.	.	0.000000	0.000000			0	.	.	0.000000	0.000000			0	.	.	0.000000	0.000000
INDEL	C6_15	KIR	PASS	*	QUAL	*	0.0	0.0	0.0		0	0	155043.000000	0.000000	0.000000	0	.	.	0.000000	0.000000			0	.	.	0.000000	0.000000			0	.	.	0.000000	0.000000			0	.	.	0.000000	0.000000			0	.	.	0.000000	0.000000
INDEL	C6_15	L1H_gt500	ALL	*	QUAL	*	0.0	0.0	0.0		0	0	3288114.000000	2227709.000000	0.000000	0	.	.	0.000000	0.000000			0	.	.	0.000000	0.000000			0	.	.	0.000000	0.000000			0	.	.	0.000000	0.000000			0	.	.	0.000000	0.000000
INDEL	C6_15	L1H_gt500	PASS	*	QUAL	*	0.0	0.0	0.0		0	0	3288114.000000	2227709.000000	0.000000	0	.	.	0.000000	0.000000			0	.	.	0.000000	0.000000			0	.	.	0.000000	0.000000			0	.	.	0.000000	0.000000			0	.	.	0.000000	0.000000
INDEL	C6_15	LD_discordant_haplotypes_slop5bp	ALL	*	QUAL	*	0.0	0.0	0.0		0	0	10867226.000000	10465096.000000	0.000000	0	.	.	0.000000	0.000000			0	.	.	0.000000	0.000000			0	.	.	0.000000	0.000000			0	.	.	0.000000	0.000000			0	.	.	0.000000	0.000000
INDEL	C6_15	LD_discordant_haplotypes_slop5bp	PASS	*	QUAL	*	0.0	0.0	0.0		0	0	10867226.000000	10465096.000000	0.000000	0	.	.	0.000000	0.000000			0	.	.	0.000000	0.000000			0	.	.	0.000000	0.000000			0	.	.	0.000000	0.000000			0	.	.	0.000000	0.000000
INDEL	C6_15	MHC	ALL	*	QUAL	*	0.0	0.0	0.0		0	0	4970557.000000	4634060.000000	0.000000	0	.	.	0.000000	0.000000			0	.	.	0.000000	0.000000			0	.	.	0.000000	0.000000			0	.	.	0.000000	0.000000			0	.	.	0.000000	0.000000
INDEL	C6_15	MHC	PASS	*	QUAL	*	0.0	0.0	0.0		0	0	4970557.000000	4634060.000000	0.000000	0	.	.	0.000000	0.000000			0	.	.	0.000000	0.000000			0	.	.	0.000000	0.000000			0	.	.	0.000000	0.000000			0	.	.	0.000000	0.000000
INDEL	C6_15	SimpleRepeat_diTR_10to49_slop5	ALL	*	QUAL	*	0.0	0.0	0.0		0	0	14126406.000000	9713952.000000	0.000000	0	.	.	0.000000	0.000000			0	.	.	0.000000	0.000000			0	.	.	0.000000	0.000000			0	.	.	0.000000	0.000000			0	.	.	0.000000	0.000000
INDEL	C6_15	SimpleRepeat_diTR_10to49_slop5	PASS	*	QUAL	*	0.0	0.0	0.0		0	0	14126406.000000	9713952.000000	0.000000	0	.	.	0.000000	0.000000			0	.	.	0.000000	0.000000			0	.	.	0.000000	0.000000			0	.	.	0.000000	0.000000			0	.	.	0.000000	0.000000
INDEL	C6_15	SimpleRepeat_diTR_50to149_slop5	ALL	*	QUAL	*	0.0	0.0	0.0		0	0	312887.000000	85207.000000	0.000000	0	.	.	0.000000	0.000000			0	.	.	0.000000	0.000000			0	.	.	0.000000	0.000000			0	.	.	0.000000	0.000000			0	.	.	0.000000	0.000000
INDEL	C6_15	SimpleRepeat_diTR_50to149_slop5	PASS	*	QUAL	*	0.0	0.0	0.0		0	0	312887.000000	85207.000000	0.000000	0	.	.	0.000000	0.000000			0	.	.	0.000000	0.000000			0	.	.	0.000000	0.000000			0	.	.	0.000000	0.000000			0	.	.	0.000000	0.000000
INDEL	C6_15	SimpleRepeat_diTR_ge150_slop5	ALL	*	QUAL	*	0.0	0.0	0.0		0	0	1294.000000	0.000000	0.000000	0	.	.	0.000000	0.000000			0	.	.	0.000000	0.000000			0	.	.	0.000000	0.000000			0	.	.	0.000000	0.000000			0	.	.	0.000000	0.000000
INDEL	C6_15	SimpleRepeat_diTR_ge150_slop5	PASS	*	QUAL	*	0.0	0.0	0.0		0	0	1294.000000	0.000000	0.000000	0	.	.	0.000000	0.000000			0	.	.	0.000000	0.000000			0	.	.	0.000000	0.000000			0	.	.	0.000000	0.000000			0	.	.	0.000000	0.000000
INDEL	C6_15	SimpleRepeat_homopolymer_4to6_AT_slop5	ALL	*	QUAL	*	0.0	0.0	0.0		0	0	620274261.000000	541929244.000000	0.000000	0	.	.	0.000000	0.000000			0	.	.	0.000000	0.000000			0	.	.	0.000000	0.000000			0	.	.	0.000000	0.000000			0	.	.	0.000000	0.000000
INDEL	C6_15	SimpleRepeat_homopolymer_4to6_AT_slop5	PASS	*	QUAL	*	0.0	0.0	0.0		0	0	620274261.000000	541929244.000000	0.000000	0	.	.	0.000000	0.000000			0	.	.	0.000000	0.000000			0	.	.	0.000000	0.000000			0	.	.	0.000000	0.000000			0	.	.	0.000000	0.000000
INDEL	C6_15	SimpleRepeat_homopolymer_4to6_GC_slop5	ALL	*	QUAL	*	0.0	0.0	0.0		0	0	186737442.000000	164214660.000000	0.000000	0	.	.	0.000000	0.000000			0	.	.	0.000000	0.000000			0	.	.	0.000000	0.000000			0	.	.	0.000000	0.000000			0	.	.	0.000000	0.000000
INDEL	C6_15	SimpleRepeat_homopolymer_4to6_GC_slop5	PASS	*	QUAL	*	0.0	0.0	0.0		0	0	186737442.000000	164214660.000000	0.000000	0	.	.	0.000000	0.000000			0	.	.	0.000000	0.000000			0	.	.	0.000000	0.000000			0	.	.	0.000000	0.000000			0	.	.	0.000000	0.000000
INDEL	C6_15	SimpleRepeat_homopolymer_4to6_slop5	ALL	*	QUAL	*	0.0	0.0	0.0		0	0	789111519.000000	690199342.000000	0.000000	0	.	.	0.000000	0.000000			0	.	.	0.000000	0.000000			0	.	.	0.000000	0.000000			0	.	.	0.000000	0.000000			0	.	.	0.000000	0.000000
INDEL	C6_15	SimpleRepeat_homopolymer_4to6_slop5	PASS	*	QUAL	*	0.0	0.0	0.0		0	0	789111519.000000	690199342.000000	0.000000	0	.	.	0.000000	0.000000			0	.	.	0.000000	0.000000			0	.	.	0.000000	0.000000			0	.	.	0.000000	0.000000			0	.	.	0.000000	0.000000
INDEL	C6_15	SimpleRepeat_homopolymer_7to11_AT_slop5	ALL	*	QUAL	*	0.0	0.0	0.0		0	0	48048065.000000	41289681.000000	0.000000	0	.	.	0.000000	0.000000			0	.	.	0.000000	0.000000			0	.	.	0.000000	0.000000			0	.	.	0.000000	0.000000			0	.	.	0.000000	0.000000
INDEL	C6_15	SimpleRepeat_homopolymer_7to11_AT_slop5	PASS	*	QUAL	*	0.0	0.0	0.0		0	0	48048065.000000	41289681.000000	0.000000	0	.	.	0.000000	0.000000			0	.	.	0.000000	0.000000			0	.	.	0.000000	0.000000			0	.	.	0.000000	0.000000			0	.	.	0.000000	0.000000
INDEL	C6_15	SimpleRepeat_homopolymer_7to11_GC_slop5	ALL	*	QUAL	*	0.0	0.0	0.0		0	0	1796827.000000	1234367.000000	0.000000	0	.	.	0.000000	0.000000			0	.	.	0.000000	0.000000			0	.	.	0.000000	0.000000			0	.	.	0.000000	0.000000			0	.	.	0.000000	0.000000
INDEL	C6_15	SimpleRepeat_homopolymer_7to11_GC_slop5	PASS	*	QUAL	*	0.0	0.0	0.0		0	0	1796827.000000	1234367.000000	0.000000	0	.	.	0.000000	0.000000			0	.	.	0.000000	0.000000			0	.	.	0.000000	0.000000			0	.	.	0.000000	0.000000			0	.	.	0.000000	0.000000
INDEL	C6_15	SimpleRepeat_homopolymer_7to11_slop5	ALL	*	QUAL	*	0.0	0.0	0.0		0	0	49788855.000000	42482235.000000	0.000000	0	.	.	0.000000	0.000000			0	.	.	0.000000	0.000000			0	.	.	0.000000	0.000000			0	.	.	0.000000	0.000000			0	.	.	0.000000	0.000000
INDEL	C6_15	SimpleRepeat_homopolymer_7to11_slop5	PASS	*	QUAL	*	0.0	0.0	0.0		0	0	49788855.000000	42482235.000000	0.000000	0	.	.	0.000000	0.000000			0	.	.	0.000000	0.000000			0	.	.	0.000000	0.000000			0	.	.	0.000000	0.000000			0	.	.	0.000000	0.000000
INDEL	C6_15	SimpleRepeat_homopolymer_ge12_AT_slop5	ALL	*	QUAL	*	0.0	0.0	0.0		0	0	18264661.000000	8069674.000000	0.000000	0	.	.	0.000000	0.000000			0	.	.	0.000000	0.000000			0	.	.	0.000000	0.000000			0	.	.	0.000000	0.000000			0	.	.	0.000000	0.000000
INDEL	C6_15	SimpleRepeat_homopolymer_ge12_AT_slop5	PASS	*	QUAL	*	0.0	0.0	0.0		0	0	18264661.000000	8069674.000000	0.000000	0	.	.	0.000000	0.000000			0	.	.	0.000000	0.000000			0	.	.	0.000000	0.000000			0	.	.	0.000000	0.000000			0	.	.	0.000000	0.000000
INDEL	C6_15	SimpleRepeat_homopolymer_ge12_GC_slop5	ALL	*	QUAL	*	0.0	0.0	0.0		0	0	80541.000000	10276.000000	0.000000	0	.	.	0.000000	0.000000			0	.	.	0.000000	0.000000			0	.	.	0.000000	0.000000			0	.	.	0.000000	0.000000			0	.	.	0.000000	0.000000
INDEL	C6_15	SimpleRepeat_homopolymer_ge12_GC_slop5	PASS	*	QUAL	*	0.0	0.0	0.0		0	0	80541.000000	10276.000000	0.000000	0	.	.	0.000000	0.000000			0	.	.	0.000000	0.000000			0	.	.	0.000000	0.000000			0	.	.	0.000000	0.000000			0	.	.	0.000000	0.000000
INDEL	C6_15	SimpleRepeat_homopolymer_ge12_slop5	ALL	*	QUAL	*	0.0	0.0	0.0		0	0	18344341.000000	8079935.000000	0.000000	0	.	.	0.000000	0.000000			0	.	.	0.000000	0.000000			0	.	.	0.000000	0.000000			0	.	.	0.000000	0.000000			0	.	.	0.000000	0.000000
INDEL	C6_15	SimpleRepeat_homopolymer_ge12_slop5	PASS	*	QUAL	*	0.0	0.0	0.0		0	0	18344341.000000	8079935.000000	0.000000	0	.	.	0.000000	0.000000			0	.	.	0.000000	0.000000			0	.	.	0.000000	0.000000			0	.	.	0.000000	0.000000			0	.	.	0.000000	0.000000
INDEL	C6_15	SimpleRepeat_homopolymer_ge21_AT_slop5	ALL	*	QUAL	*	0.0	0.0	0.0		0	0	5037067.000000	315095.000000	0.000000	0	.	.	0.000000	0.000000			0	.	.	0.000000	0.000000			0	.	.	0.000000	0.000000			0	.	.	0.000000	0.000000			0	.	.	0.000000	0.000000
INDEL	C6_15	SimpleRepeat_homopolymer_ge21_AT_slop5	PASS	*	QUAL	*	0.0	0.0	0.0		0	0	5037067.000000	315095.000000	0.000000	0	.	.	0.000000	0.000000			0	.	.	0.000000	0.000000			0	.	.	0.000000	0.000000			0	.	.	0.000000	0.000000			0	.	.	0.000000	0.000000
INDEL	C6_15	SimpleRepeat_homopolymer_ge21_GC_slop5	ALL	*	QUAL	*	0.0	0.0	0.0		0	0	2453.000000	77.000000	0.000000	0	.	.	0.000000	0.000000			0	.	.	0.000000	0.000000			0	.	.	0.000000	0.000000			0	.	.	0.000000	0.000000			0	.	.	0.000000	0.000000
INDEL	C6_15	SimpleRepeat_homopolymer_ge21_GC_slop5	PASS	*	QUAL	*	0.0	0.0	0.0		0	0	2453.000000	77.000000	0.000000	0	.	.	0.000000	0.000000			0	.	.	0.000000	0.000000			0	.	.	0.000000	0.000000			0	.	.	0.000000	0.000000			0	.	.	0.000000	0.000000
INDEL	C6_15	SimpleRepeat_homopolymer_ge21_slop5	ALL	*	QUAL	*	0.0	0.0	0.0		0	0	5039520.000000	315172.000000	0.000000	0	.	.	0.000000	0.000000			0	.	.	0.000000	0.000000			0	.	.	0.000000	0.000000			0	.	.	0.000000	0.000000			0	.	.	0.000000	0.000000
INDEL	C6_15	SimpleRepeat_homopolymer_ge21_slop5	PASS	*	QUAL	*	0.0	0.0	0.0		0	0	5039520.000000	315172.000000	0.000000	0	.	.	0.000000	0.000000			0	.	.	0.000000	0.000000			0	.	.	0.000000	0.000000			0	.	.	0.000000	0.000000			0	.	.	0.000000	0.000000
INDEL	C6_15	SimpleRepeat_imperfecthomopolge11_AT_slop5	ALL	*	QUAL	*	0.0	0.0	0.0		0	0	41925485.000000	27022508.000000	0.000000	0	.	.	0.000000	0.000000			0	.	.	0.000000	0.000000			0	.	.	0.000000	0.000000			0	.	.	0.000000	0.000000			0	.	.	0.000000	0.000000
INDEL	C6_15	SimpleRepeat_imperfecthomopolge11_AT_slop5	PASS	*	QUAL	*	0.0	0.0	0.0		0	0	41925485.000000	27022508.000000	0.000000	0	.	.	0.000000	0.000000			0	.	.	0.000000	0.000000			0	.	.	0.000000	0.000000			0	.	.	0.000000	0.000000			0	.	.	0.000000	0.000000
INDEL	C6_15	SimpleRepeat_imperfecthomopolge11_GC_slop5	ALL	*	QUAL	*	0.0	0.0	0.0		0	0	2549394.000000	1239404.000000	0.000000	0	.	.	0.000000	0.000000			0	.	.	0.000000	0.000000			0	.	.	0.000000	0.000000			0	.	.	0.000000	0.000000			0	.	.	0.000000	0.000000
INDEL	C6_15	SimpleRepeat_imperfecthomopolge11_GC_slop5	PASS	*	QUAL	*	0.0	0.0	0.0		0	0	2549394.000000	1239404.000000	0.000000	0	.	.	0.000000	0.000000			0	.	.	0.000000	0.000000			0	.	.	0.000000	0.000000			0	.	.	0.000000	0.000000			0	.	.	0.000000	0.000000
INDEL	C6_15	SimpleRepeat_imperfecthomopolge11_slop5	ALL	*	QUAL	*	0.0	0.0	0.0		0	0	44462862.000000	28257404.000000	0.000000	0	.	.	0.000000	0.000000			0	.	.	0.000000	0.000000			0	.	.	0.000000	0.000000			0	.	.	0.000000	0.000000			0	.	.	0.000000	0.000000
INDEL	C6_15	SimpleRepeat_imperfecthomopolge11_slop5	PASS	*	QUAL	*	0.0	0.0	0.0		0	0	44462862.000000	28257404.000000	0.000000	0	.	.	0.000000	0.000000			0	.	.	0.000000	0.000000			0	.	.	0.000000	0.000000			0	.	.	0.000000	0.000000			0	.	.	0.000000	0.000000
INDEL	C6_15	SimpleRepeat_imperfecthomopolge21_AT_slop5	ALL	*	QUAL	*	0.0	0.0	0.0		0	0	10858510.000000	4114933.000000	0.000000	0	.	.	0.000000	0.000000			0	.	.	0.000000	0.000000			0	.	.	0.000000	0.000000			0	.	.	0.000000	0.000000			0	.	.	0.000000	0.000000
INDEL	C6_15	SimpleRepeat_imperfecthomopolge21_AT_slop5	PASS	*	QUAL	*	0.0	0.0	0.0		0	0	10858510.000000	4114933.000000	0.000000	0	.	.	0.000000	0.000000			0	.	.	0.000000	0.000000			0	.	.	0.000000	0.000000			0	.	.	0.000000	0.000000			0	.	.	0.000000	0.000000
INDEL	C6_15	SimpleRepeat_imperfecthomopolge21_GC_slop5	ALL	*	QUAL	*	0.0	0.0	0.0		0	0	126563.000000	10095.000000	0.000000	0	.	.	0.000000	0.000000			0	.	.	0.000000	0.000000			0	.	.	0.000000	0.000000			0	.	.	0.000000	0.000000			0	.	.	0.000000	0.000000
INDEL	C6_15	SimpleRepeat_imperfecthomopolge21_GC_slop5	PASS	*	QUAL	*	0.0	0.0	0.0		0	0	126563.000000	10095.000000	0.000000	0	.	.	0.000000	0.000000			0	.	.	0.000000	0.000000			0	.	.	0.000000	0.000000			0	.	.	0.000000	0.000000			0	.	.	0.000000	0.000000
INDEL	C6_15	SimpleRepeat_imperfecthomopolge21_slop5	ALL	*	QUAL	*	0.0	0.0	0.0		0	0	10985008.000000	4125028.000000	0.000000	0	.	.	0.000000	0.000000			0	.	.	0.000000	0.000000			0	.	.	0.000000	0.000000			0	.	.	0.000000	0.000000			0	.	.	0.000000	0.000000
INDEL	C6_15	SimpleRepeat_imperfecthomopolge21_slop5	PASS	*	QUAL	*	0.0	0.0	0.0		0	0	10985008.000000	4125028.000000	0.000000	0	.	.	0.000000	0.000000			0	.	.	0.000000	0.000000			0	.	.	0.000000	0.000000			0	.	.	0.000000	0.000000			0	.	.	0.000000	0.000000
INDEL	C6_15	SimpleRepeat_quadTR_19to49_slop5	ALL	*	QUAL	*	0.0	0.0	0.0		0	0	4260126.000000	2980942.000000	0.000000	0	.	.	0.000000	0.000000			0	.	.	0.000000	0.000000			0	.	.	0.000000	0.000000			0	.	.	0.000000	0.000000			0	.	.	0.000000	0.000000
INDEL	C6_15	SimpleRepeat_quadTR_19to49_slop5	PASS	*	QUAL	*	0.0	0.0	0.0		0	0	4260126.000000	2980942.000000	0.000000	0	.	.	0.000000	0.000000			0	.	.	0.000000	0.000000			0	.	.	0.000000	0.000000			0	.	.	0.000000	0.000000			0	.	.	0.000000	0.000000
INDEL	C6_15	SimpleRepeat_quadTR_50to149_slop5	ALL	*	QUAL	*	0.0	0.0	0.0		0	0	644882.000000	185490.000000	0.000000	0	.	.	0.000000	0.000000			0	.	.	0.000000	0.000000			0	.	.	0.000000	0.000000			0	.	.	0.000000	0.000000			0	.	.	0.000000	0.000000
INDEL	C6_15	SimpleRepeat_quadTR_50to149_slop5	PASS	*	QUAL	*	0.0	0.0	0.0		0	0	644882.000000	185490.000000	0.000000	0	.	.	0.000000	0.000000			0	.	.	0.000000	0.000000			0	.	.	0.000000	0.000000			0	.	.	0.000000	0.000000			0	.	.	0.000000	0.000000
INDEL	C6_15	SimpleRepeat_quadTR_ge150_slop5	ALL	*	QUAL	*	0.0	0.0	0.0		0	0	3698.000000	0.000000	0.000000	0	.	.	0.000000	0.000000			0	.	.	0.000000	0.000000			0	.	.	0.000000	0.000000			0	.	.	0.000000	0.000000			0	.	.	0.000000	0.000000
INDEL	C6_15	SimpleRepeat_quadTR_ge150_slop5	PASS	*	QUAL	*	0.0	0.0	0.0		0	0	3698.000000	0.000000	0.000000	0	.	.	0.000000	0.000000			0	.	.	0.000000	0.000000			0	.	.	0.000000	0.000000			0	.	.	0.000000	0.000000			0	.	.	0.000000	0.000000
INDEL	C6_15	SimpleRepeat_triTR_14to49_slop5	ALL	*	QUAL	*	0.0	0.0	0.0		0	0	3011899.000000	2374377.000000	0.000000	0	.	.	0.000000	0.000000			0	.	.	0.000000	0.000000			0	.	.	0.000000	0.000000			0	.	.	0.000000	0.000000			0	.	.	0.000000	0.000000
INDEL	C6_15	SimpleRepeat_triTR_14to49_slop5	PASS	*	QUAL	*	0.0	0.0	0.0		0	0	3011899.000000	2374377.000000	0.000000	0	.	.	0.000000	0.000000			0	.	.	0.000000	0.000000			0	.	.	0.000000	0.000000			0	.	.	0.000000	0.000000			0	.	.	0.000000	0.000000
INDEL	C6_15	SimpleRepeat_triTR_50to149_slop5	ALL	*	QUAL	*	0.0	0.0	0.0		0	0	56998.000000	13641.000000	0.000000	0	.	.	0.000000	0.000000			0	.	.	0.000000	0.000000			0	.	.	0.000000	0.000000			0	.	.	0.000000	0.000000			0	.	.	0.000000	0.000000
INDEL	C6_15	SimpleRepeat_triTR_50to149_slop5	PASS	*	QUAL	*	0.0	0.0	0.0		0	0	56998.000000	13641.000000	0.000000	0	.	.	0.000000	0.000000			0	.	.	0.000000	0.000000			0	.	.	0.000000	0.000000			0	.	.	0.000000	0.000000			0	.	.	0.000000	0.000000
INDEL	C6_15	SimpleRepeat_triTR_ge150_slop5	ALL	*	QUAL	*	0.0	0.0	0.0		0	0	2342.000000	0.000000	0.000000	0	.	.	0.000000	0.000000			0	.	.	0.000000	0.000000			0	.	.	0.000000	0.000000			0	.	.	0.000000	0.000000			0	.	.	0.000000	0.000000
INDEL	C6_15	SimpleRepeat_triTR_ge150_slop5	PASS	*	QUAL	*	0.0	0.0	0.0		0	0	2342.000000	0.000000	0.000000	0	.	.	0.000000	0.000000			0	.	.	0.000000	0.000000			0	.	.	0.000000	0.000000			0	.	.	0.000000	0.000000			0	.	.	0.000000	0.000000
INDEL	C6_15	TS_boundary	ALL	*	QUAL	*	0.0	0.0	0.0		0	0	3030848912.000000	2546949881.000000	0.000000	0	.	.	0.000000	0.000000			0	.	.	0.000000	0.000000			0	.	.	0.000000	0.000000			0	.	.	0.000000	0.000000			0	.	.	0.000000	0.000000
INDEL	C6_15	TS_boundary	PASS	*	QUAL	*	0.0	0.0	0.0		0	0	3030848912.000000	2546949881.000000	0.000000	0	.	.	0.000000	0.000000			0	.	.	0.000000	0.000000			0	.	.	0.000000	0.000000			0	.	.	0.000000	0.000000			0	.	.	0.000000	0.000000
INDEL	C6_15	TS_contained	ALL	*	QUAL	*	0.0	0.0	0.0		0	0	2546949881.000000	2546949881.000000	0.000000	0	.	.	0.000000	0.000000			0	.	.	0.000000	0.000000			0	.	.	0.000000	0.000000			0	.	.	0.000000	0.000000			0	.	.	0.000000	0.000000
INDEL	C6_15	TS_contained	PASS	*	QUAL	*	0.0	0.0	0.0		0	0	2546949881.000000	2546949881.000000	0.000000	0	.	.	0.000000	0.000000			0	.	.	0.000000	0.000000			0	.	.	0.000000	0.000000			0	.	.	0.000000	0.000000			0	.	.	0.000000	0.000000
INDEL	C6_15	VDJ	ALL	*	QUAL	*	0.0	0.0	0.0		0	0	4872786.000000	1340794.000000	0.000000	0	.	.	0.000000	0.000000			0	.	.	0.000000	0.000000			0	.	.	0.000000	0.000000			0	.	.	0.000000	0.000000			0	.	.	0.000000	0.000000
INDEL	C6_15	VDJ	PASS	*	QUAL	*	0.0	0.0	0.0		0	0	4872786.000000	1340794.000000	0.000000	0	.	.	0.000000	0.000000			0	.	.	0.000000	0.000000			0	.	.	0.000000	0.000000			0	.	.	0.000000	0.000000			0	.	.	0.000000	0.000000
INDEL	C6_15	allOtherDifficultregions	ALL	*	QUAL	*	0.0	0.0	0.0		0	0	83934913.000000	22511211.000000	0.000000	0	.	.	0.000000	0.000000			0	.	.	0.000000	0.000000			0	.	.	0.000000	0.000000			0	.	.	0.000000	0.000000			0	.	.	0.000000	0.000000
INDEL	C6_15	allOtherDifficultregions	PASS	*	QUAL	*	0.0	0.0	0.0		0	0	83934913.000000	22511211.000000	0.000000	0	.	.	0.000000	0.000000			0	.	.	0.000000	0.000000			0	.	.	0.000000	0.000000			0	.	.	0.000000	0.000000			0	.	.	0.000000	0.000000
INDEL	C6_15	alldifficultregions	ALL	*	QUAL	*	0.0	0.0	0.0		0	0	624829675.000000	403594426.000000	0.000000	0	.	.	0.000000	0.000000			0	.	.	0.000000	0.000000			0	.	.	0.000000	0.000000			0	.	.	0.000000	0.000000			0	.	.	0.000000	0.000000
INDEL	C6_15	alldifficultregions	PASS	*	QUAL	*	0.0	0.0	0.0		0	0	624829675.000000	403594426.000000	0.000000	0	.	.	0.000000	0.000000			0	.	.	0.000000	0.000000			0	.	.	0.000000	0.000000			0	.	.	0.000000	0.000000			0	.	.	0.000000	0.000000
INDEL	C6_15	alllowmapandsegdupregions	ALL	*	QUAL	*	0.0	0.0	0.0		0	0	305705811.000000	145266776.000000	0.000000	0	.	.	0.000000	0.000000			0	.	.	0.000000	0.000000			0	.	.	0.000000	0.000000			0	.	.	0.000000	0.000000			0	.	.	0.000000	0.000000
INDEL	C6_15	alllowmapandsegdupregions	PASS	*	QUAL	*	0.0	0.0	0.0		0	0	305705811.000000	145266776.000000	0.000000	0	.	.	0.000000	0.000000			0	.	.	0.000000	0.000000			0	.	.	0.000000	0.000000			0	.	.	0.000000	0.000000			0	.	.	0.000000	0.000000
INDEL	C6_15	ancestry_AFR	ALL	*	QUAL	*	0.0	0.0	0.0		0	0	931852940.000000	870856528.000000	0.000000	0	.	.	0.000000	0.000000			0	.	.	0.000000	0.000000			0	.	.	0.000000	0.000000			0	.	.	0.000000	0.000000			0	.	.	0.000000	0.000000
INDEL	C6_15	ancestry_AFR	PASS	*	QUAL	*	0.0	0.0	0.0		0	0	931852940.000000	870856528.000000	0.000000	0	.	.	0.000000	0.000000			0	.	.	0.000000	0.000000			0	.	.	0.000000	0.000000			0	.	.	0.000000	0.000000			0	.	.	0.000000	0.000000
INDEL	C6_15	ancestry_AMR	ALL	*	QUAL	*	0.0	0.0	0.0		0	0	248789481.000000	231409117.000000	0.000000	0	.	.	0.000000	0.000000			0	.	.	0.000000	0.000000			0	.	.	0.000000	0.000000			0	.	.	0.000000	0.000000			0	.	.	0.000000	0.000000
INDEL	C6_15	ancestry_AMR	PASS	*	QUAL	*	0.0	0.0	0.0		0	0	248789481.000000	231409117.000000	0.000000	0	.	.	0.000000	0.000000			0	.	.	0.000000	0.000000			0	.	.	0.000000	0.000000			0	.	.	0.000000	0.000000			0	.	.	0.000000	0.000000
INDEL	C6_15	ancestry_EAS	ALL	*	QUAL	*	0.0	0.0	0.0		0	0	159774241.000000	148505560.000000	0.000000	0	.	.	0.000000	0.000000			0	.	.	0.000000	0.000000			0	.	.	0.000000	0.000000			0	.	.	0.000000	0.000000			0	.	.	0.000000	0.000000
INDEL	C6_15	ancestry_EAS	PASS	*	QUAL	*	0.0	0.0	0.0		0	0	159774241.000000	148505560.000000	0.000000	0	.	.	0.000000	0.000000			0	.	.	0.000000	0.000000			0	.	.	0.000000	0.000000			0	.	.	0.000000	0.000000			0	.	.	0.000000	0.000000
INDEL	C6_15	ancestry_EUR	ALL	*	QUAL	*	0.0	0.0	0.0		0	0	815477144.000000	754701260.000000	0.000000	0	.	.	0.000000	0.000000			0	.	.	0.000000	0.000000			0	.	.	0.000000	0.000000			0	.	.	0.000000	0.000000			0	.	.	0.000000	0.000000
INDEL	C6_15	ancestry_EUR	PASS	*	QUAL	*	0.0	0.0	0.0		0	0	815477144.000000	754701260.000000	0.000000	0	.	.	0.000000	0.000000			0	.	.	0.000000	0.000000			0	.	.	0.000000	0.000000			0	.	.	0.000000	0.000000			0	.	.	0.000000	0.000000
INDEL	C6_15	ancestry_Neanderthal	ALL	*	QUAL	*	0.0	0.0	0.0		0	0	25432365.000000	23955767.000000	0.000000	0	.	.	0.000000	0.000000			0	.	.	0.000000	0.000000			0	.	.	0.000000	0.000000			0	.	.	0.000000	0.000000			0	.	.	0.000000	0.000000
INDEL	C6_15	ancestry_Neanderthal	PASS	*	QUAL	*	0.0	0.0	0.0		0	0	25432365.000000	23955767.000000	0.000000	0	.	.	0.000000	0.000000			0	.	.	0.000000	0.000000			0	.	.	0.000000	0.000000			0	.	.	0.000000	0.000000			0	.	.	0.000000	0.000000
INDEL	C6_15	ancestry_SAS	ALL	*	QUAL	*	0.0	0.0	0.0		0	0	149677990.000000	137438069.000000	0.000000	0	.	.	0.000000	0.000000			0	.	.	0.000000	0.000000			0	.	.	0.000000	0.000000			0	.	.	0.000000	0.000000			0	.	.	0.000000	0.000000
INDEL	C6_15	ancestry_SAS	PASS	*	QUAL	*	0.0	0.0	0.0		0	0	149677990.000000	137438069.000000	0.000000	0	.	.	0.000000	0.000000			0	.	.	0.000000	0.000000			0	.	.	0.000000	0.000000			0	.	.	0.000000	0.000000			0	.	.	0.000000	0.000000
INDEL	C6_15	chrX_PAR	ALL	*	QUAL	*	0.0	0.0	0.0		0	0	2778692.000000	0.000000	0.000000	0	.	.	0.000000	0.000000			0	.	.	0.000000	0.000000			0	.	.	0.000000	0.000000			0	.	.	0.000000	0.000000			0	.	.	0.000000	0.000000
INDEL	C6_15	chrX_PAR	PASS	*	QUAL	*	0.0	0.0	0.0		0	0	2778692.000000	0.000000	0.000000	0	.	.	0.000000	0.000000			0	.	.	0.000000	0.000000			0	.	.	0.000000	0.000000			0	.	.	0.000000	0.000000			0	.	.	0.000000	0.000000
INDEL	C6_15	chrX_XTR	ALL	*	QUAL	*	0.0	0.0	0.0		0	0	4287238.000000	0.000000	0.000000	0	.	.	0.000000	0.000000			0	.	.	0.000000	0.000000			0	.	.	0.000000	0.000000			0	.	.	0.000000	0.000000			0	.	.	0.000000	0.000000
INDEL	C6_15	chrX_XTR	PASS	*	QUAL	*	0.0	0.0	0.0		0	0	4287238.000000	0.000000	0.000000	0	.	.	0.000000	0.000000			0	.	.	0.000000	0.000000			0	.	.	0.000000	0.000000			0	.	.	0.000000	0.000000			0	.	.	0.000000	0.000000
INDEL	C6_15	chrX_ampliconic	ALL	*	QUAL	*	0.0	0.0	0.0		0	0	1565209.000000	0.000000	0.000000	0	.	.	0.000000	0.000000			0	.	.	0.000000	0.000000			0	.	.	0.000000	0.000000			0	.	.	0.000000	0.000000			0	.	.	0.000000	0.000000
INDEL	C6_15	chrX_ampliconic	PASS	*	QUAL	*	0.0	0.0	0.0		0	0	1565209.000000	0.000000	0.000000	0	.	.	0.000000	0.000000			0	.	.	0.000000	0.000000			0	.	.	0.000000	0.000000			0	.	.	0.000000	0.000000			0	.	.	0.000000	0.000000
INDEL	C6_15	chrX_nonPAR	ALL	*	QUAL	*	0.0	0.0	0.0		0	0	152115542.000000	0.000000	0.000000	0	.	.	0.000000	0.000000			0	.	.	0.000000	0.000000			0	.	.	0.000000	0.000000			0	.	.	0.000000	0.000000			0	.	.	0.000000	0.000000
INDEL	C6_15	chrX_nonPAR	PASS	*	QUAL	*	0.0	0.0	0.0		0	0	152115542.000000	0.000000	0.000000	0	.	.	0.000000	0.000000			0	.	.	0.000000	0.000000			0	.	.	0.000000	0.000000			0	.	.	0.000000	0.000000			0	.	.	0.000000	0.000000
INDEL	C6_15	chrY_PAR	ALL	*	QUAL	*	0.0	0.0	0.0		0	0	2778692.000000	0.000000	0.000000	0	.	.	0.000000	0.000000			0	.	.	0.000000	0.000000			0	.	.	0.000000	0.000000			0	.	.	0.000000	0.000000			0	.	.	0.000000	0.000000
INDEL	C6_15	chrY_PAR	PASS	*	QUAL	*	0.0	0.0	0.0		0	0	2778692.000000	0.000000	0.000000	0	.	.	0.000000	0.000000			0	.	.	0.000000	0.000000			0	.	.	0.000000	0.000000			0	.	.	0.000000	0.000000			0	.	.	0.000000	0.000000
INDEL	C6_15	chrY_XTR	ALL	*	QUAL	*	0.0	0.0	0.0		0	0	3400874.000000	0.000000	0.000000	0	.	.	0.000000	0.000000			0	.	.	0.000000	0.000000			0	.	.	0.000000	0.000000			0	.	.	0.000000	0.000000			0	.	.	0.000000	0.000000
INDEL	C6_15	chrY_XTR	PASS	*	QUAL	*	0.0	0.0	0.0		0	0	3400874.000000	0.000000	0.000000	0	.	.	0.000000	0.000000			0	.	.	0.000000	0.000000			0	.	.	0.000000	0.000000			0	.	.	0.000000	0.000000			0	.	.	0.000000	0.000000
INDEL	C6_15	chrY_ampliconic	ALL	*	QUAL	*	0.0	0.0	0.0		0	0	9754492.000000	0.000000	0.000000	0	.	.	0.000000	0.000000			0	.	.	0.000000	0.000000			0	.	.	0.000000	0.000000			0	.	.	0.000000	0.000000			0	.	.	0.000000	0.000000
INDEL	C6_15	chrY_ampliconic	PASS	*	QUAL	*	0.0	0.0	0.0		0	0	9754492.000000	0.000000	0.000000	0	.	.	0.000000	0.000000			0	.	.	0.000000	0.000000			0	.	.	0.000000	0.000000			0	.	.	0.000000	0.000000			0	.	.	0.000000	0.000000
INDEL	C6_15	chrY_nonPAR	ALL	*	QUAL	*	0.0	0.0	0.0		0	0	23636356.000000	0.000000	0.000000	0	.	.	0.000000	0.000000			0	.	.	0.000000	0.000000			0	.	.	0.000000	0.000000			0	.	.	0.000000	0.000000			0	.	.	0.000000	0.000000
INDEL	C6_15	chrY_nonPAR	PASS	*	QUAL	*	0.0	0.0	0.0		0	0	23636356.000000	0.000000	0.000000	0	.	.	0.000000	0.000000			0	.	.	0.000000	0.000000			0	.	.	0.000000	0.000000			0	.	.	0.000000	0.000000			0	.	.	0.000000	0.000000
[truncated: 2,764 more rows]
[truncated: 15 more columns]
