# Supplementary material for: Small variant benchmark from a complete assembly of X and Y chromosomes
Source: Nat Commun. 2025 Jan 8;16:497. doi: 10.1038/s41467-024-55710-z (PMC11711550; doi:10.1038/s41467-024-55710-z)
Supplement: Supplementary file 10 — Supplementary Data 8 [file 41467_2024_55710_MOESM10_ESM.csv]

Type	Subtype	Subset	Filter	Genotype	QQ.Field	QQ	METRIC.Recall	METRIC.Precision	METRIC.Frac_NA	METRIC.F1_Score	FP.gt	FP.al	Subset.Size	Subset.IS_CONF.Size	Subset.Level	TRUTH.TOTAL	TRUTH.TOTAL.ti	TRUTH.TOTAL.tv	TRUTH.TOTAL.het	TRUTH.TOTAL.homalt	TRUTH.TOTAL.TiTv_ratio	TRUTH.TOTAL.het_hom_ratio	TRUTH.TP	TRUTH.TP.ti	TRUTH.TP.tv	TRUTH.TP.het	TRUTH.TP.homalt	TRUTH.TP.TiTv_ratio	TRUTH.TP.het_hom_ratio	TRUTH.FN	TRUTH.FN.ti	TRUTH.FN.tv	TRUTH.FN.het	TRUTH.FN.homalt	TRUTH.FN.TiTv_ratio	TRUTH.FN.het_hom_ratio	QUERY.TOTAL	QUERY.TOTAL.ti	QUERY.TOTAL.tv	QUERY.TOTAL.het	QUERY.TOTAL.homalt	QUERY.TOTAL.TiTv_ratio	QUERY.TOTAL.het_hom_ratio	QUERY.TP	QUERY.TP.ti	QUERY.TP.tv	QUERY.TP.het	QUERY.TP.homalt	QUERY.TP.TiTv_ratio
INDEL	*	*	ALL	*	QUAL	*	0.938551	0.92491	0.99613	0.931681	115	106	2809068885	11692759.000000	0.000000	3629	.	.	1977.000000	1392.000000		1.42025862069	3406	.	.	1873.000000	1302.000000		1.43855606759	223	.	.	104.000000	90.000000		1.15555555556	1008196	.	.	647562.000000	314927.000000		2.05622890384	3609	.	.	2213.000000	1326.000000
INDEL	*	*	PASS	*	QUAL	*	0.938551	0.92491	0.99613	0.931681	115	106	2809068885	11692759.000000	0.000000	3629	.	.	1977.000000	1392.000000		1.42025862069	3406	.	.	1873.000000	1302.000000		1.43855606759	223	.	.	104.000000	90.000000		1.15555555556	1008196	.	.	647562.000000	314927.000000		2.05622890384	3609	.	.	2213.000000	1326.000000
INDEL	*	AllAutosomes	ALL	*	QUAL	*	0.938551	0.92491	0.99613	0.931681	115	106	2756349822.000000	11663059.000000	0.000000	3629	.	.	1977.000000	1392.000000		1.42025862069	3406	.	.	1873.000000	1302.000000		1.43855606759	223	.	.	104.000000	90.000000		1.15555555556	1008196	.	.	647562.000000	314927.000000		2.05622890384	3609	.	.	2213.000000	1326.000000
INDEL	*	AllAutosomes	PASS	*	QUAL	*	0.938551	0.92491	0.99613	0.931681	115	106	2756349822.000000	11663059.000000	0.000000	3629	.	.	1977.000000	1392.000000		1.42025862069	3406	.	.	1873.000000	1302.000000		1.43855606759	223	.	.	104.000000	90.000000		1.15555555556	1008196	.	.	647562.000000	314927.000000		2.05622890384	3609	.	.	2213.000000	1326.000000
INDEL	*	AllHomopolymers_ge7bp_imperfectge11bp_slop5	ALL	*	QUAL	*	0.887027	0.879089	0.996633	0.88304	102	74	83977437.000000	309044.000000	0.000000	1611	.	.	855.000000	624.000000		1.37019230769	1429	.	.	772.000000	545.000000		1.41651376147	182	.	.	83.000000	79.000000		1.05063291139	508466	.	.	328104.000000	149045.000000		2.20137542353	1505	.	.	907.000000	555.000000
INDEL	*	AllHomopolymers_ge7bp_imperfectge11bp_slop5	PASS	*	QUAL	*	0.887027	0.879089	0.996633	0.88304	102	74	83977437.000000	309044.000000	0.000000	1611	.	.	855.000000	624.000000		1.37019230769	1429	.	.	772.000000	545.000000		1.41651376147	182	.	.	83.000000	79.000000		1.05063291139	508466	.	.	328104.000000	149045.000000		2.20137542353	1505	.	.	907.000000	555.000000
INDEL	*	AllTandemRepeats	ALL	*	QUAL	*	0.958544	0.952727	0.996054	0.955627	12	32	168369990.000000	569286.000000	0.000000	989	.	.	538.000000	320.000000		1.68125	948	.	.	518.000000	310.000000		1.67096774194	41	.	.	20.000000	10.000000		2.0	278787	.	.	188506.000000	76488.000000		2.4645173099	1048	.	.	711.000000	311.000000
INDEL	*	AllTandemRepeats	PASS	*	QUAL	*	0.958544	0.952727	0.996054	0.955627	12	32	168369990.000000	569286.000000	0.000000	989	.	.	538.000000	320.000000		1.68125	948	.	.	518.000000	310.000000		1.67096774194	41	.	.	20.000000	10.000000		2.0	278787	.	.	188506.000000	76488.000000		2.4645173099	1048	.	.	711.000000	311.000000
INDEL	*	AllTandemRepeats_201to10000bp_slop5	ALL	*	QUAL	*	0.930748	0.914729	0.994433	0.922669	7	26	40176355.000000	305580.000000	0.000000	361	.	.	225.000000	117.000000		1.92307692308	336	.	.	212.000000	110.000000		1.92727272727	25	.	.	13.000000	7.000000		1.85714285714	69517	.	.	48499.000000	19032.000000		2.54828709542	354	.	.	248.000000	103.000000
INDEL	*	AllTandemRepeats_201to10000bp_slop5	PASS	*	QUAL	*	0.930748	0.914729	0.994433	0.922669	7	26	40176355.000000	305580.000000	0.000000	361	.	.	225.000000	117.000000		1.92307692308	336	.	.	212.000000	110.000000		1.92727272727	25	.	.	13.000000	7.000000		1.85714285714	69517	.	.	48499.000000	19032.000000		2.54828709542	354	.	.	248.000000	103.000000
INDEL	*	AllTandemRepeats_51to200bp_slop5	ALL	*	QUAL	*	0.960396	0.961538	0.996109	0.960967	4	5	25887961.000000	134160.000000	0.000000	303	.	.	163.000000	91.000000		1.79120879121	291	.	.	157.000000	89.000000		1.76404494382	12	.	.	6.000000	2.000000		3.0	86866	.	.	64974.000000	17923.000000		3.62517435697	325	.	.	224.000000	94.000000
INDEL	*	AllTandemRepeats_51to200bp_slop5	PASS	*	QUAL	*	0.960396	0.961538	0.996109	0.960967	4	5	25887961.000000	134160.000000	0.000000	303	.	.	163.000000	91.000000		1.79120879121	291	.	.	157.000000	89.000000		1.76404494382	12	.	.	6.000000	2.000000		3.0	86866	.	.	64974.000000	17923.000000		3.62517435697	325	.	.	224.000000	94.000000
INDEL	*	AllTandemRepeats_ge10001bp_slop5	ALL	*	QUAL	*	1.0	1.0	0.999897	1.0	0	0	73296207.000000	10865.000000	0.000000	2	.	.	2.000000	0.000000			2	.	.	2.000000	0.000000			0	.	.	0.000000	0.000000			19496	.	.	4513.000000	14887.000000		0.303150399678	2	.	.	2.000000	0.000000
INDEL	*	AllTandemRepeats_ge10001bp_slop5	PASS	*	QUAL	*	1.0	1.0	0.999897	1.0	0	0	73296207.000000	10865.000000	0.000000	2	.	.	2.000000	0.000000			2	.	.	2.000000	0.000000			0	.	.	0.000000	0.000000			19496	.	.	4513.000000	14887.000000		0.303150399678	2	.	.	2.000000	0.000000
INDEL	*	AllTandemRepeats_ge101bp_slop5	ALL	*	QUAL	*	0.941053	0.923828	0.995828	0.932361	7	29	123639327.000000	380145.000000	0.000000	475	.	.	283.000000	159.000000		1.77987421384	447	.	.	268.000000	151.000000		1.77483443709	28	.	.	15.000000	8.000000		1.875	122726	.	.	77870.000000	41261.000000		1.88725430794	473	.	.	321.000000	147.000000
INDEL	*	AllTandemRepeats_ge101bp_slop5	PASS	*	QUAL	*	0.941053	0.923828	0.995828	0.932361	7	29	123639327.000000	380145.000000	0.000000	475	.	.	283.000000	159.000000		1.77987421384	447	.	.	268.000000	151.000000		1.77483443709	28	.	.	15.000000	8.000000		1.875	122726	.	.	77870.000000	41261.000000		1.88725430794	473	.	.	321.000000	147.000000
INDEL	*	AllTandemRepeats_le50bp_slop5	ALL	*	QUAL	*	0.987616	0.983914	0.996376	0.985762	1	1	29009467.000000	118681.000000	0.000000	323	.	.	148.000000	112.000000		1.32142857143	319	.	.	147.000000	111.000000		1.32432432432	4	.	.	1.000000	1.000000		1.0	102921	.	.	70522.000000	24657.000000		2.86012085817	367	.	.	237.000000	114.000000
INDEL	*	AllTandemRepeats_le50bp_slop5	PASS	*	QUAL	*	0.987616	0.983914	0.996376	0.985762	1	1	29009467.000000	118681.000000	0.000000	323	.	.	148.000000	112.000000		1.32142857143	319	.	.	147.000000	111.000000		1.32432432432	4	.	.	1.000000	1.000000		1.0	102921	.	.	70522.000000	24657.000000		2.86012085817	367	.	.	237.000000	114.000000
INDEL	*	AllTandemRepeatsandHomopolymers_slop5	ALL	*	QUAL	*	0.915798	0.907665	0.996425	0.911713	114	106	252347427.000000	878330.000000	0.000000	2589	.	.	1391.000000	941.000000		1.47821466525	2371	.	.	1291.000000	852.000000		1.51525821596	218	.	.	100.000000	89.000000		1.12359550562	784647	.	.	514469.000000	225034.000000		2.28618342117	2546	.	.	1615.000000	862.000000
INDEL	*	AllTandemRepeatsandHomopolymers_slop5	PASS	*	QUAL	*	0.915798	0.907665	0.996425	0.911713	114	106	252347427.000000	878330.000000	0.000000	2589	.	.	1391.000000	941.000000		1.47821466525	2371	.	.	1291.000000	852.000000		1.51525821596	218	.	.	100.000000	89.000000		1.12359550562	784647	.	.	514469.000000	225034.000000		2.28618342117	2546	.	.	1615.000000	862.000000
INDEL	*	BadPromoters	ALL	*	QUAL	*	1.0	1.0	0.990909	1.0	0	0	197273.000000	4073.000000	0.000000	2	.	.	2.000000	0.000000			2	.	.	2.000000	0.000000			0	.	.	0.000000	0.000000			220	.	.	126.000000	85.000000		1.48235294118	2	.	.	2.000000	0.000000
INDEL	*	BadPromoters	PASS	*	QUAL	*	1.0	1.0	0.990909	1.0	0	0	197273.000000	4073.000000	0.000000	2	.	.	2.000000	0.000000			2	.	.	2.000000	0.000000			0	.	.	0.000000	0.000000			220	.	.	126.000000	85.000000		1.48235294118	2	.	.	2.000000	0.000000
INDEL	*	CMRGv1.00_duplicationinKMT2C	ALL	*	QUAL	*	0.0	0.0	0.051724		1	2	17000.000000	15911.000000	0.000000	2	.	.	1.000000	1.000000		1.0	0	.	.	0.000000	0.000000			2	.	.	1.000000	1.000000		1.0	58	.	.	58.000000	0.000000			0	.	.	0.000000	0.000000
INDEL	*	CMRGv1.00_duplicationinKMT2C	PASS	*	QUAL	*	0.0	0.0	0.051724		1	2	17000.000000	15911.000000	0.000000	2	.	.	1.000000	1.000000		1.0	0	.	.	0.000000	0.000000			2	.	.	1.000000	1.000000		1.0	58	.	.	58.000000	0.000000			0	.	.	0.000000	0.000000
INDEL	*	CMRGv1.00_falselyduplicatedgenes	ALL	*	QUAL	*	1.0	0.933333	0.318182	0.965517	0	0	93071.000000	92791.000000	0.000000	16	.	.	8.000000	8.000000		1.0	16	.	.	8.000000	8.000000		1.0	0	.	.	0.000000	0.000000			22	.	.	13.000000	9.000000		1.44444444444	14	.	.	6.000000	8.000000
INDEL	*	CMRGv1.00_falselyduplicatedgenes	PASS	*	QUAL	*	1.0	0.933333	0.318182	0.965517	0	0	93071.000000	92791.000000	0.000000	16	.	.	8.000000	8.000000		1.0	16	.	.	8.000000	8.000000		1.0	0	.	.	0.000000	0.000000			22	.	.	13.000000	9.000000		1.44444444444	14	.	.	6.000000	8.000000
INDEL	*	HG001_v4.2.1_CNV_CCSandONT_elliptical_outlier	ALL	*	QUAL	*	0.894737	0.223684	0.994808	0.357895	3	2	25553295.000000	49112.000000	0.000000	19	.	.	8.000000	11.000000		0.727272727273	17	.	.	8.000000	9.000000		0.888888888889	2	.	.	0.000000	2.000000		0.0	14637	.	.	9903.000000	4405.000000		2.24812712826	17	.	.	9.000000	8.000000
INDEL	*	HG001_v4.2.1_CNV_CCSandONT_elliptical_outlier	PASS	*	QUAL	*	0.894737	0.223684	0.994808	0.357895	3	2	25553295.000000	49112.000000	0.000000	19	.	.	8.000000	11.000000		0.727272727273	17	.	.	8.000000	9.000000		0.888888888889	2	.	.	0.000000	2.000000		0.0	14637	.	.	9903.000000	4405.000000		2.24812712826	17	.	.	9.000000	8.000000
INDEL	*	HG001_v4.2.1_CNV_mrcanavarIllumina_CCShighcov_ONThighcov_intersection	ALL	*	QUAL	*	0.0	0.0	0.990662		3	2	8956539.000000	19163.000000	0.000000	3	.	.	0.000000	3.000000		0.0	0	.	.	0.000000	0.000000			3	.	.	0.000000	3.000000		0.0	6104	.	.	4853.000000	1115.000000		4.35246636771	0	.	.	0.000000	0.000000
INDEL	*	HG001_v4.2.1_CNV_mrcanavarIllumina_CCShighcov_ONThighcov_intersection	PASS	*	QUAL	*	0.0	0.0	0.990662		3	2	8956539.000000	19163.000000	0.000000	3	.	.	0.000000	3.000000		0.0	0	.	.	0.000000	0.000000			3	.	.	0.000000	3.000000		0.0	6104	.	.	4853.000000	1115.000000		4.35246636771	0	.	.	0.000000	0.000000
INDEL	*	HG001_v4.2.1_CNVsandSVs	ALL	*	QUAL	*	0.882653	0.707692	0.9971	0.785549	8	13	122746566.000000	460336.000000	0.000000	196	.	.	101.000000	86.000000		1.17441860465	173	.	.	91.000000	77.000000		1.18181818182	23	.	.	10.000000	9.000000		1.11111111111	89664	.	.	51274.000000	35407.000000		1.44813172537	184	.	.	106.000000	77.000000
INDEL	*	HG001_v4.2.1_CNVsandSVs	PASS	*	QUAL	*	0.882653	0.707692	0.9971	0.785549	8	13	122746566.000000	460336.000000	0.000000	196	.	.	101.000000	86.000000		1.17441860465	173	.	.	91.000000	77.000000		1.18181818182	23	.	.	10.000000	9.000000		1.11111111111	89664	.	.	51274.000000	35407.000000		1.44813172537	184	.	.	106.000000	77.000000
INDEL	*	HG001_v4.2.1_SV_pbsv_hifiasm_dipcall_svanalyzer_slop25percent	ALL	*	QUAL	*	0.892045	0.918033	0.997763	0.904853	3	11	103949908.000000	409547.000000	0.000000	176	.	.	94.000000	73.000000		1.28767123288	157	.	.	84.000000	68.000000		1.23529411765	19	.	.	10.000000	5.000000		2.0	81819	.	.	45660.000000	33413.000000		1.36653398378	168	.	.	98.000000	69.000000
INDEL	*	HG001_v4.2.1_SV_pbsv_hifiasm_dipcall_svanalyzer_slop25percent	PASS	*	QUAL	*	0.892045	0.918033	0.997763	0.904853	3	11	103949908.000000	409547.000000	0.000000	176	.	.	94.000000	73.000000		1.28767123288	157	.	.	84.000000	68.000000		1.23529411765	19	.	.	10.000000	5.000000		2.0	81819	.	.	45660.000000	33413.000000		1.36653398378	168	.	.	98.000000	69.000000
INDEL	*	HG001_v4.2.1_comphetindel10bp_slop50	ALL	*	QUAL	*	0.980132	0.973684	0.996645	0.976898	3	2	4999831.000000	17749.000000	0.000000	151	.	.	49.000000	48.000000		1.02083333333	148	.	.	49.000000	46.000000		1.0652173913	3	.	.	0.000000	2.000000		0.0	56627	.	.	37642.000000	13549.000000		2.7782124142	185	.	.	126.000000	46.000000
INDEL	*	HG001_v4.2.1_comphetindel10bp_slop50	PASS	*	QUAL	*	0.980132	0.973684	0.996645	0.976898	3	2	4999831.000000	17749.000000	0.000000	151	.	.	49.000000	48.000000		1.02083333333	148	.	.	49.000000	46.000000		1.0652173913	3	.	.	0.000000	2.000000		0.0	56627	.	.	37642.000000	13549.000000		2.7782124142	185	.	.	126.000000	46.000000
INDEL	*	HG001_v4.2.1_comphetsnp10bp_slop50	ALL	*	QUAL	*	1.0	1.0	0.993348	1.0	0	0	2598497.000000	11235.000000	0.000000	10	.	.	4.000000	6.000000		0.666666666667	10	.	.	4.000000	6.000000		0.666666666667	0	.	.	0.000000	0.000000			1804	.	.	1237.000000	495.000000		2.49898989899	12	.	.	6.000000	6.000000
INDEL	*	HG001_v4.2.1_comphetsnp10bp_slop50	PASS	*	QUAL	*	1.0	1.0	0.993348	1.0	0	0	2598497.000000	11235.000000	0.000000	10	.	.	4.000000	6.000000		0.666666666667	10	.	.	4.000000	6.000000		0.666666666667	0	.	.	0.000000	0.000000			1804	.	.	1237.000000	495.000000		2.49898989899	12	.	.	6.000000	6.000000
INDEL	*	HG001_v4.2.1_complexandSVs	ALL	*	QUAL	*	0.943907	0.869969	0.996357	0.905431	13	16	142879407.000000	551845.000000	0.000000	517	.	.	225.000000	216.000000		1.04166666667	488	.	.	212.000000	205.000000		1.03414634146	29	.	.	13.000000	11.000000		1.18181818182	177319	.	.	107028.000000	61231.000000		1.74793813591	562	.	.	337.000000	211.000000
INDEL	*	HG001_v4.2.1_complexandSVs	PASS	*	QUAL	*	0.943907	0.869969	0.996357	0.905431	13	16	142879407.000000	551845.000000	0.000000	517	.	.	225.000000	216.000000		1.04166666667	488	.	.	212.000000	205.000000		1.03414634146	29	.	.	13.000000	11.000000		1.18181818182	177319	.	.	107028.000000	61231.000000		1.74793813591	562	.	.	337.000000	211.000000
INDEL	*	HG001_v4.2.1_complexandSVs_alldifficultregions	ALL	*	QUAL	*	0.925272	0.908523	0.996209	0.916821	115	106	680758836.000000	3941559.000000	0.000000	2944	.	.	1549.000000	1136.000000		1.36355633803	2724	.	.	1448.000000	1046.000000		1.38432122371	220	.	.	101.000000	90.000000		1.12222222222	844894	.	.	548640.000000	250735.000000		2.18812690689	2910	.	.	1775.000000	1065.000000
INDEL	*	HG001_v4.2.1_complexandSVs_alldifficultregions	PASS	*	QUAL	*	0.925272	0.908523	0.996209	0.916821	115	106	680758836.000000	3941559.000000	0.000000	2944	.	.	1549.000000	1136.000000		1.36355633803	2724	.	.	1448.000000	1046.000000		1.38432122371	220	.	.	101.000000	90.000000		1.12222222222	844894	.	.	548640.000000	250735.000000		2.18812690689	2910	.	.	1775.000000	1065.000000
INDEL	*	HG001_v4.2.1_complexindel10bp_slop50	ALL	*	QUAL	*	0.978261	0.980952	0.994641	0.979605	2	0	2165851.000000	11313.000000	0.000000	92	.	.	34.000000	51.000000		0.666666666667	90	.	.	32.000000	51.000000		0.627450980392	2	.	.	2.000000	0.000000			19594	.	.	11027.000000	8190.000000		1.3463980464	103	.	.	51.000000	52.000000
INDEL	*	HG001_v4.2.1_complexindel10bp_slop50	PASS	*	QUAL	*	0.978261	0.980952	0.994641	0.979605	2	0	2165851.000000	11313.000000	0.000000	92	.	.	34.000000	51.000000		0.666666666667	90	.	.	32.000000	51.000000		0.627450980392	2	.	.	2.000000	0.000000			19594	.	.	11027.000000	8190.000000		1.3463980464	103	.	.	51.000000	52.000000
INDEL	*	HG001_v4.2.1_inversions_slop25percent	ALL	*	QUAL	*	0.0		1.0		0	0	4271107.000000	0.000000	0.000000	0	.	.	0.000000	0.000000			0	.	.	0.000000	0.000000			0	.	.	0.000000	0.000000			1433	.	.	980.000000	404.000000		2.42574257426	0	.	.	0.000000	0.000000
INDEL	*	HG001_v4.2.1_inversions_slop25percent	PASS	*	QUAL	*	0.0		1.0		0	0	4271107.000000	0.000000	0.000000	0	.	.	0.000000	0.000000			0	.	.	0.000000	0.000000			0	.	.	0.000000	0.000000			1433	.	.	980.000000	404.000000		2.42574257426	0	.	.	0.000000	0.000000
INDEL	*	HG001_v4.2.1_notin_complexandSVs_alldifficultregions	ALL	*	QUAL	*	0.995665	1.0	0.995705	0.997828	0	0	2254121575.000000	7721500.000000	0.000000	692	.	.	430.000000	260.000000		1.65384615385	689	.	.	427.000000	260.000000		1.64230769231	3	.	.	3.000000	0.000000			163913	.	.	99451.000000	64279.000000		1.54717714961	704	.	.	439.000000	265.000000
INDEL	*	HG001_v4.2.1_notin_complexandSVs_alldifficultregions	PASS	*	QUAL	*	0.995665	1.0	0.995705	0.997828	0	0	2254121575.000000	7721500.000000	0.000000	692	.	.	430.000000	260.000000		1.65384615385	689	.	.	427.000000	260.000000		1.64230769231	3	.	.	3.000000	0.000000			163913	.	.	99451.000000	64279.000000		1.54717714961	704	.	.	439.000000	265.000000
INDEL	*	HG001_v4.2.1_othercomplexwithin10bp_slop50	ALL	*	QUAL	*	0.970588	0.974359	0.993172	0.97247	0	1	1498222.000000	7939.000000	0.000000	34	.	.	15.000000	16.000000		0.9375	33	.	.	14.000000	16.000000		0.875	1	.	.	1.000000	0.000000			5712	.	.	3499.000000	2112.000000		1.65672348485	38	.	.	21.000000	17.000000
INDEL	*	HG001_v4.2.1_othercomplexwithin10bp_slop50	PASS	*	QUAL	*	0.970588	0.974359	0.993172	0.97247	0	1	1498222.000000	7939.000000	0.000000	34	.	.	15.000000	16.000000		0.9375	33	.	.	14.000000	16.000000		0.875	1	.	.	1.000000	0.000000			5712	.	.	3499.000000	2112.000000		1.65672348485	38	.	.	21.000000	17.000000
INDEL	*	HG001_v4.2.1_snpswithin10bp_slop50	ALL	*	QUAL	*	1.0	1.0	0.99294	1.0	0	0	9260320.000000	44141.000000	0.000000	40	.	.	22.000000	15.000000		1.46666666667	40	.	.	22.000000	15.000000		1.46666666667	0	.	.	0.000000	0.000000			6516	.	.	4031.000000	2291.000000		1.75949367089	46	.	.	27.000000	19.000000
INDEL	*	HG001_v4.2.1_snpswithin10bp_slop50	PASS	*	QUAL	*	1.0	1.0	0.99294	1.0	0	0	9260320.000000	44141.000000	0.000000	40	.	.	22.000000	15.000000		1.46666666667	40	.	.	22.000000	15.000000		1.46666666667	0	.	.	0.000000	0.000000			6516	.	.	4031.000000	2291.000000		1.75949367089	46	.	.	27.000000	19.000000
INDEL	*	HG002_hifiasmv0.11_ComplexVar_in_TRgt100	ALL	*	QUAL	*	0.927273	0.911058	0.995331	0.919094	7	29	33207990.000000	129153.000000	0.000000	385	.	.	245.000000	113.000000		2.16814159292	357	.	.	230.000000	105.000000		2.19047619048	28	.	.	15.000000	8.000000		1.875	89099	.	.	62520.000000	24044.000000		2.60023290634	379	.	.	274.000000	101.000000
INDEL	*	HG002_hifiasmv0.11_ComplexVar_in_TRgt100	PASS	*	QUAL	*	0.927273	0.911058	0.995331	0.919094	7	29	33207990.000000	129153.000000	0.000000	385	.	.	245.000000	113.000000		2.16814159292	357	.	.	230.000000	105.000000		2.19047619048	28	.	.	15.000000	8.000000		1.875	89099	.	.	62520.000000	24044.000000		2.60023290634	379	.	.	274.000000	101.000000
INDEL	*	HG002_v4.2.1_CNV_CCSandONT_elliptical_outlier	ALL	*	QUAL	*	0.96	0.457143	0.995038	0.619355	3	2	39152503.000000	231392.000000	0.000000	50	.	.	27.000000	21.000000		1.28571428571	48	.	.	27.000000	19.000000		1.42105263158	2	.	.	0.000000	2.000000		0.0	21159	.	.	12048.000000	8733.000000		1.37959464102	48	.	.	28.000000	18.000000
INDEL	*	HG002_v4.2.1_CNV_CCSandONT_elliptical_outlier	PASS	*	QUAL	*	0.96	0.457143	0.995038	0.619355	3	2	39152503.000000	231392.000000	0.000000	50	.	.	27.000000	21.000000		1.28571428571	48	.	.	27.000000	19.000000		1.42105263158	2	.	.	0.000000	2.000000		0.0	21159	.	.	12048.000000	8733.000000		1.37959464102	48	.	.	28.000000	18.000000
INDEL	*	HG002_v4.2.1_CNV_gt2assemblycontigs_ONTCanu_ONTFlye_CCSCanu	ALL	*	QUAL	*	1.0	1.0	0.997001	1.0	0	0	12794035.000000	91243.000000	0.000000	21	.	.	14.000000	5.000000		2.8	21	.	.	14.000000	5.000000		2.8	0	.	.	0.000000	0.000000			7002	.	.	4729.000000	2101.000000		2.2508329367	21	.	.	15.000000	5.000000
INDEL	*	HG002_v4.2.1_CNV_gt2assemblycontigs_ONTCanu_ONTFlye_CCSCanu	PASS	*	QUAL	*	1.0	1.0	0.997001	1.0	0	0	12794035.000000	91243.000000	0.000000	21	.	.	14.000000	5.000000		2.8	21	.	.	14.000000	5.000000		2.8	0	.	.	0.000000	0.000000			7002	.	.	4729.000000	2101.000000		2.2508329367	21	.	.	15.000000	5.000000
INDEL	*	HG002_v4.2.1_CNV_mrcanavarIllumina_CCShighcov_ONThighcov_intersection	ALL	*	QUAL	*	0.5	0.017857	0.992931	0.034483	1	2	13732774.000000	32607.000000	0.000000	2	.	.	0.000000	2.000000		0.0	1	.	.	0.000000	1.000000		0.0	1	.	.	0.000000	1.000000		0.0	7922	.	.	6336.000000	1404.000000		4.51282051282	1	.	.	0.000000	1.000000
INDEL	*	HG002_v4.2.1_CNV_mrcanavarIllumina_CCShighcov_ONThighcov_intersection	PASS	*	QUAL	*	0.5	0.017857	0.992931	0.034483	1	2	13732774.000000	32607.000000	0.000000	2	.	.	0.000000	2.000000		0.0	1	.	.	0.000000	1.000000		0.0	1	.	.	0.000000	1.000000		0.0	7922	.	.	6336.000000	1404.000000		4.51282051282	1	.	.	0.000000	1.000000
INDEL	*	HG002_v4.2.1_CNVsandSVs	ALL	*	QUAL	*	0.905085	0.831395	0.99208	0.866677	25	35	90176126.000000	1465028.000000	0.000000	590	.	.	286.000000	268.000000		1.0671641791	534	.	.	263.000000	244.000000		1.07786885246	56	.	.	23.000000	24.000000		0.958333333333	86870	.	.	55565.000000	27888.000000		1.9924340218	572	.	.	313.000000	250.000000
INDEL	*	HG002_v4.2.1_CNVsandSVs	PASS	*	QUAL	*	0.905085	0.831395	0.99208	0.866677	25	35	90176126.000000	1465028.000000	0.000000	590	.	.	286.000000	268.000000		1.0671641791	534	.	.	263.000000	244.000000		1.07786885246	56	.	.	23.000000	24.000000		0.958333333333	86870	.	.	55565.000000	27888.000000		1.9924340218	572	.	.	313.000000	250.000000
INDEL	*	HG002_v4.2.1_Tier1plusTier2_v0.6.1	ALL	*	QUAL	*	0.890052	0.89372	0.99316	0.891882	16	26	32635612.000000	641337.000000	0.000000	382	.	.	177.000000	182.000000		0.972527472527	340	.	.	160.000000	165.000000		0.969696969697	42	.	.	17.000000	17.000000		1.0	60523	.	.	40642.000000	17100.000000		2.3767251462	370	.	.	197.000000	170.000000
INDEL	*	HG002_v4.2.1_Tier1plusTier2_v0.6.1	PASS	*	QUAL	*	0.890052	0.89372	0.99316	0.891882	16	26	32635612.000000	641337.000000	0.000000	382	.	.	177.000000	182.000000		0.972527472527	340	.	.	160.000000	165.000000		0.969696969697	42	.	.	17.000000	17.000000		1.0	60523	.	.	40642.000000	17100.000000		2.3767251462	370	.	.	197.000000	170.000000
INDEL	*	HG002_v4.2.1_Tier1plusTier2_v0.6.1_slop25percent	ALL	*	QUAL	*	0.895954	0.895018	0.991621	0.895486	22	33	48088781.000000	1138493.000000	0.000000	519	.	.	245.000000	242.000000		1.01239669421	465	.	.	222.000000	220.000000		1.00909090909	54	.	.	23.000000	22.000000		1.04545454545	67070	.	.	44813.000000	19223.000000		2.331217812	503	.	.	270.000000	227.000000
INDEL	*	HG002_v4.2.1_Tier1plusTier2_v0.6.1_slop25percent	PASS	*	QUAL	*	0.895954	0.895018	0.991621	0.895486	22	33	48088781.000000	1138493.000000	0.000000	519	.	.	245.000000	242.000000		1.01239669421	465	.	.	222.000000	220.000000		1.00909090909	54	.	.	23.000000	22.000000		1.04545454545	67070	.	.	44813.000000	19223.000000		2.331217812	503	.	.	270.000000	227.000000
INDEL	*	HG002_v4.2.1_comphetindel10bp_slop50	ALL	*	QUAL	*	0.983425	0.988593	0.996954	0.986003	3	0	5583186.000000	18989.000000	0.000000	181	.	.	47.000000	6.000000		7.83333333333	178	.	.	46.000000	5.000000		9.2	3	.	.	1.000000	1.000000		1.0	86347	.	.	69368.000000	3028.000000		22.9088507266	260	.	.	215.000000	6.000000
INDEL	*	HG002_v4.2.1_comphetindel10bp_slop50	PASS	*	QUAL	*	0.983425	0.988593	0.996954	0.986003	3	0	5583186.000000	18989.000000	0.000000	181	.	.	47.000000	6.000000		7.83333333333	178	.	.	46.000000	5.000000		9.2	3	.	.	1.000000	1.000000		1.0	86347	.	.	69368.000000	3028.000000		22.9088507266	260	.	.	215.000000	6.000000
INDEL	*	HG002_v4.2.1_comphetsnp10bp_slop50	ALL	*	QUAL	*	1.0	1.0	0.995589	1.0	0	0	2839747.000000	13190.000000	0.000000	9	.	.	6.000000	3.000000		2.0	9	.	.	6.000000	3.000000		2.0	0	.	.	0.000000	0.000000			2494	.	.	1877.000000	515.000000		3.64466019417	11	.	.	8.000000	3.000000
INDEL	*	HG002_v4.2.1_comphetsnp10bp_slop50	PASS	*	QUAL	*	1.0	1.0	0.995589	1.0	0	0	2839747.000000	13190.000000	0.000000	9	.	.	6.000000	3.000000		2.0	9	.	.	6.000000	3.000000		2.0	0	.	.	0.000000	0.000000			2494	.	.	1877.000000	515.000000		3.64466019417	11	.	.	8.000000	3.000000
INDEL	*	HG002_v4.2.1_complexandSVs	ALL	*	QUAL	*	0.937372	0.897348	0.994632	0.916923	28	36	111762949.000000	1562108.000000	0.000000	974	.	.	452.000000	355.000000		1.27323943662	913	.	.	426.000000	330.000000		1.29090909091	61	.	.	26.000000	25.000000		1.04	217780	.	.	153478.000000	46629.000000		3.291470973	1049	.	.	659.000000	342.000000
INDEL	*	HG002_v4.2.1_complexandSVs	PASS	*	QUAL	*	0.937372	0.897348	0.994632	0.916923	28	36	111762949.000000	1562108.000000	0.000000	974	.	.	452.000000	355.000000		1.27323943662	913	.	.	426.000000	330.000000		1.29090909091	61	.	.	26.000000	25.000000		1.04	217780	.	.	153478.000000	46629.000000		3.291470973	1049	.	.	659.000000	342.000000
INDEL	*	HG002_v4.2.1_complexandSVs_alldifficultregions	ALL	*	QUAL	*	0.92674	0.91015	0.996159	0.91837	115	106	675622751.000000	4526695.000000	0.000000	3003	.	.	1592.000000	1153.000000		1.38074588031	2783	.	.	1491.000000	1063.000000		1.40263405456	220	.	.	101.000000	90.000000		1.12222222222	848902	.	.	552198.000000	251051.000000		2.19954511235	2968	.	.	1819.000000	1080.000000
INDEL	*	HG002_v4.2.1_complexandSVs_alldifficultregions	PASS	*	QUAL	*	0.92674	0.91015	0.996159	0.91837	115	106	675622751.000000	4526695.000000	0.000000	3003	.	.	1592.000000	1153.000000		1.38074588031	2783	.	.	1491.000000	1063.000000		1.40263405456	220	.	.	101.000000	90.000000		1.12222222222	848902	.	.	552198.000000	251051.000000		2.19954511235	2968	.	.	1819.000000	1080.000000
INDEL	*	HG002_v4.2.1_complexindel10bp_slop50	ALL	*	QUAL	*	0.982456	0.99187	0.99575	0.987141	0	1	2371853.000000	11378.000000	0.000000	114	.	.	61.000000	52.000000		1.17307692308	112	.	.	59.000000	52.000000		1.13461538462	2	.	.	2.000000	0.000000			28944	.	.	17915.000000	10874.000000		1.64750781681	122	.	.	68.000000	54.000000
INDEL	*	HG002_v4.2.1_complexindel10bp_slop50	PASS	*	QUAL	*	0.982456	0.99187	0.99575	0.987141	0	1	2371853.000000	11378.000000	0.000000	114	.	.	61.000000	52.000000		1.17307692308	112	.	.	59.000000	52.000000		1.13461538462	2	.	.	2.000000	0.000000			28944	.	.	17915.000000	10874.000000		1.64750781681	122	.	.	68.000000	54.000000
INDEL	*	HG002_v4.2.1_inversions_slop25percent	ALL	*	QUAL	*	0.0		1.0		0	0	966818.000000	0.000000	0.000000	0	.	.	0.000000	0.000000			0	.	.	0.000000	0.000000			0	.	.	0.000000	0.000000			477	.	.	299.000000	164.000000		1.82317073171	0	.	.	0.000000	0.000000
INDEL	*	HG002_v4.2.1_inversions_slop25percent	PASS	*	QUAL	*	0.0		1.0		0	0	966818.000000	0.000000	0.000000	0	.	.	0.000000	0.000000			0	.	.	0.000000	0.000000			0	.	.	0.000000	0.000000			477	.	.	299.000000	164.000000		1.82317073171	0	.	.	0.000000	0.000000
INDEL	*	HG002_v4.2.1_notin_complexandSVs_alldifficultregions	ALL	*	QUAL	*	0.995276	1.0	0.995946	0.997632	0	0	2259257660.000000	7136364.000000	0.000000	635	.	.	388.000000	244.000000		1.59016393443	632	.	.	385.000000	244.000000		1.57786885246	3	.	.	3.000000	0.000000			159834	.	.	95845.000000	63936.000000		1.4990772022	648	.	.	396.000000	251.000000
INDEL	*	HG002_v4.2.1_notin_complexandSVs_alldifficultregions	PASS	*	QUAL	*	0.995276	1.0	0.995946	0.997632	0	0	2259257660.000000	7136364.000000	0.000000	635	.	.	388.000000	244.000000		1.59016393443	632	.	.	385.000000	244.000000		1.57786885246	3	.	.	3.000000	0.000000			159834	.	.	95845.000000	63936.000000		1.4990772022	648	.	.	396.000000	251.000000
INDEL	*	HG002_v4.2.1_othercomplexwithin10bp_slop50	ALL	*	QUAL	*	1.0	1.0	0.99329	1.0	0	0	1618726.000000	8925.000000	0.000000	57	.	.	40.000000	15.000000		2.66666666667	57	.	.	40.000000	15.000000		2.66666666667	0	.	.	0.000000	0.000000			8793	.	.	6286.000000	2464.000000		2.55113636364	59	.	.	44.000000	15.000000
INDEL	*	HG002_v4.2.1_othercomplexwithin10bp_slop50	PASS	*	QUAL	*	1.0	1.0	0.99329	1.0	0	0	1618726.000000	8925.000000	0.000000	57	.	.	40.000000	15.000000		2.66666666667	57	.	.	40.000000	15.000000		2.66666666667	0	.	.	0.000000	0.000000			8793	.	.	6286.000000	2464.000000		2.55113636364	59	.	.	44.000000	15.000000
INDEL	*	HG002_v4.2.1_snpswithin10bp_slop50	ALL	*	QUAL	*	1.0	1.0	0.995565	1.0	0	0	9579557.000000	45745.000000	0.000000	34	.	.	17.000000	16.000000		1.0625	34	.	.	17.000000	16.000000		1.0625	0	.	.	0.000000	0.000000			8118	.	.	5154.000000	2737.000000		1.88308366825	36	.	.	17.000000	19.000000
INDEL	*	HG002_v4.2.1_snpswithin10bp_slop50	PASS	*	QUAL	*	1.0	1.0	0.995565	1.0	0	0	9579557.000000	45745.000000	0.000000	34	.	.	17.000000	16.000000		1.0625	34	.	.	17.000000	16.000000		1.0625	0	.	.	0.000000	0.000000			8118	.	.	5154.000000	2737.000000		1.88308366825	36	.	.	17.000000	19.000000
INDEL	*	HG003_v4.2.1_CNV_CCSandONT_elliptical_outlier	ALL	*	QUAL	*	0.8125	0.183099	0.996378	0.298851	4	2	34890917.000000	48129.000000	0.000000	16	.	.	2.000000	14.000000		0.142857142857	13	.	.	2.000000	11.000000		0.181818181818	3	.	.	0.000000	3.000000		0.0	19600	.	.	11940.000000	7238.000000		1.64962696878	13	.	.	3.000000	10.000000
INDEL	*	HG003_v4.2.1_CNV_CCSandONT_elliptical_outlier	PASS	*	QUAL	*	0.8125	0.183099	0.996378	0.298851	4	2	34890917.000000	48129.000000	0.000000	16	.	.	2.000000	14.000000		0.142857142857	13	.	.	2.000000	11.000000		0.181818181818	3	.	.	0.000000	3.000000		0.0	19600	.	.	11940.000000	7238.000000		1.64962696878	13	.	.	3.000000	10.000000
INDEL	*	HG003_v4.2.1_CNV_mrcanavarIllumina_CCShighcov_ONThighcov_intersection	ALL	*	QUAL	*	0.0	0.0	0.991297		1	2	8315700.000000	14942.000000	0.000000	1	.	.	0.000000	1.000000		0.0	0	.	.	0.000000	0.000000			1	.	.	0.000000	1.000000		0.0	6320	.	.	5110.000000	1067.000000		4.78912839738	0	.	.	0.000000	0.000000
INDEL	*	HG003_v4.2.1_CNV_mrcanavarIllumina_CCShighcov_ONThighcov_intersection	PASS	*	QUAL	*	0.0	0.0	0.991297		1	2	8315700.000000	14942.000000	0.000000	1	.	.	0.000000	1.000000		0.0	0	.	.	0.000000	0.000000			1	.	.	0.000000	1.000000		0.0	6320	.	.	5110.000000	1067.000000		4.78912839738	0	.	.	0.000000	0.000000
INDEL	*	HG003_v4.2.1_CNVsandSVs	ALL	*	QUAL	*	0.9	0.823353	0.993308	0.859972	26	36	112809506.000000	1300708.000000	0.000000	570	.	.	270.000000	266.000000		1.01503759398	513	.	.	247.000000	241.000000		1.02489626556	57	.	.	23.000000	25.000000		0.92	99820	.	.	61673.000000	34444.000000		1.79052955522	550	.	.	296.000000	247.000000
INDEL	*	HG003_v4.2.1_CNVsandSVs	PASS	*	QUAL	*	0.9	0.823353	0.993308	0.859972	26	36	112809506.000000	1300708.000000	0.000000	570	.	.	270.000000	266.000000		1.01503759398	513	.	.	247.000000	241.000000		1.02489626556	57	.	.	23.000000	25.000000		0.92	99820	.	.	61673.000000	34444.000000		1.79052955522	550	.	.	296.000000	247.000000
INDEL	*	HG003_v4.2.1_SV_pbsv_slop25percent	ALL	*	QUAL	*	0.844444	0.854167	0.998365	0.849278	2	12	52584786.000000	180388.000000	0.000000	90	.	.	48.000000	37.000000		1.2972972973	76	.	.	37.000000	37.000000		1.0	14	.	.	11.000000	0.000000			58711	.	.	33676.000000	22979.000000		1.46551198921	82	.	.	42.000000	40.000000
INDEL	*	HG003_v4.2.1_SV_pbsv_slop25percent	PASS	*	QUAL	*	0.844444	0.854167	0.998365	0.849278	2	12	52584786.000000	180388.000000	0.000000	90	.	.	48.000000	37.000000		1.2972972973	76	.	.	37.000000	37.000000		1.0	14	.	.	11.000000	0.000000			58711	.	.	33676.000000	22979.000000		1.46551198921	82	.	.	42.000000	40.000000
INDEL	*	HG003_v4.2.1_comphetindel10bp_slop50	ALL	*	QUAL	*	0.96129	0.971014	0.99667	0.966128	4	2	4797668.000000	17216.000000	0.000000	155	.	.	36.000000	45.000000		0.8	149	.	.	33.000000	43.000000		0.767441860465	6	.	.	3.000000	2.000000		1.5	62158	.	.	42179.000000	12693.000000		3.32301268416	201	.	.	140.000000	43.000000
INDEL	*	HG003_v4.2.1_comphetindel10bp_slop50	PASS	*	QUAL	*	0.96129	0.971014	0.99667	0.966128	4	2	4797668.000000	17216.000000	0.000000	155	.	.	36.000000	45.000000		0.8	149	.	.	33.000000	43.000000		0.767441860465	6	.	.	3.000000	2.000000		1.5	62158	.	.	42179.000000	12693.000000		3.32301268416	201	.	.	140.000000	43.000000
INDEL	*	HG003_v4.2.1_comphetsnp10bp_slop50	ALL	*	QUAL	*	1.0	1.0	0.996795	1.0	0	0	1264760.000000	4220.000000	0.000000	2	.	.	2.000000	0.000000			2	.	.	2.000000	0.000000			0	.	.	0.000000	0.000000			624	.	.	471.000000	142.000000		3.31690140845	2	.	.	2.000000	0.000000
INDEL	*	HG003_v4.2.1_comphetsnp10bp_slop50	PASS	*	QUAL	*	1.0	1.0	0.996795	1.0	0	0	1264760.000000	4220.000000	0.000000	2	.	.	2.000000	0.000000			2	.	.	2.000000	0.000000			0	.	.	0.000000	0.000000			624	.	.	471.000000	142.000000		3.31690140845	2	.	.	2.000000	0.000000
INDEL	*	HG003_v4.2.1_complexandSVs	ALL	*	QUAL	*	0.928414	0.882463	0.994722	0.904855	30	40	133792062.000000	1388114.000000	0.000000	908	.	.	399.000000	393.000000		1.01526717557	843	.	.	371.000000	366.000000		1.01366120219	65	.	.	28.000000	27.000000		1.03703703704	203125	.	.	128170.000000	63221.000000		2.02733269009	946	.	.	543.000000	377.000000
INDEL	*	HG003_v4.2.1_complexandSVs	PASS	*	QUAL	*	0.928414	0.882463	0.994722	0.904855	30	40	133792062.000000	1388114.000000	0.000000	908	.	.	399.000000	393.000000		1.01526717557	843	.	.	371.000000	366.000000		1.01366120219	65	.	.	28.000000	27.000000		1.03703703704	203125	.	.	128170.000000	63221.000000		2.02733269009	946	.	.	543.000000	377.000000
INDEL	*	HG003_v4.2.1_complexandSVs_alldifficultregions	ALL	*	QUAL	*	0.926224	0.909596	0.996173	0.917835	115	106	679282398.000000	4387036.000000	0.000000	2982	.	.	1566.000000	1158.000000		1.35233160622	2762	.	.	1465.000000	1068.000000		1.37172284644	220	.	.	101.000000	90.000000		1.12222222222	846772	.	.	549947.000000	251250.000000		2.18884378109	2948	.	.	1793.000000	1086.000000
INDEL	*	HG003_v4.2.1_complexandSVs_alldifficultregions	PASS	*	QUAL	*	0.926224	0.909596	0.996173	0.917835	115	106	679282398.000000	4387036.000000	0.000000	2982	.	.	1566.000000	1158.000000		1.35233160622	2762	.	.	1465.000000	1068.000000		1.37172284644	220	.	.	101.000000	90.000000		1.12222222222	846772	.	.	549947.000000	251250.000000		2.18884378109	2948	.	.	1793.000000	1086.000000
INDEL	*	HG003_v4.2.1_complexindel10bp_slop50	ALL	*	QUAL	*	1.0	1.0	0.995362	1.0	0	0	1575843.000000	7128.000000	0.000000	67	.	.	28.000000	37.000000		0.756756756757	67	.	.	28.000000	37.000000		0.756756756757	0	.	.	0.000000	0.000000			16172	.	.	9041.000000	6976.000000		1.29601490826	75	.	.	36.000000	39.000000
INDEL	*	HG003_v4.2.1_complexindel10bp_slop50	PASS	*	QUAL	*	1.0	1.0	0.995362	1.0	0	0	1575843.000000	7128.000000	0.000000	67	.	.	28.000000	37.000000		0.756756756757	67	.	.	28.000000	37.000000		0.756756756757	0	.	.	0.000000	0.000000			16172	.	.	9041.000000	6976.000000		1.29601490826	75	.	.	36.000000	39.000000
INDEL	*	HG003_v4.2.1_notin_complexandSVs_alldifficultregions	ALL	*	QUAL	*	0.99542	1.0	0.995882	0.997705	0	0	2255598013.000000	7276023.000000	0.000000	655	.	.	413.000000	239.000000		1.7280334728	652	.	.	410.000000	239.000000		1.71548117155	3	.	.	3.000000	0.000000			161958	.	.	98107.000000	63722.000000		1.539609554	667	.	.	421.000000	245.000000
INDEL	*	HG003_v4.2.1_notin_complexandSVs_alldifficultregions	PASS	*	QUAL	*	0.99542	1.0	0.995882	0.997705	0	0	2255598013.000000	7276023.000000	0.000000	655	.	.	413.000000	239.000000		1.7280334728	652	.	.	410.000000	239.000000		1.71548117155	3	.	.	3.000000	0.000000			161958	.	.	98107.000000	63722.000000		1.539609554	667	.	.	421.000000	245.000000
INDEL	*	HG003_v4.2.1_othercomplexwithin10bp_slop50	ALL	*	QUAL	*	0.978022	0.978947	0.995283	0.978484	0	2	4496448.000000	20047.000000	0.000000	91	.	.	51.000000	34.000000		1.5	89	.	.	49.000000	34.000000		1.44117647059	2	.	.	2.000000	0.000000			20142	.	.	12463.000000	7234.000000		1.72283660492	93	.	.	57.000000	35.000000
INDEL	*	HG003_v4.2.1_othercomplexwithin10bp_slop50	PASS	*	QUAL	*	0.978022	0.978947	0.995283	0.978484	0	2	4496448.000000	20047.000000	0.000000	91	.	.	51.000000	34.000000		1.5	89	.	.	49.000000	34.000000		1.44117647059	2	.	.	2.000000	0.000000			20142	.	.	12463.000000	7234.000000		1.72283660492	93	.	.	57.000000	35.000000
INDEL	*	HG003_v4.2.1_snpswithin10bp_slop50	ALL	*	QUAL	*	1.0	1.0	0.995282	1.0	0	0	9196487.000000	39448.000000	0.000000	29	.	.	14.000000	15.000000		0.933333333333	29	.	.	14.000000	15.000000		0.933333333333	0	.	.	0.000000	0.000000			6782	.	.	4019.000000	2521.000000		1.59420864736	32	.	.	14.000000	18.000000
INDEL	*	HG003_v4.2.1_snpswithin10bp_slop50	PASS	*	QUAL	*	1.0	1.0	0.995282	1.0	0	0	9196487.000000	39448.000000	0.000000	29	.	.	14.000000	15.000000		0.933333333333	29	.	.	14.000000	15.000000		0.933333333333	0	.	.	0.000000	0.000000			6782	.	.	4019.000000	2521.000000		1.59420864736	32	.	.	14.000000	18.000000
INDEL	*	HG004_v4.2.1_CNV_CCSandONT_elliptical_outlier	ALL	*	QUAL	*	0.931034	0.321429	0.995419	0.477876	3	2	33808370.000000	71467.000000	0.000000	29	.	.	6.000000	23.000000		0.260869565217	27	.	.	6.000000	21.000000		0.285714285714	2	.	.	0.000000	2.000000		0.0	18337	.	.	11057.000000	6939.000000		1.5934572705	27	.	.	7.000000	20.000000
INDEL	*	HG004_v4.2.1_CNV_CCSandONT_elliptical_outlier	PASS	*	QUAL	*	0.931034	0.321429	0.995419	0.477876	3	2	33808370.000000	71467.000000	0.000000	29	.	.	6.000000	23.000000		0.260869565217	27	.	.	6.000000	21.000000		0.285714285714	2	.	.	0.000000	2.000000		0.0	18337	.	.	11057.000000	6939.000000		1.5934572705	27	.	.	7.000000	20.000000
INDEL	*	HG004_v4.2.1_CNV_mrcanavarIllumina_CCShighcov_ONThighcov_intersection	ALL	*	QUAL	*	0.0	0.0	0.990915		1	2	7984544.000000	13942.000000	0.000000	1	.	.	0.000000	1.000000		0.0	0	.	.	0.000000	0.000000			1	.	.	0.000000	1.000000		0.0	6054	.	.	4862.000000	1058.000000		4.595463138	0	.	.	0.000000	0.000000
INDEL	*	HG004_v4.2.1_CNV_mrcanavarIllumina_CCShighcov_ONThighcov_intersection	PASS	*	QUAL	*	0.0	0.0	0.990915		1	2	7984544.000000	13942.000000	0.000000	1	.	.	0.000000	1.000000		0.0	0	.	.	0.000000	0.000000			1	.	.	0.000000	1.000000		0.0	6054	.	.	4862.000000	1058.000000		4.595463138	0	.	.	0.000000	0.000000
INDEL	*	HG004_v4.2.1_CNVsandSVs	ALL	*	QUAL	*	0.904274	0.830161	0.993192	0.865634	25	35	119292915.000000	1322047.000000	0.000000	585	.	.	283.000000	268.000000		1.05597014925	529	.	.	260.000000	244.000000		1.06557377049	56	.	.	23.000000	24.000000		0.958333333333	100316	.	.	62007.000000	34577.000000		1.79330190589	567	.	.	310.000000	250.000000
INDEL	*	HG004_v4.2.1_CNVsandSVs	PASS	*	QUAL	*	0.904274	0.830161	0.993192	0.865634	25	35	119292915.000000	1322047.000000	0.000000	585	.	.	283.000000	268.000000		1.05597014925	529	.	.	260.000000	244.000000		1.06557377049	56	.	.	23.000000	24.000000		0.958333333333	100316	.	.	62007.000000	34577.000000		1.79330190589	567	.	.	310.000000	250.000000
INDEL	*	HG004_v4.2.1_SV_pbsv_slop25percent	ALL	*	QUAL	*	0.872549	0.889908	0.99824	0.881143	2	10	63060811.000000	176647.000000	0.000000	102	.	.	65.000000	31.000000		2.09677419355	89	.	.	55.000000	31.000000		1.77419354839	13	.	.	10.000000	0.000000			61922	.	.	35694.000000	24065.000000		1.48323291087	97	.	.	63.000000	34.000000
INDEL	*	HG004_v4.2.1_SV_pbsv_slop25percent	PASS	*	QUAL	*	0.872549	0.889908	0.99824	0.881143	2	10	63060811.000000	176647.000000	0.000000	102	.	.	65.000000	31.000000		2.09677419355	89	.	.	55.000000	31.000000		1.77419354839	13	.	.	10.000000	0.000000			61922	.	.	35694.000000	24065.000000		1.48323291087	97	.	.	63.000000	34.000000
INDEL	*	HG004_v4.2.1_comphetindel10bp_slop50	ALL	*	QUAL	*	0.970588	0.988235	0.997355	0.979332	0	2	4933578.000000	14967.000000	0.000000	136	.	.	42.000000	37.000000		1.13513513514	132	.	.	38.000000	37.000000		1.02702702703	4	.	.	4.000000	0.000000			64278	.	.	43767.000000	12927.000000		3.38570433975	168	.	.	113.000000	37.000000
INDEL	*	HG004_v4.2.1_comphetindel10bp_slop50	PASS	*	QUAL	*	0.970588	0.988235	0.997355	0.979332	0	2	4933578.000000	14967.000000	0.000000	136	.	.	42.000000	37.000000		1.13513513514	132	.	.	38.000000	37.000000		1.02702702703	4	.	.	4.000000	0.000000			64278	.	.	43767.000000	12927.000000		3.38570433975	168	.	.	113.000000	37.000000
INDEL	*	HG004_v4.2.1_comphetsnp10bp_slop50	ALL	*	QUAL	*	0.0		1.0		0	0	1201796.000000	4102.000000	0.000000	0	.	.	0.000000	0.000000			0	.	.	0.000000	0.000000			0	.	.	0.000000	0.000000			658	.	.	480.000000	167.000000		2.87425149701	0	.	.	0.000000	0.000000
INDEL	*	HG004_v4.2.1_comphetsnp10bp_slop50	PASS	*	QUAL	*	0.0		1.0		0	0	1201796.000000	4102.000000	0.000000	0	.	.	0.000000	0.000000			0	.	.	0.000000	0.000000			0	.	.	0.000000	0.000000			658	.	.	480.000000	167.000000		2.87425149701	0	.	.	0.000000	0.000000
INDEL	*	HG004_v4.2.1_complexandSVs	ALL	*	QUAL	*	0.931793	0.886471	0.994866	0.908567	26	38	140470365.000000	1411958.000000	0.000000	909	.	.	421.000000	389.000000		1.0822622108	847	.	.	393.000000	364.000000		1.07967032967	62	.	.	28.000000	25.000000		1.12	205867	.	.	130149.000000	63703.000000		2.04305919658	937	.	.	532.000000	378.000000
INDEL	*	HG004_v4.2.1_complexandSVs	PASS	*	QUAL	*	0.931793	0.886471	0.994866	0.908567	26	38	140470365.000000	1411958.000000	0.000000	909	.	.	421.000000	389.000000		1.0822622108	847	.	.	393.000000	364.000000		1.07967032967	62	.	.	28.000000	25.000000		1.12	205867	.	.	130149.000000	63703.000000		2.04305919658	937	.	.	532.000000	378.000000
INDEL	*	HG004_v4.2.1_complexandSVs_alldifficultregions	ALL	*	QUAL	*	0.926495	0.909929	0.996159	0.918138	115	106	680680321.000000	4408761.000000	0.000000	2993	.	.	1576.000000	1159.000000		1.35979292494	2773	.	.	1475.000000	1069.000000		1.37979420019	220	.	.	101.000000	90.000000		1.12222222222	846857	.	.	549937.000000	251344.000000		2.18798539054	2960	.	.	1803.000000	1088.000000
INDEL	*	HG004_v4.2.1_complexandSVs_alldifficultregions	PASS	*	QUAL	*	0.926495	0.909929	0.996159	0.918138	115	106	680680321.000000	4408761.000000	0.000000	2993	.	.	1576.000000	1159.000000		1.35979292494	2773	.	.	1475.000000	1069.000000		1.37979420019	220	.	.	101.000000	90.000000		1.12222222222	846857	.	.	549937.000000	251344.000000		2.18798539054	2960	.	.	1803.000000	1088.000000
INDEL	*	HG004_v4.2.1_complexindel10bp_slop50	ALL	*	QUAL	*	1.0	1.0	0.995615	1.0	0	0	1568117.000000	7423.000000	0.000000	66	.	.	26.000000	38.000000		0.684210526316	66	.	.	26.000000	38.000000		0.684210526316	0	.	.	0.000000	0.000000			16190	.	.	9061.000000	6981.000000		1.29795158287	71	.	.	30.000000	40.000000
INDEL	*	HG004_v4.2.1_complexindel10bp_slop50	PASS	*	QUAL	*	1.0	1.0	0.995615	1.0	0	0	1568117.000000	7423.000000	0.000000	66	.	.	26.000000	38.000000		0.684210526316	66	.	.	26.000000	38.000000		0.684210526316	0	.	.	0.000000	0.000000			16190	.	.	9061.000000	6981.000000		1.29795158287	71	.	.	30.000000	40.000000
INDEL	*	HG004_v4.2.1_notin_complexandSVs_alldifficultregions	ALL	*	QUAL	*	0.995356	1.0	0.995941	0.997673	0	0	2254200090.000000	7254298.000000	0.000000	646	.	.	404.000000	239.000000		1.69037656904	643	.	.	401.000000	239.000000		1.67782426778	3	.	.	3.000000	0.000000			161882	.	.	98120.000000	63635.000000		1.5419187554	657	.	.	412.000000	244.000000
INDEL	*	HG004_v4.2.1_notin_complexandSVs_alldifficultregions	PASS	*	QUAL	*	0.995356	1.0	0.995941	0.997673	0	0	2254200090.000000	7254298.000000	0.000000	646	.	.	404.000000	239.000000		1.69037656904	643	.	.	401.000000	239.000000		1.67782426778	3	.	.	3.000000	0.000000			161882	.	.	98120.000000	63635.000000		1.5419187554	657	.	.	412.000000	244.000000
INDEL	*	HG004_v4.2.1_othercomplexwithin10bp_slop50	ALL	*	QUAL	*	0.99	0.990741	0.994683	0.99037	0	1	4697947.000000	23306.000000	0.000000	100	.	.	60.000000	34.000000		1.76470588235	99	.	.	59.000000	34.000000		1.73529411765	1	.	.	1.000000	0.000000			20311	.	.	12486.000000	7381.000000		1.69164069909	107	.	.	69.000000	37.000000
INDEL	*	HG004_v4.2.1_othercomplexwithin10bp_slop50	PASS	*	QUAL	*	0.99	0.990741	0.994683	0.99037	0	1	4697947.000000	23306.000000	0.000000	100	.	.	60.000000	34.000000		1.76470588235	99	.	.	59.000000	34.000000		1.73529411765	1	.	.	1.000000	0.000000			20311	.	.	12486.000000	7381.000000		1.69164069909	107	.	.	69.000000	37.000000
INDEL	*	HG004_v4.2.1_snpswithin10bp_slop50	ALL	*	QUAL	*	0.962963	0.965517	0.995815	0.964238	1	0	9177943.000000	41467.000000	0.000000	27	.	.	11.000000	15.000000		0.733333333333	26	.	.	11.000000	14.000000		0.785714285714	1	.	.	0.000000	1.000000		0.0	6930	.	.	4194.000000	2528.000000		1.65901898734	28	.	.	11.000000	17.000000
INDEL	*	HG004_v4.2.1_snpswithin10bp_slop50	PASS	*	QUAL	*	0.962963	0.965517	0.995815	0.964238	1	0	9177943.000000	41467.000000	0.000000	27	.	.	11.000000	15.000000		0.733333333333	26	.	.	11.000000	14.000000		0.785714285714	1	.	.	0.000000	1.000000		0.0	6930	.	.	4194.000000	2528.000000		1.65901898734	28	.	.	11.000000	17.000000
INDEL	*	HG005_v4.2.1_CNV_CCSandONT_elliptical_outlier	ALL	*	QUAL	*	0.777778	0.095238	0.996621	0.169697	3	2	35824675.000000	43057.000000	0.000000	9	.	.	2.000000	6.000000		0.333333333333	7	.	.	2.000000	4.000000		0.5	2	.	.	0.000000	2.000000		0.0	18647	.	.	11053.000000	7195.000000		1.5362056984	6	.	.	2.000000	3.000000
INDEL	*	HG005_v4.2.1_CNV_CCSandONT_elliptical_outlier	PASS	*	QUAL	*	0.777778	0.095238	0.996621	0.169697	3	2	35824675.000000	43057.000000	0.000000	9	.	.	2.000000	6.000000		0.333333333333	7	.	.	2.000000	4.000000		0.5	2	.	.	0.000000	2.000000		0.0	18647	.	.	11053.000000	7195.000000		1.5362056984	6	.	.	2.000000	3.000000
INDEL	*	HG005_v4.2.1_CNV_mrcanavarIllumina_CCShighcov_ONThighcov_intersection	ALL	*	QUAL	*	0.5	0.019231	0.99185	0.037037	1	2	9552289.000000	21942.000000	0.000000	2	.	.	1.000000	1.000000		1.0	1	.	.	1.000000	0.000000			1	.	.	0.000000	1.000000		0.0	6380	.	.	4970.000000	1260.000000		3.94444444444	1	.	.	1.000000	0.000000
INDEL	*	HG005_v4.2.1_CNV_mrcanavarIllumina_CCShighcov_ONThighcov_intersection	PASS	*	QUAL	*	0.5	0.019231	0.99185	0.037037	1	2	9552289.000000	21942.000000	0.000000	2	.	.	1.000000	1.000000		1.0	1	.	.	1.000000	0.000000			1	.	.	0.000000	1.000000		0.0	6380	.	.	4970.000000	1260.000000		3.94444444444	1	.	.	1.000000	0.000000
INDEL	*	HG005_v4.2.1_CNVsandSVs	ALL	*	QUAL	*	0.900498	0.720149	0.997005	0.800289	6	15	121774956.000000	475588.000000	0.000000	201	.	.	102.000000	87.000000		1.1724137931	181	.	.	93.000000	80.000000		1.1625	20	.	.	9.000000	7.000000		1.28571428571	89479	.	.	51085.000000	35433.000000		1.44173510569	193	.	.	111.000000	80.000000
INDEL	*	HG005_v4.2.1_CNVsandSVs	PASS	*	QUAL	*	0.900498	0.720149	0.997005	0.800289	6	15	121774956.000000	475588.000000	0.000000	201	.	.	102.000000	87.000000		1.1724137931	181	.	.	93.000000	80.000000		1.1625	20	.	.	9.000000	7.000000		1.28571428571	89479	.	.	51085.000000	35433.000000		1.44173510569	193	.	.	111.000000	80.000000
INDEL	*	HG005_v4.2.1_SV_pbsv_hifiasm_dipcall_svanalyzer_slop25percent	ALL	*	QUAL	*	0.906736	0.912621	0.997468	0.909669	3	13	103088964.000000	426098.000000	0.000000	193	.	.	99.000000	82.000000		1.20731707317	175	.	.	90.000000	77.000000		1.16883116883	18	.	.	9.000000	5.000000		1.8	81366	.	.	45488.000000	33181.000000		1.37090503601	188	.	.	108.000000	78.000000
INDEL	*	HG005_v4.2.1_SV_pbsv_hifiasm_dipcall_svanalyzer_slop25percent	PASS	*	QUAL	*	0.906736	0.912621	0.997468	0.909669	3	13	103088964.000000	426098.000000	0.000000	193	.	.	99.000000	82.000000		1.20731707317	175	.	.	90.000000	77.000000		1.16883116883	18	.	.	9.000000	5.000000		1.8	81366	.	.	45488.000000	33181.000000		1.37090503601	188	.	.	108.000000	78.000000
INDEL	*	HG005_v4.2.1_comphetindel10bp_slop50	ALL	*	QUAL	*	1.0	1.0	0.996756	1.0	0	0	3638866.000000	11507.000000	0.000000	105	.	.	37.000000	35.000000		1.05714285714	105	.	.	37.000000	35.000000		1.05714285714	0	.	.	0.000000	0.000000			40078	.	.	27080.000000	9387.000000		2.88484073719	130	.	.	86.000000	36.000000
INDEL	*	HG005_v4.2.1_comphetindel10bp_slop50	PASS	*	QUAL	*	1.0	1.0	0.996756	1.0	0	0	3638866.000000	11507.000000	0.000000	105	.	.	37.000000	35.000000		1.05714285714	105	.	.	37.000000	35.000000		1.05714285714	0	.	.	0.000000	0.000000			40078	.	.	27080.000000	9387.000000		2.88484073719	130	.	.	86.000000	36.000000
INDEL	*	HG005_v4.2.1_comphetsnp10bp_slop50	ALL	*	QUAL	*	1.0	1.0	0.993545	1.0	0	0	2607846.000000	11152.000000	0.000000	11	.	.	10.000000	1.000000		10.0	11	.	.	10.000000	1.000000		10.0	0	.	.	0.000000	0.000000			1704	.	.	1133.000000	524.000000		2.16221374046	11	.	.	10.000000	1.000000
INDEL	*	HG005_v4.2.1_comphetsnp10bp_slop50	PASS	*	QUAL	*	1.0	1.0	0.993545	1.0	0	0	2607846.000000	11152.000000	0.000000	11	.	.	10.000000	1.000000		10.0	11	.	.	10.000000	1.000000		10.0	0	.	.	0.000000	0.000000			1704	.	.	1133.000000	524.000000		2.16221374046	11	.	.	10.000000	1.000000
INDEL	*	HG005_v4.2.1_complexandSVs	ALL	*	QUAL	*	0.948546	0.859459	0.996483	0.901808	6	18	140434315.000000	561408.000000	0.000000	447	.	.	206.000000	188.000000		1.09574468085	424	.	.	194.000000	181.000000		1.07182320442	23	.	.	12.000000	7.000000		1.71428571429	157784	.	.	94391.000000	56232.000000		1.67859937402	477	.	.	279.000000	188.000000
INDEL	*	HG005_v4.2.1_complexandSVs	PASS	*	QUAL	*	0.948546	0.859459	0.996483	0.901808	6	18	140434315.000000	561408.000000	0.000000	447	.	.	206.000000	188.000000		1.09574468085	424	.	.	194.000000	181.000000		1.07182320442	23	.	.	12.000000	7.000000		1.71428571429	157784	.	.	94391.000000	56232.000000		1.67859937402	477	.	.	279.000000	188.000000
INDEL	*	HG005_v4.2.1_complexandSVs_alldifficultregions	ALL	*	QUAL	*	0.924709	0.907833	0.996232	0.916193	115	106	677223038.000000	3916538.000000	0.000000	2922	.	.	1539.000000	1124.000000		1.36921708185	2702	.	.	1438.000000	1034.000000		1.39071566731	220	.	.	101.000000	90.000000		1.12222222222	843794	.	.	547953.000000	250325.000000		2.18896634375	2886	.	.	1765.000000	1051.000000
INDEL	*	HG005_v4.2.1_complexandSVs_alldifficultregions	PASS	*	QUAL	*	0.924709	0.907833	0.996232	0.916193	115	106	677223038.000000	3916538.000000	0.000000	2922	.	.	1539.000000	1124.000000		1.36921708185	2702	.	.	1438.000000	1034.000000		1.39071566731	220	.	.	101.000000	90.000000		1.12222222222	843794	.	.	547953.000000	250325.000000		2.18896634375	2886	.	.	1765.000000	1051.000000
INDEL	*	HG005_v4.2.1_complexindel10bp_slop50	ALL	*	QUAL	*	0.97561	0.977778	0.994794	0.976693	0	2	1990833.000000	10628.000000	0.000000	82	.	.	33.000000	45.000000		0.733333333333	80	.	.	31.000000	45.000000		0.688888888889	2	.	.	2.000000	0.000000			17287	.	.	9571.000000	7402.000000		1.29302891111	88	.	.	41.000000	47.000000
INDEL	*	HG005_v4.2.1_complexindel10bp_slop50	PASS	*	QUAL	*	0.97561	0.977778	0.994794	0.976693	0	2	1990833.000000	10628.000000	0.000000	82	.	.	33.000000	45.000000		0.733333333333	80	.	.	31.000000	45.000000		0.688888888889	2	.	.	2.000000	0.000000			17287	.	.	9571.000000	7402.000000		1.29302891111	88	.	.	41.000000	47.000000
INDEL	*	HG005_v4.2.1_inversions_slop25percent	ALL	*	QUAL	*	0.0		1.0		0	0	3333164.000000	1607.000000	0.000000	0	.	.	0.000000	0.000000			0	.	.	0.000000	0.000000			0	.	.	0.000000	0.000000			1308	.	.	792.000000	455.000000		1.74065934066	0	.	.	0.000000	0.000000
INDEL	*	HG005_v4.2.1_inversions_slop25percent	PASS	*	QUAL	*	0.0		1.0		0	0	3333164.000000	1607.000000	0.000000	0	.	.	0.000000	0.000000			0	.	.	0.000000	0.000000			0	.	.	0.000000	0.000000			1308	.	.	792.000000	455.000000		1.74065934066	0	.	.	0.000000	0.000000
INDEL	*	HG005_v4.2.1_notin_complexandSVs_alldifficultregions	ALL	*	QUAL	*	0.995798	1.0	0.995588	0.997895	0	0	2257657373.000000	7746521.000000	0.000000	714	.	.	440.000000	272.000000		1.61764705882	711	.	.	437.000000	272.000000		1.60661764706	3	.	.	3.000000	0.000000			165016	.	.	100140.000000	64690.000000		1.547998145	728	.	.	449.000000	279.000000
INDEL	*	HG005_v4.2.1_notin_complexandSVs_alldifficultregions	PASS	*	QUAL	*	0.995798	1.0	0.995588	0.997895	0	0	2257657373.000000	7746521.000000	0.000000	714	.	.	440.000000	272.000000		1.61764705882	711	.	.	437.000000	272.000000		1.60661764706	3	.	.	3.000000	0.000000			165016	.	.	100140.000000	64690.000000		1.547998145	728	.	.	449.000000	279.000000
INDEL	*	HG005_v4.2.1_othercomplexwithin10bp_slop50	ALL	*	QUAL	*	1.0	1.0	0.99446	1.0	0	0	1460990.000000	6360.000000	0.000000	25	.	.	11.000000	11.000000		1.0	25	.	.	11.000000	11.000000		1.0	0	.	.	0.000000	0.000000			5054	.	.	3038.000000	1927.000000		1.57654385054	28	.	.	16.000000	12.000000
INDEL	*	HG005_v4.2.1_othercomplexwithin10bp_slop50	PASS	*	QUAL	*	1.0	1.0	0.99446	1.0	0	0	1460990.000000	6360.000000	0.000000	25	.	.	11.000000	11.000000		1.0	25	.	.	11.000000	11.000000		1.0	0	.	.	0.000000	0.000000			5054	.	.	3038.000000	1927.000000		1.57654385054	28	.	.	16.000000	12.000000
INDEL	*	HG005_v4.2.1_snpswithin10bp_slop50	ALL	*	QUAL	*	0.967742	0.971429	0.994676	0.969582	0	1	9375134.000000	47428.000000	0.000000	31	.	.	14.000000	15.000000		0.933333333333	30	.	.	13.000000	15.000000		0.866666666667	1	.	.	1.000000	0.000000			6574	.	.	4033.000000	2331.000000		1.73015873016	34	.	.	16.000000	18.000000
INDEL	*	HG005_v4.2.1_snpswithin10bp_slop50	PASS	*	QUAL	*	0.967742	0.971429	0.994676	0.969582	0	1	9375134.000000	47428.000000	0.000000	31	.	.	14.000000	15.000000		0.933333333333	30	.	.	13.000000	15.000000		0.866666666667	1	.	.	1.000000	0.000000			6574	.	.	4033.000000	2331.000000		1.73015873016	34	.	.	16.000000	18.000000
INDEL	*	HG006_v4.2.1_CNV_CCSandONT_elliptical_outlier	ALL	*	QUAL	*	0.0	0.0	0.995739		1	2	23202631.000000	33169.000000	0.000000	1	.	.	0.000000	1.000000		0.0	0	.	.	0.000000	0.000000			1	.	.	0.000000	1.000000		0.0	12909	.	.	8285.000000	4330.000000		1.91339491917	0	.	.	0.000000	0.000000
INDEL	*	HG006_v4.2.1_CNV_CCSandONT_elliptical_outlier	PASS	*	QUAL	*	0.0	0.0	0.995739		1	2	23202631.000000	33169.000000	0.000000	1	.	.	0.000000	1.000000		0.0	0	.	.	0.000000	0.000000			1	.	.	0.000000	1.000000		0.0	12909	.	.	8285.000000	4330.000000		1.91339491917	0	.	.	0.000000	0.000000
INDEL	*	HG006_v4.2.1_CNV_mrcanavarIllumina_CCShighcov_ONThighcov_intersection	ALL	*	QUAL	*	0.0	0.0	0.990143		1	2	7463983.000000	14942.000000	0.000000	1	.	.	0.000000	1.000000		0.0	0	.	.	0.000000	0.000000			1	.	.	0.000000	1.000000		0.0	5580	.	.	4384.000000	1068.000000		4.10486891386	0	.	.	0.000000	0.000000
INDEL	*	HG006_v4.2.1_CNV_mrcanavarIllumina_CCShighcov_ONThighcov_intersection	PASS	*	QUAL	*	0.0	0.0	0.990143		1	2	7463983.000000	14942.000000	0.000000	1	.	.	0.000000	1.000000		0.0	0	.	.	0.000000	0.000000			1	.	.	0.000000	1.000000		0.0	5580	.	.	4384.000000	1068.000000		4.10486891386	0	.	.	0.000000	0.000000
INDEL	*	HG006_v4.2.1_CNVsandSVs	ALL	*	QUAL	*	0.906863	0.72963	0.997027	0.808649	4	15	119792009.000000	483636.000000	0.000000	204	.	.	107.000000	84.000000		1.27380952381	185	.	.	98.000000	78.000000		1.25641025641	19	.	.	9.000000	6.000000		1.5	90825	.	.	52324.000000	35480.000000		1.47474633596	197	.	.	116.000000	79.000000
INDEL	*	HG006_v4.2.1_CNVsandSVs	PASS	*	QUAL	*	0.906863	0.72963	0.997027	0.808649	4	15	119792009.000000	483636.000000	0.000000	204	.	.	107.000000	84.000000		1.27380952381	185	.	.	98.000000	78.000000		1.25641025641	19	.	.	9.000000	6.000000		1.5	90825	.	.	52324.000000	35480.000000		1.47474633596	197	.	.	116.000000	79.000000
INDEL	*	HG006_v4.2.1_SV_pbsv_slop25percent	ALL	*	QUAL	*	0.84507	0.851351	0.998513	0.848199	2	8	42782927.000000	144873.000000	0.000000	71	.	.	40.000000	26.000000		1.53846153846	60	.	.	32.000000	26.000000		1.23076923077	11	.	.	8.000000	0.000000			49763	.	.	28816.000000	19169.000000		1.50326047264	63	.	.	33.000000	30.000000
INDEL	*	HG006_v4.2.1_SV_pbsv_slop25percent	PASS	*	QUAL	*	0.84507	0.851351	0.998513	0.848199	2	8	42782927.000000	144873.000000	0.000000	71	.	.	40.000000	26.000000		1.53846153846	60	.	.	32.000000	26.000000		1.23076923077	11	.	.	8.000000	0.000000			49763	.	.	28816.000000	19169.000000		1.50326047264	63	.	.	33.000000	30.000000
INDEL	*	HG006_v4.2.1_comphetindel10bp_slop50	ALL	*	QUAL	*	0.952941	0.971963	0.997034	0.962358	0	3	3238146.000000	10120.000000	0.000000	85	.	.	28.000000	29.000000		0.965517241379	81	.	.	25.000000	28.000000		0.892857142857	4	.	.	3.000000	1.000000		3.0	36077	.	.	24330.000000	8265.000000		2.94373865699	104	.	.	70.000000	29.000000
INDEL	*	HG006_v4.2.1_comphetindel10bp_slop50	PASS	*	QUAL	*	0.952941	0.971963	0.997034	0.962358	0	3	3238146.000000	10120.000000	0.000000	85	.	.	28.000000	29.000000		0.965517241379	81	.	.	25.000000	28.000000		0.892857142857	4	.	.	3.000000	1.000000		3.0	36077	.	.	24330.000000	8265.000000		2.94373865699	104	.	.	70.000000	29.000000
INDEL	*	HG006_v4.2.1_comphetsnp10bp_slop50	ALL	*	QUAL	*	1.0	1.0	0.990512	1.0	0	0	1503654.000000	5903.000000	0.000000	3	.	.	2.000000	1.000000		2.0	3	.	.	2.000000	1.000000		2.0	0	.	.	0.000000	0.000000			527	.	.	394.000000	129.000000		3.05426356589	5	.	.	4.000000	1.000000
INDEL	*	HG006_v4.2.1_comphetsnp10bp_slop50	PASS	*	QUAL	*	1.0	1.0	0.990512	1.0	0	0	1503654.000000	5903.000000	0.000000	3	.	.	2.000000	1.000000		2.0	3	.	.	2.000000	1.000000		2.0	0	.	.	0.000000	0.000000			527	.	.	394.000000	129.000000		3.05426356589	5	.	.	4.000000	1.000000
INDEL	*	HG006_v4.2.1_complexandSVs	ALL	*	QUAL	*	0.941315	0.850575	0.996542	0.893647	4	20	137668662.000000	567358.000000	0.000000	426	.	.	191.000000	187.000000		1.02139037433	401	.	.	177.000000	180.000000		0.983333333333	25	.	.	14.000000	7.000000		2.0	150968	.	.	89994.000000	53993.000000		1.66677161854	444	.	.	253.000000	184.000000
INDEL	*	HG006_v4.2.1_complexandSVs	PASS	*	QUAL	*	0.941315	0.850575	0.996542	0.893647	4	20	137668662.000000	567358.000000	0.000000	426	.	.	191.000000	187.000000		1.02139037433	401	.	.	177.000000	180.000000		0.983333333333	25	.	.	14.000000	7.000000		2.0	150968	.	.	89994.000000	53993.000000		1.66677161854	444	.	.	253.000000	184.000000
INDEL	*	HG006_v4.2.1_complexandSVs_alldifficultregions	ALL	*	QUAL	*	0.924863	0.908006	0.996225	0.916357	115	106	676756760.000000	3929759.000000	0.000000	2928	.	.	1540.000000	1129.000000		1.36403897254	2708	.	.	1439.000000	1039.000000		1.38498556304	220	.	.	101.000000	90.000000		1.12222222222	843737	.	.	548005.000000	250212.000000		2.19016274199	2892	.	.	1767.000000	1056.000000
INDEL	*	HG006_v4.2.1_complexandSVs_alldifficultregions	PASS	*	QUAL	*	0.924863	0.908006	0.996225	0.916357	115	106	676756760.000000	3929759.000000	0.000000	2928	.	.	1540.000000	1129.000000		1.36403897254	2708	.	.	1439.000000	1039.000000		1.38498556304	220	.	.	101.000000	90.000000		1.12222222222	843737	.	.	548005.000000	250212.000000		2.19016274199	2892	.	.	1767.000000	1056.000000
INDEL	*	HG006_v4.2.1_complexindel10bp_slop50	ALL	*	QUAL	*	0.984375	0.985075	0.993692	0.984725	0	1	1273348.000000	6915.000000	0.000000	64	.	.	21.000000	40.000000		0.525	63	.	.	20.000000	40.000000		0.5	1	.	.	1.000000	0.000000			10621	.	.	5438.000000	5067.000000		1.07321886718	66	.	.	26.000000	40.000000
INDEL	*	HG006_v4.2.1_complexindel10bp_slop50	PASS	*	QUAL	*	0.984375	0.985075	0.993692	0.984725	0	1	1273348.000000	6915.000000	0.000000	64	.	.	21.000000	40.000000		0.525	63	.	.	20.000000	40.000000		0.5	1	.	.	1.000000	0.000000			10621	.	.	5438.000000	5067.000000		1.07321886718	66	.	.	26.000000	40.000000
INDEL	*	HG006_v4.2.1_notin_complexandSVs_alldifficultregions	ALL	*	QUAL	*	0.995763	1.0	0.995626	0.997877	0	0	2258123651.000000	7733300.000000	0.000000	708	.	.	439.000000	267.000000		1.64419475655	705	.	.	436.000000	267.000000		1.6329588015	3	.	.	3.000000	0.000000			165068	.	.	100092.000000	64795.000000		1.54474882321	722	.	.	447.000000	274.000000
INDEL	*	HG006_v4.2.1_notin_complexandSVs_alldifficultregions	PASS	*	QUAL	*	0.995763	1.0	0.995626	0.997877	0	0	2258123651.000000	7733300.000000	0.000000	708	.	.	439.000000	267.000000		1.64419475655	705	.	.	436.000000	267.000000		1.6329588015	3	.	.	3.000000	0.000000			165068	.	.	100092.000000	64795.000000		1.54474882321	722	.	.	447.000000	274.000000
INDEL	*	HG006_v4.2.1_othercomplexwithin10bp_slop50	ALL	*	QUAL	*	1.0	1.0	0.994404	1.0	0	0	3120298.000000	17858.000000	0.000000	47	.	.	19.000000	24.000000		0.791666666667	47	.	.	19.000000	24.000000		0.791666666667	0	.	.	0.000000	0.000000			8935	.	.	5201.000000	3512.000000		1.48092255125	50	.	.	26.000000	24.000000
INDEL	*	HG006_v4.2.1_othercomplexwithin10bp_slop50	PASS	*	QUAL	*	1.0	1.0	0.994404	1.0	0	0	3120298.000000	17858.000000	0.000000	47	.	.	19.000000	24.000000		0.791666666667	47	.	.	19.000000	24.000000		0.791666666667	0	.	.	0.000000	0.000000			8935	.	.	5201.000000	3512.000000		1.48092255125	50	.	.	26.000000	24.000000
INDEL	*	HG006_v4.2.1_snpswithin10bp_slop50	ALL	*	QUAL	*	0.962963	0.964286	0.995037	0.963624	0	1	9065524.000000	43446.000000	0.000000	27	.	.	14.000000	12.000000		1.16666666667	26	.	.	13.000000	12.000000		1.08333333333	1	.	.	1.000000	0.000000			5642	.	.	3395.000000	2073.000000		1.63772310661	27	.	.	13.000000	14.000000
INDEL	*	HG006_v4.2.1_snpswithin10bp_slop50	PASS	*	QUAL	*	0.962963	0.964286	0.995037	0.963624	0	1	9065524.000000	43446.000000	0.000000	27	.	.	14.000000	12.000000		1.16666666667	26	.	.	13.000000	12.000000		1.08333333333	1	.	.	1.000000	0.000000			5642	.	.	3395.000000	2073.000000		1.63772310661	27	.	.	13.000000	14.000000
INDEL	*	HG007_v4.2.1_CNV_CCSandONT_elliptical_outlier	ALL	*	QUAL	*	0.857143	0.161765	0.995511	0.272165	3	2	27533272.000000	22359.000000	0.000000	14	.	.	2.000000	11.000000		0.181818181818	12	.	.	2.000000	9.000000		0.222222222222	2	.	.	0.000000	2.000000		0.0	15147	.	.	9245.000000	5618.000000		1.64560341759	11	.	.	2.000000	8.000000
INDEL	*	HG007_v4.2.1_CNV_CCSandONT_elliptical_outlier	PASS	*	QUAL	*	0.857143	0.161765	0.995511	0.272165	3	2	27533272.000000	22359.000000	0.000000	14	.	.	2.000000	11.000000		0.181818181818	12	.	.	2.000000	9.000000		0.222222222222	2	.	.	0.000000	2.000000		0.0	15147	.	.	9245.000000	5618.000000		1.64560341759	11	.	.	2.000000	8.000000
INDEL	*	HG007_v4.2.1_CNV_mrcanavarIllumina_CCShighcov_ONThighcov_intersection	ALL	*	QUAL	*	0.0	0.0	0.991001		1	2	9175295.000000	14942.000000	0.000000	1	.	.	0.000000	1.000000		0.0	0	.	.	0.000000	0.000000			1	.	.	0.000000	1.000000		0.0	6112	.	.	4889.000000	1083.000000		4.51431209603	0	.	.	0.000000	0.000000
INDEL	*	HG007_v4.2.1_CNV_mrcanavarIllumina_CCShighcov_ONThighcov_intersection	PASS	*	QUAL	*	0.0	0.0	0.991001		1	2	9175295.000000	14942.000000	0.000000	1	.	.	0.000000	1.000000		0.0	0	.	.	0.000000	0.000000			1	.	.	0.000000	1.000000		0.0	6112	.	.	4889.000000	1083.000000		4.51431209603	0	.	.	0.000000	0.000000
INDEL	*	HG007_v4.2.1_CNVsandSVs	ALL	*	QUAL	*	0.904306	0.728261	0.996966	0.806792	6	15	119992629.000000	462565.000000	0.000000	209	.	.	104.000000	93.000000		1.11827956989	189	.	.	95.000000	86.000000		1.10465116279	20	.	.	9.000000	7.000000		1.28571428571	90969	.	.	52394.000000	35593.000000		1.47203101733	201	.	.	113.000000	86.000000
INDEL	*	HG007_v4.2.1_CNVsandSVs	PASS	*	QUAL	*	0.904306	0.728261	0.996966	0.806792	6	15	119992629.000000	462565.000000	0.000000	209	.	.	104.000000	93.000000		1.11827956989	189	.	.	95.000000	86.000000		1.10465116279	20	.	.	9.000000	7.000000		1.28571428571	90969	.	.	52394.000000	35593.000000		1.47203101733	201	.	.	113.000000	86.000000
INDEL	*	HG007_v4.2.1_SV_pbsv_slop25percent	ALL	*	QUAL	*	1.0	0.97619	0.998241	0.987952	0	1	39568475.000000	143779.000000	0.000000	74	.	.	30.000000	41.000000		0.731707317073	74	.	.	30.000000	41.000000		0.731707317073	0	.	.	0.000000	0.000000			47751	.	.	28407.000000	17628.000000		1.61147038802	82	.	.	40.000000	42.000000
INDEL	*	HG007_v4.2.1_SV_pbsv_slop25percent	PASS	*	QUAL	*	1.0	0.97619	0.998241	0.987952	0	1	39568475.000000	143779.000000	0.000000	74	.	.	30.000000	41.000000		0.731707317073	74	.	.	30.000000	41.000000		0.731707317073	0	.	.	0.000000	0.000000			47751	.	.	28407.000000	17628.000000		1.61147038802	82	.	.	40.000000	42.000000
INDEL	*	HG007_v4.2.1_comphetindel10bp_slop50	ALL	*	QUAL	*	0.977273	0.974576	0.99675	0.975923	2	1	3270557.000000	10006.000000	0.000000	88	.	.	30.000000	22.000000		1.36363636364	86	.	.	30.000000	21.000000		1.42857142857	2	.	.	0.000000	1.000000		0.0	36313	.	.	24465.000000	8331.000000		2.93662225423	115	.	.	90.000000	21.000000
INDEL	*	HG007_v4.2.1_comphetindel10bp_slop50	PASS	*	QUAL	*	0.977273	0.974576	0.99675	0.975923	2	1	3270557.000000	10006.000000	0.000000	88	.	.	30.000000	22.000000		1.36363636364	86	.	.	30.000000	21.000000		1.42857142857	2	.	.	0.000000	1.000000		0.0	36313	.	.	24465.000000	8331.000000		2.93662225423	115	.	.	90.000000	21.000000
INDEL	*	HG007_v4.2.1_comphetsnp10bp_slop50	ALL	*	QUAL	*	1.0	1.0	0.997561	1.0	0	0	1464517.000000	5739.000000	0.000000	1	.	.	1.000000	0.000000			1	.	.	1.000000	0.000000			0	.	.	0.000000	0.000000			410	.	.	317.000000	85.000000		3.72941176471	1	.	.	1.000000	0.000000
INDEL	*	HG007_v4.2.1_comphetsnp10bp_slop50	PASS	*	QUAL	*	1.0	1.0	0.997561	1.0	0	0	1464517.000000	5739.000000	0.000000	1	.	.	1.000000	0.000000			1	.	.	1.000000	0.000000			0	.	.	0.000000	0.000000			410	.	.	317.000000	85.000000		3.72941176471	1	.	.	1.000000	0.000000
INDEL	*	HG007_v4.2.1_complexandSVs	ALL	*	QUAL	*	0.946636	0.85316	0.99646	0.89747	8	17	138031434.000000	544481.000000	0.000000	431	.	.	198.000000	178.000000		1.11235955056	408	.	.	188.000000	170.000000		1.10588235294	23	.	.	10.000000	8.000000		1.25	151989	.	.	90656.000000	54280.000000		1.67015475313	459	.	.	279.000000	174.000000
INDEL	*	HG007_v4.2.1_complexandSVs	PASS	*	QUAL	*	0.946636	0.85316	0.99646	0.89747	8	17	138031434.000000	544481.000000	0.000000	431	.	.	198.000000	178.000000		1.11235955056	408	.	.	188.000000	170.000000		1.10588235294	23	.	.	10.000000	8.000000		1.25	151989	.	.	90656.000000	54280.000000		1.67015475313	459	.	.	279.000000	174.000000
INDEL	*	HG007_v4.2.1_complexandSVs_alldifficultregions	ALL	*	QUAL	*	0.924889	0.908006	0.996224	0.91637	115	106	675428877.000000	3906434.000000	0.000000	2929	.	.	1544.000000	1125.000000		1.37244444444	2709	.	.	1443.000000	1035.000000		1.39420289855	220	.	.	101.000000	90.000000		1.12222222222	843517	.	.	547812.000000	250172.000000		2.18974145788	2892	.	.	1770.000000	1052.000000
INDEL	*	HG007_v4.2.1_complexandSVs_alldifficultregions	PASS	*	QUAL	*	0.924889	0.908006	0.996224	0.91637	115	106	675428877.000000	3906434.000000	0.000000	2929	.	.	1544.000000	1125.000000		1.37244444444	2709	.	.	1443.000000	1035.000000		1.39420289855	220	.	.	101.000000	90.000000		1.12222222222	843517	.	.	547812.000000	250172.000000		2.18974145788	2892	.	.	1770.000000	1052.000000
INDEL	*	HG007_v4.2.1_complexindel10bp_slop50	ALL	*	QUAL	*	0.980769	0.982456	0.994642	0.981612	0	1	1289786.000000	6088.000000	0.000000	52	.	.	17.000000	32.000000		0.53125	51	.	.	16.000000	32.000000		0.5	1	.	.	1.000000	0.000000			10638	.	.	5503.000000	4994.000000		1.10192230677	56	.	.	22.000000	34.000000
INDEL	*	HG007_v4.2.1_complexindel10bp_slop50	PASS	*	QUAL	*	0.980769	0.982456	0.994642	0.981612	0	1	1289786.000000	6088.000000	0.000000	52	.	.	17.000000	32.000000		0.53125	51	.	.	16.000000	32.000000		0.5	1	.	.	1.000000	0.000000			10638	.	.	5503.000000	4994.000000		1.10192230677	56	.	.	22.000000	34.000000
INDEL	*	HG007_v4.2.1_notin_complexandSVs_alldifficultregions	ALL	*	QUAL	*	0.995763	1.0	0.995625	0.997877	0	0	2259451534.000000	7756625.000000	0.000000	708	.	.	435.000000	272.000000		1.59926470588	705	.	.	432.000000	272.000000		1.58823529412	3	.	.	3.000000	0.000000			165269	.	.	100280.000000	64820.000000		1.54705337859	723	.	.	444.000000	279.000000
INDEL	*	HG007_v4.2.1_notin_complexandSVs_alldifficultregions	PASS	*	QUAL	*	0.995763	1.0	0.995625	0.997877	0	0	2259451534.000000	7756625.000000	0.000000	708	.	.	435.000000	272.000000		1.59926470588	705	.	.	432.000000	272.000000		1.58823529412	3	.	.	3.000000	0.000000			165269	.	.	100280.000000	64820.000000		1.54705337859	723	.	.	444.000000	279.000000
INDEL	*	HG007_v4.2.1_othercomplexwithin10bp_slop50	ALL	*	QUAL	*	1.0	1.0	0.993157	1.0	0	0	3185802.000000	19535.000000	0.000000	60	.	.	31.000000	25.000000		1.24	60	.	.	31.000000	25.000000		1.24	0	.	.	0.000000	0.000000			9353	.	.	5438.000000	3657.000000		1.48701121138	64	.	.	39.000000	25.000000
INDEL	*	HG007_v4.2.1_othercomplexwithin10bp_slop50	PASS	*	QUAL	*	1.0	1.0	0.993157	1.0	0	0	3185802.000000	19535.000000	0.000000	60	.	.	31.000000	25.000000		1.24	60	.	.	31.000000	25.000000		1.24	0	.	.	0.000000	0.000000			9353	.	.	5438.000000	3657.000000		1.48701121138	64	.	.	39.000000	25.000000
INDEL	*	HG007_v4.2.1_snpswithin10bp_slop50	ALL	*	QUAL	*	1.0	1.0	0.994748	1.0	0	0	9101811.000000	41278.000000	0.000000	29	.	.	16.000000	11.000000		1.45454545455	29	.	.	16.000000	11.000000		1.45454545455	0	.	.	0.000000	0.000000			5712	.	.	3489.000000	2048.000000		1.70361328125	30	.	.	17.000000	13.000000
INDEL	*	HG007_v4.2.1_snpswithin10bp_slop50	PASS	*	QUAL	*	1.0	1.0	0.994748	1.0	0	0	9101811.000000	41278.000000	0.000000	29	.	.	16.000000	11.000000		1.45454545455	29	.	.	16.000000	11.000000		1.45454545455	0	.	.	0.000000	0.000000			5712	.	.	3489.000000	2048.000000		1.70361328125	30	.	.	17.000000	13.000000
INDEL	*	KIR	ALL	*	QUAL	*	0.0		1.0		0	0	155043.000000	0.000000	0.000000	0	.	.	0.000000	0.000000			0	.	.	0.000000	0.000000			0	.	.	0.000000	0.000000			124	.	.	68.000000	55.000000		1.23636363636	0	.	.	0.000000	0.000000
INDEL	*	KIR	PASS	*	QUAL	*	0.0		1.0		0	0	155043.000000	0.000000	0.000000	0	.	.	0.000000	0.000000			0	.	.	0.000000	0.000000			0	.	.	0.000000	0.000000			124	.	.	68.000000	55.000000		1.23636363636	0	.	.	0.000000	0.000000
INDEL	*	L1H_gt500	ALL	*	QUAL	*	0.0		1.0		0	0	3288114.000000	12028.000000	0.000000	0	.	.	0.000000	0.000000			0	.	.	0.000000	0.000000			0	.	.	0.000000	0.000000			577	.	.	358.000000	201.000000		1.78109452736	0	.	.	0.000000	0.000000
INDEL	*	L1H_gt500	PASS	*	QUAL	*	0.0		1.0		0	0	3288114.000000	12028.000000	0.000000	0	.	.	0.000000	0.000000			0	.	.	0.000000	0.000000			0	.	.	0.000000	0.000000			577	.	.	358.000000	201.000000		1.78109452736	0	.	.	0.000000	0.000000
INDEL	*	LD_discordant_haplotypes_slop5bp	ALL	*	QUAL	*	0.8	0.9	0.997433	0.847059	0	1	10867226.000000	49965.000000	0.000000	10	.	.	5.000000	4.000000		1.25	8	.	.	3.000000	4.000000		0.75	2	.	.	2.000000	0.000000			3896	.	.	2334.000000	1414.000000		1.65063649222	9	.	.	5.000000	4.000000
INDEL	*	LD_discordant_haplotypes_slop5bp	PASS	*	QUAL	*	0.8	0.9	0.997433	0.847059	0	1	10867226.000000	49965.000000	0.000000	10	.	.	5.000000	4.000000		1.25	8	.	.	3.000000	4.000000		0.75	2	.	.	2.000000	0.000000			3896	.	.	2334.000000	1414.000000		1.65063649222	9	.	.	5.000000	4.000000
INDEL	*	MHC	ALL	*	QUAL	*	0.0		1.0		0	0	4970557.000000	0.000000	0.000000	0	.	.	0.000000	0.000000			0	.	.	0.000000	0.000000			0	.	.	0.000000	0.000000			3745	.	.	2427.000000	1189.000000		2.04121110177	0	.	.	0.000000	0.000000
INDEL	*	MHC	PASS	*	QUAL	*	0.0		1.0		0	0	4970557.000000	0.000000	0.000000	0	.	.	0.000000	0.000000			0	.	.	0.000000	0.000000			0	.	.	0.000000	0.000000			3745	.	.	2427.000000	1189.000000		2.04121110177	0	.	.	0.000000	0.000000
INDEL	*	SimpleRepeat_diTR_10to49_slop5	ALL	*	QUAL	*	0.953771	0.967672	0.996649	0.960672	7	6	14126406.000000	47710.000000	0.000000	411	.	.	201.000000	131.000000		1.53435114504	392	.	.	193.000000	126.000000		1.53174603175	19	.	.	8.000000	5.000000		1.6	138484	.	.	99748.000000	29211.000000		3.41474102222	449	.	.	297.000000	131.000000
INDEL	*	SimpleRepeat_diTR_10to49_slop5	PASS	*	QUAL	*	0.953771	0.967672	0.996649	0.960672	7	6	14126406.000000	47710.000000	0.000000	411	.	.	201.000000	131.000000		1.53435114504	392	.	.	193.000000	126.000000		1.53174603175	19	.	.	8.000000	5.000000		1.6	138484	.	.	99748.000000	29211.000000		3.41474102222	449	.	.	297.000000	131.000000
INDEL	*	SimpleRepeat_diTR_50to149_slop5	ALL	*	QUAL	*	0.833333	0.875	0.996498	0.853659	2	1	312887.000000	1028.000000	0.000000	18	.	.	6.000000	3.000000		2.0	15	.	.	5.000000	3.000000		1.66666666667	3	.	.	1.000000	0.000000			6853	.	.	6062.000000	675.000000		8.98074074074	21	.	.	18.000000	3.000000
INDEL	*	SimpleRepeat_diTR_50to149_slop5	PASS	*	QUAL	*	0.833333	0.875	0.996498	0.853659	2	1	312887.000000	1028.000000	0.000000	18	.	.	6.000000	3.000000		2.0	15	.	.	5.000000	3.000000		1.66666666667	3	.	.	1.000000	0.000000			6853	.	.	6062.000000	675.000000		8.98074074074	21	.	.	18.000000	3.000000
INDEL	*	SimpleRepeat_diTR_ge150_slop5	ALL	*	QUAL	*	0.0	0.0	0.0		0	0	1294.000000	0.000000	0.000000	0	.	.	0.000000	0.000000			0	.	.	0.000000	0.000000			0	.	.	0.000000	0.000000			0	.	.	0.000000	0.000000			0	.	.	0.000000	0.000000
INDEL	*	SimpleRepeat_diTR_ge150_slop5	PASS	*	QUAL	*	0.0	0.0	0.0		0	0	1294.000000	0.000000	0.000000	0	.	.	0.000000	0.000000			0	.	.	0.000000	0.000000			0	.	.	0.000000	0.000000			0	.	.	0.000000	0.000000			0	.	.	0.000000	0.000000
INDEL	*	SimpleRepeat_homopolymer_4to6_AT_slop5	ALL	*	QUAL	*	0.968921	0.937605	0.996818	0.953006	9	11	620274261.000000	1908763.000000	0.000000	547	.	.	298.000000	215.000000		1.38604651163	530	.	.	293.000000	205.000000		1.42926829268	17	.	.	5.000000	10.000000		0.5	186364	.	.	118356.000000	62371.000000		1.89761267256	556	.	.	338.000000	208.000000
INDEL	*	SimpleRepeat_homopolymer_4to6_AT_slop5	PASS	*	QUAL	*	0.968921	0.937605	0.996818	0.953006	9	11	620274261.000000	1908763.000000	0.000000	547	.	.	298.000000	215.000000		1.38604651163	530	.	.	293.000000	205.000000		1.42926829268	17	.	.	5.000000	10.000000		0.5	186364	.	.	118356.000000	62371.000000		1.89761267256	556	.	.	338.000000	208.000000
INDEL	*	SimpleRepeat_homopolymer_4to6_GC_slop5	ALL	*	QUAL	*	0.950139	0.939791	0.992512	0.944936	4	17	186737442.000000	1193731.000000	0.000000	361	.	.	204.000000	146.000000		1.39726027397	343	.	.	190.000000	144.000000		1.31944444444	18	.	.	14.000000	2.000000		7.0	51018	.	.	31715.000000	18165.000000		1.74593999449	359	.	.	202.000000	154.000000
INDEL	*	SimpleRepeat_homopolymer_4to6_GC_slop5	PASS	*	QUAL	*	0.950139	0.939791	0.992512	0.944936	4	17	186737442.000000	1193731.000000	0.000000	361	.	.	204.000000	146.000000		1.39726027397	343	.	.	190.000000	144.000000		1.31944444444	18	.	.	14.000000	2.000000		7.0	51018	.	.	31715.000000	18165.000000		1.74593999449	359	.	.	202.000000	154.000000
INDEL	*	SimpleRepeat_homopolymer_4to6_slop5	ALL	*	QUAL	*	0.960674	0.938285	0.995906	0.949347	13	28	789111519.000000	3033027.000000	0.000000	890	.	.	493.000000	352.000000		1.40056818182	855	.	.	474.000000	340.000000		1.39411764706	35	.	.	19.000000	12.000000		1.58333333333	233499	.	.	147834.000000	78921.000000		1.87318964534	897	.	.	531.000000	353.000000
INDEL	*	SimpleRepeat_homopolymer_4to6_slop5	PASS	*	QUAL	*	0.960674	0.938285	0.995906	0.949347	13	28	789111519.000000	3033027.000000	0.000000	890	.	.	493.000000	352.000000		1.40056818182	855	.	.	474.000000	340.000000		1.39411764706	35	.	.	19.000000	12.000000		1.58333333333	233499	.	.	147834.000000	78921.000000		1.87318964534	897	.	.	531.000000	353.000000
INDEL	*	SimpleRepeat_homopolymer_7to11_AT_slop5	ALL	*	QUAL	*	0.972093	0.949561	0.996654	0.960695	10	5	48048065.000000	168860.000000	0.000000	430	.	.	252.000000	164.000000		1.53658536585	418	.	.	247.000000	158.000000		1.56329113924	12	.	.	5.000000	6.000000		0.833333333333	136293	.	.	85765.000000	48066.000000		1.78431739691	433	.	.	267.000000	161.000000
INDEL	*	SimpleRepeat_homopolymer_7to11_AT_slop5	PASS	*	QUAL	*	0.972093	0.949561	0.996654	0.960695	10	5	48048065.000000	168860.000000	0.000000	430	.	.	252.000000	164.000000		1.53658536585	418	.	.	247.000000	158.000000		1.56329113924	12	.	.	5.000000	6.000000		0.833333333333	136293	.	.	85765.000000	48066.000000		1.78431739691	433	.	.	267.000000	161.000000
INDEL	*	SimpleRepeat_homopolymer_7to11_GC_slop5	ALL	*	QUAL	*	0.961905	0.953704	0.992687	0.957787	3	1	1796827.000000	14433.000000	0.000000	105	.	.	50.000000	50.000000		1.0	101	.	.	49.000000	47.000000		1.04255319149	4	.	.	1.000000	3.000000		0.333333333333	14769	.	.	9713.000000	4552.000000		2.13378734622	103	.	.	54.000000	48.000000
INDEL	*	SimpleRepeat_homopolymer_7to11_GC_slop5	PASS	*	QUAL	*	0.961905	0.953704	0.992687	0.957787	3	1	1796827.000000	14433.000000	0.000000	105	.	.	50.000000	50.000000		1.0	101	.	.	49.000000	47.000000		1.04255319149	4	.	.	1.000000	3.000000		0.333333333333	14769	.	.	9713.000000	4552.000000		2.13378734622	103	.	.	54.000000	48.000000
INDEL	*	SimpleRepeat_homopolymer_7to11_slop5	ALL	*	QUAL	*	0.969754	0.949821	0.996288	0.959684	13	6	49788855.000000	183030.000000	0.000000	529	.	.	299.000000	211.000000		1.41706161137	513	.	.	293.000000	202.000000		1.4504950495	16	.	.	6.000000	9.000000		0.666666666667	150330	.	.	94980.000000	52413.000000		1.81214584168	530	.	.	318.000000	206.000000
INDEL	*	SimpleRepeat_homopolymer_7to11_slop5	PASS	*	QUAL	*	0.969754	0.949821	0.996288	0.959684	13	6	49788855.000000	183030.000000	0.000000	529	.	.	299.000000	211.000000		1.41706161137	513	.	.	293.000000	202.000000		1.4504950495	16	.	.	6.000000	9.000000		0.666666666667	150330	.	.	94980.000000	52413.000000		1.81214584168	530	.	.	318.000000	206.000000
INDEL	*	SimpleRepeat_homopolymer_ge12_AT_slop5	ALL	*	QUAL	*	0.840866	0.841312	0.996745	0.841089	92	66	18264661.000000	65947.000000	0.000000	1062	.	.	547.000000	403.000000		1.35732009926	893	.	.	468.000000	333.000000		1.40540540541	169	.	.	79.000000	70.000000		1.12857142857	346565	.	.	225106.000000	93408.000000		2.40992206235	949	.	.	575.000000	337.000000
INDEL	*	SimpleRepeat_homopolymer_ge12_AT_slop5	PASS	*	QUAL	*	0.840866	0.841312	0.996745	0.841089	92	66	18264661.000000	65947.000000	0.000000	1062	.	.	547.000000	403.000000		1.35732009926	893	.	.	468.000000	333.000000		1.40540540541	169	.	.	79.000000	70.000000		1.12857142857	346565	.	.	225106.000000	93408.000000		2.40992206235	949	.	.	575.000000	337.000000
INDEL	*	SimpleRepeat_homopolymer_ge12_GC_slop5	ALL	*	QUAL	*	0.9	0.846154	0.996327	0.872247	0	1	80541.000000	403.000000	0.000000	10	.	.	2.000000	6.000000		0.333333333333	9	.	.	2.000000	5.000000		0.4	1	.	.	0.000000	1.000000		0.0	3539	.	.	2705.000000	662.000000		4.08610271903	11	.	.	6.000000	5.000000
INDEL	*	SimpleRepeat_homopolymer_ge12_GC_slop5	PASS	*	QUAL	*	0.9	0.846154	0.996327	0.872247	0	1	80541.000000	403.000000	0.000000	10	.	.	2.000000	6.000000		0.333333333333	9	.	.	2.000000	5.000000		0.4	1	.	.	0.000000	1.000000		0.0	3539	.	.	2705.000000	662.000000		4.08610271903	11	.	.	6.000000	5.000000
INDEL	*	SimpleRepeat_homopolymer_ge12_slop5	ALL	*	QUAL	*	0.841418	0.841367	0.99674	0.841393	92	67	18344341.000000	66350.000000	0.000000	1072	.	.	549.000000	409.000000		1.34229828851	902	.	.	470.000000	338.000000		1.39053254438	170	.	.	79.000000	71.000000		1.11267605634	350047	.	.	227761.000000	94063.000000		2.42136653094	960	.	.	581.000000	342.000000
INDEL	*	SimpleRepeat_homopolymer_ge12_slop5	PASS	*	QUAL	*	0.841418	0.841367	0.99674	0.841393	92	67	18344341.000000	66350.000000	0.000000	1072	.	.	549.000000	409.000000		1.34229828851	902	.	.	470.000000	338.000000		1.39053254438	170	.	.	79.000000	71.000000		1.11267605634	350047	.	.	227761.000000	94063.000000		2.42136653094	960	.	.	581.000000	342.000000
INDEL	*	SimpleRepeat_homopolymer_ge21_AT_slop5	ALL	*	QUAL	*	1.0	1.0	0.999982	1.0	0	0	5037067.000000	2.000000	0.000000	2	.	.	2.000000	0.000000			2	.	.	2.000000	0.000000			0	.	.	0.000000	0.000000			112908	.	.	76959.000000	22509.000000		3.41903238705	2	.	.	2.000000	0.000000
INDEL	*	SimpleRepeat_homopolymer_ge21_AT_slop5	PASS	*	QUAL	*	1.0	1.0	0.999982	1.0	0	0	5037067.000000	2.000000	0.000000	2	.	.	2.000000	0.000000			2	.	.	2.000000	0.000000			0	.	.	0.000000	0.000000			112908	.	.	76959.000000	22509.000000		3.41903238705	2	.	.	2.000000	0.000000
INDEL	*	SimpleRepeat_homopolymer_ge21_GC_slop5	ALL	*	QUAL	*	0.0		1.0		0	0	2453.000000	0.000000	0.000000	0	.	.	0.000000	0.000000			0	.	.	0.000000	0.000000			0	.	.	0.000000	0.000000			76	.	.	68.000000	6.000000		11.3333333333	0	.	.	0.000000	0.000000
INDEL	*	SimpleRepeat_homopolymer_ge21_GC_slop5	PASS	*	QUAL	*	0.0		1.0		0	0	2453.000000	0.000000	0.000000	0	.	.	0.000000	0.000000			0	.	.	0.000000	0.000000			0	.	.	0.000000	0.000000			76	.	.	68.000000	6.000000		11.3333333333	0	.	.	0.000000	0.000000
INDEL	*	SimpleRepeat_homopolymer_ge21_slop5	ALL	*	QUAL	*	1.0	1.0	0.999982	1.0	0	0	5039520.000000	2.000000	0.000000	2	.	.	2.000000	0.000000			2	.	.	2.000000	0.000000			0	.	.	0.000000	0.000000			112984	.	.	77027.000000	22515.000000		3.42114146125	2	.	.	2.000000	0.000000
INDEL	*	SimpleRepeat_homopolymer_ge21_slop5	PASS	*	QUAL	*	1.0	1.0	0.999982	1.0	0	0	5039520.000000	2.000000	0.000000	2	.	.	2.000000	0.000000			2	.	.	2.000000	0.000000			0	.	.	0.000000	0.000000			112984	.	.	77027.000000	22515.000000		3.42114146125	2	.	.	2.000000	0.000000
INDEL	*	SimpleRepeat_imperfecthomopolge11_AT_slop5	ALL	*	QUAL	*	0.858881	0.856489	0.996808	0.857683	96	68	41925485.000000	147691.000000	0.000000	1233	.	.	635.000000	477.000000		1.33123689727	1059	.	.	554.000000	404.000000		1.37128712871	174	.	.	81.000000	73.000000		1.1095890411	410343	.	.	266114.000000	114622.000000		2.3216659978	1122	.	.	673.000000	409.000000
INDEL	*	SimpleRepeat_imperfecthomopolge11_AT_slop5	PASS	*	QUAL	*	0.858881	0.856489	0.996808	0.857683	96	68	41925485.000000	147691.000000	0.000000	1233	.	.	635.000000	477.000000		1.33123689727	1059	.	.	554.000000	404.000000		1.37128712871	174	.	.	81.000000	73.000000		1.1095890411	410343	.	.	266114.000000	114622.000000		2.3216659978	1122	.	.	673.000000	409.000000
INDEL	*	SimpleRepeat_imperfecthomopolge11_GC_slop5	ALL	*	QUAL	*	0.955556	0.942308	0.995195	0.948885	0	2	2549394.000000	17325.000000	0.000000	45	.	.	19.000000	21.000000		0.904761904762	43	.	.	18.000000	20.000000		0.9	2	.	.	1.000000	1.000000		1.0	10821	.	.	7575.000000	2817.000000		2.68903088392	49	.	.	27.000000	22.000000
INDEL	*	SimpleRepeat_imperfecthomopolge11_GC_slop5	PASS	*	QUAL	*	0.955556	0.942308	0.995195	0.948885	0	2	2549394.000000	17325.000000	0.000000	45	.	.	19.000000	21.000000		0.904761904762	43	.	.	18.000000	20.000000		0.9	2	.	.	1.000000	1.000000		1.0	10821	.	.	7575.000000	2817.000000		2.68903088392	49	.	.	27.000000	22.000000
INDEL	*	SimpleRepeat_imperfecthomopolge11_slop5	ALL	*	QUAL	*	0.862285	0.859765	0.996764	0.861023	96	70	44462862.000000	164990.000000	0.000000	1278	.	.	654.000000	498.000000		1.31325301205	1102	.	.	572.000000	424.000000		1.34905660377	176	.	.	82.000000	74.000000		1.10810810811	420832	.	.	273460.000000	117359.000000		2.33011528728	1171	.	.	700.000000	431.000000
INDEL	*	SimpleRepeat_imperfecthomopolge11_slop5	PASS	*	QUAL	*	0.862285	0.859765	0.996764	0.861023	96	70	44462862.000000	164990.000000	0.000000	1278	.	.	654.000000	498.000000		1.31325301205	1102	.	.	572.000000	424.000000		1.34905660377	176	.	.	82.000000	74.000000		1.10810810811	420832	.	.	273460.000000	117359.000000		2.33011528728	1171	.	.	700.000000	431.000000
INDEL	*	SimpleRepeat_imperfecthomopolge21_AT_slop5	ALL	*	QUAL	*	1.0	1.0	0.999987	1.0	0	0	10858510.000000	2.000000	0.000000	2	.	.	2.000000	0.000000			2	.	.	2.000000	0.000000			0	.	.	0.000000	0.000000			158582	.	.	107688.000000	35597.000000		3.0251987527	2	.	.	2.000000	0.000000
INDEL	*	SimpleRepeat_imperfecthomopolge21_AT_slop5	PASS	*	QUAL	*	1.0	1.0	0.999987	1.0	0	0	10858510.000000	2.000000	0.000000	2	.	.	2.000000	0.000000			2	.	.	2.000000	0.000000			0	.	.	0.000000	0.000000			158582	.	.	107688.000000	35597.000000		3.0251987527	2	.	.	2.000000	0.000000
INDEL	*	SimpleRepeat_imperfecthomopolge21_GC_slop5	ALL	*	QUAL	*	0.0		1.0		0	0	126563.000000	0.000000	0.000000	0	.	.	0.000000	0.000000			0	.	.	0.000000	0.000000			0	.	.	0.000000	0.000000			1508	.	.	1121.000000	329.000000		3.40729483283	0	.	.	0.000000	0.000000
INDEL	*	SimpleRepeat_imperfecthomopolge21_GC_slop5	PASS	*	QUAL	*	0.0		1.0		0	0	126563.000000	0.000000	0.000000	0	.	.	0.000000	0.000000			0	.	.	0.000000	0.000000			0	.	.	0.000000	0.000000			1508	.	.	1121.000000	329.000000		3.40729483283	0	.	.	0.000000	0.000000
INDEL	*	SimpleRepeat_imperfecthomopolge21_slop5	ALL	*	QUAL	*	1.0	1.0	0.999988	1.0	0	0	10985008.000000	2.000000	0.000000	2	.	.	2.000000	0.000000			2	.	.	2.000000	0.000000			0	.	.	0.000000	0.000000			160090	.	.	108809.000000	35926.000000		3.02869787897	2	.	.	2.000000	0.000000
INDEL	*	SimpleRepeat_imperfecthomopolge21_slop5	PASS	*	QUAL	*	1.0	1.0	0.999988	1.0	0	0	10985008.000000	2.000000	0.000000	2	.	.	2.000000	0.000000			2	.	.	2.000000	0.000000			0	.	.	0.000000	0.000000			160090	.	.	108809.000000	35926.000000		3.02869787897	2	.	.	2.000000	0.000000
INDEL	*	SimpleRepeat_quadTR_19to49_slop5	ALL	*	QUAL	*	0.974359	0.96648	0.995674	0.970404	2	3	4260126.000000	18501.000000	0.000000	156	.	.	94.000000	38.000000		2.47368421053	152	.	.	92.000000	36.000000		2.55555555556	4	.	.	2.000000	2.000000		1.0	41373	.	.	29149.000000	9769.000000		2.9838263896	173	.	.	132.000000	38.000000
INDEL	*	SimpleRepeat_quadTR_19to49_slop5	PASS	*	QUAL	*	0.974359	0.96648	0.995674	0.970404	2	3	4260126.000000	18501.000000	0.000000	156	.	.	94.000000	38.000000		2.47368421053	152	.	.	92.000000	36.000000		2.55555555556	4	.	.	2.000000	2.000000		1.0	41373	.	.	29149.000000	9769.000000		2.9838263896	173	.	.	132.000000	38.000000
INDEL	*	SimpleRepeat_quadTR_50to149_slop5	ALL	*	QUAL	*	0.842105	0.954545	0.998175	0.894807	0	1	644882.000000	996.000000	0.000000	19	.	.	9.000000	3.000000		3.0	16	.	.	7.000000	3.000000		2.33333333333	3	.	.	2.000000	0.000000			12055	.	.	10186.000000	1414.000000		7.20367751061	21	.	.	18.000000	3.000000
INDEL	*	SimpleRepeat_quadTR_50to149_slop5	PASS	*	QUAL	*	0.842105	0.954545	0.998175	0.894807	0	1	644882.000000	996.000000	0.000000	19	.	.	9.000000	3.000000		3.0	16	.	.	7.000000	3.000000		2.33333333333	3	.	.	2.000000	0.000000			12055	.	.	10186.000000	1414.000000		7.20367751061	21	.	.	18.000000	3.000000
INDEL	*	SimpleRepeat_quadTR_ge150_slop5	ALL	*	QUAL	*	0.0		1.0		0	0	3698.000000	0.000000	0.000000	0	.	.	0.000000	0.000000			0	.	.	0.000000	0.000000			0	.	.	0.000000	0.000000			9	.	.	5.000000	4.000000		1.25	0	.	.	0.000000	0.000000
INDEL	*	SimpleRepeat_quadTR_ge150_slop5	PASS	*	QUAL	*	0.0		1.0		0	0	3698.000000	0.000000	0.000000	0	.	.	0.000000	0.000000			0	.	.	0.000000	0.000000			0	.	.	0.000000	0.000000			9	.	.	5.000000	4.000000		1.25	0	.	.	0.000000	0.000000
INDEL	*	SimpleRepeat_triTR_14to49_slop5	ALL	*	QUAL	*	0.983871	0.985507	0.995903	0.984688	0	1	3011899.000000	12847.000000	0.000000	62	.	.	38.000000	16.000000		2.375	61	.	.	37.000000	16.000000		2.3125	1	.	.	1.000000	0.000000			16841	.	.	11764.000000	4250.000000		2.768	68	.	.	49.000000	16.000000
INDEL	*	SimpleRepeat_triTR_14to49_slop5	PASS	*	QUAL	*	0.983871	0.985507	0.995903	0.984688	0	1	3011899.000000	12847.000000	0.000000	62	.	.	38.000000	16.000000		2.375	61	.	.	37.000000	16.000000		2.3125	1	.	.	1.000000	0.000000			16841	.	.	11764.000000	4250.000000		2.768	68	.	.	49.000000	16.000000
INDEL	*	SimpleRepeat_triTR_50to149_slop5	ALL	*	QUAL	*	1.0	1.0	0.997927	1.0	0	0	56998.000000	148.000000	0.000000	2	.	.	0.000000	2.000000		0.0	2	.	.	0.000000	2.000000		0.0	0	.	.	0.000000	0.000000			965	.	.	829.000000	103.000000		8.04854368932	2	.	.	0.000000	2.000000
INDEL	*	SimpleRepeat_triTR_50to149_slop5	PASS	*	QUAL	*	1.0	1.0	0.997927	1.0	0	0	56998.000000	148.000000	0.000000	2	.	.	0.000000	2.000000		0.0	2	.	.	0.000000	2.000000		0.0	0	.	.	0.000000	0.000000			965	.	.	829.000000	103.000000		8.04854368932	2	.	.	0.000000	2.000000
INDEL	*	SimpleRepeat_triTR_ge150_slop5	ALL	*	QUAL	*	0.0		1.0		0	0	2342.000000	0.000000	0.000000	0	.	.	0.000000	0.000000			0	.	.	0.000000	0.000000			0	.	.	0.000000	0.000000			3	.	.	1.000000	2.000000		0.5	0	.	.	0.000000	0.000000
INDEL	*	SimpleRepeat_triTR_ge150_slop5	PASS	*	QUAL	*	0.0		1.0		0	0	2342.000000	0.000000	0.000000	0	.	.	0.000000	0.000000			0	.	.	0.000000	0.000000			0	.	.	0.000000	0.000000			3	.	.	1.000000	2.000000		0.5	0	.	.	0.000000	0.000000
INDEL	*	TS_boundary	ALL	*	QUAL	*	0.908397	0.919192	0.995114	0.913763	8	10	3030848912.000000	11692759.000000	0.000000	262	.	.	132.000000	87.000000		1.51724137931	238	.	.	122.000000	83.000000		1.46987951807	24	.	.	10.000000	4.000000		2.5	60780	.	.	48157.000000	12616.000000		3.81713696893	273	.	.	191.000000	82.000000
INDEL	*	TS_boundary	PASS	*	QUAL	*	0.908397	0.919192	0.995114	0.913763	8	10	3030848912.000000	11692759.000000	0.000000	262	.	.	132.000000	87.000000		1.51724137931	238	.	.	122.000000	83.000000		1.46987951807	24	.	.	10.000000	4.000000		2.5	60780	.	.	48157.000000	12616.000000		3.81713696893	273	.	.	191.000000	82.000000
INDEL	*	TS_contained	ALL	*	QUAL	*	0.940897	0.925381	0.0	0.933075	107	96	11692759.000000	11692759.000000	0.000000	3367	.	.	1845.000000	1305.000000		1.41379310345	3168	.	.	1751.000000	1219.000000		1.43642329779	199	.	.	94.000000	86.000000		1.09302325581	3605	.	.	2208.000000	1273.000000		1.7344854674	3336	.	.	2022.000000	1244.000000
INDEL	*	TS_contained	PASS	*	QUAL	*	0.940897	0.925381	0.0	0.933075	107	96	11692759.000000	11692759.000000	0.000000	3367	.	.	1845.000000	1305.000000		1.41379310345	3168	.	.	1751.000000	1219.000000		1.43642329779	199	.	.	94.000000	86.000000		1.09302325581	3605	.	.	2208.000000	1273.000000		1.7344854674	3336	.	.	2022.000000	1244.000000
INDEL	*	VDJ	ALL	*	QUAL	*	0.0		1.0		0	0	4872786.000000	1051.000000	0.000000	0	.	.	0.000000	0.000000			0	.	.	0.000000	0.000000			0	.	.	0.000000	0.000000			1707	.	.	1080.000000	582.000000		1.85567010309	0	.	.	0.000000	0.000000
INDEL	*	VDJ	PASS	*	QUAL	*	0.0		1.0		0	0	4872786.000000	1051.000000	0.000000	0	.	.	0.000000	0.000000			0	.	.	0.000000	0.000000			0	.	.	0.000000	0.000000			1707	.	.	1080.000000	582.000000		1.85567010309	0	.	.	0.000000	0.000000
INDEL	*	allOtherDifficultregions	ALL	*	QUAL	*	0.895105	0.663317	0.996451	0.761973	8	6	83934913.000000	322360.000000	0.000000	143	.	.	42.000000	86.000000		0.488372093023	128	.	.	39.000000	78.000000		0.5	15	.	.	3.000000	8.000000		0.375	56075	.	.	34721.000000	19973.000000		1.73839683573	132	.	.	48.000000	80.000000
INDEL	*	allOtherDifficultregions	PASS	*	QUAL	*	0.895105	0.663317	0.996451	0.761973	8	6	83934913.000000	322360.000000	0.000000	143	.	.	42.000000	86.000000		0.488372093023	128	.	.	39.000000	78.000000		0.5	15	.	.	3.000000	8.000000		0.375	56075	.	.	34721.000000	19973.000000		1.73839683573	132	.	.	48.000000	80.000000
INDEL	*	alldifficultregions	ALL	*	QUAL	*	0.922151	0.909654	0.996286	0.91586	115	106	624829675.000000	3482643.000000	0.000000	2826	.	.	1502.000000	1066.000000		1.40900562852	2606	.	.	1401.000000	976.000000		1.43545081967	220	.	.	101.000000	90.000000		1.12222222222	825462	.	.	538913.000000	241294.000000		2.23342892902	2789	.	.	1727.000000	993.000000
INDEL	*	alldifficultregions	PASS	*	QUAL	*	0.922151	0.909654	0.996286	0.91586	115	106	624829675.000000	3482643.000000	0.000000	2826	.	.	1502.000000	1066.000000		1.40900562852	2606	.	.	1401.000000	976.000000		1.43545081967	220	.	.	101.000000	90.000000		1.12222222222	825462	.	.	538913.000000	241294.000000		2.23342892902	2789	.	.	1727.000000	993.000000
INDEL	*	alllowmapandsegdupregions	ALL	*	QUAL	*	0.873057	0.828162	0.995831	0.850017	26	16	305705811.000000	1619331.000000	0.000000	386	.	.	178.000000	185.000000		0.962162162162	337	.	.	160.000000	162.000000		0.987654320988	49	.	.	18.000000	23.000000		0.782608695652	100510	.	.	57562.000000	39875.000000		1.44356112853	347	.	.	181.000000	163.000000
INDEL	*	alllowmapandsegdupregions	PASS	*	QUAL	*	0.873057	0.828162	0.995831	0.850017	26	16	305705811.000000	1619331.000000	0.000000	386	.	.	178.000000	185.000000		0.962162162162	337	.	.	160.000000	162.000000		0.987654320988	49	.	.	18.000000	23.000000		0.782608695652	100510	.	.	57562.000000	39875.000000		1.44356112853	347	.	.	181.000000	163.000000
INDEL	*	ancestry_AFR	ALL	*	QUAL	*	0.958395	0.951253	0.997725	0.954811	21	10	931852940.000000	1914909.000000	0.000000	673	.	.	345.000000	268.000000		1.28731343284	645	.	.	335.000000	253.000000		1.32411067194	28	.	.	10.000000	15.000000		0.666666666667	315582	.	.	186774.000000	114429.000000		1.63222609653	683	.	.	406.000000	255.000000
INDEL	*	ancestry_AFR	PASS	*	QUAL	*	0.958395	0.951253	0.997725	0.954811	21	10	931852940.000000	1914909.000000	0.000000	673	.	.	345.000000	268.000000		1.28731343284	645	.	.	335.000000	253.000000		1.32411067194	28	.	.	10.000000	15.000000		0.666666666667	315582	.	.	186774.000000	114429.000000		1.63222609653	683	.	.	406.000000	255.000000
INDEL	*	ancestry_AMR	ALL	*	QUAL	*	0.931343	0.931319	0.995163	0.931331	11	8	248789481.000000	1101043.000000	0.000000	335	.	.	193.000000	122.000000		1.58196721311	312	.	.	182.000000	112.000000		1.625	23	.	.	11.000000	10.000000		1.1	75250	.	.	50193.000000	22022.000000		2.27922077922	339	.	.	223.000000	113.000000
INDEL	*	ancestry_AMR	PASS	*	QUAL	*	0.931343	0.931319	0.995163	0.931331	11	8	248789481.000000	1101043.000000	0.000000	335	.	.	193.000000	122.000000		1.58196721311	312	.	.	182.000000	112.000000		1.625	23	.	.	11.000000	10.000000		1.1	75250	.	.	50193.000000	22022.000000		2.27922077922	339	.	.	223.000000	113.000000
INDEL	*	ancestry_EAS	ALL	*	QUAL	*	0.945714	0.941019	0.99269	0.943361	12	9	159774241.000000	821158.000000	0.000000	350	.	.	203.000000	119.000000		1.70588235294	331	.	.	194.000000	112.000000		1.73214285714	19	.	.	9.000000	7.000000		1.28571428571	51027	.	.	34050.000000	14994.000000		2.27090836335	351	.	.	226.000000	117.000000
INDEL	*	ancestry_EAS	PASS	*	QUAL	*	0.945714	0.941019	0.99269	0.943361	12	9	159774241.000000	821158.000000	0.000000	350	.	.	203.000000	119.000000		1.70588235294	331	.	.	194.000000	112.000000		1.73214285714	19	.	.	9.000000	7.000000		1.28571428571	51027	.	.	34050.000000	14994.000000		2.27090836335	351	.	.	226.000000	117.000000
INDEL	*	ancestry_EUR	ALL	*	QUAL	*	0.95375	0.946746	0.996395	0.950235	22	21	815477144.000000	3351313.000000	0.000000	800	.	.	449.000000	297.000000		1.51178451178	763	.	.	429.000000	285.000000		1.50526315789	37	.	.	20.000000	12.000000		1.66666666667	234384	.	.	159705.000000	65621.000000		2.43374834276	800	.	.	496.000000	285.000000
INDEL	*	ancestry_EUR	PASS	*	QUAL	*	0.95375	0.946746	0.996395	0.950235	22	21	815477144.000000	3351313.000000	0.000000	800	.	.	449.000000	297.000000		1.51178451178	763	.	.	429.000000	285.000000		1.50526315789	37	.	.	20.000000	12.000000		1.66666666667	234384	.	.	159705.000000	65621.000000		2.43374834276	800	.	.	496.000000	285.000000
INDEL	*	ancestry_Neanderthal	ALL	*	QUAL	*	0.949153	0.939394	0.993967	0.944248	1	3	25432365.000000	154801.000000	0.000000	59	.	.	19.000000	32.000000		0.59375	56	.	.	18.000000	31.000000		0.58064516129	3	.	.	1.000000	1.000000		1.0	10940	.	.	6204.000000	4283.000000		1.44851739435	62	.	.	29.000000	31.000000
INDEL	*	ancestry_Neanderthal	PASS	*	QUAL	*	0.949153	0.939394	0.993967	0.944248	1	3	25432365.000000	154801.000000	0.000000	59	.	.	19.000000	32.000000		0.59375	56	.	.	18.000000	31.000000		0.58064516129	3	.	.	1.000000	1.000000		1.0	10940	.	.	6204.000000	4283.000000		1.44851739435	62	.	.	29.000000	31.000000
INDEL	*	ancestry_SAS	ALL	*	QUAL	*	0.916667	0.827778	0.995861	0.869958	4	5	149677990.000000	673334.000000	0.000000	156	.	.	111.000000	37.000000		3.0	143	.	.	101.000000	35.000000		2.88571428571	13	.	.	10.000000	2.000000		5.0	43492	.	.	29580.000000	12232.000000		2.41824722041	149	.	.	114.000000	35.000000
INDEL	*	ancestry_SAS	PASS	*	QUAL	*	0.916667	0.827778	0.995861	0.869958	4	5	149677990.000000	673334.000000	0.000000	156	.	.	111.000000	37.000000		3.0	143	.	.	101.000000	35.000000		2.88571428571	13	.	.	10.000000	2.000000		5.0	43492	.	.	29580.000000	12232.000000		2.41824722041	149	.	.	114.000000	35.000000
INDEL	*	chrX_PAR	ALL	*	QUAL	*	0.0	0.0	0.0		0	0	2778692.000000	0.000000	0.000000	0	.	.	0.000000	0.000000			0	.	.	0.000000	0.000000			0	.	.	0.000000	0.000000			0	.	.	0.000000	0.000000			0	.	.	0.000000	0.000000
INDEL	*	chrX_PAR	PASS	*	QUAL	*	0.0	0.0	0.0		0	0	2778692.000000	0.000000	0.000000	0	.	.	0.000000	0.000000			0	.	.	0.000000	0.000000			0	.	.	0.000000	0.000000			0	.	.	0.000000	0.000000			0	.	.	0.000000	0.000000
INDEL	*	chrX_XTR	ALL	*	QUAL	*	0.0	0.0	0.0		0	0	4287238.000000	0.000000	0.000000	0	.	.	0.000000	0.000000			0	.	.	0.000000	0.000000			0	.	.	0.000000	0.000000			0	.	.	0.000000	0.000000			0	.	.	0.000000	0.000000
INDEL	*	chrX_XTR	PASS	*	QUAL	*	0.0	0.0	0.0		0	0	4287238.000000	0.000000	0.000000	0	.	.	0.000000	0.000000			0	.	.	0.000000	0.000000			0	.	.	0.000000	0.000000			0	.	.	0.000000	0.000000			0	.	.	0.000000	0.000000
INDEL	*	chrX_ampliconic	ALL	*	QUAL	*	0.0	0.0	0.0		0	0	1565209.000000	0.000000	0.000000	0	.	.	0.000000	0.000000			0	.	.	0.000000	0.000000			0	.	.	0.000000	0.000000			0	.	.	0.000000	0.000000			0	.	.	0.000000	0.000000
INDEL	*	chrX_ampliconic	PASS	*	QUAL	*	0.0	0.0	0.0		0	0	1565209.000000	0.000000	0.000000	0	.	.	0.000000	0.000000			0	.	.	0.000000	0.000000			0	.	.	0.000000	0.000000			0	.	.	0.000000	0.000000			0	.	.	0.000000	0.000000
INDEL	*	chrX_nonPAR	ALL	*	QUAL	*	0.0	0.0	0.0		0	0	152115542.000000	0.000000	0.000000	0	.	.	0.000000	0.000000			0	.	.	0.000000	0.000000			0	.	.	0.000000	0.000000			0	.	.	0.000000	0.000000			0	.	.	0.000000	0.000000
INDEL	*	chrX_nonPAR	PASS	*	QUAL	*	0.0	0.0	0.0		0	0	152115542.000000	0.000000	0.000000	0	.	.	0.000000	0.000000			0	.	.	0.000000	0.000000			0	.	.	0.000000	0.000000			0	.	.	0.000000	0.000000			0	.	.	0.000000	0.000000
INDEL	*	chrY_PAR	ALL	*	QUAL	*	0.0	0.0	0.0		0	0	2778692.000000	0.000000	0.000000	0	.	.	0.000000	0.000000			0	.	.	0.000000	0.000000			0	.	.	0.000000	0.000000			0	.	.	0.000000	0.000000			0	.	.	0.000000	0.000000
INDEL	*	chrY_PAR	PASS	*	QUAL	*	0.0	0.0	0.0		0	0	2778692.000000	0.000000	0.000000	0	.	.	0.000000	0.000000			0	.	.	0.000000	0.000000			0	.	.	0.000000	0.000000			0	.	.	0.000000	0.000000			0	.	.	0.000000	0.000000
INDEL	*	chrY_XTR	ALL	*	QUAL	*	0.0	0.0	0.0		0	0	3400874.000000	0.000000	0.000000	0	.	.	0.000000	0.000000			0	.	.	0.000000	0.000000			0	.	.	0.000000	0.000000			0	.	.	0.000000	0.000000			0	.	.	0.000000	0.000000
INDEL	*	chrY_XTR	PASS	*	QUAL	*	0.0	0.0	0.0		0	0	3400874.000000	0.000000	0.000000	0	.	.	0.000000	0.000000			0	.	.	0.000000	0.000000			0	.	.	0.000000	0.000000			0	.	.	0.000000	0.000000			0	.	.	0.000000	0.000000
INDEL	*	chrY_ampliconic	ALL	*	QUAL	*	0.0	0.0	0.0		0	0	9754492.000000	0.000000	0.000000	0	.	.	0.000000	0.000000			0	.	.	0.000000	0.000000			0	.	.	0.000000	0.000000			0	.	.	0.000000	0.000000			0	.	.	0.000000	0.000000
INDEL	*	chrY_ampliconic	PASS	*	QUAL	*	0.0	0.0	0.0		0	0	9754492.000000	0.000000	0.000000	0	.	.	0.000000	0.000000			0	.	.	0.000000	0.000000			0	.	.	0.000000	0.000000			0	.	.	0.000000	0.000000			0	.	.	0.000000	0.000000
INDEL	*	chrY_nonPAR	ALL	*	QUAL	*	0.0	0.0	0.0		0	0	23636356.000000	0.000000	0.000000	0	.	.	0.000000	0.000000			0	.	.	0.000000	0.000000			0	.	.	0.000000	0.000000			0	.	.	0.000000	0.000000			0	.	.	0.000000	0.000000
INDEL	*	chrY_nonPAR	PASS	*	QUAL	*	0.0	0.0	0.0		0	0	23636356.000000	0.000000	0.000000	0	.	.	0.000000	0.000000			0	.	.	0.000000	0.000000			0	.	.	0.000000	0.000000			0	.	.	0.000000	0.000000			0	.	.	0.000000	0.000000
INDEL	*	collapsed_duplication_FP_regions	ALL	*	QUAL	*	0.666667	0.035088	0.987962	0.066667	1	2	8015146.000000	39641.000000	0.000000	3	.	.	0.000000	3.000000		0.0	2	.	.	0.000000	2.000000		0.0	1	.	.	0.000000	1.000000		0.0	4735	.	.	3795.000000	849.000000		4.46996466431	2	.	.	0.000000	2.000000
INDEL	*	collapsed_duplication_FP_regions	PASS	*	QUAL	*	0.666667	0.035088	0.987962	0.066667	1	2	8015146.000000	39641.000000	0.000000	3	.	.	0.000000	3.000000		0.0	2	.	.	0.000000	2.000000		0.0	1	.	.	0.000000	1.000000		0.0	4735	.	.	3795.000000	849.000000		4.46996466431	2	.	.	0.000000	2.000000
INDEL	*	contigs_lt500kb	ALL	*	QUAL	*	1.0	1.0	0.999774	1.0	0	0	26148630.000000	25763.000000	0.000000	2	.	.	1.000000	1.000000		1.0	2	.	.	1.000000	1.000000		1.0	0	.	.	0.000000	0.000000			8845	.	.	4970.000000	3656.000000		1.35940919037	2	.	.	1.000000	1.000000
INDEL	*	contigs_lt500kb	PASS	*	QUAL	*	1.0	1.0	0.999774	1.0	0	0	26148630.000000	25763.000000	0.000000	2	.	.	1.000000	1.000000		1.0	2	.	.	1.000000	1.000000		1.0	0	.	.	0.000000	0.000000			8845	.	.	4970.000000	3656.000000		1.35940919037	2	.	.	1.000000	1.000000
INDEL	*	false_duplications_correct_copy	ALL	*	QUAL	*	1.0	0.941176	0.954787	0.969697	0	0	1237625.000000	115134.000000	0.000000	18	.	.	8.000000	10.000000		0.8	18	.	.	8.000000	10.000000		0.8	0	.	.	0.000000	0.000000			376	.	.	260.000000	105.000000		2.47619047619	16	.	.	6.000000	10.000000
INDEL	*	false_duplications_correct_copy	PASS	*	QUAL	*	1.0	0.941176	0.954787	0.969697	0	0	1237625.000000	115134.000000	0.000000	18	.	.	8.000000	10.000000		0.8	18	.	.	8.000000	10.000000		0.8	0	.	.	0.000000	0.000000			376	.	.	260.000000	105.000000		2.47619047619	16	.	.	6.000000	10.000000
INDEL	*	false_duplications_incorrect_copy	ALL	*	QUAL	*	0.0	0.0	0.0		0	0	972401.000000	0.000000	0.000000	0	.	.	0.000000	0.000000			0	.	.	0.000000	0.000000			0	.	.	0.000000	0.000000			0	.	.	0.000000	0.000000			0	.	.	0.000000	0.000000
INDEL	*	false_duplications_incorrect_copy	PASS	*	QUAL	*	0.0	0.0	0.0		0	0	972401.000000	0.000000	0.000000	0	.	.	0.000000	0.000000			0	.	.	0.000000	0.000000			0	.	.	0.000000	0.000000			0	.	.	0.000000	0.000000			0	.	.	0.000000	0.000000
INDEL	*	gaps_slop15kb	ALL	*	QUAL	*	0.0		1.0		0	0	11496278.000000	0.000000	0.000000	0	.	.	0.000000	0.000000			0	.	.	0.000000	0.000000			0	.	.	0.000000	0.000000			3807	.	.	2162.000000	1569.000000		1.37794773741	0	.	.	0.000000	0.000000
INDEL	*	gaps_slop15kb	PASS	*	QUAL	*	0.0		1.0		0	0	11496278.000000	0.000000	0.000000	0	.	.	0.000000	0.000000			0	.	.	0.000000	0.000000			0	.	.	0.000000	0.000000			3807	.	.	2162.000000	1569.000000		1.37794773741	0	.	.	0.000000	0.000000
INDEL	*	gc15_slop50	ALL	*	QUAL	*	0.85	0.791667	0.998884	0.819797	0	5	5303101.000000	9526.000000	0.000000	20	.	.	14.000000	5.000000		2.8	17	.	.	14.000000	2.000000		7.0	3	.	.	0.000000	3.000000		0.0	21498	.	.	15319.000000	5500.000000		2.78527272727	19	.	.	17.000000	2.000000
INDEL	*	gc15_slop50	PASS	*	QUAL	*	0.85	0.791667	0.998884	0.819797	0	5	5303101.000000	9526.000000	0.000000	20	.	.	14.000000	5.000000		2.8	17	.	.	14.000000	2.000000		7.0	3	.	.	0.000000	3.000000		0.0	21498	.	.	15319.000000	5500.000000		2.78527272727	19	.	.	17.000000	2.000000
INDEL	*	gc15to20_slop50	ALL	*	QUAL	*	0.96	0.923077	0.998303	0.941176	0	0	14314006.000000	24886.000000	0.000000	25	.	.	9.000000	14.000000		0.642857142857	24	.	.	8.000000	14.000000		0.571428571429	1	.	.	1.000000	0.000000			15318	.	.	10737.000000	4048.000000		2.65242094862	24	.	.	9.000000	14.000000
INDEL	*	gc15to20_slop50	PASS	*	QUAL	*	0.96	0.923077	0.998303	0.941176	0	0	14314006.000000	24886.000000	0.000000	25	.	.	9.000000	14.000000		0.642857142857	24	.	.	8.000000	14.000000		0.571428571429	1	.	.	1.000000	0.000000			15318	.	.	10737.000000	4048.000000		2.65242094862	24	.	.	9.000000	14.000000
INDEL	*	gc20to25_slop50	ALL	*	QUAL	*	0.947917	0.896226	0.998267	0.921347	2	4	117189860.000000	256609.000000	0.000000	96	.	.	55.000000	36.000000		1.52777777778	91	.	.	51.000000	36.000000		1.41666666667	5	.	.	4.000000	0.000000			61157	.	.	40290.000000	18546.000000		2.17243610482	95	.	.	58.000000	37.000000
INDEL	*	gc20to25_slop50	PASS	*	QUAL	*	0.947917	0.896226	0.998267	0.921347	2	4	117189860.000000	256609.000000	0.000000	96	.	.	55.000000	36.000000		1.52777777778	91	.	.	51.000000	36.000000		1.41666666667	5	.	.	4.000000	0.000000			61157	.	.	40290.000000	18546.000000		2.17243610482	95	.	.	58.000000	37.000000
INDEL	*	gc25to30_slop50	ALL	*	QUAL	*	0.964865	0.921053	0.997382	0.94245	6	5	394144353.000000	1005460.000000	0.000000	370	.	.	197.000000	138.000000		1.42753623188	357	.	.	191.000000	133.000000		1.43609022556	13	.	.	6.000000	5.000000		1.2	159642	.	.	104131.000000	48901.000000		2.12942475614	385	.	.	242.000000	136.000000
INDEL	*	gc25to30_slop50	PASS	*	QUAL	*	0.964865	0.921053	0.997382	0.94245	6	5	394144353.000000	1005460.000000	0.000000	370	.	.	197.000000	138.000000		1.42753623188	357	.	.	191.000000	133.000000		1.43609022556	13	.	.	6.000000	5.000000		1.2	159642	.	.	104131.000000	48901.000000		2.12942475614	385	.	.	242.000000	136.000000
INDEL	*	gc30to55_slop50	ALL	*	QUAL	*	0.956471	0.9414	0.996531	0.948875	39	34	2011401956.000000	6195862.000000	0.000000	1700	.	.	937.000000	623.000000		1.50401284109	1626	.	.	905.000000	591.000000		1.53130287648	74	.	.	32.000000	32.000000		1.0	531323	.	.	336941.000000	172725.000000		1.95073672022	1735	.	.	1099.000000	601.000000
INDEL	*	gc30to55_slop50	PASS	*	QUAL	*	0.956471	0.9414	0.996531	0.948875	39	34	2011401956.000000	6195862.000000	0.000000	1700	.	.	937.000000	623.000000		1.50401284109	1626	.	.	905.000000	591.000000		1.53130287648	74	.	.	32.000000	32.000000		1.0	531323	.	.	336941.000000	172725.000000		1.95073672022	1735	.	.	1099.000000	601.000000
INDEL	*	gc55to60_slop50	ALL	*	QUAL	*	0.895619	0.882709	0.994907	0.889117	48	34	244507530.000000	1848261.000000	0.000000	776	.	.	419.000000	302.000000		1.38741721854	695	.	.	383.000000	265.000000		1.44528301887	81	.	.	36.000000	37.000000		0.972972972973	162377	.	.	104880.000000	46830.000000		2.23959000641	730	.	.	440.000000	268.000000
INDEL	*	gc55to60_slop50	PASS	*	QUAL	*	0.895619	0.882709	0.994907	0.889117	48	34	244507530.000000	1848261.000000	0.000000	776	.	.	419.000000	302.000000		1.38741721854	695	.	.	383.000000	265.000000		1.44528301887	81	.	.	36.000000	37.000000		0.972972972973	162377	.	.	104880.000000	46830.000000		2.23959000641	730	.	.	440.000000	268.000000
INDEL	*	gc60to65_slop50	ALL	*	QUAL	*	0.912935	0.92233	0.993598	0.917609	15	16	102791705.000000	1254113.000000	0.000000	402	.	.	218.000000	164.000000		1.32926829268	367	.	.	200.000000	152.000000		1.31578947368	35	.	.	18.000000	12.000000		1.5	64352	.	.	41371.000000	18714.000000		2.21069787325	380	.	.	228.000000	149.000000
INDEL	*	gc60to65_slop50	PASS	*	QUAL	*	0.912935	0.92233	0.993598	0.917609	15	16	102791705.000000	1254113.000000	0.000000	402	.	.	218.000000	164.000000		1.32926829268	367	.	.	200.000000	152.000000		1.31578947368	35	.	.	18.000000	12.000000		1.5	64352	.	.	41371.000000	18714.000000		2.21069787325	380	.	.	228.000000	149.000000
INDEL	*	gc65to70_slop50	ALL	*	QUAL	*	0.97561	0.965909	0.989382	0.970735	2	4	34883665.000000	740300.000000	0.000000	164	.	.	85.000000	74.000000		1.14864864865	160	.	.	83.000000	73.000000		1.13698630137	4	.	.	2.000000	1.000000		2.0	16575	.	.	10637.000000	4971.000000		2.13981090324	170	.	.	90.000000	80.000000
INDEL	*	gc65to70_slop50	PASS	*	QUAL	*	0.97561	0.965909	0.989382	0.970735	2	4	34883665.000000	740300.000000	0.000000	164	.	.	85.000000	74.000000		1.14864864865	160	.	.	83.000000	73.000000		1.13698630137	4	.	.	2.000000	1.000000		2.0	16575	.	.	10637.000000	4971.000000		2.13981090324	170	.	.	90.000000	80.000000
INDEL	*	gc70to75_slop50	ALL	*	QUAL	*	0.88	0.902913	0.978693	0.891309	2	8	11790706.000000	257946.000000	0.000000	100	.	.	63.000000	31.000000		2.03225806452	88	.	.	54.000000	31.000000		1.74193548387	12	.	.	9.000000	0.000000			4834	.	.	3108.000000	1615.000000		1.92445820433	93	.	.	61.000000	32.000000
INDEL	*	gc70to75_slop50	PASS	*	QUAL	*	0.88	0.902913	0.978693	0.891309	2	8	11790706.000000	257946.000000	0.000000	100	.	.	63.000000	31.000000		2.03225806452	88	.	.	54.000000	31.000000		1.74193548387	12	.	.	9.000000	0.000000			4834	.	.	3108.000000	1615.000000		1.92445820433	93	.	.	61.000000	32.000000
INDEL	*	gc75to80_slop50	ALL	*	QUAL	*	0.885714	0.885714	0.987428	0.885714	3	1	5248298.000000	76085.000000	0.000000	35	.	.	17.000000	16.000000		1.0625	31	.	.	15.000000	14.000000		1.07142857143	4	.	.	2.000000	2.000000		1.0	2784	.	.	1655.000000	1045.000000		1.58373205742	31	.	.	16.000000	14.000000
INDEL	*	gc75to80_slop50	PASS	*	QUAL	*	0.885714	0.885714	0.987428	0.885714	3	1	5248298.000000	76085.000000	0.000000	35	.	.	17.000000	16.000000		1.0625	31	.	.	15.000000	14.000000		1.07142857143	4	.	.	2.000000	2.000000		1.0	2784	.	.	1655.000000	1045.000000		1.58373205742	31	.	.	16.000000	14.000000
INDEL	*	gc80to85_slop50	ALL	*	QUAL	*	0.916667	0.928571	0.994778	0.922581	1	0	2596229.000000	29627.000000	0.000000	12	.	.	5.000000	7.000000		0.714285714286	11	.	.	5.000000	6.000000		0.833333333333	1	.	.	0.000000	1.000000		0.0	2681	.	.	1511.000000	1099.000000		1.37488626024	13	.	.	7.000000	6.000000
INDEL	*	gc80to85_slop50	PASS	*	QUAL	*	0.916667	0.928571	0.994778	0.922581	1	0	2596229.000000	29627.000000	0.000000	12	.	.	5.000000	7.000000		0.714285714286	11	.	.	5.000000	6.000000		0.833333333333	1	.	.	0.000000	1.000000		0.0	2681	.	.	1511.000000	1099.000000		1.37488626024	13	.	.	7.000000	6.000000
INDEL	*	gc85_slop50	ALL	*	QUAL	*	1.0	1.0	0.985951	1.0	0	0	544746.000000	8601.000000	0.000000	9	.	.	1.000000	8.000000		0.125	9	.	.	1.000000	8.000000		0.125	0	.	.	0.000000	0.000000			783	.	.	434.000000	327.000000		1.32721712538	11	.	.	1.000000	10.000000
INDEL	*	gc85_slop50	PASS	*	QUAL	*	1.0	1.0	0.985951	1.0	0	0	544746.000000	8601.000000	0.000000	9	.	.	1.000000	8.000000		0.125	9	.	.	1.000000	8.000000		0.125	0	.	.	0.000000	0.000000			783	.	.	434.000000	327.000000		1.32721712538	11	.	.	1.000000	10.000000
INDEL	*	gclt25orgt65_slop50	ALL	*	QUAL	*	0.934641	0.921212	0.996039	0.927878	10	22	191795155.000000	1403412.000000	0.000000	459	.	.	248.000000	191.000000		1.29842931937	429	.	.	230.000000	184.000000		1.25	30	.	.	18.000000	7.000000		2.57142857143	124979	.	.	83298.000000	36954.000000		2.25409969151	456	.	.	259.000000	195.000000
INDEL	*	gclt25orgt65_slop50	PASS	*	QUAL	*	0.934641	0.921212	0.996039	0.927878	10	22	191795155.000000	1403412.000000	0.000000	459	.	.	248.000000	191.000000		1.29842931937	429	.	.	230.000000	184.000000		1.25	30	.	.	18.000000	7.000000		2.57142857143	124979	.	.	83298.000000	36954.000000		2.25409969151	456	.	.	259.000000	195.000000
INDEL	*	gclt30orgt55_slop50	ALL	*	QUAL	*	0.922441	0.909443	0.995696	0.915896	76	73	923478456.000000	5467197.000000	0.000000	1934	.	.	1041.000000	773.000000		1.34670116429	1784	.	.	969.000000	714.000000		1.35714285714	150	.	.	72.000000	59.000000		1.22033898305	479814	.	.	312917.000000	142975.000000		2.18861339395	1878	.	.	1117.000000	728.000000
INDEL	*	gclt30orgt55_slop50	PASS	*	QUAL	*	0.922441	0.909443	0.995696	0.915896	76	73	923478456.000000	5467197.000000	0.000000	1934	.	.	1041.000000	773.000000		1.34670116429	1784	.	.	969.000000	714.000000		1.35714285714	150	.	.	72.000000	59.000000		1.22033898305	479814	.	.	312917.000000	142975.000000		2.18861339395	1878	.	.	1117.000000	728.000000
INDEL	*	gnomAD_InbreedingCoeff_slop1bp_merge1000bp	ALL	*	QUAL	*	0.88764	0.625954	0.996273	0.734176	7	4	13528469.000000	56111.000000	0.000000	89	.	.	25.000000	54.000000		0.462962962963	79	.	.	25.000000	47.000000		0.531914893617	10	.	.	0.000000	7.000000		0.0	35147	.	.	22907.000000	11472.000000		1.99677475593	82	.	.	30.000000	49.000000
INDEL	*	gnomAD_InbreedingCoeff_slop1bp_merge1000bp	PASS	*	QUAL	*	0.88764	0.625954	0.996273	0.734176	7	4	13528469.000000	56111.000000	0.000000	89	.	.	25.000000	54.000000		0.462962962963	79	.	.	25.000000	47.000000		0.531914893617	10	.	.	0.000000	7.000000		0.0	35147	.	.	22907.000000	11472.000000		1.99677475593	82	.	.	30.000000	49.000000
INDEL	*	lowmappabilityall	ALL	*	QUAL	*	0.834711	0.855372	0.996662	0.844915	18	13	248877152.000000	1224178.000000	0.000000	242	.	.	108.000000	122.000000		0.885245901639	202	.	.	93.000000	103.000000		0.902912621359	40	.	.	15.000000	19.000000		0.789473684211	72508	.	.	39515.000000	31045.000000		1.27282976325	207	.	.	103.000000	104.000000
INDEL	*	lowmappabilityall	PASS	*	QUAL	*	0.834711	0.855372	0.996662	0.844915	18	13	248877152.000000	1224178.000000	0.000000	242	.	.	108.000000	122.000000		0.885245901639	202	.	.	93.000000	103.000000		0.902912621359	40	.	.	15.000000	19.000000		0.789473684211	72508	.	.	39515.000000	31045.000000		1.27282976325	207	.	.	103.000000	104.000000
INDEL	*	nonunique_l100_m2_e1	ALL	*	QUAL	*	0.834711	0.855372	0.996661	0.844915	18	13	248847175.000000	1224178.000000	0.000000	242	.	.	108.000000	122.000000		0.885245901639	202	.	.	93.000000	103.000000		0.902912621359	40	.	.	15.000000	19.000000		0.789473684211	72466	.	.	39500.000000	31018.000000		1.27345412341	207	.	.	103.000000	104.000000
INDEL	*	nonunique_l100_m2_e1	PASS	*	QUAL	*	0.834711	0.855372	0.996661	0.844915	18	13	248847175.000000	1224178.000000	0.000000	242	.	.	108.000000	122.000000		0.885245901639	202	.	.	93.000000	103.000000		0.902912621359	40	.	.	15.000000	19.000000		0.789473684211	72466	.	.	39500.000000	31018.000000		1.27345412341	207	.	.	103.000000	104.000000
INDEL	*	nonunique_l250_m0_e0	ALL	*	QUAL	*	0.825	0.861111	0.997547	0.842669	4	0	89246199.000000	360319.000000	0.000000	40	.	.	16.000000	23.000000		0.695652173913	33	.	.	14.000000	19.000000		0.736842105263	7	.	.	2.000000	4.000000		0.5	14675	.	.	7242.000000	7227.000000		1.00207555002	31	.	.	12.000000	19.000000
INDEL	*	nonunique_l250_m0_e0	PASS	*	QUAL	*	0.825	0.861111	0.997547	0.842669	4	0	89246199.000000	360319.000000	0.000000	40	.	.	16.000000	23.000000		0.695652173913	33	.	.	14.000000	19.000000		0.736842105263	7	.	.	2.000000	4.000000		0.5	14675	.	.	7242.000000	7227.000000		1.00207555002	31	.	.	12.000000	19.000000
INDEL	*	notinAllHomopolymers_ge7bp_imperfectge11bp_slop5	ALL	*	QUAL	*	0.97744	0.96058	0.995612	0.968937	13	32	2850902975.000000	11354015.000000	0.000000	2039	.	.	1126.000000	778.000000		1.44730077121	1993	.	.	1102.000000	767.000000		1.43676662321	46	.	.	24.000000	11.000000		2.18181818182	502999	.	.	322032.000000	166616.000000		1.93277956499	2120	.	.	1311.000000	782.000000
INDEL	*	notinAllHomopolymers_ge7bp_imperfectge11bp_slop5	PASS	*	QUAL	*	0.97744	0.96058	0.995612	0.968937	13	32	2850902975.000000	11354015.000000	0.000000	2039	.	.	1126.000000	778.000000		1.44730077121	1993	.	.	1102.000000	767.000000		1.43676662321	46	.	.	24.000000	11.000000		2.18181818182	502999	.	.	322032.000000	166616.000000		1.93277956499	2120	.	.	1311.000000	782.000000
INDEL	*	notinAllTandemRepeatsandHomopolymers_slop5	ALL	*	QUAL	*	0.995238	0.968383	0.995072	0.981627	1	0	2682532985.000000	10784729.000000	0.000000	1050	.	.	590.000000	456.000000		1.29385964912	1045	.	.	586.000000	455.000000		1.28791208791	5	.	.	4.000000	1.000000		4.0	224636	.	.	133841.000000	90240.000000		1.48316710993	1072	.	.	602.000000	469.000000
INDEL	*	notinAllTandemRepeatsandHomopolymers_slop5	PASS	*	QUAL	*	0.995238	0.968383	0.995072	0.981627	1	0	2682532985.000000	10784729.000000	0.000000	1050	.	.	590.000000	456.000000		1.29385964912	1045	.	.	586.000000	455.000000		1.28791208791	5	.	.	4.000000	1.000000		4.0	224636	.	.	133841.000000	90240.000000		1.48316710993	1072	.	.	602.000000	469.000000
INDEL	*	notinallTandemRepeats	ALL	*	QUAL	*	0.929461	0.914204	0.996165	0.921769	103	74	2766510422.000000	11093773.000000	0.000000	2651	.	.	1443.000000	1073.000000		1.34482758621	2464	.	.	1356.000000	993.000000		1.36555891239	187	.	.	87.000000	80.000000		1.0875	732374	.	.	461495.000000	239002.000000		1.93092526422	2568	.	.	1507.000000	1017.000000
INDEL	*	notinallTandemRepeats	PASS	*	QUAL	*	0.929461	0.914204	0.996165	0.921769	103	74	2766510422.000000	11093773.000000	0.000000	2651	.	.	1443.000000	1073.000000		1.34482758621	2464	.	.	1356.000000	993.000000		1.36555891239	187	.	.	87.000000	80.000000		1.0875	732374	.	.	461495.000000	239002.000000		1.93092526422	2568	.	.	1507.000000	1017.000000
INDEL	*	notinalldifficultregions	ALL	*	QUAL	*	0.996301	0.980998	0.99541	0.98859	0	0	2310050737.000000	8180416.000000	0.000000	811	.	.	479.000000	329.000000		1.45592705167	808	.	.	476.000000	329.000000		1.44680851064	3	.	.	3.000000	0.000000			183423	.	.	109156.000000	73824.000000		1.47859774599	826	.	.	489.000000	336.000000
INDEL	*	notinalldifficultregions	PASS	*	QUAL	*	0.996301	0.980998	0.99541	0.98859	0	0	2310050737.000000	8180416.000000	0.000000	811	.	.	479.000000	329.000000		1.45592705167	808	.	.	476.000000	329.000000		1.44680851064	3	.	.	3.000000	0.000000			183423	.	.	109156.000000	73824.000000		1.47859774599	826	.	.	489.000000	336.000000
INDEL	*	notinalllowmapandsegdupregions	ALL	*	QUAL	*	0.946588	0.937302	0.996168	0.941922	87	89	2629174601.000000	10043728.000000	0.000000	3239	.	.	1798.000000	1204.000000		1.49335548173	3066	.	.	1713.000000	1138.000000		1.50527240773	173	.	.	85.000000	66.000000		1.28787878788	907360	.	.	590028.000000	274989.000000		2.14564218932	3259	.	.	2032.000000	1161.000000
INDEL	*	notinalllowmapandsegdupregions	PASS	*	QUAL	*	0.946588	0.937302	0.996168	0.941922	87	89	2629174601.000000	10043728.000000	0.000000	3239	.	.	1798.000000	1204.000000		1.49335548173	3066	.	.	1713.000000	1138.000000		1.50527240773	173	.	.	85.000000	66.000000		1.28787878788	907360	.	.	590028.000000	274989.000000		2.14564218932	3259	.	.	2032.000000	1161.000000
INDEL	*	notinlowmappabilityall	ALL	*	QUAL	*	0.946497	0.930742	0.996094	0.938553	94	92	2686003260.000000	10438881.000000	0.000000	3383	.	.	1868.000000	1268.000000		1.47318611987	3202	.	.	1780.000000	1198.000000		1.4858096828	181	.	.	88.000000	70.000000		1.25714285714	935141	.	.	608024.000000	283690.000000		2.1432690613	3400	.	.	2110.000000	1221.000000
INDEL	*	notinlowmappabilityall	PASS	*	QUAL	*	0.946497	0.930742	0.996094	0.938553	94	92	2686003260.000000	10438881.000000	0.000000	3383	.	.	1868.000000	1268.000000		1.47318611987	3202	.	.	1780.000000	1198.000000		1.4858096828	181	.	.	88.000000	70.000000		1.25714285714	935141	.	.	608024.000000	283690.000000		2.1432690613	3400	.	.	2110.000000	1221.000000
INDEL	*	notinrefseq_cds	ALL	*	QUAL	*	0.938381	0.924698	0.996138	0.931489	115	106	2900663794.000000	11047138.000000	0.000000	3619	.	.	1971.000000	1388.000000		1.42002881844	3396	.	.	1867.000000	1298.000000		1.43836671803	223	.	.	104.000000	90.000000		1.15555555556	1007491	.	.	647091.000000	314705.000000		2.05618277434	3598	.	.	2206.000000	1322.000000
INDEL	*	notinrefseq_cds	PASS	*	QUAL	*	0.938381	0.924698	0.996138	0.931489	115	106	2900663794.000000	11047138.000000	0.000000	3619	.	.	1971.000000	1388.000000		1.42002881844	3396	.	.	1867.000000	1298.000000		1.43836671803	223	.	.	104.000000	90.000000		1.15555555556	1007491	.	.	647091.000000	314705.000000		2.05618277434	3598	.	.	2206.000000	1322.000000
INDEL	*	notinsatellites_slop5	ALL	*	QUAL	*	0.9385	0.924853	0.996056	0.931626	115	106	2859227003.000000	11660334.000000	0.000000	3626	.	.	1974.000000	1392.000000		1.41810344828	3403	.	.	1870.000000	1302.000000		1.43625192012	223	.	.	104.000000	90.000000		1.15555555556	988469	.	.	643126.000000	299734.000000		2.14565581482	3606	.	.	2210.000000	1326.000000
INDEL	*	notinsatellites_slop5	PASS	*	QUAL	*	0.9385	0.924853	0.996056	0.931626	115	106	2859227003.000000	11660334.000000	0.000000	3626	.	.	1974.000000	1392.000000		1.41810344828	3403	.	.	1870.000000	1302.000000		1.43625192012	223	.	.	104.000000	90.000000		1.15555555556	988469	.	.	643126.000000	299734.000000		2.14565581482	3606	.	.	2210.000000	1326.000000
INDEL	*	notinsegdups	ALL	*	QUAL	*	0.943379	0.935141	0.996245	0.939242	92	98	2768020068.000000	10226323.000000	0.000000	3338	.	.	1849.000000	1245.000000		1.48514056225	3149	.	.	1753.000000	1177.000000		1.4893797791	189	.	.	96.000000	68.000000		1.41176470588	952517	.	.	611927.000000	296951.000000		2.06070025021	3345	.	.	2079.000000	1199.000000
INDEL	*	notinsegdups	PASS	*	QUAL	*	0.943379	0.935141	0.996245	0.939242	92	98	2768020068.000000	10226323.000000	0.000000	3338	.	.	1849.000000	1245.000000		1.48514056225	3149	.	.	1753.000000	1177.000000		1.4893797791	189	.	.	96.000000	68.000000		1.41176470588	952517	.	.	611927.000000	296951.000000		2.06070025021	3345	.	.	2079.000000	1199.000000
INDEL	*	notinsegdups_gt10kb	ALL	*	QUAL	*	0.943402	0.927784	0.996216	0.935528	93	100	2783039507.000000	10298498.000000	0.000000	3357	.	.	1860.000000	1252.000000		1.48562300319	3167	.	.	1764.000000	1183.000000		1.49112426036	190	.	.	96.000000	69.000000		1.39130434783	958789	.	.	616130.000000	298817.000000		2.06189741548	3366	.	.	2091.000000	1207.000000
INDEL	*	notinsegdups_gt10kb	PASS	*	QUAL	*	0.943402	0.927784	0.996216	0.935528	93	100	2783039507.000000	10298498.000000	0.000000	3357	.	.	1860.000000	1252.000000		1.48562300319	3167	.	.	1764.000000	1183.000000		1.49112426036	190	.	.	96.000000	69.000000		1.39130434783	958789	.	.	616130.000000	298817.000000		2.06189741548	3366	.	.	2091.000000	1207.000000
INDEL	*	population_CNV_FP_regions	ALL	*	QUAL	*	1.0	1.0	0.999679	1.0	0	0	11067115.000000	19693.000000	0.000000	2	.	.	0.000000	2.000000		0.0	2	.	.	0.000000	2.000000		0.0	0	.	.	0.000000	0.000000			6231	.	.	4269.000000	1790.000000		2.38491620112	2	.	.	0.000000	2.000000
INDEL	*	population_CNV_FP_regions	PASS	*	QUAL	*	1.0	1.0	0.999679	1.0	0	0	11067115.000000	19693.000000	0.000000	2	.	.	0.000000	2.000000		0.0	2	.	.	0.000000	2.000000		0.0	0	.	.	0.000000	0.000000			6231	.	.	4269.000000	1790.000000		2.38491620112	2	.	.	0.000000	2.000000
INDEL	*	refseq_cds	ALL	*	QUAL	*	1.0	1.0	0.984441	1.0	0	0	34216554.000000	615919.000000	0.000000	10	.	.	6.000000	4.000000		1.5	10	.	.	6.000000	4.000000		1.5	0	.	.	0.000000	0.000000			707	.	.	473.000000	223.000000		2.12107623318	11	.	.	7.000000	4.000000
INDEL	*	refseq_cds	PASS	*	QUAL	*	1.0	1.0	0.984441	1.0	0	0	34216554.000000	615919.000000	0.000000	10	.	.	6.000000	4.000000		1.5	10	.	.	6.000000	4.000000		1.5	0	.	.	0.000000	0.000000			707	.	.	473.000000	223.000000		2.12107623318	11	.	.	7.000000	4.000000
INDEL	*	satellites_slop5	ALL	*	QUAL	*	1.0	1.0	0.999848	1.0	0	0	75653409.000000	2725.000000	0.000000	3	.	.	3.000000	0.000000			3	.	.	3.000000	0.000000			0	.	.	0.000000	0.000000			19733	.	.	4441.000000	15195.000000		0.292267193156	3	.	.	3.000000	0.000000
INDEL	*	satellites_slop5	PASS	*	QUAL	*	1.0	1.0	0.999848	1.0	0	0	75653409.000000	2725.000000	0.000000	3	.	.	3.000000	0.000000			3	.	.	3.000000	0.000000			0	.	.	0.000000	0.000000			19733	.	.	4441.000000	15195.000000		0.292267193156	3	.	.	3.000000	0.000000
INDEL	*	segdups	ALL	*	QUAL	*	0.883162	0.812308	0.994162	0.846254	23	8	166860344.000000	1436736.000000	0.000000	291	.	.	128.000000	147.000000		0.87074829932	257	.	.	120.000000	125.000000		0.96	34	.	.	8.000000	22.000000		0.363636363636	55669	.	.	35634.000000	17971.000000		1.9828612765	264	.	.	134.000000	127.000000
INDEL	*	segdups	PASS	*	QUAL	*	0.883162	0.812308	0.994162	0.846254	23	8	166860344.000000	1436736.000000	0.000000	291	.	.	128.000000	147.000000		0.87074829932	257	.	.	120.000000	125.000000		0.96	34	.	.	8.000000	22.000000		0.363636363636	55669	.	.	35634.000000	17971.000000		1.9828612765	264	.	.	134.000000	127.000000
INDEL	*	segdups_gt10kb	ALL	*	QUAL	*	0.878676	0.886861	0.994454	0.88275	22	6	151840905.000000	1364561.000000	0.000000	272	.	.	117.000000	140.000000		0.835714285714	239	.	.	109.000000	119.000000		0.915966386555	33	.	.	8.000000	21.000000		0.380952380952	49406	.	.	31434.000000	16107.000000		1.95157384988	243	.	.	122.000000	119.000000
INDEL	*	segdups_gt10kb	PASS	*	QUAL	*	0.878676	0.886861	0.994454	0.88275	22	6	151840905.000000	1364561.000000	0.000000	272	.	.	117.000000	140.000000		0.835714285714	239	.	.	109.000000	119.000000		0.915966386555	33	.	.	8.000000	21.000000		0.380952380952	49406	.	.	31434.000000	16107.000000		1.95157384988	243	.	.	122.000000	119.000000
INDEL	C16_PLUS	*	ALL	*	QUAL	*	0.333333	0.0	0.0	0.0	0	0	2809068885	11692759.000000	0.000000	3	.	.	0.000000	0.000000			1	.	.	0.000000	0.000000			2	.	.	0.000000	0.000000			0	.	.	0.000000	0.000000			0	.	.	0.000000	0.000000
INDEL	C16_PLUS	*	PASS	*	QUAL	*	0.333333	0.0	0.0	0.0	0	0	2809068885	11692759.000000	0.000000	3	.	.	0.000000	0.000000			1	.	.	0.000000	0.000000			2	.	.	0.000000	0.000000			0	.	.	0.000000	0.000000			0	.	.	0.000000	0.000000
INDEL	C16_PLUS	AllAutosomes	ALL	*	QUAL	*	0.333333	0.0	0.0	0.0	0	0	2756349822.000000	11663059.000000	0.000000	3	.	.	0.000000	0.000000			1	.	.	0.000000	0.000000			2	.	.	0.000000	0.000000			0	.	.	0.000000	0.000000			0	.	.	0.000000	0.000000
INDEL	C16_PLUS	AllAutosomes	PASS	*	QUAL	*	0.333333	0.0	0.0	0.0	0	0	2756349822.000000	11663059.000000	0.000000	3	.	.	0.000000	0.000000			1	.	.	0.000000	0.000000			2	.	.	0.000000	0.000000			0	.	.	0.000000	0.000000			0	.	.	0.000000	0.000000
INDEL	C16_PLUS	AllHomopolymers_ge7bp_imperfectge11bp_slop5	ALL	*	QUAL	*	0.0	0.0	0.0		0	0	83977437.000000	309044.000000	0.000000	1	.	.	0.000000	0.000000			0	.	.	0.000000	0.000000			1	.	.	0.000000	0.000000			0	.	.	0.000000	0.000000			0	.	.	0.000000	0.000000
INDEL	C16_PLUS	AllHomopolymers_ge7bp_imperfectge11bp_slop5	PASS	*	QUAL	*	0.0	0.0	0.0		0	0	83977437.000000	309044.000000	0.000000	1	.	.	0.000000	0.000000			0	.	.	0.000000	0.000000			1	.	.	0.000000	0.000000			0	.	.	0.000000	0.000000			0	.	.	0.000000	0.000000
INDEL	C16_PLUS	AllTandemRepeats	ALL	*	QUAL	*	0.333333	0.0	0.0	0.0	0	0	168369990.000000	569286.000000	0.000000	3	.	.	0.000000	0.000000			1	.	.	0.000000	0.000000			2	.	.	0.000000	0.000000			0	.	.	0.000000	0.000000			0	.	.	0.000000	0.000000
INDEL	C16_PLUS	AllTandemRepeats	PASS	*	QUAL	*	0.333333	0.0	0.0	0.0	0	0	168369990.000000	569286.000000	0.000000	3	.	.	0.000000	0.000000			1	.	.	0.000000	0.000000			2	.	.	0.000000	0.000000			0	.	.	0.000000	0.000000			0	.	.	0.000000	0.000000
INDEL	C16_PLUS	AllTandemRepeats_201to10000bp_slop5	ALL	*	QUAL	*	0.0	0.0	0.0		0	0	40176355.000000	305580.000000	0.000000	1	.	.	0.000000	0.000000			0	.	.	0.000000	0.000000			1	.	.	0.000000	0.000000			0	.	.	0.000000	0.000000			0	.	.	0.000000	0.000000
INDEL	C16_PLUS	AllTandemRepeats_201to10000bp_slop5	PASS	*	QUAL	*	0.0	0.0	0.0		0	0	40176355.000000	305580.000000	0.000000	1	.	.	0.000000	0.000000			0	.	.	0.000000	0.000000			1	.	.	0.000000	0.000000			0	.	.	0.000000	0.000000			0	.	.	0.000000	0.000000
INDEL	C16_PLUS	AllTandemRepeats_51to200bp_slop5	ALL	*	QUAL	*	0.5	0.0	0.0	0.0	0	0	25887961.000000	134160.000000	0.000000	2	.	.	0.000000	0.000000			1	.	.	0.000000	0.000000			1	.	.	0.000000	0.000000			0	.	.	0.000000	0.000000			0	.	.	0.000000	0.000000
INDEL	C16_PLUS	AllTandemRepeats_51to200bp_slop5	PASS	*	QUAL	*	0.5	0.0	0.0	0.0	0	0	25887961.000000	134160.000000	0.000000	2	.	.	0.000000	0.000000			1	.	.	0.000000	0.000000			1	.	.	0.000000	0.000000			0	.	.	0.000000	0.000000			0	.	.	0.000000	0.000000
INDEL	C16_PLUS	AllTandemRepeats_ge10001bp_slop5	ALL	*	QUAL	*	0.0	0.0	0.0		0	0	73296207.000000	10865.000000	0.000000	0	.	.	0.000000	0.000000			0	.	.	0.000000	0.000000			0	.	.	0.000000	0.000000			0	.	.	0.000000	0.000000			0	.	.	0.000000	0.000000
INDEL	C16_PLUS	AllTandemRepeats_ge10001bp_slop5	PASS	*	QUAL	*	0.0	0.0	0.0		0	0	73296207.000000	10865.000000	0.000000	0	.	.	0.000000	0.000000			0	.	.	0.000000	0.000000			0	.	.	0.000000	0.000000			0	.	.	0.000000	0.000000			0	.	.	0.000000	0.000000
INDEL	C16_PLUS	AllTandemRepeats_ge101bp_slop5	ALL	*	QUAL	*	0.5	0.0	0.0	0.0	0	0	123639327.000000	380145.000000	0.000000	2	.	.	0.000000	0.000000			1	.	.	0.000000	0.000000			1	.	.	0.000000	0.000000			0	.	.	0.000000	0.000000			0	.	.	0.000000	0.000000
INDEL	C16_PLUS	AllTandemRepeats_ge101bp_slop5	PASS	*	QUAL	*	0.5	0.0	0.0	0.0	0	0	123639327.000000	380145.000000	0.000000	2	.	.	0.000000	0.000000			1	.	.	0.000000	0.000000			1	.	.	0.000000	0.000000			0	.	.	0.000000	0.000000			0	.	.	0.000000	0.000000
INDEL	C16_PLUS	AllTandemRepeats_le50bp_slop5	ALL	*	QUAL	*	0.0	0.0	0.0		0	0	29009467.000000	118681.000000	0.000000	0	.	.	0.000000	0.000000			0	.	.	0.000000	0.000000			0	.	.	0.000000	0.000000			0	.	.	0.000000	0.000000			0	.	.	0.000000	0.000000
INDEL	C16_PLUS	AllTandemRepeats_le50bp_slop5	PASS	*	QUAL	*	0.0	0.0	0.0		0	0	29009467.000000	118681.000000	0.000000	0	.	.	0.000000	0.000000			0	.	.	0.000000	0.000000			0	.	.	0.000000	0.000000			0	.	.	0.000000	0.000000			0	.	.	0.000000	0.000000
INDEL	C16_PLUS	AllTandemRepeatsandHomopolymers_slop5	ALL	*	QUAL	*	0.333333	0.0	0.0	0.0	0	0	252347427.000000	878330.000000	0.000000	3	.	.	0.000000	0.000000			1	.	.	0.000000	0.000000			2	.	.	0.000000	0.000000			0	.	.	0.000000	0.000000			0	.	.	0.000000	0.000000
INDEL	C16_PLUS	AllTandemRepeatsandHomopolymers_slop5	PASS	*	QUAL	*	0.333333	0.0	0.0	0.0	0	0	252347427.000000	878330.000000	0.000000	3	.	.	0.000000	0.000000			1	.	.	0.000000	0.000000			2	.	.	0.000000	0.000000			0	.	.	0.000000	0.000000			0	.	.	0.000000	0.000000
INDEL	C16_PLUS	BadPromoters	ALL	*	QUAL	*	0.0	0.0	0.0		0	0	197273.000000	4073.000000	0.000000	0	.	.	0.000000	0.000000			0	.	.	0.000000	0.000000			0	.	.	0.000000	0.000000			0	.	.	0.000000	0.000000			0	.	.	0.000000	0.000000
INDEL	C16_PLUS	BadPromoters	PASS	*	QUAL	*	0.0	0.0	0.0		0	0	197273.000000	4073.000000	0.000000	0	.	.	0.000000	0.000000			0	.	.	0.000000	0.000000			0	.	.	0.000000	0.000000			0	.	.	0.000000	0.000000			0	.	.	0.000000	0.000000
INDEL	C16_PLUS	CMRGv1.00_duplicationinKMT2C	ALL	*	QUAL	*	0.0	0.0	0.0		0	0	17000.000000	15911.000000	0.000000	0	.	.	0.000000	0.000000			0	.	.	0.000000	0.000000			0	.	.	0.000000	0.000000			0	.	.	0.000000	0.000000			0	.	.	0.000000	0.000000
INDEL	C16_PLUS	CMRGv1.00_duplicationinKMT2C	PASS	*	QUAL	*	0.0	0.0	0.0		0	0	17000.000000	15911.000000	0.000000	0	.	.	0.000000	0.000000			0	.	.	0.000000	0.000000			0	.	.	0.000000	0.000000			0	.	.	0.000000	0.000000			0	.	.	0.000000	0.000000
INDEL	C16_PLUS	CMRGv1.00_falselyduplicatedgenes	ALL	*	QUAL	*	0.0	0.0	0.0		0	0	93071.000000	92791.000000	0.000000	0	.	.	0.000000	0.000000			0	.	.	0.000000	0.000000			0	.	.	0.000000	0.000000			0	.	.	0.000000	0.000000			0	.	.	0.000000	0.000000
INDEL	C16_PLUS	CMRGv1.00_falselyduplicatedgenes	PASS	*	QUAL	*	0.0	0.0	0.0		0	0	93071.000000	92791.000000	0.000000	0	.	.	0.000000	0.000000			0	.	.	0.000000	0.000000			0	.	.	0.000000	0.000000			0	.	.	0.000000	0.000000			0	.	.	0.000000	0.000000
INDEL	C16_PLUS	HG001_v4.2.1_CNV_CCSandONT_elliptical_outlier	ALL	*	QUAL	*	0.0	0.0	0.0		0	0	25553295.000000	49112.000000	0.000000	0	.	.	0.000000	0.000000			0	.	.	0.000000	0.000000			0	.	.	0.000000	0.000000			0	.	.	0.000000	0.000000			0	.	.	0.000000	0.000000
INDEL	C16_PLUS	HG001_v4.2.1_CNV_CCSandONT_elliptical_outlier	PASS	*	QUAL	*	0.0	0.0	0.0		0	0	25553295.000000	49112.000000	0.000000	0	.	.	0.000000	0.000000			0	.	.	0.000000	0.000000			0	.	.	0.000000	0.000000			0	.	.	0.000000	0.000000			0	.	.	0.000000	0.000000
INDEL	C16_PLUS	HG001_v4.2.1_CNV_mrcanavarIllumina_CCShighcov_ONThighcov_intersection	ALL	*	QUAL	*	0.0	0.0	0.0		0	0	8956539.000000	19163.000000	0.000000	0	.	.	0.000000	0.000000			0	.	.	0.000000	0.000000			0	.	.	0.000000	0.000000			0	.	.	0.000000	0.000000			0	.	.	0.000000	0.000000
INDEL	C16_PLUS	HG001_v4.2.1_CNV_mrcanavarIllumina_CCShighcov_ONThighcov_intersection	PASS	*	QUAL	*	0.0	0.0	0.0		0	0	8956539.000000	19163.000000	0.000000	0	.	.	0.000000	0.000000			0	.	.	0.000000	0.000000			0	.	.	0.000000	0.000000			0	.	.	0.000000	0.000000			0	.	.	0.000000	0.000000
INDEL	C16_PLUS	HG001_v4.2.1_CNVsandSVs	ALL	*	QUAL	*	0.0	0.0	0.0		0	0	122746566.000000	460336.000000	0.000000	0	.	.	0.000000	0.000000			0	.	.	0.000000	0.000000			0	.	.	0.000000	0.000000			0	.	.	0.000000	0.000000			0	.	.	0.000000	0.000000
INDEL	C16_PLUS	HG001_v4.2.1_CNVsandSVs	PASS	*	QUAL	*	0.0	0.0	0.0		0	0	122746566.000000	460336.000000	0.000000	0	.	.	0.000000	0.000000			0	.	.	0.000000	0.000000			0	.	.	0.000000	0.000000			0	.	.	0.000000	0.000000			0	.	.	0.000000	0.000000
INDEL	C16_PLUS	HG001_v4.2.1_SV_pbsv_hifiasm_dipcall_svanalyzer_slop25percent	ALL	*	QUAL	*	0.0	0.0	0.0		0	0	103949908.000000	409547.000000	0.000000	0	.	.	0.000000	0.000000			0	.	.	0.000000	0.000000			0	.	.	0.000000	0.000000			0	.	.	0.000000	0.000000			0	.	.	0.000000	0.000000
INDEL	C16_PLUS	HG001_v4.2.1_SV_pbsv_hifiasm_dipcall_svanalyzer_slop25percent	PASS	*	QUAL	*	0.0	0.0	0.0		0	0	103949908.000000	409547.000000	0.000000	0	.	.	0.000000	0.000000			0	.	.	0.000000	0.000000			0	.	.	0.000000	0.000000			0	.	.	0.000000	0.000000			0	.	.	0.000000	0.000000
INDEL	C16_PLUS	HG001_v4.2.1_comphetindel10bp_slop50	ALL	*	QUAL	*	1.0	0.0	0.0	0.0	0	0	4999831.000000	17749.000000	0.000000	1	.	.	0.000000	0.000000			1	.	.	0.000000	0.000000			0	.	.	0.000000	0.000000			0	.	.	0.000000	0.000000			0	.	.	0.000000	0.000000
INDEL	C16_PLUS	HG001_v4.2.1_comphetindel10bp_slop50	PASS	*	QUAL	*	1.0	0.0	0.0	0.0	0	0	4999831.000000	17749.000000	0.000000	1	.	.	0.000000	0.000000			1	.	.	0.000000	0.000000			0	.	.	0.000000	0.000000			0	.	.	0.000000	0.000000			0	.	.	0.000000	0.000000
INDEL	C16_PLUS	HG001_v4.2.1_comphetsnp10bp_slop50	ALL	*	QUAL	*	0.0	0.0	0.0		0	0	2598497.000000	11235.000000	0.000000	0	.	.	0.000000	0.000000			0	.	.	0.000000	0.000000			0	.	.	0.000000	0.000000			0	.	.	0.000000	0.000000			0	.	.	0.000000	0.000000
INDEL	C16_PLUS	HG001_v4.2.1_comphetsnp10bp_slop50	PASS	*	QUAL	*	0.0	0.0	0.0		0	0	2598497.000000	11235.000000	0.000000	0	.	.	0.000000	0.000000			0	.	.	0.000000	0.000000			0	.	.	0.000000	0.000000			0	.	.	0.000000	0.000000			0	.	.	0.000000	0.000000
INDEL	C16_PLUS	HG001_v4.2.1_complexandSVs	ALL	*	QUAL	*	1.0	0.0	0.0	0.0	0	0	142879407.000000	551845.000000	0.000000	1	.	.	0.000000	0.000000			1	.	.	0.000000	0.000000			0	.	.	0.000000	0.000000			0	.	.	0.000000	0.000000			0	.	.	0.000000	0.000000
INDEL	C16_PLUS	HG001_v4.2.1_complexandSVs	PASS	*	QUAL	*	1.0	0.0	0.0	0.0	0	0	142879407.000000	551845.000000	0.000000	1	.	.	0.000000	0.000000			1	.	.	0.000000	0.000000			0	.	.	0.000000	0.000000			0	.	.	0.000000	0.000000			0	.	.	0.000000	0.000000
INDEL	C16_PLUS	HG001_v4.2.1_complexandSVs_alldifficultregions	ALL	*	QUAL	*	0.333333	0.0	0.0	0.0	0	0	680758836.000000	3941559.000000	0.000000	3	.	.	0.000000	0.000000			1	.	.	0.000000	0.000000			2	.	.	0.000000	0.000000			0	.	.	0.000000	0.000000			0	.	.	0.000000	0.000000
INDEL	C16_PLUS	HG001_v4.2.1_complexandSVs_alldifficultregions	PASS	*	QUAL	*	0.333333	0.0	0.0	0.0	0	0	680758836.000000	3941559.000000	0.000000	3	.	.	0.000000	0.000000			1	.	.	0.000000	0.000000			2	.	.	0.000000	0.000000			0	.	.	0.000000	0.000000			0	.	.	0.000000	0.000000
INDEL	C16_PLUS	HG001_v4.2.1_complexindel10bp_slop50	ALL	*	QUAL	*	0.0	0.0	0.0		0	0	2165851.000000	11313.000000	0.000000	0	.	.	0.000000	0.000000			0	.	.	0.000000	0.000000			0	.	.	0.000000	0.000000			0	.	.	0.000000	0.000000			0	.	.	0.000000	0.000000
INDEL	C16_PLUS	HG001_v4.2.1_complexindel10bp_slop50	PASS	*	QUAL	*	0.0	0.0	0.0		0	0	2165851.000000	11313.000000	0.000000	0	.	.	0.000000	0.000000			0	.	.	0.000000	0.000000			0	.	.	0.000000	0.000000			0	.	.	0.000000	0.000000			0	.	.	0.000000	0.000000
INDEL	C16_PLUS	HG001_v4.2.1_inversions_slop25percent	ALL	*	QUAL	*	0.0	0.0	0.0		0	0	4271107.000000	0.000000	0.000000	0	.	.	0.000000	0.000000			0	.	.	0.000000	0.000000			0	.	.	0.000000	0.000000			0	.	.	0.000000	0.000000			0	.	.	0.000000	0.000000
INDEL	C16_PLUS	HG001_v4.2.1_inversions_slop25percent	PASS	*	QUAL	*	0.0	0.0	0.0		0	0	4271107.000000	0.000000	0.000000	0	.	.	0.000000	0.000000			0	.	.	0.000000	0.000000			0	.	.	0.000000	0.000000			0	.	.	0.000000	0.000000			0	.	.	0.000000	0.000000
INDEL	C16_PLUS	HG001_v4.2.1_notin_complexandSVs_alldifficultregions	ALL	*	QUAL	*	0.0	0.0	0.0		0	0	2254121575.000000	7721500.000000	0.000000	0	.	.	0.000000	0.000000			0	.	.	0.000000	0.000000			0	.	.	0.000000	0.000000			0	.	.	0.000000	0.000000			0	.	.	0.000000	0.000000
INDEL	C16_PLUS	HG001_v4.2.1_notin_complexandSVs_alldifficultregions	PASS	*	QUAL	*	0.0	0.0	0.0		0	0	2254121575.000000	7721500.000000	0.000000	0	.	.	0.000000	0.000000			0	.	.	0.000000	0.000000			0	.	.	0.000000	0.000000			0	.	.	0.000000	0.000000			0	.	.	0.000000	0.000000
INDEL	C16_PLUS	HG001_v4.2.1_othercomplexwithin10bp_slop50	ALL	*	QUAL	*	0.0	0.0	0.0		0	0	1498222.000000	7939.000000	0.000000	0	.	.	0.000000	0.000000			0	.	.	0.000000	0.000000			0	.	.	0.000000	0.000000			0	.	.	0.000000	0.000000			0	.	.	0.000000	0.000000
INDEL	C16_PLUS	HG001_v4.2.1_othercomplexwithin10bp_slop50	PASS	*	QUAL	*	0.0	0.0	0.0		0	0	1498222.000000	7939.000000	0.000000	0	.	.	0.000000	0.000000			0	.	.	0.000000	0.000000			0	.	.	0.000000	0.000000			0	.	.	0.000000	0.000000			0	.	.	0.000000	0.000000
INDEL	C16_PLUS	HG001_v4.2.1_snpswithin10bp_slop50	ALL	*	QUAL	*	0.0	0.0	0.0		0	0	9260320.000000	44141.000000	0.000000	0	.	.	0.000000	0.000000			0	.	.	0.000000	0.000000			0	.	.	0.000000	0.000000			0	.	.	0.000000	0.000000			0	.	.	0.000000	0.000000
INDEL	C16_PLUS	HG001_v4.2.1_snpswithin10bp_slop50	PASS	*	QUAL	*	0.0	0.0	0.0		0	0	9260320.000000	44141.000000	0.000000	0	.	.	0.000000	0.000000			0	.	.	0.000000	0.000000			0	.	.	0.000000	0.000000			0	.	.	0.000000	0.000000			0	.	.	0.000000	0.000000
INDEL	C16_PLUS	HG002_hifiasmv0.11_ComplexVar_in_TRgt100	ALL	*	QUAL	*	0.5	0.0	0.0	0.0	0	0	33207990.000000	129153.000000	0.000000	2	.	.	0.000000	0.000000			1	.	.	0.000000	0.000000			1	.	.	0.000000	0.000000			0	.	.	0.000000	0.000000			0	.	.	0.000000	0.000000
INDEL	C16_PLUS	HG002_hifiasmv0.11_ComplexVar_in_TRgt100	PASS	*	QUAL	*	0.5	0.0	0.0	0.0	0	0	33207990.000000	129153.000000	0.000000	2	.	.	0.000000	0.000000			1	.	.	0.000000	0.000000			1	.	.	0.000000	0.000000			0	.	.	0.000000	0.000000			0	.	.	0.000000	0.000000
INDEL	C16_PLUS	HG002_v4.2.1_CNV_CCSandONT_elliptical_outlier	ALL	*	QUAL	*	0.0	0.0	0.0		0	0	39152503.000000	231392.000000	0.000000	0	.	.	0.000000	0.000000			0	.	.	0.000000	0.000000			0	.	.	0.000000	0.000000			0	.	.	0.000000	0.000000			0	.	.	0.000000	0.000000
INDEL	C16_PLUS	HG002_v4.2.1_CNV_CCSandONT_elliptical_outlier	PASS	*	QUAL	*	0.0	0.0	0.0		0	0	39152503.000000	231392.000000	0.000000	0	.	.	0.000000	0.000000			0	.	.	0.000000	0.000000			0	.	.	0.000000	0.000000			0	.	.	0.000000	0.000000			0	.	.	0.000000	0.000000
INDEL	C16_PLUS	HG002_v4.2.1_CNV_gt2assemblycontigs_ONTCanu_ONTFlye_CCSCanu	ALL	*	QUAL	*	0.0	0.0	0.0		0	0	12794035.000000	91243.000000	0.000000	0	.	.	0.000000	0.000000			0	.	.	0.000000	0.000000			0	.	.	0.000000	0.000000			0	.	.	0.000000	0.000000			0	.	.	0.000000	0.000000
INDEL	C16_PLUS	HG002_v4.2.1_CNV_gt2assemblycontigs_ONTCanu_ONTFlye_CCSCanu	PASS	*	QUAL	*	0.0	0.0	0.0		0	0	12794035.000000	91243.000000	0.000000	0	.	.	0.000000	0.000000			0	.	.	0.000000	0.000000			0	.	.	0.000000	0.000000			0	.	.	0.000000	0.000000			0	.	.	0.000000	0.000000
INDEL	C16_PLUS	HG002_v4.2.1_CNV_mrcanavarIllumina_CCShighcov_ONThighcov_intersection	ALL	*	QUAL	*	0.0	0.0	0.0		0	0	13732774.000000	32607.000000	0.000000	0	.	.	0.000000	0.000000			0	.	.	0.000000	0.000000			0	.	.	0.000000	0.000000			0	.	.	0.000000	0.000000			0	.	.	0.000000	0.000000
INDEL	C16_PLUS	HG002_v4.2.1_CNV_mrcanavarIllumina_CCShighcov_ONThighcov_intersection	PASS	*	QUAL	*	0.0	0.0	0.0		0	0	13732774.000000	32607.000000	0.000000	0	.	.	0.000000	0.000000			0	.	.	0.000000	0.000000			0	.	.	0.000000	0.000000			0	.	.	0.000000	0.000000			0	.	.	0.000000	0.000000
INDEL	C16_PLUS	HG002_v4.2.1_CNVsandSVs	ALL	*	QUAL	*	0.0	0.0	0.0		0	0	90176126.000000	1465028.000000	0.000000	1	.	.	0.000000	0.000000			0	.	.	0.000000	0.000000			1	.	.	0.000000	0.000000			0	.	.	0.000000	0.000000			0	.	.	0.000000	0.000000
INDEL	C16_PLUS	HG002_v4.2.1_CNVsandSVs	PASS	*	QUAL	*	0.0	0.0	0.0		0	0	90176126.000000	1465028.000000	0.000000	1	.	.	0.000000	0.000000			0	.	.	0.000000	0.000000			1	.	.	0.000000	0.000000			0	.	.	0.000000	0.000000			0	.	.	0.000000	0.000000
INDEL	C16_PLUS	HG002_v4.2.1_Tier1plusTier2_v0.6.1	ALL	*	QUAL	*	0.0	0.0	0.0		0	0	32635612.000000	641337.000000	0.000000	1	.	.	0.000000	0.000000			0	.	.	0.000000	0.000000			1	.	.	0.000000	0.000000			0	.	.	0.000000	0.000000			0	.	.	0.000000	0.000000
INDEL	C16_PLUS	HG002_v4.2.1_Tier1plusTier2_v0.6.1	PASS	*	QUAL	*	0.0	0.0	0.0		0	0	32635612.000000	641337.000000	0.000000	1	.	.	0.000000	0.000000			0	.	.	0.000000	0.000000			1	.	.	0.000000	0.000000			0	.	.	0.000000	0.000000			0	.	.	0.000000	0.000000
INDEL	C16_PLUS	HG002_v4.2.1_Tier1plusTier2_v0.6.1_slop25percent	ALL	*	QUAL	*	0.0	0.0	0.0		0	0	48088781.000000	1138493.000000	0.000000	1	.	.	0.000000	0.000000			0	.	.	0.000000	0.000000			1	.	.	0.000000	0.000000			0	.	.	0.000000	0.000000			0	.	.	0.000000	0.000000
INDEL	C16_PLUS	HG002_v4.2.1_Tier1plusTier2_v0.6.1_slop25percent	PASS	*	QUAL	*	0.0	0.0	0.0		0	0	48088781.000000	1138493.000000	0.000000	1	.	.	0.000000	0.000000			0	.	.	0.000000	0.000000			1	.	.	0.000000	0.000000			0	.	.	0.000000	0.000000			0	.	.	0.000000	0.000000
INDEL	C16_PLUS	HG002_v4.2.1_comphetindel10bp_slop50	ALL	*	QUAL	*	0.0	0.0	0.0		0	0	5583186.000000	18989.000000	0.000000	0	.	.	0.000000	0.000000			0	.	.	0.000000	0.000000			0	.	.	0.000000	0.000000			0	.	.	0.000000	0.000000			0	.	.	0.000000	0.000000
INDEL	C16_PLUS	HG002_v4.2.1_comphetindel10bp_slop50	PASS	*	QUAL	*	0.0	0.0	0.0		0	0	5583186.000000	18989.000000	0.000000	0	.	.	0.000000	0.000000			0	.	.	0.000000	0.000000			0	.	.	0.000000	0.000000			0	.	.	0.000000	0.000000			0	.	.	0.000000	0.000000
INDEL	C16_PLUS	HG002_v4.2.1_comphetsnp10bp_slop50	ALL	*	QUAL	*	0.0	0.0	0.0		0	0	2839747.000000	13190.000000	0.000000	0	.	.	0.000000	0.000000			0	.	.	0.000000	0.000000			0	.	.	0.000000	0.000000			0	.	.	0.000000	0.000000			0	.	.	0.000000	0.000000
INDEL	C16_PLUS	HG002_v4.2.1_comphetsnp10bp_slop50	PASS	*	QUAL	*	0.0	0.0	0.0		0	0	2839747.000000	13190.000000	0.000000	0	.	.	0.000000	0.000000			0	.	.	0.000000	0.000000			0	.	.	0.000000	0.000000			0	.	.	0.000000	0.000000			0	.	.	0.000000	0.000000
INDEL	C16_PLUS	HG002_v4.2.1_complexandSVs	ALL	*	QUAL	*	0.0	0.0	0.0		0	0	111762949.000000	1562108.000000	0.000000	1	.	.	0.000000	0.000000			0	.	.	0.000000	0.000000			1	.	.	0.000000	0.000000			0	.	.	0.000000	0.000000			0	.	.	0.000000	0.000000
INDEL	C16_PLUS	HG002_v4.2.1_complexandSVs	PASS	*	QUAL	*	0.0	0.0	0.0		0	0	111762949.000000	1562108.000000	0.000000	1	.	.	0.000000	0.000000			0	.	.	0.000000	0.000000			1	.	.	0.000000	0.000000			0	.	.	0.000000	0.000000			0	.	.	0.000000	0.000000
INDEL	C16_PLUS	HG002_v4.2.1_complexandSVs_alldifficultregions	ALL	*	QUAL	*	0.333333	0.0	0.0	0.0	0	0	675622751.000000	4526695.000000	0.000000	3	.	.	0.000000	0.000000			1	.	.	0.000000	0.000000			2	.	.	0.000000	0.000000			0	.	.	0.000000	0.000000			0	.	.	0.000000	0.000000
INDEL	C16_PLUS	HG002_v4.2.1_complexandSVs_alldifficultregions	PASS	*	QUAL	*	0.333333	0.0	0.0	0.0	0	0	675622751.000000	4526695.000000	0.000000	3	.	.	0.000000	0.000000			1	.	.	0.000000	0.000000			2	.	.	0.000000	0.000000			0	.	.	0.000000	0.000000			0	.	.	0.000000	0.000000
INDEL	C16_PLUS	HG002_v4.2.1_complexindel10bp_slop50	ALL	*	QUAL	*	0.0	0.0	0.0		0	0	2371853.000000	11378.000000	0.000000	0	.	.	0.000000	0.000000			0	.	.	0.000000	0.000000			0	.	.	0.000000	0.000000			0	.	.	0.000000	0.000000			0	.	.	0.000000	0.000000
INDEL	C16_PLUS	HG002_v4.2.1_complexindel10bp_slop50	PASS	*	QUAL	*	0.0	0.0	0.0		0	0	2371853.000000	11378.000000	0.000000	0	.	.	0.000000	0.000000			0	.	.	0.000000	0.000000			0	.	.	0.000000	0.000000			0	.	.	0.000000	0.000000			0	.	.	0.000000	0.000000
INDEL	C16_PLUS	HG002_v4.2.1_inversions_slop25percent	ALL	*	QUAL	*	0.0	0.0	0.0		0	0	966818.000000	0.000000	0.000000	0	.	.	0.000000	0.000000			0	.	.	0.000000	0.000000			0	.	.	0.000000	0.000000			0	.	.	0.000000	0.000000			0	.	.	0.000000	0.000000
INDEL	C16_PLUS	HG002_v4.2.1_inversions_slop25percent	PASS	*	QUAL	*	0.0	0.0	0.0		0	0	966818.000000	0.000000	0.000000	0	.	.	0.000000	0.000000			0	.	.	0.000000	0.000000			0	.	.	0.000000	0.000000			0	.	.	0.000000	0.000000			0	.	.	0.000000	0.000000
INDEL	C16_PLUS	HG002_v4.2.1_notin_complexandSVs_alldifficultregions	ALL	*	QUAL	*	0.0	0.0	0.0		0	0	2259257660.000000	7136364.000000	0.000000	0	.	.	0.000000	0.000000			0	.	.	0.000000	0.000000			0	.	.	0.000000	0.000000			0	.	.	0.000000	0.000000			0	.	.	0.000000	0.000000
INDEL	C16_PLUS	HG002_v4.2.1_notin_complexandSVs_alldifficultregions	PASS	*	QUAL	*	0.0	0.0	0.0		0	0	2259257660.000000	7136364.000000	0.000000	0	.	.	0.000000	0.000000			0	.	.	0.000000	0.000000			0	.	.	0.000000	0.000000			0	.	.	0.000000	0.000000			0	.	.	0.000000	0.000000
INDEL	C16_PLUS	HG002_v4.2.1_othercomplexwithin10bp_slop50	ALL	*	QUAL	*	0.0	0.0	0.0		0	0	1618726.000000	8925.000000	0.000000	0	.	.	0.000000	0.000000			0	.	.	0.000000	0.000000			0	.	.	0.000000	0.000000			0	.	.	0.000000	0.000000			0	.	.	0.000000	0.000000
INDEL	C16_PLUS	HG002_v4.2.1_othercomplexwithin10bp_slop50	PASS	*	QUAL	*	0.0	0.0	0.0		0	0	1618726.000000	8925.000000	0.000000	0	.	.	0.000000	0.000000			0	.	.	0.000000	0.000000			0	.	.	0.000000	0.000000			0	.	.	0.000000	0.000000			0	.	.	0.000000	0.000000
INDEL	C16_PLUS	HG002_v4.2.1_snpswithin10bp_slop50	ALL	*	QUAL	*	0.0	0.0	0.0		0	0	9579557.000000	45745.000000	0.000000	0	.	.	0.000000	0.000000			0	.	.	0.000000	0.000000			0	.	.	0.000000	0.000000			0	.	.	0.000000	0.000000			0	.	.	0.000000	0.000000
INDEL	C16_PLUS	HG002_v4.2.1_snpswithin10bp_slop50	PASS	*	QUAL	*	0.0	0.0	0.0		0	0	9579557.000000	45745.000000	0.000000	0	.	.	0.000000	0.000000			0	.	.	0.000000	0.000000			0	.	.	0.000000	0.000000			0	.	.	0.000000	0.000000			0	.	.	0.000000	0.000000
INDEL	C16_PLUS	HG003_v4.2.1_CNV_CCSandONT_elliptical_outlier	ALL	*	QUAL	*	0.0	0.0	0.0		0	0	34890917.000000	48129.000000	0.000000	0	.	.	0.000000	0.000000			0	.	.	0.000000	0.000000			0	.	.	0.000000	0.000000			0	.	.	0.000000	0.000000			0	.	.	0.000000	0.000000
INDEL	C16_PLUS	HG003_v4.2.1_CNV_CCSandONT_elliptical_outlier	PASS	*	QUAL	*	0.0	0.0	0.0		0	0	34890917.000000	48129.000000	0.000000	0	.	.	0.000000	0.000000			0	.	.	0.000000	0.000000			0	.	.	0.000000	0.000000			0	.	.	0.000000	0.000000			0	.	.	0.000000	0.000000
INDEL	C16_PLUS	HG003_v4.2.1_CNV_mrcanavarIllumina_CCShighcov_ONThighcov_intersection	ALL	*	QUAL	*	0.0	0.0	0.0		0	0	8315700.000000	14942.000000	0.000000	0	.	.	0.000000	0.000000			0	.	.	0.000000	0.000000			0	.	.	0.000000	0.000000			0	.	.	0.000000	0.000000			0	.	.	0.000000	0.000000
INDEL	C16_PLUS	HG003_v4.2.1_CNV_mrcanavarIllumina_CCShighcov_ONThighcov_intersection	PASS	*	QUAL	*	0.0	0.0	0.0		0	0	8315700.000000	14942.000000	0.000000	0	.	.	0.000000	0.000000			0	.	.	0.000000	0.000000			0	.	.	0.000000	0.000000			0	.	.	0.000000	0.000000			0	.	.	0.000000	0.000000
INDEL	C16_PLUS	HG003_v4.2.1_CNVsandSVs	ALL	*	QUAL	*	0.0	0.0	0.0		0	0	112809506.000000	1300708.000000	0.000000	1	.	.	0.000000	0.000000			0	.	.	0.000000	0.000000			1	.	.	0.000000	0.000000			0	.	.	0.000000	0.000000			0	.	.	0.000000	0.000000
INDEL	C16_PLUS	HG003_v4.2.1_CNVsandSVs	PASS	*	QUAL	*	0.0	0.0	0.0		0	0	112809506.000000	1300708.000000	0.000000	1	.	.	0.000000	0.000000			0	.	.	0.000000	0.000000			1	.	.	0.000000	0.000000			0	.	.	0.000000	0.000000			0	.	.	0.000000	0.000000
INDEL	C16_PLUS	HG003_v4.2.1_SV_pbsv_slop25percent	ALL	*	QUAL	*	0.0	0.0	0.0		0	0	52584786.000000	180388.000000	0.000000	0	.	.	0.000000	0.000000			0	.	.	0.000000	0.000000			0	.	.	0.000000	0.000000			0	.	.	0.000000	0.000000			0	.	.	0.000000	0.000000
INDEL	C16_PLUS	HG003_v4.2.1_SV_pbsv_slop25percent	PASS	*	QUAL	*	0.0	0.0	0.0		0	0	52584786.000000	180388.000000	0.000000	0	.	.	0.000000	0.000000			0	.	.	0.000000	0.000000			0	.	.	0.000000	0.000000			0	.	.	0.000000	0.000000			0	.	.	0.000000	0.000000
INDEL	C16_PLUS	HG003_v4.2.1_comphetindel10bp_slop50	ALL	*	QUAL	*	0.0	0.0	0.0		0	0	4797668.000000	17216.000000	0.000000	0	.	.	0.000000	0.000000			0	.	.	0.000000	0.000000			0	.	.	0.000000	0.000000			0	.	.	0.000000	0.000000			0	.	.	0.000000	0.000000
INDEL	C16_PLUS	HG003_v4.2.1_comphetindel10bp_slop50	PASS	*	QUAL	*	0.0	0.0	0.0		0	0	4797668.000000	17216.000000	0.000000	0	.	.	0.000000	0.000000			0	.	.	0.000000	0.000000			0	.	.	0.000000	0.000000			0	.	.	0.000000	0.000000			0	.	.	0.000000	0.000000
INDEL	C16_PLUS	HG003_v4.2.1_comphetsnp10bp_slop50	ALL	*	QUAL	*	0.0	0.0	0.0		0	0	1264760.000000	4220.000000	0.000000	0	.	.	0.000000	0.000000			0	.	.	0.000000	0.000000			0	.	.	0.000000	0.000000			0	.	.	0.000000	0.000000			0	.	.	0.000000	0.000000
INDEL	C16_PLUS	HG003_v4.2.1_comphetsnp10bp_slop50	PASS	*	QUAL	*	0.0	0.0	0.0		0	0	1264760.000000	4220.000000	0.000000	0	.	.	0.000000	0.000000			0	.	.	0.000000	0.000000			0	.	.	0.000000	0.000000			0	.	.	0.000000	0.000000			0	.	.	0.000000	0.000000
INDEL	C16_PLUS	HG003_v4.2.1_complexandSVs	ALL	*	QUAL	*	0.5	0.0	0.0	0.0	0	0	133792062.000000	1388114.000000	0.000000	2	.	.	0.000000	0.000000			1	.	.	0.000000	0.000000			1	.	.	0.000000	0.000000			0	.	.	0.000000	0.000000			0	.	.	0.000000	0.000000
INDEL	C16_PLUS	HG003_v4.2.1_complexandSVs	PASS	*	QUAL	*	0.5	0.0	0.0	0.0	0	0	133792062.000000	1388114.000000	0.000000	2	.	.	0.000000	0.000000			1	.	.	0.000000	0.000000			1	.	.	0.000000	0.000000			0	.	.	0.000000	0.000000			0	.	.	0.000000	0.000000
INDEL	C16_PLUS	HG003_v4.2.1_complexandSVs_alldifficultregions	ALL	*	QUAL	*	0.333333	0.0	0.0	0.0	0	0	679282398.000000	4387036.000000	0.000000	3	.	.	0.000000	0.000000			1	.	.	0.000000	0.000000			2	.	.	0.000000	0.000000			0	.	.	0.000000	0.000000			0	.	.	0.000000	0.000000
INDEL	C16_PLUS	HG003_v4.2.1_complexandSVs_alldifficultregions	PASS	*	QUAL	*	0.333333	0.0	0.0	0.0	0	0	679282398.000000	4387036.000000	0.000000	3	.	.	0.000000	0.000000			1	.	.	0.000000	0.000000			2	.	.	0.000000	0.000000			0	.	.	0.000000	0.000000			0	.	.	0.000000	0.000000
INDEL	C16_PLUS	HG003_v4.2.1_complexindel10bp_slop50	ALL	*	QUAL	*	1.0	0.0	0.0	0.0	0	0	1575843.000000	7128.000000	0.000000	1	.	.	0.000000	0.000000			1	.	.	0.000000	0.000000			0	.	.	0.000000	0.000000			0	.	.	0.000000	0.000000			0	.	.	0.000000	0.000000
INDEL	C16_PLUS	HG003_v4.2.1_complexindel10bp_slop50	PASS	*	QUAL	*	1.0	0.0	0.0	0.0	0	0	1575843.000000	7128.000000	0.000000	1	.	.	0.000000	0.000000			1	.	.	0.000000	0.000000			0	.	.	0.000000	0.000000			0	.	.	0.000000	0.000000			0	.	.	0.000000	0.000000
INDEL	C16_PLUS	HG003_v4.2.1_notin_complexandSVs_alldifficultregions	ALL	*	QUAL	*	0.0	0.0	0.0		0	0	2255598013.000000	7276023.000000	0.000000	0	.	.	0.000000	0.000000			0	.	.	0.000000	0.000000			0	.	.	0.000000	0.000000			0	.	.	0.000000	0.000000			0	.	.	0.000000	0.000000
INDEL	C16_PLUS	HG003_v4.2.1_notin_complexandSVs_alldifficultregions	PASS	*	QUAL	*	0.0	0.0	0.0		0	0	2255598013.000000	7276023.000000	0.000000	0	.	.	0.000000	0.000000			0	.	.	0.000000	0.000000			0	.	.	0.000000	0.000000			0	.	.	0.000000	0.000000			0	.	.	0.000000	0.000000
INDEL	C16_PLUS	HG003_v4.2.1_othercomplexwithin10bp_slop50	ALL	*	QUAL	*	0.0	0.0	0.0		0	0	4496448.000000	20047.000000	0.000000	0	.	.	0.000000	0.000000			0	.	.	0.000000	0.000000			0	.	.	0.000000	0.000000			0	.	.	0.000000	0.000000			0	.	.	0.000000	0.000000
INDEL	C16_PLUS	HG003_v4.2.1_othercomplexwithin10bp_slop50	PASS	*	QUAL	*	0.0	0.0	0.0		0	0	4496448.000000	20047.000000	0.000000	0	.	.	0.000000	0.000000			0	.	.	0.000000	0.000000			0	.	.	0.000000	0.000000			0	.	.	0.000000	0.000000			0	.	.	0.000000	0.000000
INDEL	C16_PLUS	HG003_v4.2.1_snpswithin10bp_slop50	ALL	*	QUAL	*	0.0	0.0	0.0		0	0	9196487.000000	39448.000000	0.000000	0	.	.	0.000000	0.000000			0	.	.	0.000000	0.000000			0	.	.	0.000000	0.000000			0	.	.	0.000000	0.000000			0	.	.	0.000000	0.000000
INDEL	C16_PLUS	HG003_v4.2.1_snpswithin10bp_slop50	PASS	*	QUAL	*	0.0	0.0	0.0		0	0	9196487.000000	39448.000000	0.000000	0	.	.	0.000000	0.000000			0	.	.	0.000000	0.000000			0	.	.	0.000000	0.000000			0	.	.	0.000000	0.000000			0	.	.	0.000000	0.000000
INDEL	C16_PLUS	HG004_v4.2.1_CNV_CCSandONT_elliptical_outlier	ALL	*	QUAL	*	0.0	0.0	0.0		0	0	33808370.000000	71467.000000	0.000000	0	.	.	0.000000	0.000000			0	.	.	0.000000	0.000000			0	.	.	0.000000	0.000000			0	.	.	0.000000	0.000000			0	.	.	0.000000	0.000000
INDEL	C16_PLUS	HG004_v4.2.1_CNV_CCSandONT_elliptical_outlier	PASS	*	QUAL	*	0.0	0.0	0.0		0	0	33808370.000000	71467.000000	0.000000	0	.	.	0.000000	0.000000			0	.	.	0.000000	0.000000			0	.	.	0.000000	0.000000			0	.	.	0.000000	0.000000			0	.	.	0.000000	0.000000
INDEL	C16_PLUS	HG004_v4.2.1_CNV_mrcanavarIllumina_CCShighcov_ONThighcov_intersection	ALL	*	QUAL	*	0.0	0.0	0.0		0	0	7984544.000000	13942.000000	0.000000	0	.	.	0.000000	0.000000			0	.	.	0.000000	0.000000			0	.	.	0.000000	0.000000			0	.	.	0.000000	0.000000			0	.	.	0.000000	0.000000
INDEL	C16_PLUS	HG004_v4.2.1_CNV_mrcanavarIllumina_CCShighcov_ONThighcov_intersection	PASS	*	QUAL	*	0.0	0.0	0.0		0	0	7984544.000000	13942.000000	0.000000	0	.	.	0.000000	0.000000			0	.	.	0.000000	0.000000			0	.	.	0.000000	0.000000			0	.	.	0.000000	0.000000			0	.	.	0.000000	0.000000
INDEL	C16_PLUS	HG004_v4.2.1_CNVsandSVs	ALL	*	QUAL	*	0.0	0.0	0.0		0	0	119292915.000000	1322047.000000	0.000000	1	.	.	0.000000	0.000000			0	.	.	0.000000	0.000000			1	.	.	0.000000	0.000000			0	.	.	0.000000	0.000000			0	.	.	0.000000	0.000000
INDEL	C16_PLUS	HG004_v4.2.1_CNVsandSVs	PASS	*	QUAL	*	0.0	0.0	0.0		0	0	119292915.000000	1322047.000000	0.000000	1	.	.	0.000000	0.000000			0	.	.	0.000000	0.000000			1	.	.	0.000000	0.000000			0	.	.	0.000000	0.000000			0	.	.	0.000000	0.000000
INDEL	C16_PLUS	HG004_v4.2.1_SV_pbsv_slop25percent	ALL	*	QUAL	*	0.0	0.0	0.0		0	0	63060811.000000	176647.000000	0.000000	0	.	.	0.000000	0.000000			0	.	.	0.000000	0.000000			0	.	.	0.000000	0.000000			0	.	.	0.000000	0.000000			0	.	.	0.000000	0.000000
INDEL	C16_PLUS	HG004_v4.2.1_SV_pbsv_slop25percent	PASS	*	QUAL	*	0.0	0.0	0.0		0	0	63060811.000000	176647.000000	0.000000	0	.	.	0.000000	0.000000			0	.	.	0.000000	0.000000			0	.	.	0.000000	0.000000			0	.	.	0.000000	0.000000			0	.	.	0.000000	0.000000
INDEL	C16_PLUS	HG004_v4.2.1_comphetindel10bp_slop50	ALL	*	QUAL	*	0.0	0.0	0.0		0	0	4933578.000000	14967.000000	0.000000	0	.	.	0.000000	0.000000			0	.	.	0.000000	0.000000			0	.	.	0.000000	0.000000			0	.	.	0.000000	0.000000			0	.	.	0.000000	0.000000
INDEL	C16_PLUS	HG004_v4.2.1_comphetindel10bp_slop50	PASS	*	QUAL	*	0.0	0.0	0.0		0	0	4933578.000000	14967.000000	0.000000	0	.	.	0.000000	0.000000			0	.	.	0.000000	0.000000			0	.	.	0.000000	0.000000			0	.	.	0.000000	0.000000			0	.	.	0.000000	0.000000
INDEL	C16_PLUS	HG004_v4.2.1_comphetsnp10bp_slop50	ALL	*	QUAL	*	0.0	0.0	0.0		0	0	1201796.000000	4102.000000	0.000000	0	.	.	0.000000	0.000000			0	.	.	0.000000	0.000000			0	.	.	0.000000	0.000000			0	.	.	0.000000	0.000000			0	.	.	0.000000	0.000000
INDEL	C16_PLUS	HG004_v4.2.1_comphetsnp10bp_slop50	PASS	*	QUAL	*	0.0	0.0	0.0		0	0	1201796.000000	4102.000000	0.000000	0	.	.	0.000000	0.000000			0	.	.	0.000000	0.000000			0	.	.	0.000000	0.000000			0	.	.	0.000000	0.000000			0	.	.	0.000000	0.000000
INDEL	C16_PLUS	HG004_v4.2.1_complexandSVs	ALL	*	QUAL	*	0.0	0.0	0.0		0	0	140470365.000000	1411958.000000	0.000000	1	.	.	0.000000	0.000000			0	.	.	0.000000	0.000000			1	.	.	0.000000	0.000000			0	.	.	0.000000	0.000000			0	.	.	0.000000	0.000000
INDEL	C16_PLUS	HG004_v4.2.1_complexandSVs	PASS	*	QUAL	*	0.0	0.0	0.0		0	0	140470365.000000	1411958.000000	0.000000	1	.	.	0.000000	0.000000			0	.	.	0.000000	0.000000			1	.	.	0.000000	0.000000			0	.	.	0.000000	0.000000			0	.	.	0.000000	0.000000
INDEL	C16_PLUS	HG004_v4.2.1_complexandSVs_alldifficultregions	ALL	*	QUAL	*	0.333333	0.0	0.0	0.0	0	0	680680321.000000	4408761.000000	0.000000	3	.	.	0.000000	0.000000			1	.	.	0.000000	0.000000			2	.	.	0.000000	0.000000			0	.	.	0.000000	0.000000			0	.	.	0.000000	0.000000
INDEL	C16_PLUS	HG004_v4.2.1_complexandSVs_alldifficultregions	PASS	*	QUAL	*	0.333333	0.0	0.0	0.0	0	0	680680321.000000	4408761.000000	0.000000	3	.	.	0.000000	0.000000			1	.	.	0.000000	0.000000			2	.	.	0.000000	0.000000			0	.	.	0.000000	0.000000			0	.	.	0.000000	0.000000
INDEL	C16_PLUS	HG004_v4.2.1_complexindel10bp_slop50	ALL	*	QUAL	*	0.0	0.0	0.0		0	0	1568117.000000	7423.000000	0.000000	0	.	.	0.000000	0.000000			0	.	.	0.000000	0.000000			0	.	.	0.000000	0.000000			0	.	.	0.000000	0.000000			0	.	.	0.000000	0.000000
INDEL	C16_PLUS	HG004_v4.2.1_complexindel10bp_slop50	PASS	*	QUAL	*	0.0	0.0	0.0		0	0	1568117.000000	7423.000000	0.000000	0	.	.	0.000000	0.000000			0	.	.	0.000000	0.000000			0	.	.	0.000000	0.000000			0	.	.	0.000000	0.000000			0	.	.	0.000000	0.000000
INDEL	C16_PLUS	HG004_v4.2.1_notin_complexandSVs_alldifficultregions	ALL	*	QUAL	*	0.0	0.0	0.0		0	0	2254200090.000000	7254298.000000	0.000000	0	.	.	0.000000	0.000000			0	.	.	0.000000	0.000000			0	.	.	0.000000	0.000000			0	.	.	0.000000	0.000000			0	.	.	0.000000	0.000000
INDEL	C16_PLUS	HG004_v4.2.1_notin_complexandSVs_alldifficultregions	PASS	*	QUAL	*	0.0	0.0	0.0		0	0	2254200090.000000	7254298.000000	0.000000	0	.	.	0.000000	0.000000			0	.	.	0.000000	0.000000			0	.	.	0.000000	0.000000			0	.	.	0.000000	0.000000			0	.	.	0.000000	0.000000
INDEL	C16_PLUS	HG004_v4.2.1_othercomplexwithin10bp_slop50	ALL	*	QUAL	*	0.0	0.0	0.0		0	0	4697947.000000	23306.000000	0.000000	0	.	.	0.000000	0.000000			0	.	.	0.000000	0.000000			0	.	.	0.000000	0.000000			0	.	.	0.000000	0.000000			0	.	.	0.000000	0.000000
INDEL	C16_PLUS	HG004_v4.2.1_othercomplexwithin10bp_slop50	PASS	*	QUAL	*	0.0	0.0	0.0		0	0	4697947.000000	23306.000000	0.000000	0	.	.	0.000000	0.000000			0	.	.	0.000000	0.000000			0	.	.	0.000000	0.000000			0	.	.	0.000000	0.000000			0	.	.	0.000000	0.000000
INDEL	C16_PLUS	HG004_v4.2.1_snpswithin10bp_slop50	ALL	*	QUAL	*	0.0	0.0	0.0		0	0	9177943.000000	41467.000000	0.000000	0	.	.	0.000000	0.000000			0	.	.	0.000000	0.000000			0	.	.	0.000000	0.000000			0	.	.	0.000000	0.000000			0	.	.	0.000000	0.000000
INDEL	C16_PLUS	HG004_v4.2.1_snpswithin10bp_slop50	PASS	*	QUAL	*	0.0	0.0	0.0		0	0	9177943.000000	41467.000000	0.000000	0	.	.	0.000000	0.000000			0	.	.	0.000000	0.000000			0	.	.	0.000000	0.000000			0	.	.	0.000000	0.000000			0	.	.	0.000000	0.000000
INDEL	C16_PLUS	HG005_v4.2.1_CNV_CCSandONT_elliptical_outlier	ALL	*	QUAL	*	0.0	0.0	0.0		0	0	35824675.000000	43057.000000	0.000000	0	.	.	0.000000	0.000000			0	.	.	0.000000	0.000000			0	.	.	0.000000	0.000000			0	.	.	0.000000	0.000000			0	.	.	0.000000	0.000000
INDEL	C16_PLUS	HG005_v4.2.1_CNV_CCSandONT_elliptical_outlier	PASS	*	QUAL	*	0.0	0.0	0.0		0	0	35824675.000000	43057.000000	0.000000	0	.	.	0.000000	0.000000			0	.	.	0.000000	0.000000			0	.	.	0.000000	0.000000			0	.	.	0.000000	0.000000			0	.	.	0.000000	0.000000
INDEL	C16_PLUS	HG005_v4.2.1_CNV_mrcanavarIllumina_CCShighcov_ONThighcov_intersection	ALL	*	QUAL	*	0.0	0.0	0.0		0	0	9552289.000000	21942.000000	0.000000	0	.	.	0.000000	0.000000			0	.	.	0.000000	0.000000			0	.	.	0.000000	0.000000			0	.	.	0.000000	0.000000			0	.	.	0.000000	0.000000
INDEL	C16_PLUS	HG005_v4.2.1_CNV_mrcanavarIllumina_CCShighcov_ONThighcov_intersection	PASS	*	QUAL	*	0.0	0.0	0.0		0	0	9552289.000000	21942.000000	0.000000	0	.	.	0.000000	0.000000			0	.	.	0.000000	0.000000			0	.	.	0.000000	0.000000			0	.	.	0.000000	0.000000			0	.	.	0.000000	0.000000
INDEL	C16_PLUS	HG005_v4.2.1_CNVsandSVs	ALL	*	QUAL	*	0.0	0.0	0.0		0	0	121774956.000000	475588.000000	0.000000	0	.	.	0.000000	0.000000			0	.	.	0.000000	0.000000			0	.	.	0.000000	0.000000			0	.	.	0.000000	0.000000			0	.	.	0.000000	0.000000
INDEL	C16_PLUS	HG005_v4.2.1_CNVsandSVs	PASS	*	QUAL	*	0.0	0.0	0.0		0	0	121774956.000000	475588.000000	0.000000	0	.	.	0.000000	0.000000			0	.	.	0.000000	0.000000			0	.	.	0.000000	0.000000			0	.	.	0.000000	0.000000			0	.	.	0.000000	0.000000
INDEL	C16_PLUS	HG005_v4.2.1_SV_pbsv_hifiasm_dipcall_svanalyzer_slop25percent	ALL	*	QUAL	*	0.0	0.0	0.0		0	0	103088964.000000	426098.000000	0.000000	0	.	.	0.000000	0.000000			0	.	.	0.000000	0.000000			0	.	.	0.000000	0.000000			0	.	.	0.000000	0.000000			0	.	.	0.000000	0.000000
INDEL	C16_PLUS	HG005_v4.2.1_SV_pbsv_hifiasm_dipcall_svanalyzer_slop25percent	PASS	*	QUAL	*	0.0	0.0	0.0		0	0	103088964.000000	426098.000000	0.000000	0	.	.	0.000000	0.000000			0	.	.	0.000000	0.000000			0	.	.	0.000000	0.000000			0	.	.	0.000000	0.000000			0	.	.	0.000000	0.000000
INDEL	C16_PLUS	HG005_v4.2.1_comphetindel10bp_slop50	ALL	*	QUAL	*	0.0	0.0	0.0		0	0	3638866.000000	11507.000000	0.000000	0	.	.	0.000000	0.000000			0	.	.	0.000000	0.000000			0	.	.	0.000000	0.000000			0	.	.	0.000000	0.000000			0	.	.	0.000000	0.000000
INDEL	C16_PLUS	HG005_v4.2.1_comphetindel10bp_slop50	PASS	*	QUAL	*	0.0	0.0	0.0		0	0	3638866.000000	11507.000000	0.000000	0	.	.	0.000000	0.000000			0	.	.	0.000000	0.000000			0	.	.	0.000000	0.000000			0	.	.	0.000000	0.000000			0	.	.	0.000000	0.000000
INDEL	C16_PLUS	HG005_v4.2.1_comphetsnp10bp_slop50	ALL	*	QUAL	*	0.0	0.0	0.0		0	0	2607846.000000	11152.000000	0.000000	0	.	.	0.000000	0.000000			0	.	.	0.000000	0.000000			0	.	.	0.000000	0.000000			0	.	.	0.000000	0.000000			0	.	.	0.000000	0.000000
INDEL	C16_PLUS	HG005_v4.2.1_comphetsnp10bp_slop50	PASS	*	QUAL	*	0.0	0.0	0.0		0	0	2607846.000000	11152.000000	0.000000	0	.	.	0.000000	0.000000			0	.	.	0.000000	0.000000			0	.	.	0.000000	0.000000			0	.	.	0.000000	0.000000			0	.	.	0.000000	0.000000
INDEL	C16_PLUS	HG005_v4.2.1_complexandSVs	ALL	*	QUAL	*	0.0	0.0	0.0		0	0	140434315.000000	561408.000000	0.000000	0	.	.	0.000000	0.000000			0	.	.	0.000000	0.000000			0	.	.	0.000000	0.000000			0	.	.	0.000000	0.000000			0	.	.	0.000000	0.000000
INDEL	C16_PLUS	HG005_v4.2.1_complexandSVs	PASS	*	QUAL	*	0.0	0.0	0.0		0	0	140434315.000000	561408.000000	0.000000	0	.	.	0.000000	0.000000			0	.	.	0.000000	0.000000			0	.	.	0.000000	0.000000			0	.	.	0.000000	0.000000			0	.	.	0.000000	0.000000
INDEL	C16_PLUS	HG005_v4.2.1_complexandSVs_alldifficultregions	ALL	*	QUAL	*	0.333333	0.0	0.0	0.0	0	0	677223038.000000	3916538.000000	0.000000	3	.	.	0.000000	0.000000			1	.	.	0.000000	0.000000			2	.	.	0.000000	0.000000			0	.	.	0.000000	0.000000			0	.	.	0.000000	0.000000
INDEL	C16_PLUS	HG005_v4.2.1_complexandSVs_alldifficultregions	PASS	*	QUAL	*	0.333333	0.0	0.0	0.0	0	0	677223038.000000	3916538.000000	0.000000	3	.	.	0.000000	0.000000			1	.	.	0.000000	0.000000			2	.	.	0.000000	0.000000			0	.	.	0.000000	0.000000			0	.	.	0.000000	0.000000
INDEL	C16_PLUS	HG005_v4.2.1_complexindel10bp_slop50	ALL	*	QUAL	*	0.0	0.0	0.0		0	0	1990833.000000	10628.000000	0.000000	0	.	.	0.000000	0.000000			0	.	.	0.000000	0.000000			0	.	.	0.000000	0.000000			0	.	.	0.000000	0.000000			0	.	.	0.000000	0.000000
INDEL	C16_PLUS	HG005_v4.2.1_complexindel10bp_slop50	PASS	*	QUAL	*	0.0	0.0	0.0		0	0	1990833.000000	10628.000000	0.000000	0	.	.	0.000000	0.000000			0	.	.	0.000000	0.000000			0	.	.	0.000000	0.000000			0	.	.	0.000000	0.000000			0	.	.	0.000000	0.000000
INDEL	C16_PLUS	HG005_v4.2.1_inversions_slop25percent	ALL	*	QUAL	*	0.0	0.0	0.0		0	0	3333164.000000	1607.000000	0.000000	0	.	.	0.000000	0.000000			0	.	.	0.000000	0.000000			0	.	.	0.000000	0.000000			0	.	.	0.000000	0.000000			0	.	.	0.000000	0.000000
INDEL	C16_PLUS	HG005_v4.2.1_inversions_slop25percent	PASS	*	QUAL	*	0.0	0.0	0.0		0	0	3333164.000000	1607.000000	0.000000	0	.	.	0.000000	0.000000			0	.	.	0.000000	0.000000			0	.	.	0.000000	0.000000			0	.	.	0.000000	0.000000			0	.	.	0.000000	0.000000
INDEL	C16_PLUS	HG005_v4.2.1_notin_complexandSVs_alldifficultregions	ALL	*	QUAL	*	0.0	0.0	0.0		0	0	2257657373.000000	7746521.000000	0.000000	0	.	.	0.000000	0.000000			0	.	.	0.000000	0.000000			0	.	.	0.000000	0.000000			0	.	.	0.000000	0.000000			0	.	.	0.000000	0.000000
INDEL	C16_PLUS	HG005_v4.2.1_notin_complexandSVs_alldifficultregions	PASS	*	QUAL	*	0.0	0.0	0.0		0	0	2257657373.000000	7746521.000000	0.000000	0	.	.	0.000000	0.000000			0	.	.	0.000000	0.000000			0	.	.	0.000000	0.000000			0	.	.	0.000000	0.000000			0	.	.	0.000000	0.000000
INDEL	C16_PLUS	HG005_v4.2.1_othercomplexwithin10bp_slop50	ALL	*	QUAL	*	0.0	0.0	0.0		0	0	1460990.000000	6360.000000	0.000000	0	.	.	0.000000	0.000000			0	.	.	0.000000	0.000000			0	.	.	0.000000	0.000000			0	.	.	0.000000	0.000000			0	.	.	0.000000	0.000000
INDEL	C16_PLUS	HG005_v4.2.1_othercomplexwithin10bp_slop50	PASS	*	QUAL	*	0.0	0.0	0.0		0	0	1460990.000000	6360.000000	0.000000	0	.	.	0.000000	0.000000			0	.	.	0.000000	0.000000			0	.	.	0.000000	0.000000			0	.	.	0.000000	0.000000			0	.	.	0.000000	0.000000
INDEL	C16_PLUS	HG005_v4.2.1_snpswithin10bp_slop50	ALL	*	QUAL	*	0.0	0.0	0.0		0	0	9375134.000000	47428.000000	0.000000	0	.	.	0.000000	0.000000			0	.	.	0.000000	0.000000			0	.	.	0.000000	0.000000			0	.	.	0.000000	0.000000			0	.	.	0.000000	0.000000
INDEL	C16_PLUS	HG005_v4.2.1_snpswithin10bp_slop50	PASS	*	QUAL	*	0.0	0.0	0.0		0	0	9375134.000000	47428.000000	0.000000	0	.	.	0.000000	0.000000			0	.	.	0.000000	0.000000			0	.	.	0.000000	0.000000			0	.	.	0.000000	0.000000			0	.	.	0.000000	0.000000
INDEL	C16_PLUS	HG006_v4.2.1_CNV_CCSandONT_elliptical_outlier	ALL	*	QUAL	*	0.0	0.0	0.0		0	0	23202631.000000	33169.000000	0.000000	0	.	.	0.000000	0.000000			0	.	.	0.000000	0.000000			0	.	.	0.000000	0.000000			0	.	.	0.000000	0.000000			0	.	.	0.000000	0.000000
INDEL	C16_PLUS	HG006_v4.2.1_CNV_CCSandONT_elliptical_outlier	PASS	*	QUAL	*	0.0	0.0	0.0		0	0	23202631.000000	33169.000000	0.000000	0	.	.	0.000000	0.000000			0	.	.	0.000000	0.000000			0	.	.	0.000000	0.000000			0	.	.	0.000000	0.000000			0	.	.	0.000000	0.000000
INDEL	C16_PLUS	HG006_v4.2.1_CNV_mrcanavarIllumina_CCShighcov_ONThighcov_intersection	ALL	*	QUAL	*	0.0	0.0	0.0		0	0	7463983.000000	14942.000000	0.000000	0	.	.	0.000000	0.000000			0	.	.	0.000000	0.000000			0	.	.	0.000000	0.000000			0	.	.	0.000000	0.000000			0	.	.	0.000000	0.000000
INDEL	C16_PLUS	HG006_v4.2.1_CNV_mrcanavarIllumina_CCShighcov_ONThighcov_intersection	PASS	*	QUAL	*	0.0	0.0	0.0		0	0	7463983.000000	14942.000000	0.000000	0	.	.	0.000000	0.000000			0	.	.	0.000000	0.000000			0	.	.	0.000000	0.000000			0	.	.	0.000000	0.000000			0	.	.	0.000000	0.000000
INDEL	C16_PLUS	HG006_v4.2.1_CNVsandSVs	ALL	*	QUAL	*	0.0	0.0	0.0		0	0	119792009.000000	483636.000000	0.000000	0	.	.	0.000000	0.000000			0	.	.	0.000000	0.000000			0	.	.	0.000000	0.000000			0	.	.	0.000000	0.000000			0	.	.	0.000000	0.000000
INDEL	C16_PLUS	HG006_v4.2.1_CNVsandSVs	PASS	*	QUAL	*	0.0	0.0	0.0		0	0	119792009.000000	483636.000000	0.000000	0	.	.	0.000000	0.000000			0	.	.	0.000000	0.000000			0	.	.	0.000000	0.000000			0	.	.	0.000000	0.000000			0	.	.	0.000000	0.000000
INDEL	C16_PLUS	HG006_v4.2.1_SV_pbsv_slop25percent	ALL	*	QUAL	*	0.0	0.0	0.0		0	0	42782927.000000	144873.000000	0.000000	0	.	.	0.000000	0.000000			0	.	.	0.000000	0.000000			0	.	.	0.000000	0.000000			0	.	.	0.000000	0.000000			0	.	.	0.000000	0.000000
INDEL	C16_PLUS	HG006_v4.2.1_SV_pbsv_slop25percent	PASS	*	QUAL	*	0.0	0.0	0.0		0	0	42782927.000000	144873.000000	0.000000	0	.	.	0.000000	0.000000			0	.	.	0.000000	0.000000			0	.	.	0.000000	0.000000			0	.	.	0.000000	0.000000			0	.	.	0.000000	0.000000
INDEL	C16_PLUS	HG006_v4.2.1_comphetindel10bp_slop50	ALL	*	QUAL	*	0.0	0.0	0.0		0	0	3238146.000000	10120.000000	0.000000	0	.	.	0.000000	0.000000			0	.	.	0.000000	0.000000			0	.	.	0.000000	0.000000			0	.	.	0.000000	0.000000			0	.	.	0.000000	0.000000
INDEL	C16_PLUS	HG006_v4.2.1_comphetindel10bp_slop50	PASS	*	QUAL	*	0.0	0.0	0.0		0	0	3238146.000000	10120.000000	0.000000	0	.	.	0.000000	0.000000			0	.	.	0.000000	0.000000			0	.	.	0.000000	0.000000			0	.	.	0.000000	0.000000			0	.	.	0.000000	0.000000
INDEL	C16_PLUS	HG006_v4.2.1_comphetsnp10bp_slop50	ALL	*	QUAL	*	0.0	0.0	0.0		0	0	1503654.000000	5903.000000	0.000000	0	.	.	0.000000	0.000000			0	.	.	0.000000	0.000000			0	.	.	0.000000	0.000000			0	.	.	0.000000	0.000000			0	.	.	0.000000	0.000000
INDEL	C16_PLUS	HG006_v4.2.1_comphetsnp10bp_slop50	PASS	*	QUAL	*	0.0	0.0	0.0		0	0	1503654.000000	5903.000000	0.000000	0	.	.	0.000000	0.000000			0	.	.	0.000000	0.000000			0	.	.	0.000000	0.000000			0	.	.	0.000000	0.000000			0	.	.	0.000000	0.000000
INDEL	C16_PLUS	HG006_v4.2.1_complexandSVs	ALL	*	QUAL	*	0.0	0.0	0.0		0	0	137668662.000000	567358.000000	0.000000	0	.	.	0.000000	0.000000			0	.	.	0.000000	0.000000			0	.	.	0.000000	0.000000			0	.	.	0.000000	0.000000			0	.	.	0.000000	0.000000
INDEL	C16_PLUS	HG006_v4.2.1_complexandSVs	PASS	*	QUAL	*	0.0	0.0	0.0		0	0	137668662.000000	567358.000000	0.000000	0	.	.	0.000000	0.000000			0	.	.	0.000000	0.000000			0	.	.	0.000000	0.000000			0	.	.	0.000000	0.000000			0	.	.	0.000000	0.000000
INDEL	C16_PLUS	HG006_v4.2.1_complexandSVs_alldifficultregions	ALL	*	QUAL	*	0.333333	0.0	0.0	0.0	0	0	676756760.000000	3929759.000000	0.000000	3	.	.	0.000000	0.000000			1	.	.	0.000000	0.000000			2	.	.	0.000000	0.000000			0	.	.	0.000000	0.000000			0	.	.	0.000000	0.000000
INDEL	C16_PLUS	HG006_v4.2.1_complexandSVs_alldifficultregions	PASS	*	QUAL	*	0.333333	0.0	0.0	0.0	0	0	676756760.000000	3929759.000000	0.000000	3	.	.	0.000000	0.000000			1	.	.	0.000000	0.000000			2	.	.	0.000000	0.000000			0	.	.	0.000000	0.000000			0	.	.	0.000000	0.000000
INDEL	C16_PLUS	HG006_v4.2.1_complexindel10bp_slop50	ALL	*	QUAL	*	0.0	0.0	0.0		0	0	1273348.000000	6915.000000	0.000000	0	.	.	0.000000	0.000000			0	.	.	0.000000	0.000000			0	.	.	0.000000	0.000000			0	.	.	0.000000	0.000000			0	.	.	0.000000	0.000000
INDEL	C16_PLUS	HG006_v4.2.1_complexindel10bp_slop50	PASS	*	QUAL	*	0.0	0.0	0.0		0	0	1273348.000000	6915.000000	0.000000	0	.	.	0.000000	0.000000			0	.	.	0.000000	0.000000			0	.	.	0.000000	0.000000			0	.	.	0.000000	0.000000			0	.	.	0.000000	0.000000
INDEL	C16_PLUS	HG006_v4.2.1_notin_complexandSVs_alldifficultregions	ALL	*	QUAL	*	0.0	0.0	0.0		0	0	2258123651.000000	7733300.000000	0.000000	0	.	.	0.000000	0.000000			0	.	.	0.000000	0.000000			0	.	.	0.000000	0.000000			0	.	.	0.000000	0.000000			0	.	.	0.000000	0.000000
INDEL	C16_PLUS	HG006_v4.2.1_notin_complexandSVs_alldifficultregions	PASS	*	QUAL	*	0.0	0.0	0.0		0	0	2258123651.000000	7733300.000000	0.000000	0	.	.	0.000000	0.000000			0	.	.	0.000000	0.000000			0	.	.	0.000000	0.000000			0	.	.	0.000000	0.000000			0	.	.	0.000000	0.000000
INDEL	C16_PLUS	HG006_v4.2.1_othercomplexwithin10bp_slop50	ALL	*	QUAL	*	0.0	0.0	0.0		0	0	3120298.000000	17858.000000	0.000000	0	.	.	0.000000	0.000000			0	.	.	0.000000	0.000000			0	.	.	0.000000	0.000000			0	.	.	0.000000	0.000000			0	.	.	0.000000	0.000000
INDEL	C16_PLUS	HG006_v4.2.1_othercomplexwithin10bp_slop50	PASS	*	QUAL	*	0.0	0.0	0.0		0	0	3120298.000000	17858.000000	0.000000	0	.	.	0.000000	0.000000			0	.	.	0.000000	0.000000			0	.	.	0.000000	0.000000			0	.	.	0.000000	0.000000			0	.	.	0.000000	0.000000
INDEL	C16_PLUS	HG006_v4.2.1_snpswithin10bp_slop50	ALL	*	QUAL	*	0.0	0.0	0.0		0	0	9065524.000000	43446.000000	0.000000	0	.	.	0.000000	0.000000			0	.	.	0.000000	0.000000			0	.	.	0.000000	0.000000			0	.	.	0.000000	0.000000			0	.	.	0.000000	0.000000
INDEL	C16_PLUS	HG006_v4.2.1_snpswithin10bp_slop50	PASS	*	QUAL	*	0.0	0.0	0.0		0	0	9065524.000000	43446.000000	0.000000	0	.	.	0.000000	0.000000			0	.	.	0.000000	0.000000			0	.	.	0.000000	0.000000			0	.	.	0.000000	0.000000			0	.	.	0.000000	0.000000
INDEL	C16_PLUS	HG007_v4.2.1_CNV_CCSandONT_elliptical_outlier	ALL	*	QUAL	*	0.0	0.0	0.0		0	0	27533272.000000	22359.000000	0.000000	0	.	.	0.000000	0.000000			0	.	.	0.000000	0.000000			0	.	.	0.000000	0.000000			0	.	.	0.000000	0.000000			0	.	.	0.000000	0.000000
INDEL	C16_PLUS	HG007_v4.2.1_CNV_CCSandONT_elliptical_outlier	PASS	*	QUAL	*	0.0	0.0	0.0		0	0	27533272.000000	22359.000000	0.000000	0	.	.	0.000000	0.000000			0	.	.	0.000000	0.000000			0	.	.	0.000000	0.000000			0	.	.	0.000000	0.000000			0	.	.	0.000000	0.000000
INDEL	C16_PLUS	HG007_v4.2.1_CNV_mrcanavarIllumina_CCShighcov_ONThighcov_intersection	ALL	*	QUAL	*	0.0	0.0	0.0		0	0	9175295.000000	14942.000000	0.000000	0	.	.	0.000000	0.000000			0	.	.	0.000000	0.000000			0	.	.	0.000000	0.000000			0	.	.	0.000000	0.000000			0	.	.	0.000000	0.000000
INDEL	C16_PLUS	HG007_v4.2.1_CNV_mrcanavarIllumina_CCShighcov_ONThighcov_intersection	PASS	*	QUAL	*	0.0	0.0	0.0		0	0	9175295.000000	14942.000000	0.000000	0	.	.	0.000000	0.000000			0	.	.	0.000000	0.000000			0	.	.	0.000000	0.000000			0	.	.	0.000000	0.000000			0	.	.	0.000000	0.000000
INDEL	C16_PLUS	HG007_v4.2.1_CNVsandSVs	ALL	*	QUAL	*	0.0	0.0	0.0		0	0	119992629.000000	462565.000000	0.000000	0	.	.	0.000000	0.000000			0	.	.	0.000000	0.000000			0	.	.	0.000000	0.000000			0	.	.	0.000000	0.000000			0	.	.	0.000000	0.000000
INDEL	C16_PLUS	HG007_v4.2.1_CNVsandSVs	PASS	*	QUAL	*	0.0	0.0	0.0		0	0	119992629.000000	462565.000000	0.000000	0	.	.	0.000000	0.000000			0	.	.	0.000000	0.000000			0	.	.	0.000000	0.000000			0	.	.	0.000000	0.000000			0	.	.	0.000000	0.000000
INDEL	C16_PLUS	HG007_v4.2.1_SV_pbsv_slop25percent	ALL	*	QUAL	*	0.0	0.0	0.0		0	0	39568475.000000	143779.000000	0.000000	0	.	.	0.000000	0.000000			0	.	.	0.000000	0.000000			0	.	.	0.000000	0.000000			0	.	.	0.000000	0.000000			0	.	.	0.000000	0.000000
INDEL	C16_PLUS	HG007_v4.2.1_SV_pbsv_slop25percent	PASS	*	QUAL	*	0.0	0.0	0.0		0	0	39568475.000000	143779.000000	0.000000	0	.	.	0.000000	0.000000			0	.	.	0.000000	0.000000			0	.	.	0.000000	0.000000			0	.	.	0.000000	0.000000			0	.	.	0.000000	0.000000
INDEL	C16_PLUS	HG007_v4.2.1_comphetindel10bp_slop50	ALL	*	QUAL	*	0.0	0.0	0.0		0	0	3270557.000000	10006.000000	0.000000	0	.	.	0.000000	0.000000			0	.	.	0.000000	0.000000			0	.	.	0.000000	0.000000			0	.	.	0.000000	0.000000			0	.	.	0.000000	0.000000
INDEL	C16_PLUS	HG007_v4.2.1_comphetindel10bp_slop50	PASS	*	QUAL	*	0.0	0.0	0.0		0	0	3270557.000000	10006.000000	0.000000	0	.	.	0.000000	0.000000			0	.	.	0.000000	0.000000			0	.	.	0.000000	0.000000			0	.	.	0.000000	0.000000			0	.	.	0.000000	0.000000
INDEL	C16_PLUS	HG007_v4.2.1_comphetsnp10bp_slop50	ALL	*	QUAL	*	0.0	0.0	0.0		0	0	1464517.000000	5739.000000	0.000000	0	.	.	0.000000	0.000000			0	.	.	0.000000	0.000000			0	.	.	0.000000	0.000000			0	.	.	0.000000	0.000000			0	.	.	0.000000	0.000000
INDEL	C16_PLUS	HG007_v4.2.1_comphetsnp10bp_slop50	PASS	*	QUAL	*	0.0	0.0	0.0		0	0	1464517.000000	5739.000000	0.000000	0	.	.	0.000000	0.000000			0	.	.	0.000000	0.000000			0	.	.	0.000000	0.000000			0	.	.	0.000000	0.000000			0	.	.	0.000000	0.000000
INDEL	C16_PLUS	HG007_v4.2.1_complexandSVs	ALL	*	QUAL	*	0.0	0.0	0.0		0	0	138031434.000000	544481.000000	0.000000	0	.	.	0.000000	0.000000			0	.	.	0.000000	0.000000			0	.	.	0.000000	0.000000			0	.	.	0.000000	0.000000			0	.	.	0.000000	0.000000
INDEL	C16_PLUS	HG007_v4.2.1_complexandSVs	PASS	*	QUAL	*	0.0	0.0	0.0		0	0	138031434.000000	544481.000000	0.000000	0	.	.	0.000000	0.000000			0	.	.	0.000000	0.000000			0	.	.	0.000000	0.000000			0	.	.	0.000000	0.000000			0	.	.	0.000000	0.000000
INDEL	C16_PLUS	HG007_v4.2.1_complexandSVs_alldifficultregions	ALL	*	QUAL	*	0.333333	0.0	0.0	0.0	0	0	675428877.000000	3906434.000000	0.000000	3	.	.	0.000000	0.000000			1	.	.	0.000000	0.000000			2	.	.	0.000000	0.000000			0	.	.	0.000000	0.000000			0	.	.	0.000000	0.000000
INDEL	C16_PLUS	HG007_v4.2.1_complexandSVs_alldifficultregions	PASS	*	QUAL	*	0.333333	0.0	0.0	0.0	0	0	675428877.000000	3906434.000000	0.000000	3	.	.	0.000000	0.000000			1	.	.	0.000000	0.000000			2	.	.	0.000000	0.000000			0	.	.	0.000000	0.000000			0	.	.	0.000000	0.000000
INDEL	C16_PLUS	HG007_v4.2.1_complexindel10bp_slop50	ALL	*	QUAL	*	0.0	0.0	0.0		0	0	1289786.000000	6088.000000	0.000000	0	.	.	0.000000	0.000000			0	.	.	0.000000	0.000000			0	.	.	0.000000	0.000000			0	.	.	0.000000	0.000000			0	.	.	0.000000	0.000000
INDEL	C16_PLUS	HG007_v4.2.1_complexindel10bp_slop50	PASS	*	QUAL	*	0.0	0.0	0.0		0	0	1289786.000000	6088.000000	0.000000	0	.	.	0.000000	0.000000			0	.	.	0.000000	0.000000			0	.	.	0.000000	0.000000			0	.	.	0.000000	0.000000			0	.	.	0.000000	0.000000
INDEL	C16_PLUS	HG007_v4.2.1_notin_complexandSVs_alldifficultregions	ALL	*	QUAL	*	0.0	0.0	0.0		0	0	2259451534.000000	7756625.000000	0.000000	0	.	.	0.000000	0.000000			0	.	.	0.000000	0.000000			0	.	.	0.000000	0.000000			0	.	.	0.000000	0.000000			0	.	.	0.000000	0.000000
INDEL	C16_PLUS	HG007_v4.2.1_notin_complexandSVs_alldifficultregions	PASS	*	QUAL	*	0.0	0.0	0.0		0	0	2259451534.000000	7756625.000000	0.000000	0	.	.	0.000000	0.000000			0	.	.	0.000000	0.000000			0	.	.	0.000000	0.000000			0	.	.	0.000000	0.000000			0	.	.	0.000000	0.000000
INDEL	C16_PLUS	HG007_v4.2.1_othercomplexwithin10bp_slop50	ALL	*	QUAL	*	0.0	0.0	0.0		0	0	3185802.000000	19535.000000	0.000000	0	.	.	0.000000	0.000000			0	.	.	0.000000	0.000000			0	.	.	0.000000	0.000000			0	.	.	0.000000	0.000000			0	.	.	0.000000	0.000000
INDEL	C16_PLUS	HG007_v4.2.1_othercomplexwithin10bp_slop50	PASS	*	QUAL	*	0.0	0.0	0.0		0	0	3185802.000000	19535.000000	0.000000	0	.	.	0.000000	0.000000			0	.	.	0.000000	0.000000			0	.	.	0.000000	0.000000			0	.	.	0.000000	0.000000			0	.	.	0.000000	0.000000
INDEL	C16_PLUS	HG007_v4.2.1_snpswithin10bp_slop50	ALL	*	QUAL	*	0.0	0.0	0.0		0	0	9101811.000000	41278.000000	0.000000	0	.	.	0.000000	0.000000			0	.	.	0.000000	0.000000			0	.	.	0.000000	0.000000			0	.	.	0.000000	0.000000			0	.	.	0.000000	0.000000
INDEL	C16_PLUS	HG007_v4.2.1_snpswithin10bp_slop50	PASS	*	QUAL	*	0.0	0.0	0.0		0	0	9101811.000000	41278.000000	0.000000	0	.	.	0.000000	0.000000			0	.	.	0.000000	0.000000			0	.	.	0.000000	0.000000			0	.	.	0.000000	0.000000			0	.	.	0.000000	0.000000
INDEL	C16_PLUS	KIR	ALL	*	QUAL	*	0.0	0.0	0.0		0	0	155043.000000	0.000000	0.000000	0	.	.	0.000000	0.000000			0	.	.	0.000000	0.000000			0	.	.	0.000000	0.000000			0	.	.	0.000000	0.000000			0	.	.	0.000000	0.000000
INDEL	C16_PLUS	KIR	PASS	*	QUAL	*	0.0	0.0	0.0		0	0	155043.000000	0.000000	0.000000	0	.	.	0.000000	0.000000			0	.	.	0.000000	0.000000			0	.	.	0.000000	0.000000			0	.	.	0.000000	0.000000			0	.	.	0.000000	0.000000
INDEL	C16_PLUS	L1H_gt500	ALL	*	QUAL	*	0.0	0.0	0.0		0	0	3288114.000000	12028.000000	0.000000	0	.	.	0.000000	0.000000			0	.	.	0.000000	0.000000			0	.	.	0.000000	0.000000			0	.	.	0.000000	0.000000			0	.	.	0.000000	0.000000
INDEL	C16_PLUS	L1H_gt500	PASS	*	QUAL	*	0.0	0.0	0.0		0	0	3288114.000000	12028.000000	0.000000	0	.	.	0.000000	0.000000			0	.	.	0.000000	0.000000			0	.	.	0.000000	0.000000			0	.	.	0.000000	0.000000			0	.	.	0.000000	0.000000
INDEL	C16_PLUS	LD_discordant_haplotypes_slop5bp	ALL	*	QUAL	*	0.0	0.0	0.0		0	0	10867226.000000	49965.000000	0.000000	0	.	.	0.000000	0.000000			0	.	.	0.000000	0.000000			0	.	.	0.000000	0.000000			0	.	.	0.000000	0.000000			0	.	.	0.000000	0.000000
INDEL	C16_PLUS	LD_discordant_haplotypes_slop5bp	PASS	*	QUAL	*	0.0	0.0	0.0		0	0	10867226.000000	49965.000000	0.000000	0	.	.	0.000000	0.000000			0	.	.	0.000000	0.000000			0	.	.	0.000000	0.000000			0	.	.	0.000000	0.000000			0	.	.	0.000000	0.000000
INDEL	C16_PLUS	MHC	ALL	*	QUAL	*	0.0	0.0	0.0		0	0	4970557.000000	0.000000	0.000000	0	.	.	0.000000	0.000000			0	.	.	0.000000	0.000000			0	.	.	0.000000	0.000000			0	.	.	0.000000	0.000000			0	.	.	0.000000	0.000000
INDEL	C16_PLUS	MHC	PASS	*	QUAL	*	0.0	0.0	0.0		0	0	4970557.000000	0.000000	0.000000	0	.	.	0.000000	0.000000			0	.	.	0.000000	0.000000			0	.	.	0.000000	0.000000			0	.	.	0.000000	0.000000			0	.	.	0.000000	0.000000
INDEL	C16_PLUS	SimpleRepeat_diTR_10to49_slop5	ALL	*	QUAL	*	0.0	0.0	0.0		0	0	14126406.000000	47710.000000	0.000000	1	.	.	0.000000	0.000000			0	.	.	0.000000	0.000000			1	.	.	0.000000	0.000000			0	.	.	0.000000	0.000000			0	.	.	0.000000	0.000000
INDEL	C16_PLUS	SimpleRepeat_diTR_10to49_slop5	PASS	*	QUAL	*	0.0	0.0	0.0		0	0	14126406.000000	47710.000000	0.000000	1	.	.	0.000000	0.000000			0	.	.	0.000000	0.000000			1	.	.	0.000000	0.000000			0	.	.	0.000000	0.000000			0	.	.	0.000000	0.000000
INDEL	C16_PLUS	SimpleRepeat_diTR_50to149_slop5	ALL	*	QUAL	*	0.0	0.0	0.0		0	0	312887.000000	1028.000000	0.000000	1	.	.	0.000000	0.000000			0	.	.	0.000000	0.000000			1	.	.	0.000000	0.000000			0	.	.	0.000000	0.000000			0	.	.	0.000000	0.000000
INDEL	C16_PLUS	SimpleRepeat_diTR_50to149_slop5	PASS	*	QUAL	*	0.0	0.0	0.0		0	0	312887.000000	1028.000000	0.000000	1	.	.	0.000000	0.000000			0	.	.	0.000000	0.000000			1	.	.	0.000000	0.000000			0	.	.	0.000000	0.000000			0	.	.	0.000000	0.000000
INDEL	C16_PLUS	SimpleRepeat_diTR_ge150_slop5	ALL	*	QUAL	*	0.0	0.0	0.0		0	0	1294.000000	0.000000	0.000000	0	.	.	0.000000	0.000000			0	.	.	0.000000	0.000000			0	.	.	0.000000	0.000000			0	.	.	0.000000	0.000000			0	.	.	0.000000	0.000000
INDEL	C16_PLUS	SimpleRepeat_diTR_ge150_slop5	PASS	*	QUAL	*	0.0	0.0	0.0		0	0	1294.000000	0.000000	0.000000	0	.	.	0.000000	0.000000			0	.	.	0.000000	0.000000			0	.	.	0.000000	0.000000			0	.	.	0.000000	0.000000			0	.	.	0.000000	0.000000
INDEL	C16_PLUS	SimpleRepeat_homopolymer_4to6_AT_slop5	ALL	*	QUAL	*	0.0	0.0	0.0		0	0	620274261.000000	1908763.000000	0.000000	0	.	.	0.000000	0.000000			0	.	.	0.000000	0.000000			0	.	.	0.000000	0.000000			0	.	.	0.000000	0.000000			0	.	.	0.000000	0.000000
INDEL	C16_PLUS	SimpleRepeat_homopolymer_4to6_AT_slop5	PASS	*	QUAL	*	0.0	0.0	0.0		0	0	620274261.000000	1908763.000000	0.000000	0	.	.	0.000000	0.000000			0	.	.	0.000000	0.000000			0	.	.	0.000000	0.000000			0	.	.	0.000000	0.000000			0	.	.	0.000000	0.000000
INDEL	C16_PLUS	SimpleRepeat_homopolymer_4to6_GC_slop5	ALL	*	QUAL	*	0.0	0.0	0.0		0	0	186737442.000000	1193731.000000	0.000000	0	.	.	0.000000	0.000000			0	.	.	0.000000	0.000000			0	.	.	0.000000	0.000000			0	.	.	0.000000	0.000000			0	.	.	0.000000	0.000000
INDEL	C16_PLUS	SimpleRepeat_homopolymer_4to6_GC_slop5	PASS	*	QUAL	*	0.0	0.0	0.0		0	0	186737442.000000	1193731.000000	0.000000	0	.	.	0.000000	0.000000			0	.	.	0.000000	0.000000			0	.	.	0.000000	0.000000			0	.	.	0.000000	0.000000			0	.	.	0.000000	0.000000
INDEL	C16_PLUS	SimpleRepeat_homopolymer_4to6_slop5	ALL	*	QUAL	*	0.0	0.0	0.0		0	0	789111519.000000	3033027.000000	0.000000	0	.	.	0.000000	0.000000			0	.	.	0.000000	0.000000			0	.	.	0.000000	0.000000			0	.	.	0.000000	0.000000			0	.	.	0.000000	0.000000
INDEL	C16_PLUS	SimpleRepeat_homopolymer_4to6_slop5	PASS	*	QUAL	*	0.0	0.0	0.0		0	0	789111519.000000	3033027.000000	0.000000	0	.	.	0.000000	0.000000			0	.	.	0.000000	0.000000			0	.	.	0.000000	0.000000			0	.	.	0.000000	0.000000			0	.	.	0.000000	0.000000
INDEL	C16_PLUS	SimpleRepeat_homopolymer_7to11_AT_slop5	ALL	*	QUAL	*	0.0	0.0	0.0		0	0	48048065.000000	168860.000000	0.000000	0	.	.	0.000000	0.000000			0	.	.	0.000000	0.000000			0	.	.	0.000000	0.000000			0	.	.	0.000000	0.000000			0	.	.	0.000000	0.000000
INDEL	C16_PLUS	SimpleRepeat_homopolymer_7to11_AT_slop5	PASS	*	QUAL	*	0.0	0.0	0.0		0	0	48048065.000000	168860.000000	0.000000	0	.	.	0.000000	0.000000			0	.	.	0.000000	0.000000			0	.	.	0.000000	0.000000			0	.	.	0.000000	0.000000			0	.	.	0.000000	0.000000
INDEL	C16_PLUS	SimpleRepeat_homopolymer_7to11_GC_slop5	ALL	*	QUAL	*	0.0	0.0	0.0		0	0	1796827.000000	14433.000000	0.000000	0	.	.	0.000000	0.000000			0	.	.	0.000000	0.000000			0	.	.	0.000000	0.000000			0	.	.	0.000000	0.000000			0	.	.	0.000000	0.000000
INDEL	C16_PLUS	SimpleRepeat_homopolymer_7to11_GC_slop5	PASS	*	QUAL	*	0.0	0.0	0.0		0	0	1796827.000000	14433.000000	0.000000	0	.	.	0.000000	0.000000			0	.	.	0.000000	0.000000			0	.	.	0.000000	0.000000			0	.	.	0.000000	0.000000			0	.	.	0.000000	0.000000
INDEL	C16_PLUS	SimpleRepeat_homopolymer_7to11_slop5	ALL	*	QUAL	*	0.0	0.0	0.0		0	0	49788855.000000	183030.000000	0.000000	0	.	.	0.000000	0.000000			0	.	.	0.000000	0.000000			0	.	.	0.000000	0.000000			0	.	.	0.000000	0.000000			0	.	.	0.000000	0.000000
INDEL	C16_PLUS	SimpleRepeat_homopolymer_7to11_slop5	PASS	*	QUAL	*	0.0	0.0	0.0		0	0	49788855.000000	183030.000000	0.000000	0	.	.	0.000000	0.000000			0	.	.	0.000000	0.000000			0	.	.	0.000000	0.000000			0	.	.	0.000000	0.000000			0	.	.	0.000000	0.000000
INDEL	C16_PLUS	SimpleRepeat_homopolymer_ge12_AT_slop5	ALL	*	QUAL	*	0.0	0.0	0.0		0	0	18264661.000000	65947.000000	0.000000	1	.	.	0.000000	0.000000			0	.	.	0.000000	0.000000			1	.	.	0.000000	0.000000			0	.	.	0.000000	0.000000			0	.	.	0.000000	0.000000
INDEL	C16_PLUS	SimpleRepeat_homopolymer_ge12_AT_slop5	PASS	*	QUAL	*	0.0	0.0	0.0		0	0	18264661.000000	65947.000000	0.000000	1	.	.	0.000000	0.000000			0	.	.	0.000000	0.000000			1	.	.	0.000000	0.000000			0	.	.	0.000000	0.000000			0	.	.	0.000000	0.000000
INDEL	C16_PLUS	SimpleRepeat_homopolymer_ge12_GC_slop5	ALL	*	QUAL	*	0.0	0.0	0.0		0	0	80541.000000	403.000000	0.000000	0	.	.	0.000000	0.000000			0	.	.	0.000000	0.000000			0	.	.	0.000000	0.000000			0	.	.	0.000000	0.000000			0	.	.	0.000000	0.000000
INDEL	C16_PLUS	SimpleRepeat_homopolymer_ge12_GC_slop5	PASS	*	QUAL	*	0.0	0.0	0.0		0	0	80541.000000	403.000000	0.000000	0	.	.	0.000000	0.000000			0	.	.	0.000000	0.000000			0	.	.	0.000000	0.000000			0	.	.	0.000000	0.000000			0	.	.	0.000000	0.000000
INDEL	C16_PLUS	SimpleRepeat_homopolymer_ge12_slop5	ALL	*	QUAL	*	0.0	0.0	0.0		0	0	18344341.000000	66350.000000	0.000000	1	.	.	0.000000	0.000000			0	.	.	0.000000	0.000000			1	.	.	0.000000	0.000000			0	.	.	0.000000	0.000000			0	.	.	0.000000	0.000000
INDEL	C16_PLUS	SimpleRepeat_homopolymer_ge12_slop5	PASS	*	QUAL	*	0.0	0.0	0.0		0	0	18344341.000000	66350.000000	0.000000	1	.	.	0.000000	0.000000			0	.	.	0.000000	0.000000			1	.	.	0.000000	0.000000			0	.	.	0.000000	0.000000			0	.	.	0.000000	0.000000
INDEL	C16_PLUS	SimpleRepeat_homopolymer_ge21_AT_slop5	ALL	*	QUAL	*	0.0	0.0	0.0		0	0	5037067.000000	2.000000	0.000000	0	.	.	0.000000	0.000000			0	.	.	0.000000	0.000000			0	.	.	0.000000	0.000000			0	.	.	0.000000	0.000000			0	.	.	0.000000	0.000000
INDEL	C16_PLUS	SimpleRepeat_homopolymer_ge21_AT_slop5	PASS	*	QUAL	*	0.0	0.0	0.0		0	0	5037067.000000	2.000000	0.000000	0	.	.	0.000000	0.000000			0	.	.	0.000000	0.000000			0	.	.	0.000000	0.000000			0	.	.	0.000000	0.000000			0	.	.	0.000000	0.000000
INDEL	C16_PLUS	SimpleRepeat_homopolymer_ge21_GC_slop5	ALL	*	QUAL	*	0.0	0.0	0.0		0	0	2453.000000	0.000000	0.000000	0	.	.	0.000000	0.000000			0	.	.	0.000000	0.000000			0	.	.	0.000000	0.000000			0	.	.	0.000000	0.000000			0	.	.	0.000000	0.000000
INDEL	C16_PLUS	SimpleRepeat_homopolymer_ge21_GC_slop5	PASS	*	QUAL	*	0.0	0.0	0.0		0	0	2453.000000	0.000000	0.000000	0	.	.	0.000000	0.000000			0	.	.	0.000000	0.000000			0	.	.	0.000000	0.000000			0	.	.	0.000000	0.000000			0	.	.	0.000000	0.000000
INDEL	C16_PLUS	SimpleRepeat_homopolymer_ge21_slop5	ALL	*	QUAL	*	0.0	0.0	0.0		0	0	5039520.000000	2.000000	0.000000	0	.	.	0.000000	0.000000			0	.	.	0.000000	0.000000			0	.	.	0.000000	0.000000			0	.	.	0.000000	0.000000			0	.	.	0.000000	0.000000
INDEL	C16_PLUS	SimpleRepeat_homopolymer_ge21_slop5	PASS	*	QUAL	*	0.0	0.0	0.0		0	0	5039520.000000	2.000000	0.000000	0	.	.	0.000000	0.000000			0	.	.	0.000000	0.000000			0	.	.	0.000000	0.000000			0	.	.	0.000000	0.000000			0	.	.	0.000000	0.000000
INDEL	C16_PLUS	SimpleRepeat_imperfecthomopolge11_AT_slop5	ALL	*	QUAL	*	0.0	0.0	0.0		0	0	41925485.000000	147691.000000	0.000000	1	.	.	0.000000	0.000000			0	.	.	0.000000	0.000000			1	.	.	0.000000	0.000000			0	.	.	0.000000	0.000000			0	.	.	0.000000	0.000000
INDEL	C16_PLUS	SimpleRepeat_imperfecthomopolge11_AT_slop5	PASS	*	QUAL	*	0.0	0.0	0.0		0	0	41925485.000000	147691.000000	0.000000	1	.	.	0.000000	0.000000			0	.	.	0.000000	0.000000			1	.	.	0.000000	0.000000			0	.	.	0.000000	0.000000			0	.	.	0.000000	0.000000
INDEL	C16_PLUS	SimpleRepeat_imperfecthomopolge11_GC_slop5	ALL	*	QUAL	*	0.0	0.0	0.0		0	0	2549394.000000	17325.000000	0.000000	0	.	.	0.000000	0.000000			0	.	.	0.000000	0.000000			0	.	.	0.000000	0.000000			0	.	.	0.000000	0.000000			0	.	.	0.000000	0.000000
INDEL	C16_PLUS	SimpleRepeat_imperfecthomopolge11_GC_slop5	PASS	*	QUAL	*	0.0	0.0	0.0		0	0	2549394.000000	17325.000000	0.000000	0	.	.	0.000000	0.000000			0	.	.	0.000000	0.000000			0	.	.	0.000000	0.000000			0	.	.	0.000000	0.000000			0	.	.	0.000000	0.000000
INDEL	C16_PLUS	SimpleRepeat_imperfecthomopolge11_slop5	ALL	*	QUAL	*	0.0	0.0	0.0		0	0	44462862.000000	164990.000000	0.000000	1	.	.	0.000000	0.000000			0	.	.	0.000000	0.000000			1	.	.	0.000000	0.000000			0	.	.	0.000000	0.000000			0	.	.	0.000000	0.000000
INDEL	C16_PLUS	SimpleRepeat_imperfecthomopolge11_slop5	PASS	*	QUAL	*	0.0	0.0	0.0		0	0	44462862.000000	164990.000000	0.000000	1	.	.	0.000000	0.000000			0	.	.	0.000000	0.000000			1	.	.	0.000000	0.000000			0	.	.	0.000000	0.000000			0	.	.	0.000000	0.000000
INDEL	C16_PLUS	SimpleRepeat_imperfecthomopolge21_AT_slop5	ALL	*	QUAL	*	0.0	0.0	0.0		0	0	10858510.000000	2.000000	0.000000	0	.	.	0.000000	0.000000			0	.	.	0.000000	0.000000			0	.	.	0.000000	0.000000			0	.	.	0.000000	0.000000			0	.	.	0.000000	0.000000
INDEL	C16_PLUS	SimpleRepeat_imperfecthomopolge21_AT_slop5	PASS	*	QUAL	*	0.0	0.0	0.0		0	0	10858510.000000	2.000000	0.000000	0	.	.	0.000000	0.000000			0	.	.	0.000000	0.000000			0	.	.	0.000000	0.000000			0	.	.	0.000000	0.000000			0	.	.	0.000000	0.000000
INDEL	C16_PLUS	SimpleRepeat_imperfecthomopolge21_GC_slop5	ALL	*	QUAL	*	0.0	0.0	0.0		0	0	126563.000000	0.000000	0.000000	0	.	.	0.000000	0.000000			0	.	.	0.000000	0.000000			0	.	.	0.000000	0.000000			0	.	.	0.000000	0.000000			0	.	.	0.000000	0.000000
INDEL	C16_PLUS	SimpleRepeat_imperfecthomopolge21_GC_slop5	PASS	*	QUAL	*	0.0	0.0	0.0		0	0	126563.000000	0.000000	0.000000	0	.	.	0.000000	0.000000			0	.	.	0.000000	0.000000			0	.	.	0.000000	0.000000			0	.	.	0.000000	0.000000			0	.	.	0.000000	0.000000
INDEL	C16_PLUS	SimpleRepeat_imperfecthomopolge21_slop5	ALL	*	QUAL	*	0.0	0.0	0.0		0	0	10985008.000000	2.000000	0.000000	0	.	.	0.000000	0.000000			0	.	.	0.000000	0.000000			0	.	.	0.000000	0.000000			0	.	.	0.000000	0.000000			0	.	.	0.000000	0.000000
INDEL	C16_PLUS	SimpleRepeat_imperfecthomopolge21_slop5	PASS	*	QUAL	*	0.0	0.0	0.0		0	0	10985008.000000	2.000000	0.000000	0	.	.	0.000000	0.000000			0	.	.	0.000000	0.000000			0	.	.	0.000000	0.000000			0	.	.	0.000000	0.000000			0	.	.	0.000000	0.000000
INDEL	C16_PLUS	SimpleRepeat_quadTR_19to49_slop5	ALL	*	QUAL	*	0.0	0.0	0.0		0	0	4260126.000000	18501.000000	0.000000	0	.	.	0.000000	0.000000			0	.	.	0.000000	0.000000			0	.	.	0.000000	0.000000			0	.	.	0.000000	0.000000			0	.	.	0.000000	0.000000
INDEL	C16_PLUS	SimpleRepeat_quadTR_19to49_slop5	PASS	*	QUAL	*	0.0	0.0	0.0		0	0	4260126.000000	18501.000000	0.000000	0	.	.	0.000000	0.000000			0	.	.	0.000000	0.000000			0	.	.	0.000000	0.000000			0	.	.	0.000000	0.000000			0	.	.	0.000000	0.000000
INDEL	C16_PLUS	SimpleRepeat_quadTR_50to149_slop5	ALL	*	QUAL	*	1.0	0.0	0.0	0.0	0	0	644882.000000	996.000000	0.000000	1	.	.	0.000000	0.000000			1	.	.	0.000000	0.000000			0	.	.	0.000000	0.000000			0	.	.	0.000000	0.000000			0	.	.	0.000000	0.000000
INDEL	C16_PLUS	SimpleRepeat_quadTR_50to149_slop5	PASS	*	QUAL	*	1.0	0.0	0.0	0.0	0	0	644882.000000	996.000000	0.000000	1	.	.	0.000000	0.000000			1	.	.	0.000000	0.000000			0	.	.	0.000000	0.000000			0	.	.	0.000000	0.000000			0	.	.	0.000000	0.000000
INDEL	C16_PLUS	SimpleRepeat_quadTR_ge150_slop5	ALL	*	QUAL	*	0.0	0.0	0.0		0	0	3698.000000	0.000000	0.000000	0	.	.	0.000000	0.000000			0	.	.	0.000000	0.000000			0	.	.	0.000000	0.000000			0	.	.	0.000000	0.000000			0	.	.	0.000000	0.000000
INDEL	C16_PLUS	SimpleRepeat_quadTR_ge150_slop5	PASS	*	QUAL	*	0.0	0.0	0.0		0	0	3698.000000	0.000000	0.000000	0	.	.	0.000000	0.000000			0	.	.	0.000000	0.000000			0	.	.	0.000000	0.000000			0	.	.	0.000000	0.000000			0	.	.	0.000000	0.000000
INDEL	C16_PLUS	SimpleRepeat_triTR_14to49_slop5	ALL	*	QUAL	*	0.0	0.0	0.0		0	0	3011899.000000	12847.000000	0.000000	0	.	.	0.000000	0.000000			0	.	.	0.000000	0.000000			0	.	.	0.000000	0.000000			0	.	.	0.000000	0.000000			0	.	.	0.000000	0.000000
INDEL	C16_PLUS	SimpleRepeat_triTR_14to49_slop5	PASS	*	QUAL	*	0.0	0.0	0.0		0	0	3011899.000000	12847.000000	0.000000	0	.	.	0.000000	0.000000			0	.	.	0.000000	0.000000			0	.	.	0.000000	0.000000			0	.	.	0.000000	0.000000			0	.	.	0.000000	0.000000
INDEL	C16_PLUS	SimpleRepeat_triTR_50to149_slop5	ALL	*	QUAL	*	0.0	0.0	0.0		0	0	56998.000000	148.000000	0.000000	0	.	.	0.000000	0.000000			0	.	.	0.000000	0.000000			0	.	.	0.000000	0.000000			0	.	.	0.000000	0.000000			0	.	.	0.000000	0.000000
INDEL	C16_PLUS	SimpleRepeat_triTR_50to149_slop5	PASS	*	QUAL	*	0.0	0.0	0.0		0	0	56998.000000	148.000000	0.000000	0	.	.	0.000000	0.000000			0	.	.	0.000000	0.000000			0	.	.	0.000000	0.000000			0	.	.	0.000000	0.000000			0	.	.	0.000000	0.000000
INDEL	C16_PLUS	SimpleRepeat_triTR_ge150_slop5	ALL	*	QUAL	*	0.0	0.0	0.0		0	0	2342.000000	0.000000	0.000000	0	.	.	0.000000	0.000000			0	.	.	0.000000	0.000000			0	.	.	0.000000	0.000000			0	.	.	0.000000	0.000000			0	.	.	0.000000	0.000000
INDEL	C16_PLUS	SimpleRepeat_triTR_ge150_slop5	PASS	*	QUAL	*	0.0	0.0	0.0		0	0	2342.000000	0.000000	0.000000	0	.	.	0.000000	0.000000			0	.	.	0.000000	0.000000			0	.	.	0.000000	0.000000			0	.	.	0.000000	0.000000			0	.	.	0.000000	0.000000
INDEL	C16_PLUS	TS_boundary	ALL	*	QUAL	*	0.333333	0.0	0.0	0.0	0	0	3030848912.000000	11692759.000000	0.000000	3	.	.	0.000000	0.000000			1	.	.	0.000000	0.000000			2	.	.	0.000000	0.000000			0	.	.	0.000000	0.000000			0	.	.	0.000000	0.000000
INDEL	C16_PLUS	TS_boundary	PASS	*	QUAL	*	0.333333	0.0	0.0	0.0	0	0	3030848912.000000	11692759.000000	0.000000	3	.	.	0.000000	0.000000			1	.	.	0.000000	0.000000			2	.	.	0.000000	0.000000			0	.	.	0.000000	0.000000			0	.	.	0.000000	0.000000
INDEL	C16_PLUS	TS_contained	ALL	*	QUAL	*	0.0	0.0	0.0		0	0	11692759.000000	11692759.000000	0.000000	0	.	.	0.000000	0.000000			0	.	.	0.000000	0.000000			0	.	.	0.000000	0.000000			0	.	.	0.000000	0.000000			0	.	.	0.000000	0.000000
INDEL	C16_PLUS	TS_contained	PASS	*	QUAL	*	0.0	0.0	0.0		0	0	11692759.000000	11692759.000000	0.000000	0	.	.	0.000000	0.000000			0	.	.	0.000000	0.000000			0	.	.	0.000000	0.000000			0	.	.	0.000000	0.000000			0	.	.	0.000000	0.000000
INDEL	C16_PLUS	VDJ	ALL	*	QUAL	*	0.0	0.0	0.0		0	0	4872786.000000	1051.000000	0.000000	0	.	.	0.000000	0.000000			0	.	.	0.000000	0.000000			0	.	.	0.000000	0.000000			0	.	.	0.000000	0.000000			0	.	.	0.000000	0.000000
INDEL	C16_PLUS	VDJ	PASS	*	QUAL	*	0.0	0.0	0.0		0	0	4872786.000000	1051.000000	0.000000	0	.	.	0.000000	0.000000			0	.	.	0.000000	0.000000			0	.	.	0.000000	0.000000			0	.	.	0.000000	0.000000			0	.	.	0.000000	0.000000
INDEL	C16_PLUS	allOtherDifficultregions	ALL	*	QUAL	*	0.0	0.0	0.0		0	0	83934913.000000	322360.000000	0.000000	1	.	.	0.000000	0.000000			0	.	.	0.000000	0.000000			1	.	.	0.000000	0.000000			0	.	.	0.000000	0.000000			0	.	.	0.000000	0.000000
INDEL	C16_PLUS	allOtherDifficultregions	PASS	*	QUAL	*	0.0	0.0	0.0		0	0	83934913.000000	322360.000000	0.000000	1	.	.	0.000000	0.000000			0	.	.	0.000000	0.000000			1	.	.	0.000000	0.000000			0	.	.	0.000000	0.000000			0	.	.	0.000000	0.000000
INDEL	C16_PLUS	alldifficultregions	ALL	*	QUAL	*	0.333333	0.0	0.0	0.0	0	0	624829675.000000	3482643.000000	0.000000	3	.	.	0.000000	0.000000			1	.	.	0.000000	0.000000			2	.	.	0.000000	0.000000			0	.	.	0.000000	0.000000			0	.	.	0.000000	0.000000
INDEL	C16_PLUS	alldifficultregions	PASS	*	QUAL	*	0.333333	0.0	0.0	0.0	0	0	624829675.000000	3482643.000000	0.000000	3	.	.	0.000000	0.000000			1	.	.	0.000000	0.000000			2	.	.	0.000000	0.000000			0	.	.	0.000000	0.000000			0	.	.	0.000000	0.000000
INDEL	C16_PLUS	alllowmapandsegdupregions	ALL	*	QUAL	*	0.0	0.0	0.0		0	0	305705811.000000	1619331.000000	0.000000	0	.	.	0.000000	0.000000			0	.	.	0.000000	0.000000			0	.	.	0.000000	0.000000			0	.	.	0.000000	0.000000			0	.	.	0.000000	0.000000
INDEL	C16_PLUS	alllowmapandsegdupregions	PASS	*	QUAL	*	0.0	0.0	0.0		0	0	305705811.000000	1619331.000000	0.000000	0	.	.	0.000000	0.000000			0	.	.	0.000000	0.000000			0	.	.	0.000000	0.000000			0	.	.	0.000000	0.000000			0	.	.	0.000000	0.000000
INDEL	C16_PLUS	ancestry_AFR	ALL	*	QUAL	*	0.0	0.0	0.0		0	0	931852940.000000	1914909.000000	0.000000	0	.	.	0.000000	0.000000			0	.	.	0.000000	0.000000			0	.	.	0.000000	0.000000			0	.	.	0.000000	0.000000			0	.	.	0.000000	0.000000
INDEL	C16_PLUS	ancestry_AFR	PASS	*	QUAL	*	0.0	0.0	0.0		0	0	931852940.000000	1914909.000000	0.000000	0	.	.	0.000000	0.000000			0	.	.	0.000000	0.000000			0	.	.	0.000000	0.000000			0	.	.	0.000000	0.000000			0	.	.	0.000000	0.000000
INDEL	C16_PLUS	ancestry_AMR	ALL	*	QUAL	*	0.0	0.0	0.0		0	0	248789481.000000	1101043.000000	0.000000	0	.	.	0.000000	0.000000			0	.	.	0.000000	0.000000			0	.	.	0.000000	0.000000			0	.	.	0.000000	0.000000			0	.	.	0.000000	0.000000
INDEL	C16_PLUS	ancestry_AMR	PASS	*	QUAL	*	0.0	0.0	0.0		0	0	248789481.000000	1101043.000000	0.000000	0	.	.	0.000000	0.000000			0	.	.	0.000000	0.000000			0	.	.	0.000000	0.000000			0	.	.	0.000000	0.000000			0	.	.	0.000000	0.000000
INDEL	C16_PLUS	ancestry_EAS	ALL	*	QUAL	*	0.0	0.0	0.0		0	0	159774241.000000	821158.000000	0.000000	0	.	.	0.000000	0.000000			0	.	.	0.000000	0.000000			0	.	.	0.000000	0.000000			0	.	.	0.000000	0.000000			0	.	.	0.000000	0.000000
INDEL	C16_PLUS	ancestry_EAS	PASS	*	QUAL	*	0.0	0.0	0.0		0	0	159774241.000000	821158.000000	0.000000	0	.	.	0.000000	0.000000			0	.	.	0.000000	0.000000			0	.	.	0.000000	0.000000			0	.	.	0.000000	0.000000			0	.	.	0.000000	0.000000
INDEL	C16_PLUS	ancestry_EUR	ALL	*	QUAL	*	0.0	0.0	0.0		0	0	815477144.000000	3351313.000000	0.000000	0	.	.	0.000000	0.000000			0	.	.	0.000000	0.000000			0	.	.	0.000000	0.000000			0	.	.	0.000000	0.000000			0	.	.	0.000000	0.000000
INDEL	C16_PLUS	ancestry_EUR	PASS	*	QUAL	*	0.0	0.0	0.0		0	0	815477144.000000	3351313.000000	0.000000	0	.	.	0.000000	0.000000			0	.	.	0.000000	0.000000			0	.	.	0.000000	0.000000			0	.	.	0.000000	0.000000			0	.	.	0.000000	0.000000
INDEL	C16_PLUS	ancestry_Neanderthal	ALL	*	QUAL	*	0.0	0.0	0.0		0	0	25432365.000000	154801.000000	0.000000	0	.	.	0.000000	0.000000			0	.	.	0.000000	0.000000			0	.	.	0.000000	0.000000			0	.	.	0.000000	0.000000			0	.	.	0.000000	0.000000
INDEL	C16_PLUS	ancestry_Neanderthal	PASS	*	QUAL	*	0.0	0.0	0.0		0	0	25432365.000000	154801.000000	0.000000	0	.	.	0.000000	0.000000			0	.	.	0.000000	0.000000			0	.	.	0.000000	0.000000			0	.	.	0.000000	0.000000			0	.	.	0.000000	0.000000
INDEL	C16_PLUS	ancestry_SAS	ALL	*	QUAL	*	0.0	0.0	0.0		0	0	149677990.000000	673334.000000	0.000000	0	.	.	0.000000	0.000000			0	.	.	0.000000	0.000000			0	.	.	0.000000	0.000000			0	.	.	0.000000	0.000000			0	.	.	0.000000	0.000000
INDEL	C16_PLUS	ancestry_SAS	PASS	*	QUAL	*	0.0	0.0	0.0		0	0	149677990.000000	673334.000000	0.000000	0	.	.	0.000000	0.000000			0	.	.	0.000000	0.000000			0	.	.	0.000000	0.000000			0	.	.	0.000000	0.000000			0	.	.	0.000000	0.000000
INDEL	C16_PLUS	chrX_PAR	ALL	*	QUAL	*	0.0	0.0	0.0		0	0	2778692.000000	0.000000	0.000000	0	.	.	0.000000	0.000000			0	.	.	0.000000	0.000000			0	.	.	0.000000	0.000000			0	.	.	0.000000	0.000000			0	.	.	0.000000	0.000000
INDEL	C16_PLUS	chrX_PAR	PASS	*	QUAL	*	0.0	0.0	0.0		0	0	2778692.000000	0.000000	0.000000	0	.	.	0.000000	0.000000			0	.	.	0.000000	0.000000			0	.	.	0.000000	0.000000			0	.	.	0.000000	0.000000			0	.	.	0.000000	0.000000
INDEL	C16_PLUS	chrX_XTR	ALL	*	QUAL	*	0.0	0.0	0.0		0	0	4287238.000000	0.000000	0.000000	0	.	.	0.000000	0.000000			0	.	.	0.000000	0.000000			0	.	.	0.000000	0.000000			0	.	.	0.000000	0.000000			0	.	.	0.000000	0.000000
INDEL	C16_PLUS	chrX_XTR	PASS	*	QUAL	*	0.0	0.0	0.0		0	0	4287238.000000	0.000000	0.000000	0	.	.	0.000000	0.000000			0	.	.	0.000000	0.000000			0	.	.	0.000000	0.000000			0	.	.	0.000000	0.000000			0	.	.	0.000000	0.000000
INDEL	C16_PLUS	chrX_ampliconic	ALL	*	QUAL	*	0.0	0.0	0.0		0	0	1565209.000000	0.000000	0.000000	0	.	.	0.000000	0.000000			0	.	.	0.000000	0.000000			0	.	.	0.000000	0.000000			0	.	.	0.000000	0.000000			0	.	.	0.000000	0.000000
INDEL	C16_PLUS	chrX_ampliconic	PASS	*	QUAL	*	0.0	0.0	0.0		0	0	1565209.000000	0.000000	0.000000	0	.	.	0.000000	0.000000			0	.	.	0.000000	0.000000			0	.	.	0.000000	0.000000			0	.	.	0.000000	0.000000			0	.	.	0.000000	0.000000
INDEL	C16_PLUS	chrX_nonPAR	ALL	*	QUAL	*	0.0	0.0	0.0		0	0	152115542.000000	0.000000	0.000000	0	.	.	0.000000	0.000000			0	.	.	0.000000	0.000000			0	.	.	0.000000	0.000000			0	.	.	0.000000	0.000000			0	.	.	0.000000	0.000000
INDEL	C16_PLUS	chrX_nonPAR	PASS	*	QUAL	*	0.0	0.0	0.0		0	0	152115542.000000	0.000000	0.000000	0	.	.	0.000000	0.000000			0	.	.	0.000000	0.000000			0	.	.	0.000000	0.000000			0	.	.	0.000000	0.000000			0	.	.	0.000000	0.000000
INDEL	C16_PLUS	chrY_PAR	ALL	*	QUAL	*	0.0	0.0	0.0		0	0	2778692.000000	0.000000	0.000000	0	.	.	0.000000	0.000000			0	.	.	0.000000	0.000000			0	.	.	0.000000	0.000000			0	.	.	0.000000	0.000000			0	.	.	0.000000	0.000000
INDEL	C16_PLUS	chrY_PAR	PASS	*	QUAL	*	0.0	0.0	0.0		0	0	2778692.000000	0.000000	0.000000	0	.	.	0.000000	0.000000			0	.	.	0.000000	0.000000			0	.	.	0.000000	0.000000			0	.	.	0.000000	0.000000			0	.	.	0.000000	0.000000
INDEL	C16_PLUS	chrY_XTR	ALL	*	QUAL	*	0.0	0.0	0.0		0	0	3400874.000000	0.000000	0.000000	0	.	.	0.000000	0.000000			0	.	.	0.000000	0.000000			0	.	.	0.000000	0.000000			0	.	.	0.000000	0.000000			0	.	.	0.000000	0.000000
INDEL	C16_PLUS	chrY_XTR	PASS	*	QUAL	*	0.0	0.0	0.0		0	0	3400874.000000	0.000000	0.000000	0	.	.	0.000000	0.000000			0	.	.	0.000000	0.000000			0	.	.	0.000000	0.000000			0	.	.	0.000000	0.000000			0	.	.	0.000000	0.000000
INDEL	C16_PLUS	chrY_ampliconic	ALL	*	QUAL	*	0.0	0.0	0.0		0	0	9754492.000000	0.000000	0.000000	0	.	.	0.000000	0.000000			0	.	.	0.000000	0.000000			0	.	.	0.000000	0.000000			0	.	.	0.000000	0.000000			0	.	.	0.000000	0.000000
INDEL	C16_PLUS	chrY_ampliconic	PASS	*	QUAL	*	0.0	0.0	0.0		0	0	9754492.000000	0.000000	0.000000	0	.	.	0.000000	0.000000			0	.	.	0.000000	0.000000			0	.	.	0.000000	0.000000			0	.	.	0.000000	0.000000			0	.	.	0.000000	0.000000
INDEL	C16_PLUS	chrY_nonPAR	ALL	*	QUAL	*	0.0	0.0	0.0		0	0	23636356.000000	0.000000	0.000000	0	.	.	0.000000	0.000000			0	.	.	0.000000	0.000000			0	.	.	0.000000	0.000000			0	.	.	0.000000	0.000000			0	.	.	0.000000	0.000000
INDEL	C16_PLUS	chrY_nonPAR	PASS	*	QUAL	*	0.0	0.0	0.0		0	0	23636356.000000	0.000000	0.000000	0	.	.	0.000000	0.000000			0	.	.	0.000000	0.000000			0	.	.	0.000000	0.000000			0	.	.	0.000000	0.000000			0	.	.	0.000000	0.000000
INDEL	C16_PLUS	collapsed_duplication_FP_regions	ALL	*	QUAL	*	0.0	0.0	0.0		0	0	8015146.000000	39641.000000	0.000000	0	.	.	0.000000	0.000000			0	.	.	0.000000	0.000000			0	.	.	0.000000	0.000000			0	.	.	0.000000	0.000000			0	.	.	0.000000	0.000000
INDEL	C16_PLUS	collapsed_duplication_FP_regions	PASS	*	QUAL	*	0.0	0.0	0.0		0	0	8015146.000000	39641.000000	0.000000	0	.	.	0.000000	0.000000			0	.	.	0.000000	0.000000			0	.	.	0.000000	0.000000			0	.	.	0.000000	0.000000			0	.	.	0.000000	0.000000
INDEL	C16_PLUS	contigs_lt500kb	ALL	*	QUAL	*	0.0	0.0	0.0		0	0	26148630.000000	25763.000000	0.000000	0	.	.	0.000000	0.000000			0	.	.	0.000000	0.000000			0	.	.	0.000000	0.000000			0	.	.	0.000000	0.000000			0	.	.	0.000000	0.000000
INDEL	C16_PLUS	contigs_lt500kb	PASS	*	QUAL	*	0.0	0.0	0.0		0	0	26148630.000000	25763.000000	0.000000	0	.	.	0.000000	0.000000			0	.	.	0.000000	0.000000			0	.	.	0.000000	0.000000			0	.	.	0.000000	0.000000			0	.	.	0.000000	0.000000
INDEL	C16_PLUS	false_duplications_correct_copy	ALL	*	QUAL	*	0.0	0.0	0.0		0	0	1237625.000000	115134.000000	0.000000	0	.	.	0.000000	0.000000			0	.	.	0.000000	0.000000			0	.	.	0.000000	0.000000			0	.	.	0.000000	0.000000			0	.	.	0.000000	0.000000
INDEL	C16_PLUS	false_duplications_correct_copy	PASS	*	QUAL	*	0.0	0.0	0.0		0	0	1237625.000000	115134.000000	0.000000	0	.	.	0.000000	0.000000			0	.	.	0.000000	0.000000			0	.	.	0.000000	0.000000			0	.	.	0.000000	0.000000			0	.	.	0.000000	0.000000
INDEL	C16_PLUS	false_duplications_incorrect_copy	ALL	*	QUAL	*	0.0	0.0	0.0		0	0	972401.000000	0.000000	0.000000	0	.	.	0.000000	0.000000			0	.	.	0.000000	0.000000			0	.	.	0.000000	0.000000			0	.	.	0.000000	0.000000			0	.	.	0.000000	0.000000
INDEL	C16_PLUS	false_duplications_incorrect_copy	PASS	*	QUAL	*	0.0	0.0	0.0		0	0	972401.000000	0.000000	0.000000	0	.	.	0.000000	0.000000			0	.	.	0.000000	0.000000			0	.	.	0.000000	0.000000			0	.	.	0.000000	0.000000			0	.	.	0.000000	0.000000
INDEL	C16_PLUS	gaps_slop15kb	ALL	*	QUAL	*	0.0	0.0	0.0		0	0	11496278.000000	0.000000	0.000000	0	.	.	0.000000	0.000000			0	.	.	0.000000	0.000000			0	.	.	0.000000	0.000000			0	.	.	0.000000	0.000000			0	.	.	0.000000	0.000000
INDEL	C16_PLUS	gaps_slop15kb	PASS	*	QUAL	*	0.0	0.0	0.0		0	0	11496278.000000	0.000000	0.000000	0	.	.	0.000000	0.000000			0	.	.	0.000000	0.000000			0	.	.	0.000000	0.000000			0	.	.	0.000000	0.000000			0	.	.	0.000000	0.000000
INDEL	C16_PLUS	gc15_slop50	ALL	*	QUAL	*	0.0	0.0	0.0		0	0	5303101.000000	9526.000000	0.000000	0	.	.	0.000000	0.000000			0	.	.	0.000000	0.000000			0	.	.	0.000000	0.000000			0	.	.	0.000000	0.000000			0	.	.	0.000000	0.000000
INDEL	C16_PLUS	gc15_slop50	PASS	*	QUAL	*	0.0	0.0	0.0		0	0	5303101.000000	9526.000000	0.000000	0	.	.	0.000000	0.000000			0	.	.	0.000000	0.000000			0	.	.	0.000000	0.000000			0	.	.	0.000000	0.000000			0	.	.	0.000000	0.000000
INDEL	C16_PLUS	gc15to20_slop50	ALL	*	QUAL	*	0.0	0.0	0.0		0	0	14314006.000000	24886.000000	0.000000	0	.	.	0.000000	0.000000			0	.	.	0.000000	0.000000			0	.	.	0.000000	0.000000			0	.	.	0.000000	0.000000			0	.	.	0.000000	0.000000
INDEL	C16_PLUS	gc15to20_slop50	PASS	*	QUAL	*	0.0	0.0	0.0		0	0	14314006.000000	24886.000000	0.000000	0	.	.	0.000000	0.000000			0	.	.	0.000000	0.000000			0	.	.	0.000000	0.000000			0	.	.	0.000000	0.000000			0	.	.	0.000000	0.000000
INDEL	C16_PLUS	gc20to25_slop50	ALL	*	QUAL	*	0.0	0.0	0.0		0	0	117189860.000000	256609.000000	0.000000	0	.	.	0.000000	0.000000			0	.	.	0.000000	0.000000			0	.	.	0.000000	0.000000			0	.	.	0.000000	0.000000			0	.	.	0.000000	0.000000
INDEL	C16_PLUS	gc20to25_slop50	PASS	*	QUAL	*	0.0	0.0	0.0		0	0	117189860.000000	256609.000000	0.000000	0	.	.	0.000000	0.000000			0	.	.	0.000000	0.000000			0	.	.	0.000000	0.000000			0	.	.	0.000000	0.000000			0	.	.	0.000000	0.000000
INDEL	C16_PLUS	gc25to30_slop50	ALL	*	QUAL	*	0.0	0.0	0.0		0	0	394144353.000000	1005460.000000	0.000000	0	.	.	0.000000	0.000000			0	.	.	0.000000	0.000000			0	.	.	0.000000	0.000000			0	.	.	0.000000	0.000000			0	.	.	0.000000	0.000000
INDEL	C16_PLUS	gc25to30_slop50	PASS	*	QUAL	*	0.0	0.0	0.0		0	0	394144353.000000	1005460.000000	0.000000	0	.	.	0.000000	0.000000			0	.	.	0.000000	0.000000			0	.	.	0.000000	0.000000			0	.	.	0.000000	0.000000			0	.	.	0.000000	0.000000
INDEL	C16_PLUS	gc30to55_slop50	ALL	*	QUAL	*	0.333333	0.0	0.0	0.0	0	0	2011401956.000000	6195862.000000	0.000000	3	.	.	0.000000	0.000000			1	.	.	0.000000	0.000000			2	.	.	0.000000	0.000000			0	.	.	0.000000	0.000000			0	.	.	0.000000	0.000000
INDEL	C16_PLUS	gc30to55_slop50	PASS	*	QUAL	*	0.333333	0.0	0.0	0.0	0	0	2011401956.000000	6195862.000000	0.000000	3	.	.	0.000000	0.000000			1	.	.	0.000000	0.000000			2	.	.	0.000000	0.000000			0	.	.	0.000000	0.000000			0	.	.	0.000000	0.000000
INDEL	C16_PLUS	gc55to60_slop50	ALL	*	QUAL	*	0.0	0.0	0.0		0	0	244507530.000000	1848261.000000	0.000000	0	.	.	0.000000	0.000000			0	.	.	0.000000	0.000000			0	.	.	0.000000	0.000000			0	.	.	0.000000	0.000000			0	.	.	0.000000	0.000000
INDEL	C16_PLUS	gc55to60_slop50	PASS	*	QUAL	*	0.0	0.0	0.0		0	0	244507530.000000	1848261.000000	0.000000	0	.	.	0.000000	0.000000			0	.	.	0.000000	0.000000			0	.	.	0.000000	0.000000			0	.	.	0.000000	0.000000			0	.	.	0.000000	0.000000
INDEL	C16_PLUS	gc60to65_slop50	ALL	*	QUAL	*	0.0	0.0	0.0		0	0	102791705.000000	1254113.000000	0.000000	0	.	.	0.000000	0.000000			0	.	.	0.000000	0.000000			0	.	.	0.000000	0.000000			0	.	.	0.000000	0.000000			0	.	.	0.000000	0.000000
INDEL	C16_PLUS	gc60to65_slop50	PASS	*	QUAL	*	0.0	0.0	0.0		0	0	102791705.000000	1254113.000000	0.000000	0	.	.	0.000000	0.000000			0	.	.	0.000000	0.000000			0	.	.	0.000000	0.000000			0	.	.	0.000000	0.000000			0	.	.	0.000000	0.000000
INDEL	C16_PLUS	gc65to70_slop50	ALL	*	QUAL	*	0.0	0.0	0.0		0	0	34883665.000000	740300.000000	0.000000	0	.	.	0.000000	0.000000			0	.	.	0.000000	0.000000			0	.	.	0.000000	0.000000			0	.	.	0.000000	0.000000			0	.	.	0.000000	0.000000
INDEL	C16_PLUS	gc65to70_slop50	PASS	*	QUAL	*	0.0	0.0	0.0		0	0	34883665.000000	740300.000000	0.000000	0	.	.	0.000000	0.000000			0	.	.	0.000000	0.000000			0	.	.	0.000000	0.000000			0	.	.	0.000000	0.000000			0	.	.	0.000000	0.000000
INDEL	C16_PLUS	gc70to75_slop50	ALL	*	QUAL	*	0.0	0.0	0.0		0	0	11790706.000000	257946.000000	0.000000	0	.	.	0.000000	0.000000			0	.	.	0.000000	0.000000			0	.	.	0.000000	0.000000			0	.	.	0.000000	0.000000			0	.	.	0.000000	0.000000
INDEL	C16_PLUS	gc70to75_slop50	PASS	*	QUAL	*	0.0	0.0	0.0		0	0	11790706.000000	257946.000000	0.000000	0	.	.	0.000000	0.000000			0	.	.	0.000000	0.000000			0	.	.	0.000000	0.000000			0	.	.	0.000000	0.000000			0	.	.	0.000000	0.000000
INDEL	C16_PLUS	gc75to80_slop50	ALL	*	QUAL	*	0.0	0.0	0.0		0	0	5248298.000000	76085.000000	0.000000	0	.	.	0.000000	0.000000			0	.	.	0.000000	0.000000			0	.	.	0.000000	0.000000			0	.	.	0.000000	0.000000			0	.	.	0.000000	0.000000
INDEL	C16_PLUS	gc75to80_slop50	PASS	*	QUAL	*	0.0	0.0	0.0		0	0	5248298.000000	76085.000000	0.000000	0	.	.	0.000000	0.000000			0	.	.	0.000000	0.000000			0	.	.	0.000000	0.000000			0	.	.	0.000000	0.000000			0	.	.	0.000000	0.000000
INDEL	C16_PLUS	gc80to85_slop50	ALL	*	QUAL	*	0.0	0.0	0.0		0	0	2596229.000000	29627.000000	0.000000	0	.	.	0.000000	0.000000			0	.	.	0.000000	0.000000			0	.	.	0.000000	0.000000			0	.	.	0.000000	0.000000			0	.	.	0.000000	0.000000
INDEL	C16_PLUS	gc80to85_slop50	PASS	*	QUAL	*	0.0	0.0	0.0		0	0	2596229.000000	29627.000000	0.000000	0	.	.	0.000000	0.000000			0	.	.	0.000000	0.000000			0	.	.	0.000000	0.000000			0	.	.	0.000000	0.000000			0	.	.	0.000000	0.000000
INDEL	C16_PLUS	gc85_slop50	ALL	*	QUAL	*	0.0	0.0	0.0		0	0	544746.000000	8601.000000	0.000000	0	.	.	0.000000	0.000000			0	.	.	0.000000	0.000000			0	.	.	0.000000	0.000000			0	.	.	0.000000	0.000000			0	.	.	0.000000	0.000000
INDEL	C16_PLUS	gc85_slop50	PASS	*	QUAL	*	0.0	0.0	0.0		0	0	544746.000000	8601.000000	0.000000	0	.	.	0.000000	0.000000			0	.	.	0.000000	0.000000			0	.	.	0.000000	0.000000			0	.	.	0.000000	0.000000			0	.	.	0.000000	0.000000
INDEL	C16_PLUS	gclt25orgt65_slop50	ALL	*	QUAL	*	0.0	0.0	0.0		0	0	191795155.000000	1403412.000000	0.000000	0	.	.	0.000000	0.000000			0	.	.	0.000000	0.000000			0	.	.	0.000000	0.000000			0	.	.	0.000000	0.000000			0	.	.	0.000000	0.000000
INDEL	C16_PLUS	gclt25orgt65_slop50	PASS	*	QUAL	*	0.0	0.0	0.0		0	0	191795155.000000	1403412.000000	0.000000	0	.	.	0.000000	0.000000			0	.	.	0.000000	0.000000			0	.	.	0.000000	0.000000			0	.	.	0.000000	0.000000			0	.	.	0.000000	0.000000
INDEL	C16_PLUS	gclt30orgt55_slop50	ALL	*	QUAL	*	0.0	0.0	0.0		0	0	923478456.000000	5467197.000000	0.000000	0	.	.	0.000000	0.000000			0	.	.	0.000000	0.000000			0	.	.	0.000000	0.000000			0	.	.	0.000000	0.000000			0	.	.	0.000000	0.000000
INDEL	C16_PLUS	gclt30orgt55_slop50	PASS	*	QUAL	*	0.0	0.0	0.0		0	0	923478456.000000	5467197.000000	0.000000	0	.	.	0.000000	0.000000			0	.	.	0.000000	0.000000			0	.	.	0.000000	0.000000			0	.	.	0.000000	0.000000			0	.	.	0.000000	0.000000
INDEL	C16_PLUS	gnomAD_InbreedingCoeff_slop1bp_merge1000bp	ALL	*	QUAL	*	0.0	0.0	0.0		0	0	13528469.000000	56111.000000	0.000000	1	.	.	0.000000	0.000000			0	.	.	0.000000	0.000000			1	.	.	0.000000	0.000000			0	.	.	0.000000	0.000000			0	.	.	0.000000	0.000000
INDEL	C16_PLUS	gnomAD_InbreedingCoeff_slop1bp_merge1000bp	PASS	*	QUAL	*	0.0	0.0	0.0		0	0	13528469.000000	56111.000000	0.000000	1	.	.	0.000000	0.000000			0	.	.	0.000000	0.000000			1	.	.	0.000000	0.000000			0	.	.	0.000000	0.000000			0	.	.	0.000000	0.000000
INDEL	C16_PLUS	lowmappabilityall	ALL	*	QUAL	*	0.0	0.0	0.0		0	0	248877152.000000	1224178.000000	0.000000	0	.	.	0.000000	0.000000			0	.	.	0.000000	0.000000			0	.	.	0.000000	0.000000			0	.	.	0.000000	0.000000			0	.	.	0.000000	0.000000
INDEL	C16_PLUS	lowmappabilityall	PASS	*	QUAL	*	0.0	0.0	0.0		0	0	248877152.000000	1224178.000000	0.000000	0	.	.	0.000000	0.000000			0	.	.	0.000000	0.000000			0	.	.	0.000000	0.000000			0	.	.	0.000000	0.000000			0	.	.	0.000000	0.000000
INDEL	C16_PLUS	nonunique_l100_m2_e1	ALL	*	QUAL	*	0.0	0.0	0.0		0	0	248847175.000000	1224178.000000	0.000000	0	.	.	0.000000	0.000000			0	.	.	0.000000	0.000000			0	.	.	0.000000	0.000000			0	.	.	0.000000	0.000000			0	.	.	0.000000	0.000000
INDEL	C16_PLUS	nonunique_l100_m2_e1	PASS	*	QUAL	*	0.0	0.0	0.0		0	0	248847175.000000	1224178.000000	0.000000	0	.	.	0.000000	0.000000			0	.	.	0.000000	0.000000			0	.	.	0.000000	0.000000			0	.	.	0.000000	0.000000			0	.	.	0.000000	0.000000
INDEL	C16_PLUS	nonunique_l250_m0_e0	ALL	*	QUAL	*	0.0	0.0	0.0		0	0	89246199.000000	360319.000000	0.000000	0	.	.	0.000000	0.000000			0	.	.	0.000000	0.000000			0	.	.	0.000000	0.000000			0	.	.	0.000000	0.000000			0	.	.	0.000000	0.000000
INDEL	C16_PLUS	nonunique_l250_m0_e0	PASS	*	QUAL	*	0.0	0.0	0.0		0	0	89246199.000000	360319.000000	0.000000	0	.	.	0.000000	0.000000			0	.	.	0.000000	0.000000			0	.	.	0.000000	0.000000			0	.	.	0.000000	0.000000			0	.	.	0.000000	0.000000
INDEL	C16_PLUS	notinAllHomopolymers_ge7bp_imperfectge11bp_slop5	ALL	*	QUAL	*	0.333333	0.0	0.0	0.0	0	0	2850902975.000000	11354015.000000	0.000000	3	.	.	0.000000	0.000000			1	.	.	0.000000	0.000000			2	.	.	0.000000	0.000000			0	.	.	0.000000	0.000000			0	.	.	0.000000	0.000000
INDEL	C16_PLUS	notinAllHomopolymers_ge7bp_imperfectge11bp_slop5	PASS	*	QUAL	*	0.333333	0.0	0.0	0.0	0	0	2850902975.000000	11354015.000000	0.000000	3	.	.	0.000000	0.000000			1	.	.	0.000000	0.000000			2	.	.	0.000000	0.000000			0	.	.	0.000000	0.000000			0	.	.	0.000000	0.000000
INDEL	C16_PLUS	notinAllTandemRepeatsandHomopolymers_slop5	ALL	*	QUAL	*	0.0	0.0	0.0		0	0	2682532985.000000	10784729.000000	0.000000	0	.	.	0.000000	0.000000			0	.	.	0.000000	0.000000			0	.	.	0.000000	0.000000			0	.	.	0.000000	0.000000			0	.	.	0.000000	0.000000
INDEL	C16_PLUS	notinAllTandemRepeatsandHomopolymers_slop5	PASS	*	QUAL	*	0.0	0.0	0.0		0	0	2682532985.000000	10784729.000000	0.000000	0	.	.	0.000000	0.000000			0	.	.	0.000000	0.000000			0	.	.	0.000000	0.000000			0	.	.	0.000000	0.000000			0	.	.	0.000000	0.000000
INDEL	C16_PLUS	notinallTandemRepeats	ALL	*	QUAL	*	0.0	0.0	0.0		0	0	2766510422.000000	11093773.000000	0.000000	1	.	.	0.000000	0.000000			0	.	.	0.000000	0.000000			1	.	.	0.000000	0.000000			0	.	.	0.000000	0.000000			0	.	.	0.000000	0.000000
INDEL	C16_PLUS	notinallTandemRepeats	PASS	*	QUAL	*	0.0	0.0	0.0		0	0	2766510422.000000	11093773.000000	0.000000	1	.	.	0.000000	0.000000			0	.	.	0.000000	0.000000			1	.	.	0.000000	0.000000			0	.	.	0.000000	0.000000			0	.	.	0.000000	0.000000
INDEL	C16_PLUS	notinalldifficultregions	ALL	*	QUAL	*	0.0	0.0	0.0		0	0	2310050737.000000	8180416.000000	0.000000	0	.	.	0.000000	0.000000			0	.	.	0.000000	0.000000			0	.	.	0.000000	0.000000			0	.	.	0.000000	0.000000			0	.	.	0.000000	0.000000
INDEL	C16_PLUS	notinalldifficultregions	PASS	*	QUAL	*	0.0	0.0	0.0		0	0	2310050737.000000	8180416.000000	0.000000	0	.	.	0.000000	0.000000			0	.	.	0.000000	0.000000			0	.	.	0.000000	0.000000			0	.	.	0.000000	0.000000			0	.	.	0.000000	0.000000
INDEL	C16_PLUS	notinalllowmapandsegdupregions	ALL	*	QUAL	*	0.333333	0.0	0.0	0.0	0	0	2629174601.000000	10043728.000000	0.000000	3	.	.	0.000000	0.000000			1	.	.	0.000000	0.000000			2	.	.	0.000000	0.000000			0	.	.	0.000000	0.000000			0	.	.	0.000000	0.000000
INDEL	C16_PLUS	notinalllowmapandsegdupregions	PASS	*	QUAL	*	0.333333	0.0	0.0	0.0	0	0	2629174601.000000	10043728.000000	0.000000	3	.	.	0.000000	0.000000			1	.	.	0.000000	0.000000			2	.	.	0.000000	0.000000			0	.	.	0.000000	0.000000			0	.	.	0.000000	0.000000
INDEL	C16_PLUS	notinlowmappabilityall	ALL	*	QUAL	*	0.333333	0.0	0.0	0.0	0	0	2686003260.000000	10438881.000000	0.000000	3	.	.	0.000000	0.000000			1	.	.	0.000000	0.000000			2	.	.	0.000000	0.000000			0	.	.	0.000000	0.000000			0	.	.	0.000000	0.000000
INDEL	C16_PLUS	notinlowmappabilityall	PASS	*	QUAL	*	0.333333	0.0	0.0	0.0	0	0	2686003260.000000	10438881.000000	0.000000	3	.	.	0.000000	0.000000			1	.	.	0.000000	0.000000			2	.	.	0.000000	0.000000			0	.	.	0.000000	0.000000			0	.	.	0.000000	0.000000
INDEL	C16_PLUS	notinrefseq_cds	ALL	*	QUAL	*	0.333333	0.0	0.0	0.0	0	0	2900663794.000000	11047138.000000	0.000000	3	.	.	0.000000	0.000000			1	.	.	0.000000	0.000000			2	.	.	0.000000	0.000000			0	.	.	0.000000	0.000000			0	.	.	0.000000	0.000000
INDEL	C16_PLUS	notinrefseq_cds	PASS	*	QUAL	*	0.333333	0.0	0.0	0.0	0	0	2900663794.000000	11047138.000000	0.000000	3	.	.	0.000000	0.000000			1	.	.	0.000000	0.000000			2	.	.	0.000000	0.000000			0	.	.	0.000000	0.000000			0	.	.	0.000000	0.000000
INDEL	C16_PLUS	notinsatellites_slop5	ALL	*	QUAL	*	0.333333	0.0	0.0	0.0	0	0	2859227003.000000	11660334.000000	0.000000	3	.	.	0.000000	0.000000			1	.	.	0.000000	0.000000			2	.	.	0.000000	0.000000			0	.	.	0.000000	0.000000			0	.	.	0.000000	0.000000
INDEL	C16_PLUS	notinsatellites_slop5	PASS	*	QUAL	*	0.333333	0.0	0.0	0.0	0	0	2859227003.000000	11660334.000000	0.000000	3	.	.	0.000000	0.000000			1	.	.	0.000000	0.000000			2	.	.	0.000000	0.000000			0	.	.	0.000000	0.000000			0	.	.	0.000000	0.000000
INDEL	C16_PLUS	notinsegdups	ALL	*	QUAL	*	0.333333	0.0	0.0	0.0	0	0	2768020068.000000	10226323.000000	0.000000	3	.	.	0.000000	0.000000			1	.	.	0.000000	0.000000			2	.	.	0.000000	0.000000			0	.	.	0.000000	0.000000			0	.	.	0.000000	0.000000
INDEL	C16_PLUS	notinsegdups	PASS	*	QUAL	*	0.333333	0.0	0.0	0.0	0	0	2768020068.000000	10226323.000000	0.000000	3	.	.	0.000000	0.000000			1	.	.	0.000000	0.000000			2	.	.	0.000000	0.000000			0	.	.	0.000000	0.000000			0	.	.	0.000000	0.000000
INDEL	C16_PLUS	notinsegdups_gt10kb	ALL	*	QUAL	*	0.333333	0.0	0.0	0.0	0	0	2783039507.000000	10298498.000000	0.000000	3	.	.	0.000000	0.000000			1	.	.	0.000000	0.000000			2	.	.	0.000000	0.000000			0	.	.	0.000000	0.000000			0	.	.	0.000000	0.000000
INDEL	C16_PLUS	notinsegdups_gt10kb	PASS	*	QUAL	*	0.333333	0.0	0.0	0.0	0	0	2783039507.000000	10298498.000000	0.000000	3	.	.	0.000000	0.000000			1	.	.	0.000000	0.000000			2	.	.	0.000000	0.000000			0	.	.	0.000000	0.000000			0	.	.	0.000000	0.000000
INDEL	C16_PLUS	population_CNV_FP_regions	ALL	*	QUAL	*	0.0	0.0	0.0		0	0	11067115.000000	19693.000000	0.000000	0	.	.	0.000000	0.000000			0	.	.	0.000000	0.000000			0	.	.	0.000000	0.000000			0	.	.	0.000000	0.000000			0	.	.	0.000000	0.000000
INDEL	C16_PLUS	population_CNV_FP_regions	PASS	*	QUAL	*	0.0	0.0	0.0		0	0	11067115.000000	19693.000000	0.000000	0	.	.	0.000000	0.000000			0	.	.	0.000000	0.000000			0	.	.	0.000000	0.000000			0	.	.	0.000000	0.000000			0	.	.	0.000000	0.000000
INDEL	C16_PLUS	refseq_cds	ALL	*	QUAL	*	0.0	0.0	0.0		0	0	34216554.000000	615919.000000	0.000000	0	.	.	0.000000	0.000000			0	.	.	0.000000	0.000000			0	.	.	0.000000	0.000000			0	.	.	0.000000	0.000000			0	.	.	0.000000	0.000000
INDEL	C16_PLUS	refseq_cds	PASS	*	QUAL	*	0.0	0.0	0.0		0	0	34216554.000000	615919.000000	0.000000	0	.	.	0.000000	0.000000			0	.	.	0.000000	0.000000			0	.	.	0.000000	0.000000			0	.	.	0.000000	0.000000			0	.	.	0.000000	0.000000
INDEL	C16_PLUS	satellites_slop5	ALL	*	QUAL	*	0.0	0.0	0.0		0	0	75653409.000000	2725.000000	0.000000	0	.	.	0.000000	0.000000			0	.	.	0.000000	0.000000			0	.	.	0.000000	0.000000			0	.	.	0.000000	0.000000			0	.	.	0.000000	0.000000
INDEL	C16_PLUS	satellites_slop5	PASS	*	QUAL	*	0.0	0.0	0.0		0	0	75653409.000000	2725.000000	0.000000	0	.	.	0.000000	0.000000			0	.	.	0.000000	0.000000			0	.	.	0.000000	0.000000			0	.	.	0.000000	0.000000			0	.	.	0.000000	0.000000
INDEL	C16_PLUS	segdups	ALL	*	QUAL	*	0.0	0.0	0.0		0	0	166860344.000000	1436736.000000	0.000000	0	.	.	0.000000	0.000000			0	.	.	0.000000	0.000000			0	.	.	0.000000	0.000000			0	.	.	0.000000	0.000000			0	.	.	0.000000	0.000000
INDEL	C16_PLUS	segdups	PASS	*	QUAL	*	0.0	0.0	0.0		0	0	166860344.000000	1436736.000000	0.000000	0	.	.	0.000000	0.000000			0	.	.	0.000000	0.000000			0	.	.	0.000000	0.000000			0	.	.	0.000000	0.000000			0	.	.	0.000000	0.000000
INDEL	C16_PLUS	segdups_gt10kb	ALL	*	QUAL	*	0.0	0.0	0.0		0	0	151840905.000000	1364561.000000	0.000000	0	.	.	0.000000	0.000000			0	.	.	0.000000	0.000000			0	.	.	0.000000	0.000000			0	.	.	0.000000	0.000000			0	.	.	0.000000	0.000000
INDEL	C16_PLUS	segdups_gt10kb	PASS	*	QUAL	*	0.0	0.0	0.0		0	0	151840905.000000	1364561.000000	0.000000	0	.	.	0.000000	0.000000			0	.	.	0.000000	0.000000			0	.	.	0.000000	0.000000			0	.	.	0.000000	0.000000			0	.	.	0.000000	0.000000
INDEL	C1_5	*	ALL	*	QUAL	*	0.875	0.0	0.0	0.0	0	0	2809068885	11692759.000000	0.000000	8	.	.	0.000000	0.000000			7	.	.	0.000000	0.000000			1	.	.	0.000000	0.000000			0	.	.	0.000000	0.000000			0	.	.	0.000000	0.000000
INDEL	C1_5	*	PASS	*	QUAL	*	0.875	0.0	0.0	0.0	0	0	2809068885	11692759.000000	0.000000	8	.	.	0.000000	0.000000			7	.	.	0.000000	0.000000			1	.	.	0.000000	0.000000			0	.	.	0.000000	0.000000			0	.	.	0.000000	0.000000
INDEL	C1_5	AllAutosomes	ALL	*	QUAL	*	0.875	0.0	0.0	0.0	0	0	2756349822.000000	11663059.000000	0.000000	8	.	.	0.000000	0.000000			7	.	.	0.000000	0.000000			1	.	.	0.000000	0.000000			0	.	.	0.000000	0.000000			0	.	.	0.000000	0.000000
INDEL	C1_5	AllAutosomes	PASS	*	QUAL	*	0.875	0.0	0.0	0.0	0	0	2756349822.000000	11663059.000000	0.000000	8	.	.	0.000000	0.000000			7	.	.	0.000000	0.000000			1	.	.	0.000000	0.000000			0	.	.	0.000000	0.000000			0	.	.	0.000000	0.000000
INDEL	C1_5	AllHomopolymers_ge7bp_imperfectge11bp_slop5	ALL	*	QUAL	*	1.0	0.0	0.0	0.0	0	0	83977437.000000	309044.000000	0.000000	3	.	.	0.000000	0.000000			3	.	.	0.000000	0.000000			0	.	.	0.000000	0.000000			0	.	.	0.000000	0.000000			0	.	.	0.000000	0.000000
INDEL	C1_5	AllHomopolymers_ge7bp_imperfectge11bp_slop5	PASS	*	QUAL	*	1.0	0.0	0.0	0.0	0	0	83977437.000000	309044.000000	0.000000	3	.	.	0.000000	0.000000			3	.	.	0.000000	0.000000			0	.	.	0.000000	0.000000			0	.	.	0.000000	0.000000			0	.	.	0.000000	0.000000
INDEL	C1_5	AllTandemRepeats	ALL	*	QUAL	*	0.8	0.0	0.0	0.0	0	0	168369990.000000	569286.000000	0.000000	5	.	.	0.000000	0.000000			4	.	.	0.000000	0.000000			1	.	.	0.000000	0.000000			0	.	.	0.000000	0.000000			0	.	.	0.000000	0.000000
INDEL	C1_5	AllTandemRepeats	PASS	*	QUAL	*	0.8	0.0	0.0	0.0	0	0	168369990.000000	569286.000000	0.000000	5	.	.	0.000000	0.000000			4	.	.	0.000000	0.000000			1	.	.	0.000000	0.000000			0	.	.	0.000000	0.000000			0	.	.	0.000000	0.000000
INDEL	C1_5	AllTandemRepeats_201to10000bp_slop5	ALL	*	QUAL	*	0.666667	0.0	0.0	0.0	0	0	40176355.000000	305580.000000	0.000000	3	.	.	0.000000	0.000000			2	.	.	0.000000	0.000000			1	.	.	0.000000	0.000000			0	.	.	0.000000	0.000000			0	.	.	0.000000	0.000000
INDEL	C1_5	AllTandemRepeats_201to10000bp_slop5	PASS	*	QUAL	*	0.666667	0.0	0.0	0.0	0	0	40176355.000000	305580.000000	0.000000	3	.	.	0.000000	0.000000			2	.	.	0.000000	0.000000			1	.	.	0.000000	0.000000			0	.	.	0.000000	0.000000			0	.	.	0.000000	0.000000
INDEL	C1_5	AllTandemRepeats_51to200bp_slop5	ALL	*	QUAL	*	1.0	0.0	0.0	0.0	0	0	25887961.000000	134160.000000	0.000000	1	.	.	0.000000	0.000000			1	.	.	0.000000	0.000000			0	.	.	0.000000	0.000000			0	.	.	0.000000	0.000000			0	.	.	0.000000	0.000000
INDEL	C1_5	AllTandemRepeats_51to200bp_slop5	PASS	*	QUAL	*	1.0	0.0	0.0	0.0	0	0	25887961.000000	134160.000000	0.000000	1	.	.	0.000000	0.000000			1	.	.	0.000000	0.000000			0	.	.	0.000000	0.000000			0	.	.	0.000000	0.000000			0	.	.	0.000000	0.000000
INDEL	C1_5	AllTandemRepeats_ge10001bp_slop5	ALL	*	QUAL	*	0.0	0.0	0.0		0	0	73296207.000000	10865.000000	0.000000	0	.	.	0.000000	0.000000			0	.	.	0.000000	0.000000			0	.	.	0.000000	0.000000			0	.	.	0.000000	0.000000			0	.	.	0.000000	0.000000
INDEL	C1_5	AllTandemRepeats_ge10001bp_slop5	PASS	*	QUAL	*	0.0	0.0	0.0		0	0	73296207.000000	10865.000000	0.000000	0	.	.	0.000000	0.000000			0	.	.	0.000000	0.000000			0	.	.	0.000000	0.000000			0	.	.	0.000000	0.000000			0	.	.	0.000000	0.000000
INDEL	C1_5	AllTandemRepeats_ge101bp_slop5	ALL	*	QUAL	*	0.666667	0.0	0.0	0.0	0	0	123639327.000000	380145.000000	0.000000	3	.	.	0.000000	0.000000			2	.	.	0.000000	0.000000			1	.	.	0.000000	0.000000			0	.	.	0.000000	0.000000			0	.	.	0.000000	0.000000
INDEL	C1_5	AllTandemRepeats_ge101bp_slop5	PASS	*	QUAL	*	0.666667	0.0	0.0	0.0	0	0	123639327.000000	380145.000000	0.000000	3	.	.	0.000000	0.000000			2	.	.	0.000000	0.000000			1	.	.	0.000000	0.000000			0	.	.	0.000000	0.000000			0	.	.	0.000000	0.000000
INDEL	C1_5	AllTandemRepeats_le50bp_slop5	ALL	*	QUAL	*	1.0	0.0	0.0	0.0	0	0	29009467.000000	118681.000000	0.000000	1	.	.	0.000000	0.000000			1	.	.	0.000000	0.000000			0	.	.	0.000000	0.000000			0	.	.	0.000000	0.000000			0	.	.	0.000000	0.000000
INDEL	C1_5	AllTandemRepeats_le50bp_slop5	PASS	*	QUAL	*	1.0	0.0	0.0	0.0	0	0	29009467.000000	118681.000000	0.000000	1	.	.	0.000000	0.000000			1	.	.	0.000000	0.000000			0	.	.	0.000000	0.000000			0	.	.	0.000000	0.000000			0	.	.	0.000000	0.000000
INDEL	C1_5	AllTandemRepeatsandHomopolymers_slop5	ALL	*	QUAL	*	0.875	0.0	0.0	0.0	0	0	252347427.000000	878330.000000	0.000000	8	.	.	0.000000	0.000000			7	.	.	0.000000	0.000000			1	.	.	0.000000	0.000000			0	.	.	0.000000	0.000000			0	.	.	0.000000	0.000000
INDEL	C1_5	AllTandemRepeatsandHomopolymers_slop5	PASS	*	QUAL	*	0.875	0.0	0.0	0.0	0	0	252347427.000000	878330.000000	0.000000	8	.	.	0.000000	0.000000			7	.	.	0.000000	0.000000			1	.	.	0.000000	0.000000			0	.	.	0.000000	0.000000			0	.	.	0.000000	0.000000
INDEL	C1_5	BadPromoters	ALL	*	QUAL	*	0.0	0.0	0.0		0	0	197273.000000	4073.000000	0.000000	0	.	.	0.000000	0.000000			0	.	.	0.000000	0.000000			0	.	.	0.000000	0.000000			0	.	.	0.000000	0.000000			0	.	.	0.000000	0.000000
INDEL	C1_5	BadPromoters	PASS	*	QUAL	*	0.0	0.0	0.0		0	0	197273.000000	4073.000000	0.000000	0	.	.	0.000000	0.000000			0	.	.	0.000000	0.000000			0	.	.	0.000000	0.000000			0	.	.	0.000000	0.000000			0	.	.	0.000000	0.000000
INDEL	C1_5	CMRGv1.00_duplicationinKMT2C	ALL	*	QUAL	*	0.0	0.0	0.0		0	0	17000.000000	15911.000000	0.000000	0	.	.	0.000000	0.000000			0	.	.	0.000000	0.000000			0	.	.	0.000000	0.000000			0	.	.	0.000000	0.000000			0	.	.	0.000000	0.000000
INDEL	C1_5	CMRGv1.00_duplicationinKMT2C	PASS	*	QUAL	*	0.0	0.0	0.0		0	0	17000.000000	15911.000000	0.000000	0	.	.	0.000000	0.000000			0	.	.	0.000000	0.000000			0	.	.	0.000000	0.000000			0	.	.	0.000000	0.000000			0	.	.	0.000000	0.000000
INDEL	C1_5	CMRGv1.00_falselyduplicatedgenes	ALL	*	QUAL	*	0.0	0.0	0.0		0	0	93071.000000	92791.000000	0.000000	0	.	.	0.000000	0.000000			0	.	.	0.000000	0.000000			0	.	.	0.000000	0.000000			0	.	.	0.000000	0.000000			0	.	.	0.000000	0.000000
INDEL	C1_5	CMRGv1.00_falselyduplicatedgenes	PASS	*	QUAL	*	0.0	0.0	0.0		0	0	93071.000000	92791.000000	0.000000	0	.	.	0.000000	0.000000			0	.	.	0.000000	0.000000			0	.	.	0.000000	0.000000			0	.	.	0.000000	0.000000			0	.	.	0.000000	0.000000
INDEL	C1_5	HG001_v4.2.1_CNV_CCSandONT_elliptical_outlier	ALL	*	QUAL	*	0.0	0.0	0.0		0	0	25553295.000000	49112.000000	0.000000	0	.	.	0.000000	0.000000			0	.	.	0.000000	0.000000			0	.	.	0.000000	0.000000			0	.	.	0.000000	0.000000			0	.	.	0.000000	0.000000
INDEL	C1_5	HG001_v4.2.1_CNV_CCSandONT_elliptical_outlier	PASS	*	QUAL	*	0.0	0.0	0.0		0	0	25553295.000000	49112.000000	0.000000	0	.	.	0.000000	0.000000			0	.	.	0.000000	0.000000			0	.	.	0.000000	0.000000			0	.	.	0.000000	0.000000			0	.	.	0.000000	0.000000
INDEL	C1_5	HG001_v4.2.1_CNV_mrcanavarIllumina_CCShighcov_ONThighcov_intersection	ALL	*	QUAL	*	0.0	0.0	0.0		0	0	8956539.000000	19163.000000	0.000000	0	.	.	0.000000	0.000000			0	.	.	0.000000	0.000000			0	.	.	0.000000	0.000000			0	.	.	0.000000	0.000000			0	.	.	0.000000	0.000000
INDEL	C1_5	HG001_v4.2.1_CNV_mrcanavarIllumina_CCShighcov_ONThighcov_intersection	PASS	*	QUAL	*	0.0	0.0	0.0		0	0	8956539.000000	19163.000000	0.000000	0	.	.	0.000000	0.000000			0	.	.	0.000000	0.000000			0	.	.	0.000000	0.000000			0	.	.	0.000000	0.000000			0	.	.	0.000000	0.000000
INDEL	C1_5	HG001_v4.2.1_CNVsandSVs	ALL	*	QUAL	*	0.5	0.0	0.0	0.0	0	0	122746566.000000	460336.000000	0.000000	2	.	.	0.000000	0.000000			1	.	.	0.000000	0.000000			1	.	.	0.000000	0.000000			0	.	.	0.000000	0.000000			0	.	.	0.000000	0.000000
INDEL	C1_5	HG001_v4.2.1_CNVsandSVs	PASS	*	QUAL	*	0.5	0.0	0.0	0.0	0	0	122746566.000000	460336.000000	0.000000	2	.	.	0.000000	0.000000			1	.	.	0.000000	0.000000			1	.	.	0.000000	0.000000			0	.	.	0.000000	0.000000			0	.	.	0.000000	0.000000
INDEL	C1_5	HG001_v4.2.1_SV_pbsv_hifiasm_dipcall_svanalyzer_slop25percent	ALL	*	QUAL	*	0.5	0.0	0.0	0.0	0	0	103949908.000000	409547.000000	0.000000	2	.	.	0.000000	0.000000			1	.	.	0.000000	0.000000			1	.	.	0.000000	0.000000			0	.	.	0.000000	0.000000			0	.	.	0.000000	0.000000
INDEL	C1_5	HG001_v4.2.1_SV_pbsv_hifiasm_dipcall_svanalyzer_slop25percent	PASS	*	QUAL	*	0.5	0.0	0.0	0.0	0	0	103949908.000000	409547.000000	0.000000	2	.	.	0.000000	0.000000			1	.	.	0.000000	0.000000			1	.	.	0.000000	0.000000			0	.	.	0.000000	0.000000			0	.	.	0.000000	0.000000
INDEL	C1_5	HG001_v4.2.1_comphetindel10bp_slop50	ALL	*	QUAL	*	0.0	0.0	0.0		0	0	4999831.000000	17749.000000	0.000000	0	.	.	0.000000	0.000000			0	.	.	0.000000	0.000000			0	.	.	0.000000	0.000000			0	.	.	0.000000	0.000000			0	.	.	0.000000	0.000000
INDEL	C1_5	HG001_v4.2.1_comphetindel10bp_slop50	PASS	*	QUAL	*	0.0	0.0	0.0		0	0	4999831.000000	17749.000000	0.000000	0	.	.	0.000000	0.000000			0	.	.	0.000000	0.000000			0	.	.	0.000000	0.000000			0	.	.	0.000000	0.000000			0	.	.	0.000000	0.000000
INDEL	C1_5	HG001_v4.2.1_comphetsnp10bp_slop50	ALL	*	QUAL	*	0.0	0.0	0.0		0	0	2598497.000000	11235.000000	0.000000	0	.	.	0.000000	0.000000			0	.	.	0.000000	0.000000			0	.	.	0.000000	0.000000			0	.	.	0.000000	0.000000			0	.	.	0.000000	0.000000
INDEL	C1_5	HG001_v4.2.1_comphetsnp10bp_slop50	PASS	*	QUAL	*	0.0	0.0	0.0		0	0	2598497.000000	11235.000000	0.000000	0	.	.	0.000000	0.000000			0	.	.	0.000000	0.000000			0	.	.	0.000000	0.000000			0	.	.	0.000000	0.000000			0	.	.	0.000000	0.000000
INDEL	C1_5	HG001_v4.2.1_complexandSVs	ALL	*	QUAL	*	0.666667	0.0	0.0	0.0	0	0	142879407.000000	551845.000000	0.000000	3	.	.	0.000000	0.000000			2	.	.	0.000000	0.000000			1	.	.	0.000000	0.000000			0	.	.	0.000000	0.000000			0	.	.	0.000000	0.000000
INDEL	C1_5	HG001_v4.2.1_complexandSVs	PASS	*	QUAL	*	0.666667	0.0	0.0	0.0	0	0	142879407.000000	551845.000000	0.000000	3	.	.	0.000000	0.000000			2	.	.	0.000000	0.000000			1	.	.	0.000000	0.000000			0	.	.	0.000000	0.000000			0	.	.	0.000000	0.000000
INDEL	C1_5	HG001_v4.2.1_complexandSVs_alldifficultregions	ALL	*	QUAL	*	0.875	0.0	0.0	0.0	0	0	680758836.000000	3941559.000000	0.000000	8	.	.	0.000000	0.000000			7	.	.	0.000000	0.000000			1	.	.	0.000000	0.000000			0	.	.	0.000000	0.000000			0	.	.	0.000000	0.000000
INDEL	C1_5	HG001_v4.2.1_complexandSVs_alldifficultregions	PASS	*	QUAL	*	0.875	0.0	0.0	0.0	0	0	680758836.000000	3941559.000000	0.000000	8	.	.	0.000000	0.000000			7	.	.	0.000000	0.000000			1	.	.	0.000000	0.000000			0	.	.	0.000000	0.000000			0	.	.	0.000000	0.000000
INDEL	C1_5	HG001_v4.2.1_complexindel10bp_slop50	ALL	*	QUAL	*	0.0	0.0	0.0		0	0	2165851.000000	11313.000000	0.000000	0	.	.	0.000000	0.000000			0	.	.	0.000000	0.000000			0	.	.	0.000000	0.000000			0	.	.	0.000000	0.000000			0	.	.	0.000000	0.000000
INDEL	C1_5	HG001_v4.2.1_complexindel10bp_slop50	PASS	*	QUAL	*	0.0	0.0	0.0		0	0	2165851.000000	11313.000000	0.000000	0	.	.	0.000000	0.000000			0	.	.	0.000000	0.000000			0	.	.	0.000000	0.000000			0	.	.	0.000000	0.000000			0	.	.	0.000000	0.000000
INDEL	C1_5	HG001_v4.2.1_inversions_slop25percent	ALL	*	QUAL	*	0.0	0.0	0.0		0	0	4271107.000000	0.000000	0.000000	0	.	.	0.000000	0.000000			0	.	.	0.000000	0.000000			0	.	.	0.000000	0.000000			0	.	.	0.000000	0.000000			0	.	.	0.000000	0.000000
INDEL	C1_5	HG001_v4.2.1_inversions_slop25percent	PASS	*	QUAL	*	0.0	0.0	0.0		0	0	4271107.000000	0.000000	0.000000	0	.	.	0.000000	0.000000			0	.	.	0.000000	0.000000			0	.	.	0.000000	0.000000			0	.	.	0.000000	0.000000			0	.	.	0.000000	0.000000
INDEL	C1_5	HG001_v4.2.1_notin_complexandSVs_alldifficultregions	ALL	*	QUAL	*	0.0	0.0	0.0		0	0	2254121575.000000	7721500.000000	0.000000	0	.	.	0.000000	0.000000			0	.	.	0.000000	0.000000			0	.	.	0.000000	0.000000			0	.	.	0.000000	0.000000			0	.	.	0.000000	0.000000
INDEL	C1_5	HG001_v4.2.1_notin_complexandSVs_alldifficultregions	PASS	*	QUAL	*	0.0	0.0	0.0		0	0	2254121575.000000	7721500.000000	0.000000	0	.	.	0.000000	0.000000			0	.	.	0.000000	0.000000			0	.	.	0.000000	0.000000			0	.	.	0.000000	0.000000			0	.	.	0.000000	0.000000
INDEL	C1_5	HG001_v4.2.1_othercomplexwithin10bp_slop50	ALL	*	QUAL	*	1.0	0.0	0.0	0.0	0	0	1498222.000000	7939.000000	0.000000	1	.	.	0.000000	0.000000			1	.	.	0.000000	0.000000			0	.	.	0.000000	0.000000			0	.	.	0.000000	0.000000			0	.	.	0.000000	0.000000
INDEL	C1_5	HG001_v4.2.1_othercomplexwithin10bp_slop50	PASS	*	QUAL	*	1.0	0.0	0.0	0.0	0	0	1498222.000000	7939.000000	0.000000	1	.	.	0.000000	0.000000			1	.	.	0.000000	0.000000			0	.	.	0.000000	0.000000			0	.	.	0.000000	0.000000			0	.	.	0.000000	0.000000
INDEL	C1_5	HG001_v4.2.1_snpswithin10bp_slop50	ALL	*	QUAL	*	0.0	0.0	0.0		0	0	9260320.000000	44141.000000	0.000000	0	.	.	0.000000	0.000000			0	.	.	0.000000	0.000000			0	.	.	0.000000	0.000000			0	.	.	0.000000	0.000000			0	.	.	0.000000	0.000000
INDEL	C1_5	HG001_v4.2.1_snpswithin10bp_slop50	PASS	*	QUAL	*	0.0	0.0	0.0		0	0	9260320.000000	44141.000000	0.000000	0	.	.	0.000000	0.000000			0	.	.	0.000000	0.000000			0	.	.	0.000000	0.000000			0	.	.	0.000000	0.000000			0	.	.	0.000000	0.000000
INDEL	C1_5	HG002_hifiasmv0.11_ComplexVar_in_TRgt100	ALL	*	QUAL	*	0.666667	0.0	0.0	0.0	0	0	33207990.000000	129153.000000	0.000000	3	.	.	0.000000	0.000000			2	.	.	0.000000	0.000000			1	.	.	0.000000	0.000000			0	.	.	0.000000	0.000000			0	.	.	0.000000	0.000000
INDEL	C1_5	HG002_hifiasmv0.11_ComplexVar_in_TRgt100	PASS	*	QUAL	*	0.666667	0.0	0.0	0.0	0	0	33207990.000000	129153.000000	0.000000	3	.	.	0.000000	0.000000			2	.	.	0.000000	0.000000			1	.	.	0.000000	0.000000			0	.	.	0.000000	0.000000			0	.	.	0.000000	0.000000
INDEL	C1_5	HG002_v4.2.1_CNV_CCSandONT_elliptical_outlier	ALL	*	QUAL	*	0.0	0.0	0.0		0	0	39152503.000000	231392.000000	0.000000	0	.	.	0.000000	0.000000			0	.	.	0.000000	0.000000			0	.	.	0.000000	0.000000			0	.	.	0.000000	0.000000			0	.	.	0.000000	0.000000
INDEL	C1_5	HG002_v4.2.1_CNV_CCSandONT_elliptical_outlier	PASS	*	QUAL	*	0.0	0.0	0.0		0	0	39152503.000000	231392.000000	0.000000	0	.	.	0.000000	0.000000			0	.	.	0.000000	0.000000			0	.	.	0.000000	0.000000			0	.	.	0.000000	0.000000			0	.	.	0.000000	0.000000
INDEL	C1_5	HG002_v4.2.1_CNV_gt2assemblycontigs_ONTCanu_ONTFlye_CCSCanu	ALL	*	QUAL	*	0.0	0.0	0.0		0	0	12794035.000000	91243.000000	0.000000	0	.	.	0.000000	0.000000			0	.	.	0.000000	0.000000			0	.	.	0.000000	0.000000			0	.	.	0.000000	0.000000			0	.	.	0.000000	0.000000
INDEL	C1_5	HG002_v4.2.1_CNV_gt2assemblycontigs_ONTCanu_ONTFlye_CCSCanu	PASS	*	QUAL	*	0.0	0.0	0.0		0	0	12794035.000000	91243.000000	0.000000	0	.	.	0.000000	0.000000			0	.	.	0.000000	0.000000			0	.	.	0.000000	0.000000			0	.	.	0.000000	0.000000			0	.	.	0.000000	0.000000
INDEL	C1_5	HG002_v4.2.1_CNV_mrcanavarIllumina_CCShighcov_ONThighcov_intersection	ALL	*	QUAL	*	0.0	0.0	0.0		0	0	13732774.000000	32607.000000	0.000000	0	.	.	0.000000	0.000000			0	.	.	0.000000	0.000000			0	.	.	0.000000	0.000000			0	.	.	0.000000	0.000000			0	.	.	0.000000	0.000000
INDEL	C1_5	HG002_v4.2.1_CNV_mrcanavarIllumina_CCShighcov_ONThighcov_intersection	PASS	*	QUAL	*	0.0	0.0	0.0		0	0	13732774.000000	32607.000000	0.000000	0	.	.	0.000000	0.000000			0	.	.	0.000000	0.000000			0	.	.	0.000000	0.000000			0	.	.	0.000000	0.000000			0	.	.	0.000000	0.000000
INDEL	C1_5	HG002_v4.2.1_CNVsandSVs	ALL	*	QUAL	*	0.75	0.0	0.0	0.0	0	0	90176126.000000	1465028.000000	0.000000	4	.	.	0.000000	0.000000			3	.	.	0.000000	0.000000			1	.	.	0.000000	0.000000			0	.	.	0.000000	0.000000			0	.	.	0.000000	0.000000
INDEL	C1_5	HG002_v4.2.1_CNVsandSVs	PASS	*	QUAL	*	0.75	0.0	0.0	0.0	0	0	90176126.000000	1465028.000000	0.000000	4	.	.	0.000000	0.000000			3	.	.	0.000000	0.000000			1	.	.	0.000000	0.000000			0	.	.	0.000000	0.000000			0	.	.	0.000000	0.000000
INDEL	C1_5	HG002_v4.2.1_Tier1plusTier2_v0.6.1	ALL	*	QUAL	*	0.75	0.0	0.0	0.0	0	0	32635612.000000	641337.000000	0.000000	4	.	.	0.000000	0.000000			3	.	.	0.000000	0.000000			1	.	.	0.000000	0.000000			0	.	.	0.000000	0.000000			0	.	.	0.000000	0.000000
INDEL	C1_5	HG002_v4.2.1_Tier1plusTier2_v0.6.1	PASS	*	QUAL	*	0.75	0.0	0.0	0.0	0	0	32635612.000000	641337.000000	0.000000	4	.	.	0.000000	0.000000			3	.	.	0.000000	0.000000			1	.	.	0.000000	0.000000			0	.	.	0.000000	0.000000			0	.	.	0.000000	0.000000
INDEL	C1_5	HG002_v4.2.1_Tier1plusTier2_v0.6.1_slop25percent	ALL	*	QUAL	*	0.75	0.0	0.0	0.0	0	0	48088781.000000	1138493.000000	0.000000	4	.	.	0.000000	0.000000			3	.	.	0.000000	0.000000			1	.	.	0.000000	0.000000			0	.	.	0.000000	0.000000			0	.	.	0.000000	0.000000
INDEL	C1_5	HG002_v4.2.1_Tier1plusTier2_v0.6.1_slop25percent	PASS	*	QUAL	*	0.75	0.0	0.0	0.0	0	0	48088781.000000	1138493.000000	0.000000	4	.	.	0.000000	0.000000			3	.	.	0.000000	0.000000			1	.	.	0.000000	0.000000			0	.	.	0.000000	0.000000			0	.	.	0.000000	0.000000
INDEL	C1_5	HG002_v4.2.1_comphetindel10bp_slop50	ALL	*	QUAL	*	0.0	0.0	0.0		0	0	5583186.000000	18989.000000	0.000000	0	.	.	0.000000	0.000000			0	.	.	0.000000	0.000000			0	.	.	0.000000	0.000000			0	.	.	0.000000	0.000000			0	.	.	0.000000	0.000000
INDEL	C1_5	HG002_v4.2.1_comphetindel10bp_slop50	PASS	*	QUAL	*	0.0	0.0	0.0		0	0	5583186.000000	18989.000000	0.000000	0	.	.	0.000000	0.000000			0	.	.	0.000000	0.000000			0	.	.	0.000000	0.000000			0	.	.	0.000000	0.000000			0	.	.	0.000000	0.000000
INDEL	C1_5	HG002_v4.2.1_comphetsnp10bp_slop50	ALL	*	QUAL	*	0.0	0.0	0.0		0	0	2839747.000000	13190.000000	0.000000	0	.	.	0.000000	0.000000			0	.	.	0.000000	0.000000			0	.	.	0.000000	0.000000			0	.	.	0.000000	0.000000			0	.	.	0.000000	0.000000
INDEL	C1_5	HG002_v4.2.1_comphetsnp10bp_slop50	PASS	*	QUAL	*	0.0	0.0	0.0		0	0	2839747.000000	13190.000000	0.000000	0	.	.	0.000000	0.000000			0	.	.	0.000000	0.000000			0	.	.	0.000000	0.000000			0	.	.	0.000000	0.000000			0	.	.	0.000000	0.000000
INDEL	C1_5	HG002_v4.2.1_complexandSVs	ALL	*	QUAL	*	0.75	0.0	0.0	0.0	0	0	111762949.000000	1562108.000000	0.000000	4	.	.	0.000000	0.000000			3	.	.	0.000000	0.000000			1	.	.	0.000000	0.000000			0	.	.	0.000000	0.000000			0	.	.	0.000000	0.000000
INDEL	C1_5	HG002_v4.2.1_complexandSVs	PASS	*	QUAL	*	0.75	0.0	0.0	0.0	0	0	111762949.000000	1562108.000000	0.000000	4	.	.	0.000000	0.000000			3	.	.	0.000000	0.000000			1	.	.	0.000000	0.000000			0	.	.	0.000000	0.000000			0	.	.	0.000000	0.000000
INDEL	C1_5	HG002_v4.2.1_complexandSVs_alldifficultregions	ALL	*	QUAL	*	0.875	0.0	0.0	0.0	0	0	675622751.000000	4526695.000000	0.000000	8	.	.	0.000000	0.000000			7	.	.	0.000000	0.000000			1	.	.	0.000000	0.000000			0	.	.	0.000000	0.000000			0	.	.	0.000000	0.000000
INDEL	C1_5	HG002_v4.2.1_complexandSVs_alldifficultregions	PASS	*	QUAL	*	0.875	0.0	0.0	0.0	0	0	675622751.000000	4526695.000000	0.000000	8	.	.	0.000000	0.000000			7	.	.	0.000000	0.000000			1	.	.	0.000000	0.000000			0	.	.	0.000000	0.000000			0	.	.	0.000000	0.000000
INDEL	C1_5	HG002_v4.2.1_complexindel10bp_slop50	ALL	*	QUAL	*	0.0	0.0	0.0		0	0	2371853.000000	11378.000000	0.000000	0	.	.	0.000000	0.000000			0	.	.	0.000000	0.000000			0	.	.	0.000000	0.000000			0	.	.	0.000000	0.000000			0	.	.	0.000000	0.000000
INDEL	C1_5	HG002_v4.2.1_complexindel10bp_slop50	PASS	*	QUAL	*	0.0	0.0	0.0		0	0	2371853.000000	11378.000000	0.000000	0	.	.	0.000000	0.000000			0	.	.	0.000000	0.000000			0	.	.	0.000000	0.000000			0	.	.	0.000000	0.000000			0	.	.	0.000000	0.000000
INDEL	C1_5	HG002_v4.2.1_inversions_slop25percent	ALL	*	QUAL	*	0.0	0.0	0.0		0	0	966818.000000	0.000000	0.000000	0	.	.	0.000000	0.000000			0	.	.	0.000000	0.000000			0	.	.	0.000000	0.000000			0	.	.	0.000000	0.000000			0	.	.	0.000000	0.000000
INDEL	C1_5	HG002_v4.2.1_inversions_slop25percent	PASS	*	QUAL	*	0.0	0.0	0.0		0	0	966818.000000	0.000000	0.000000	0	.	.	0.000000	0.000000			0	.	.	0.000000	0.000000			0	.	.	0.000000	0.000000			0	.	.	0.000000	0.000000			0	.	.	0.000000	0.000000
INDEL	C1_5	HG002_v4.2.1_notin_complexandSVs_alldifficultregions	ALL	*	QUAL	*	0.0	0.0	0.0		0	0	2259257660.000000	7136364.000000	0.000000	0	.	.	0.000000	0.000000			0	.	.	0.000000	0.000000			0	.	.	0.000000	0.000000			0	.	.	0.000000	0.000000			0	.	.	0.000000	0.000000
INDEL	C1_5	HG002_v4.2.1_notin_complexandSVs_alldifficultregions	PASS	*	QUAL	*	0.0	0.0	0.0		0	0	2259257660.000000	7136364.000000	0.000000	0	.	.	0.000000	0.000000			0	.	.	0.000000	0.000000			0	.	.	0.000000	0.000000			0	.	.	0.000000	0.000000			0	.	.	0.000000	0.000000
INDEL	C1_5	HG002_v4.2.1_othercomplexwithin10bp_slop50	ALL	*	QUAL	*	0.0	0.0	0.0		0	0	1618726.000000	8925.000000	0.000000	0	.	.	0.000000	0.000000			0	.	.	0.000000	0.000000			0	.	.	0.000000	0.000000			0	.	.	0.000000	0.000000			0	.	.	0.000000	0.000000
INDEL	C1_5	HG002_v4.2.1_othercomplexwithin10bp_slop50	PASS	*	QUAL	*	0.0	0.0	0.0		0	0	1618726.000000	8925.000000	0.000000	0	.	.	0.000000	0.000000			0	.	.	0.000000	0.000000			0	.	.	0.000000	0.000000			0	.	.	0.000000	0.000000			0	.	.	0.000000	0.000000
INDEL	C1_5	HG002_v4.2.1_snpswithin10bp_slop50	ALL	*	QUAL	*	0.0	0.0	0.0		0	0	9579557.000000	45745.000000	0.000000	0	.	.	0.000000	0.000000			0	.	.	0.000000	0.000000			0	.	.	0.000000	0.000000			0	.	.	0.000000	0.000000			0	.	.	0.000000	0.000000
INDEL	C1_5	HG002_v4.2.1_snpswithin10bp_slop50	PASS	*	QUAL	*	0.0	0.0	0.0		0	0	9579557.000000	45745.000000	0.000000	0	.	.	0.000000	0.000000			0	.	.	0.000000	0.000000			0	.	.	0.000000	0.000000			0	.	.	0.000000	0.000000			0	.	.	0.000000	0.000000
INDEL	C1_5	HG003_v4.2.1_CNV_CCSandONT_elliptical_outlier	ALL	*	QUAL	*	0.0	0.0	0.0		0	0	34890917.000000	48129.000000	0.000000	0	.	.	0.000000	0.000000			0	.	.	0.000000	0.000000			0	.	.	0.000000	0.000000			0	.	.	0.000000	0.000000			0	.	.	0.000000	0.000000
INDEL	C1_5	HG003_v4.2.1_CNV_CCSandONT_elliptical_outlier	PASS	*	QUAL	*	0.0	0.0	0.0		0	0	34890917.000000	48129.000000	0.000000	0	.	.	0.000000	0.000000			0	.	.	0.000000	0.000000			0	.	.	0.000000	0.000000			0	.	.	0.000000	0.000000			0	.	.	0.000000	0.000000
INDEL	C1_5	HG003_v4.2.1_CNV_mrcanavarIllumina_CCShighcov_ONThighcov_intersection	ALL	*	QUAL	*	0.0	0.0	0.0		0	0	8315700.000000	14942.000000	0.000000	0	.	.	0.000000	0.000000			0	.	.	0.000000	0.000000			0	.	.	0.000000	0.000000			0	.	.	0.000000	0.000000			0	.	.	0.000000	0.000000
INDEL	C1_5	HG003_v4.2.1_CNV_mrcanavarIllumina_CCShighcov_ONThighcov_intersection	PASS	*	QUAL	*	0.0	0.0	0.0		0	0	8315700.000000	14942.000000	0.000000	0	.	.	0.000000	0.000000			0	.	.	0.000000	0.000000			0	.	.	0.000000	0.000000			0	.	.	0.000000	0.000000			0	.	.	0.000000	0.000000
INDEL	C1_5	HG003_v4.2.1_CNVsandSVs	ALL	*	QUAL	*	0.75	0.0	0.0	0.0	0	0	112809506.000000	1300708.000000	0.000000	4	.	.	0.000000	0.000000			3	.	.	0.000000	0.000000			1	.	.	0.000000	0.000000			0	.	.	0.000000	0.000000			0	.	.	0.000000	0.000000
INDEL	C1_5	HG003_v4.2.1_CNVsandSVs	PASS	*	QUAL	*	0.75	0.0	0.0	0.0	0	0	112809506.000000	1300708.000000	0.000000	4	.	.	0.000000	0.000000			3	.	.	0.000000	0.000000			1	.	.	0.000000	0.000000			0	.	.	0.000000	0.000000			0	.	.	0.000000	0.000000
INDEL	C1_5	HG003_v4.2.1_SV_pbsv_slop25percent	ALL	*	QUAL	*	0.5	0.0	0.0	0.0	0	0	52584786.000000	180388.000000	0.000000	2	.	.	0.000000	0.000000			1	.	.	0.000000	0.000000			1	.	.	0.000000	0.000000			0	.	.	0.000000	0.000000			0	.	.	0.000000	0.000000
INDEL	C1_5	HG003_v4.2.1_SV_pbsv_slop25percent	PASS	*	QUAL	*	0.5	0.0	0.0	0.0	0	0	52584786.000000	180388.000000	0.000000	2	.	.	0.000000	0.000000			1	.	.	0.000000	0.000000			1	.	.	0.000000	0.000000			0	.	.	0.000000	0.000000			0	.	.	0.000000	0.000000
INDEL	C1_5	HG003_v4.2.1_comphetindel10bp_slop50	ALL	*	QUAL	*	0.0	0.0	0.0		0	0	4797668.000000	17216.000000	0.000000	0	.	.	0.000000	0.000000			0	.	.	0.000000	0.000000			0	.	.	0.000000	0.000000			0	.	.	0.000000	0.000000			0	.	.	0.000000	0.000000
INDEL	C1_5	HG003_v4.2.1_comphetindel10bp_slop50	PASS	*	QUAL	*	0.0	0.0	0.0		0	0	4797668.000000	17216.000000	0.000000	0	.	.	0.000000	0.000000			0	.	.	0.000000	0.000000			0	.	.	0.000000	0.000000			0	.	.	0.000000	0.000000			0	.	.	0.000000	0.000000
INDEL	C1_5	HG003_v4.2.1_comphetsnp10bp_slop50	ALL	*	QUAL	*	0.0	0.0	0.0		0	0	1264760.000000	4220.000000	0.000000	0	.	.	0.000000	0.000000			0	.	.	0.000000	0.000000			0	.	.	0.000000	0.000000			0	.	.	0.000000	0.000000			0	.	.	0.000000	0.000000
INDEL	C1_5	HG003_v4.2.1_comphetsnp10bp_slop50	PASS	*	QUAL	*	0.0	0.0	0.0		0	0	1264760.000000	4220.000000	0.000000	0	.	.	0.000000	0.000000			0	.	.	0.000000	0.000000			0	.	.	0.000000	0.000000			0	.	.	0.000000	0.000000			0	.	.	0.000000	0.000000
INDEL	C1_5	HG003_v4.2.1_complexandSVs	ALL	*	QUAL	*	0.8	0.0	0.0	0.0	0	0	133792062.000000	1388114.000000	0.000000	5	.	.	0.000000	0.000000			4	.	.	0.000000	0.000000			1	.	.	0.000000	0.000000			0	.	.	0.000000	0.000000			0	.	.	0.000000	0.000000
INDEL	C1_5	HG003_v4.2.1_complexandSVs	PASS	*	QUAL	*	0.8	0.0	0.0	0.0	0	0	133792062.000000	1388114.000000	0.000000	5	.	.	0.000000	0.000000			4	.	.	0.000000	0.000000			1	.	.	0.000000	0.000000			0	.	.	0.000000	0.000000			0	.	.	0.000000	0.000000
INDEL	C1_5	HG003_v4.2.1_complexandSVs_alldifficultregions	ALL	*	QUAL	*	0.875	0.0	0.0	0.0	0	0	679282398.000000	4387036.000000	0.000000	8	.	.	0.000000	0.000000			7	.	.	0.000000	0.000000			1	.	.	0.000000	0.000000			0	.	.	0.000000	0.000000			0	.	.	0.000000	0.000000
INDEL	C1_5	HG003_v4.2.1_complexandSVs_alldifficultregions	PASS	*	QUAL	*	0.875	0.0	0.0	0.0	0	0	679282398.000000	4387036.000000	0.000000	8	.	.	0.000000	0.000000			7	.	.	0.000000	0.000000			1	.	.	0.000000	0.000000			0	.	.	0.000000	0.000000			0	.	.	0.000000	0.000000
INDEL	C1_5	HG003_v4.2.1_complexindel10bp_slop50	ALL	*	QUAL	*	0.0	0.0	0.0		0	0	1575843.000000	7128.000000	0.000000	0	.	.	0.000000	0.000000			0	.	.	0.000000	0.000000			0	.	.	0.000000	0.000000			0	.	.	0.000000	0.000000			0	.	.	0.000000	0.000000
INDEL	C1_5	HG003_v4.2.1_complexindel10bp_slop50	PASS	*	QUAL	*	0.0	0.0	0.0		0	0	1575843.000000	7128.000000	0.000000	0	.	.	0.000000	0.000000			0	.	.	0.000000	0.000000			0	.	.	0.000000	0.000000			0	.	.	0.000000	0.000000			0	.	.	0.000000	0.000000
INDEL	C1_5	HG003_v4.2.1_notin_complexandSVs_alldifficultregions	ALL	*	QUAL	*	0.0	0.0	0.0		0	0	2255598013.000000	7276023.000000	0.000000	0	.	.	0.000000	0.000000			0	.	.	0.000000	0.000000			0	.	.	0.000000	0.000000			0	.	.	0.000000	0.000000			0	.	.	0.000000	0.000000
INDEL	C1_5	HG003_v4.2.1_notin_complexandSVs_alldifficultregions	PASS	*	QUAL	*	0.0	0.0	0.0		0	0	2255598013.000000	7276023.000000	0.000000	0	.	.	0.000000	0.000000			0	.	.	0.000000	0.000000			0	.	.	0.000000	0.000000			0	.	.	0.000000	0.000000			0	.	.	0.000000	0.000000
INDEL	C1_5	HG003_v4.2.1_othercomplexwithin10bp_slop50	ALL	*	QUAL	*	1.0	0.0	0.0	0.0	0	0	4496448.000000	20047.000000	0.000000	1	.	.	0.000000	0.000000			1	.	.	0.000000	0.000000			0	.	.	0.000000	0.000000			0	.	.	0.000000	0.000000			0	.	.	0.000000	0.000000
INDEL	C1_5	HG003_v4.2.1_othercomplexwithin10bp_slop50	PASS	*	QUAL	*	1.0	0.0	0.0	0.0	0	0	4496448.000000	20047.000000	0.000000	1	.	.	0.000000	0.000000			1	.	.	0.000000	0.000000			0	.	.	0.000000	0.000000			0	.	.	0.000000	0.000000			0	.	.	0.000000	0.000000
INDEL	C1_5	HG003_v4.2.1_snpswithin10bp_slop50	ALL	*	QUAL	*	0.0	0.0	0.0		0	0	9196487.000000	39448.000000	0.000000	0	.	.	0.000000	0.000000			0	.	.	0.000000	0.000000			0	.	.	0.000000	0.000000			0	.	.	0.000000	0.000000			0	.	.	0.000000	0.000000
INDEL	C1_5	HG003_v4.2.1_snpswithin10bp_slop50	PASS	*	QUAL	*	0.0	0.0	0.0		0	0	9196487.000000	39448.000000	0.000000	0	.	.	0.000000	0.000000			0	.	.	0.000000	0.000000			0	.	.	0.000000	0.000000			0	.	.	0.000000	0.000000			0	.	.	0.000000	0.000000
INDEL	C1_5	HG004_v4.2.1_CNV_CCSandONT_elliptical_outlier	ALL	*	QUAL	*	0.0	0.0	0.0		0	0	33808370.000000	71467.000000	0.000000	0	.	.	0.000000	0.000000			0	.	.	0.000000	0.000000			0	.	.	0.000000	0.000000			0	.	.	0.000000	0.000000			0	.	.	0.000000	0.000000
INDEL	C1_5	HG004_v4.2.1_CNV_CCSandONT_elliptical_outlier	PASS	*	QUAL	*	0.0	0.0	0.0		0	0	33808370.000000	71467.000000	0.000000	0	.	.	0.000000	0.000000			0	.	.	0.000000	0.000000			0	.	.	0.000000	0.000000			0	.	.	0.000000	0.000000			0	.	.	0.000000	0.000000
INDEL	C1_5	HG004_v4.2.1_CNV_mrcanavarIllumina_CCShighcov_ONThighcov_intersection	ALL	*	QUAL	*	0.0	0.0	0.0		0	0	7984544.000000	13942.000000	0.000000	0	.	.	0.000000	0.000000			0	.	.	0.000000	0.000000			0	.	.	0.000000	0.000000			0	.	.	0.000000	0.000000			0	.	.	0.000000	0.000000
INDEL	C1_5	HG004_v4.2.1_CNV_mrcanavarIllumina_CCShighcov_ONThighcov_intersection	PASS	*	QUAL	*	0.0	0.0	0.0		0	0	7984544.000000	13942.000000	0.000000	0	.	.	0.000000	0.000000			0	.	.	0.000000	0.000000			0	.	.	0.000000	0.000000			0	.	.	0.000000	0.000000			0	.	.	0.000000	0.000000
INDEL	C1_5	HG004_v4.2.1_CNVsandSVs	ALL	*	QUAL	*	0.75	0.0	0.0	0.0	0	0	119292915.000000	1322047.000000	0.000000	4	.	.	0.000000	0.000000			3	.	.	0.000000	0.000000			1	.	.	0.000000	0.000000			0	.	.	0.000000	0.000000			0	.	.	0.000000	0.000000
INDEL	C1_5	HG004_v4.2.1_CNVsandSVs	PASS	*	QUAL	*	0.75	0.0	0.0	0.0	0	0	119292915.000000	1322047.000000	0.000000	4	.	.	0.000000	0.000000			3	.	.	0.000000	0.000000			1	.	.	0.000000	0.000000			0	.	.	0.000000	0.000000			0	.	.	0.000000	0.000000
INDEL	C1_5	HG004_v4.2.1_SV_pbsv_slop25percent	ALL	*	QUAL	*	0.5	0.0	0.0	0.0	0	0	63060811.000000	176647.000000	0.000000	2	.	.	0.000000	0.000000			1	.	.	0.000000	0.000000			1	.	.	0.000000	0.000000			0	.	.	0.000000	0.000000			0	.	.	0.000000	0.000000
INDEL	C1_5	HG004_v4.2.1_SV_pbsv_slop25percent	PASS	*	QUAL	*	0.5	0.0	0.0	0.0	0	0	63060811.000000	176647.000000	0.000000	2	.	.	0.000000	0.000000			1	.	.	0.000000	0.000000			1	.	.	0.000000	0.000000			0	.	.	0.000000	0.000000			0	.	.	0.000000	0.000000
INDEL	C1_5	HG004_v4.2.1_comphetindel10bp_slop50	ALL	*	QUAL	*	0.0	0.0	0.0		0	0	4933578.000000	14967.000000	0.000000	0	.	.	0.000000	0.000000			0	.	.	0.000000	0.000000			0	.	.	0.000000	0.000000			0	.	.	0.000000	0.000000			0	.	.	0.000000	0.000000
INDEL	C1_5	HG004_v4.2.1_comphetindel10bp_slop50	PASS	*	QUAL	*	0.0	0.0	0.0		0	0	4933578.000000	14967.000000	0.000000	0	.	.	0.000000	0.000000			0	.	.	0.000000	0.000000			0	.	.	0.000000	0.000000			0	.	.	0.000000	0.000000			0	.	.	0.000000	0.000000
INDEL	C1_5	HG004_v4.2.1_comphetsnp10bp_slop50	ALL	*	QUAL	*	0.0	0.0	0.0		0	0	1201796.000000	4102.000000	0.000000	0	.	.	0.000000	0.000000			0	.	.	0.000000	0.000000			0	.	.	0.000000	0.000000			0	.	.	0.000000	0.000000			0	.	.	0.000000	0.000000
INDEL	C1_5	HG004_v4.2.1_comphetsnp10bp_slop50	PASS	*	QUAL	*	0.0	0.0	0.0		0	0	1201796.000000	4102.000000	0.000000	0	.	.	0.000000	0.000000			0	.	.	0.000000	0.000000			0	.	.	0.000000	0.000000			0	.	.	0.000000	0.000000			0	.	.	0.000000	0.000000
INDEL	C1_5	HG004_v4.2.1_complexandSVs	ALL	*	QUAL	*	0.8	0.0	0.0	0.0	0	0	140470365.000000	1411958.000000	0.000000	5	.	.	0.000000	0.000000			4	.	.	0.000000	0.000000			1	.	.	0.000000	0.000000			0	.	.	0.000000	0.000000			0	.	.	0.000000	0.000000
INDEL	C1_5	HG004_v4.2.1_complexandSVs	PASS	*	QUAL	*	0.8	0.0	0.0	0.0	0	0	140470365.000000	1411958.000000	0.000000	5	.	.	0.000000	0.000000			4	.	.	0.000000	0.000000			1	.	.	0.000000	0.000000			0	.	.	0.000000	0.000000			0	.	.	0.000000	0.000000
INDEL	C1_5	HG004_v4.2.1_complexandSVs_alldifficultregions	ALL	*	QUAL	*	0.875	0.0	0.0	0.0	0	0	680680321.000000	4408761.000000	0.000000	8	.	.	0.000000	0.000000			7	.	.	0.000000	0.000000			1	.	.	0.000000	0.000000			0	.	.	0.000000	0.000000			0	.	.	0.000000	0.000000
INDEL	C1_5	HG004_v4.2.1_complexandSVs_alldifficultregions	PASS	*	QUAL	*	0.875	0.0	0.0	0.0	0	0	680680321.000000	4408761.000000	0.000000	8	.	.	0.000000	0.000000			7	.	.	0.000000	0.000000			1	.	.	0.000000	0.000000			0	.	.	0.000000	0.000000			0	.	.	0.000000	0.000000
INDEL	C1_5	HG004_v4.2.1_complexindel10bp_slop50	ALL	*	QUAL	*	0.0	0.0	0.0		0	0	1568117.000000	7423.000000	0.000000	0	.	.	0.000000	0.000000			0	.	.	0.000000	0.000000			0	.	.	0.000000	0.000000			0	.	.	0.000000	0.000000			0	.	.	0.000000	0.000000
INDEL	C1_5	HG004_v4.2.1_complexindel10bp_slop50	PASS	*	QUAL	*	0.0	0.0	0.0		0	0	1568117.000000	7423.000000	0.000000	0	.	.	0.000000	0.000000			0	.	.	0.000000	0.000000			0	.	.	0.000000	0.000000			0	.	.	0.000000	0.000000			0	.	.	0.000000	0.000000
INDEL	C1_5	HG004_v4.2.1_notin_complexandSVs_alldifficultregions	ALL	*	QUAL	*	0.0	0.0	0.0		0	0	2254200090.000000	7254298.000000	0.000000	0	.	.	0.000000	0.000000			0	.	.	0.000000	0.000000			0	.	.	0.000000	0.000000			0	.	.	0.000000	0.000000			0	.	.	0.000000	0.000000
INDEL	C1_5	HG004_v4.2.1_notin_complexandSVs_alldifficultregions	PASS	*	QUAL	*	0.0	0.0	0.0		0	0	2254200090.000000	7254298.000000	0.000000	0	.	.	0.000000	0.000000			0	.	.	0.000000	0.000000			0	.	.	0.000000	0.000000			0	.	.	0.000000	0.000000			0	.	.	0.000000	0.000000
INDEL	C1_5	HG004_v4.2.1_othercomplexwithin10bp_slop50	ALL	*	QUAL	*	1.0	0.0	0.0	0.0	0	0	4697947.000000	23306.000000	0.000000	1	.	.	0.000000	0.000000			1	.	.	0.000000	0.000000			0	.	.	0.000000	0.000000			0	.	.	0.000000	0.000000			0	.	.	0.000000	0.000000
INDEL	C1_5	HG004_v4.2.1_othercomplexwithin10bp_slop50	PASS	*	QUAL	*	1.0	0.0	0.0	0.0	0	0	4697947.000000	23306.000000	0.000000	1	.	.	0.000000	0.000000			1	.	.	0.000000	0.000000			0	.	.	0.000000	0.000000			0	.	.	0.000000	0.000000			0	.	.	0.000000	0.000000
INDEL	C1_5	HG004_v4.2.1_snpswithin10bp_slop50	ALL	*	QUAL	*	0.0	0.0	0.0		0	0	9177943.000000	41467.000000	0.000000	0	.	.	0.000000	0.000000			0	.	.	0.000000	0.000000			0	.	.	0.000000	0.000000			0	.	.	0.000000	0.000000			0	.	.	0.000000	0.000000
INDEL	C1_5	HG004_v4.2.1_snpswithin10bp_slop50	PASS	*	QUAL	*	0.0	0.0	0.0		0	0	9177943.000000	41467.000000	0.000000	0	.	.	0.000000	0.000000			0	.	.	0.000000	0.000000			0	.	.	0.000000	0.000000			0	.	.	0.000000	0.000000			0	.	.	0.000000	0.000000
INDEL	C1_5	HG005_v4.2.1_CNV_CCSandONT_elliptical_outlier	ALL	*	QUAL	*	0.0	0.0	0.0		0	0	35824675.000000	43057.000000	0.000000	0	.	.	0.000000	0.000000			0	.	.	0.000000	0.000000			0	.	.	0.000000	0.000000			0	.	.	0.000000	0.000000			0	.	.	0.000000	0.000000
INDEL	C1_5	HG005_v4.2.1_CNV_CCSandONT_elliptical_outlier	PASS	*	QUAL	*	0.0	0.0	0.0		0	0	35824675.000000	43057.000000	0.000000	0	.	.	0.000000	0.000000			0	.	.	0.000000	0.000000			0	.	.	0.000000	0.000000			0	.	.	0.000000	0.000000			0	.	.	0.000000	0.000000
INDEL	C1_5	HG005_v4.2.1_CNV_mrcanavarIllumina_CCShighcov_ONThighcov_intersection	ALL	*	QUAL	*	0.0	0.0	0.0		0	0	9552289.000000	21942.000000	0.000000	0	.	.	0.000000	0.000000			0	.	.	0.000000	0.000000			0	.	.	0.000000	0.000000			0	.	.	0.000000	0.000000			0	.	.	0.000000	0.000000
INDEL	C1_5	HG005_v4.2.1_CNV_mrcanavarIllumina_CCShighcov_ONThighcov_intersection	PASS	*	QUAL	*	0.0	0.0	0.0		0	0	9552289.000000	21942.000000	0.000000	0	.	.	0.000000	0.000000			0	.	.	0.000000	0.000000			0	.	.	0.000000	0.000000			0	.	.	0.000000	0.000000			0	.	.	0.000000	0.000000
INDEL	C1_5	HG005_v4.2.1_CNVsandSVs	ALL	*	QUAL	*	0.5	0.0	0.0	0.0	0	0	121774956.000000	475588.000000	0.000000	2	.	.	0.000000	0.000000			1	.	.	0.000000	0.000000			1	.	.	0.000000	0.000000			0	.	.	0.000000	0.000000			0	.	.	0.000000	0.000000
INDEL	C1_5	HG005_v4.2.1_CNVsandSVs	PASS	*	QUAL	*	0.5	0.0	0.0	0.0	0	0	121774956.000000	475588.000000	0.000000	2	.	.	0.000000	0.000000			1	.	.	0.000000	0.000000			1	.	.	0.000000	0.000000			0	.	.	0.000000	0.000000			0	.	.	0.000000	0.000000
INDEL	C1_5	HG005_v4.2.1_SV_pbsv_hifiasm_dipcall_svanalyzer_slop25percent	ALL	*	QUAL	*	0.5	0.0	0.0	0.0	0	0	103088964.000000	426098.000000	0.000000	2	.	.	0.000000	0.000000			1	.	.	0.000000	0.000000			1	.	.	0.000000	0.000000			0	.	.	0.000000	0.000000			0	.	.	0.000000	0.000000
INDEL	C1_5	HG005_v4.2.1_SV_pbsv_hifiasm_dipcall_svanalyzer_slop25percent	PASS	*	QUAL	*	0.5	0.0	0.0	0.0	0	0	103088964.000000	426098.000000	0.000000	2	.	.	0.000000	0.000000			1	.	.	0.000000	0.000000			1	.	.	0.000000	0.000000			0	.	.	0.000000	0.000000			0	.	.	0.000000	0.000000
INDEL	C1_5	HG005_v4.2.1_comphetindel10bp_slop50	ALL	*	QUAL	*	0.0	0.0	0.0		0	0	3638866.000000	11507.000000	0.000000	0	.	.	0.000000	0.000000			0	.	.	0.000000	0.000000			0	.	.	0.000000	0.000000			0	.	.	0.000000	0.000000			0	.	.	0.000000	0.000000
INDEL	C1_5	HG005_v4.2.1_comphetindel10bp_slop50	PASS	*	QUAL	*	0.0	0.0	0.0		0	0	3638866.000000	11507.000000	0.000000	0	.	.	0.000000	0.000000			0	.	.	0.000000	0.000000			0	.	.	0.000000	0.000000			0	.	.	0.000000	0.000000			0	.	.	0.000000	0.000000
INDEL	C1_5	HG005_v4.2.1_comphetsnp10bp_slop50	ALL	*	QUAL	*	0.0	0.0	0.0		0	0	2607846.000000	11152.000000	0.000000	0	.	.	0.000000	0.000000			0	.	.	0.000000	0.000000			0	.	.	0.000000	0.000000			0	.	.	0.000000	0.000000			0	.	.	0.000000	0.000000
INDEL	C1_5	HG005_v4.2.1_comphetsnp10bp_slop50	PASS	*	QUAL	*	0.0	0.0	0.0		0	0	2607846.000000	11152.000000	0.000000	0	.	.	0.000000	0.000000			0	.	.	0.000000	0.000000			0	.	.	0.000000	0.000000			0	.	.	0.000000	0.000000			0	.	.	0.000000	0.000000
INDEL	C1_5	HG005_v4.2.1_complexandSVs	ALL	*	QUAL	*	0.5	0.0	0.0	0.0	0	0	140434315.000000	561408.000000	0.000000	2	.	.	0.000000	0.000000			1	.	.	0.000000	0.000000			1	.	.	0.000000	0.000000			0	.	.	0.000000	0.000000			0	.	.	0.000000	0.000000
INDEL	C1_5	HG005_v4.2.1_complexandSVs	PASS	*	QUAL	*	0.5	0.0	0.0	0.0	0	0	140434315.000000	561408.000000	0.000000	2	.	.	0.000000	0.000000			1	.	.	0.000000	0.000000			1	.	.	0.000000	0.000000			0	.	.	0.000000	0.000000			0	.	.	0.000000	0.000000
INDEL	C1_5	HG005_v4.2.1_complexandSVs_alldifficultregions	ALL	*	QUAL	*	0.875	0.0	0.0	0.0	0	0	677223038.000000	3916538.000000	0.000000	8	.	.	0.000000	0.000000			7	.	.	0.000000	0.000000			1	.	.	0.000000	0.000000			0	.	.	0.000000	0.000000			0	.	.	0.000000	0.000000
INDEL	C1_5	HG005_v4.2.1_complexandSVs_alldifficultregions	PASS	*	QUAL	*	0.875	0.0	0.0	0.0	0	0	677223038.000000	3916538.000000	0.000000	8	.	.	0.000000	0.000000			7	.	.	0.000000	0.000000			1	.	.	0.000000	0.000000			0	.	.	0.000000	0.000000			0	.	.	0.000000	0.000000
INDEL	C1_5	HG005_v4.2.1_complexindel10bp_slop50	ALL	*	QUAL	*	0.0	0.0	0.0		0	0	1990833.000000	10628.000000	0.000000	0	.	.	0.000000	0.000000			0	.	.	0.000000	0.000000			0	.	.	0.000000	0.000000			0	.	.	0.000000	0.000000			0	.	.	0.000000	0.000000
INDEL	C1_5	HG005_v4.2.1_complexindel10bp_slop50	PASS	*	QUAL	*	0.0	0.0	0.0		0	0	1990833.000000	10628.000000	0.000000	0	.	.	0.000000	0.000000			0	.	.	0.000000	0.000000			0	.	.	0.000000	0.000000			0	.	.	0.000000	0.000000			0	.	.	0.000000	0.000000
INDEL	C1_5	HG005_v4.2.1_inversions_slop25percent	ALL	*	QUAL	*	0.0	0.0	0.0		0	0	3333164.000000	1607.000000	0.000000	0	.	.	0.000000	0.000000			0	.	.	0.000000	0.000000			0	.	.	0.000000	0.000000			0	.	.	0.000000	0.000000			0	.	.	0.000000	0.000000
INDEL	C1_5	HG005_v4.2.1_inversions_slop25percent	PASS	*	QUAL	*	0.0	0.0	0.0		0	0	3333164.000000	1607.000000	0.000000	0	.	.	0.000000	0.000000			0	.	.	0.000000	0.000000			0	.	.	0.000000	0.000000			0	.	.	0.000000	0.000000			0	.	.	0.000000	0.000000
INDEL	C1_5	HG005_v4.2.1_notin_complexandSVs_alldifficultregions	ALL	*	QUAL	*	0.0	0.0	0.0		0	0	2257657373.000000	7746521.000000	0.000000	0	.	.	0.000000	0.000000			0	.	.	0.000000	0.000000			0	.	.	0.000000	0.000000			0	.	.	0.000000	0.000000			0	.	.	0.000000	0.000000
INDEL	C1_5	HG005_v4.2.1_notin_complexandSVs_alldifficultregions	PASS	*	QUAL	*	0.0	0.0	0.0		0	0	2257657373.000000	7746521.000000	0.000000	0	.	.	0.000000	0.000000			0	.	.	0.000000	0.000000			0	.	.	0.000000	0.000000			0	.	.	0.000000	0.000000			0	.	.	0.000000	0.000000
INDEL	C1_5	HG005_v4.2.1_othercomplexwithin10bp_slop50	ALL	*	QUAL	*	0.0	0.0	0.0		0	0	1460990.000000	6360.000000	0.000000	0	.	.	0.000000	0.000000			0	.	.	0.000000	0.000000			0	.	.	0.000000	0.000000			0	.	.	0.000000	0.000000			0	.	.	0.000000	0.000000
INDEL	C1_5	HG005_v4.2.1_othercomplexwithin10bp_slop50	PASS	*	QUAL	*	0.0	0.0	0.0		0	0	1460990.000000	6360.000000	0.000000	0	.	.	0.000000	0.000000			0	.	.	0.000000	0.000000			0	.	.	0.000000	0.000000			0	.	.	0.000000	0.000000			0	.	.	0.000000	0.000000
INDEL	C1_5	HG005_v4.2.1_snpswithin10bp_slop50	ALL	*	QUAL	*	0.0	0.0	0.0		0	0	9375134.000000	47428.000000	0.000000	0	.	.	0.000000	0.000000			0	.	.	0.000000	0.000000			0	.	.	0.000000	0.000000			0	.	.	0.000000	0.000000			0	.	.	0.000000	0.000000
INDEL	C1_5	HG005_v4.2.1_snpswithin10bp_slop50	PASS	*	QUAL	*	0.0	0.0	0.0		0	0	9375134.000000	47428.000000	0.000000	0	.	.	0.000000	0.000000			0	.	.	0.000000	0.000000			0	.	.	0.000000	0.000000			0	.	.	0.000000	0.000000			0	.	.	0.000000	0.000000
INDEL	C1_5	HG006_v4.2.1_CNV_CCSandONT_elliptical_outlier	ALL	*	QUAL	*	0.0	0.0	0.0		0	0	23202631.000000	33169.000000	0.000000	0	.	.	0.000000	0.000000			0	.	.	0.000000	0.000000			0	.	.	0.000000	0.000000			0	.	.	0.000000	0.000000			0	.	.	0.000000	0.000000
INDEL	C1_5	HG006_v4.2.1_CNV_CCSandONT_elliptical_outlier	PASS	*	QUAL	*	0.0	0.0	0.0		0	0	23202631.000000	33169.000000	0.000000	0	.	.	0.000000	0.000000			0	.	.	0.000000	0.000000			0	.	.	0.000000	0.000000			0	.	.	0.000000	0.000000			0	.	.	0.000000	0.000000
INDEL	C1_5	HG006_v4.2.1_CNV_mrcanavarIllumina_CCShighcov_ONThighcov_intersection	ALL	*	QUAL	*	0.0	0.0	0.0		0	0	7463983.000000	14942.000000	0.000000	0	.	.	0.000000	0.000000			0	.	.	0.000000	0.000000			0	.	.	0.000000	0.000000			0	.	.	0.000000	0.000000			0	.	.	0.000000	0.000000
INDEL	C1_5	HG006_v4.2.1_CNV_mrcanavarIllumina_CCShighcov_ONThighcov_intersection	PASS	*	QUAL	*	0.0	0.0	0.0		0	0	7463983.000000	14942.000000	0.000000	0	.	.	0.000000	0.000000			0	.	.	0.000000	0.000000			0	.	.	0.000000	0.000000			0	.	.	0.000000	0.000000			0	.	.	0.000000	0.000000
INDEL	C1_5	HG006_v4.2.1_CNVsandSVs	ALL	*	QUAL	*	0.5	0.0	0.0	0.0	0	0	119792009.000000	483636.000000	0.000000	2	.	.	0.000000	0.000000			1	.	.	0.000000	0.000000			1	.	.	0.000000	0.000000			0	.	.	0.000000	0.000000			0	.	.	0.000000	0.000000
INDEL	C1_5	HG006_v4.2.1_CNVsandSVs	PASS	*	QUAL	*	0.5	0.0	0.0	0.0	0	0	119792009.000000	483636.000000	0.000000	2	.	.	0.000000	0.000000			1	.	.	0.000000	0.000000			1	.	.	0.000000	0.000000			0	.	.	0.000000	0.000000			0	.	.	0.000000	0.000000
INDEL	C1_5	HG006_v4.2.1_SV_pbsv_slop25percent	ALL	*	QUAL	*	0.5	0.0	0.0	0.0	0	0	42782927.000000	144873.000000	0.000000	2	.	.	0.000000	0.000000			1	.	.	0.000000	0.000000			1	.	.	0.000000	0.000000			0	.	.	0.000000	0.000000			0	.	.	0.000000	0.000000
INDEL	C1_5	HG006_v4.2.1_SV_pbsv_slop25percent	PASS	*	QUAL	*	0.5	0.0	0.0	0.0	0	0	42782927.000000	144873.000000	0.000000	2	.	.	0.000000	0.000000			1	.	.	0.000000	0.000000			1	.	.	0.000000	0.000000			0	.	.	0.000000	0.000000			0	.	.	0.000000	0.000000
INDEL	C1_5	HG006_v4.2.1_comphetindel10bp_slop50	ALL	*	QUAL	*	0.0	0.0	0.0		0	0	3238146.000000	10120.000000	0.000000	0	.	.	0.000000	0.000000			0	.	.	0.000000	0.000000			0	.	.	0.000000	0.000000			0	.	.	0.000000	0.000000			0	.	.	0.000000	0.000000
INDEL	C1_5	HG006_v4.2.1_comphetindel10bp_slop50	PASS	*	QUAL	*	0.0	0.0	0.0		0	0	3238146.000000	10120.000000	0.000000	0	.	.	0.000000	0.000000			0	.	.	0.000000	0.000000			0	.	.	0.000000	0.000000			0	.	.	0.000000	0.000000			0	.	.	0.000000	0.000000
INDEL	C1_5	HG006_v4.2.1_comphetsnp10bp_slop50	ALL	*	QUAL	*	0.0	0.0	0.0		0	0	1503654.000000	5903.000000	0.000000	0	.	.	0.000000	0.000000			0	.	.	0.000000	0.000000			0	.	.	0.000000	0.000000			0	.	.	0.000000	0.000000			0	.	.	0.000000	0.000000
INDEL	C1_5	HG006_v4.2.1_comphetsnp10bp_slop50	PASS	*	QUAL	*	0.0	0.0	0.0		0	0	1503654.000000	5903.000000	0.000000	0	.	.	0.000000	0.000000			0	.	.	0.000000	0.000000			0	.	.	0.000000	0.000000			0	.	.	0.000000	0.000000			0	.	.	0.000000	0.000000
INDEL	C1_5	HG006_v4.2.1_complexandSVs	ALL	*	QUAL	*	0.5	0.0	0.0	0.0	0	0	137668662.000000	567358.000000	0.000000	2	.	.	0.000000	0.000000			1	.	.	0.000000	0.000000			1	.	.	0.000000	0.000000			0	.	.	0.000000	0.000000			0	.	.	0.000000	0.000000
INDEL	C1_5	HG006_v4.2.1_complexandSVs	PASS	*	QUAL	*	0.5	0.0	0.0	0.0	0	0	137668662.000000	567358.000000	0.000000	2	.	.	0.000000	0.000000			1	.	.	0.000000	0.000000			1	.	.	0.000000	0.000000			0	.	.	0.000000	0.000000			0	.	.	0.000000	0.000000
INDEL	C1_5	HG006_v4.2.1_complexandSVs_alldifficultregions	ALL	*	QUAL	*	0.875	0.0	0.0	0.0	0	0	676756760.000000	3929759.000000	0.000000	8	.	.	0.000000	0.000000			7	.	.	0.000000	0.000000			1	.	.	0.000000	0.000000			0	.	.	0.000000	0.000000			0	.	.	0.000000	0.000000
INDEL	C1_5	HG006_v4.2.1_complexandSVs_alldifficultregions	PASS	*	QUAL	*	0.875	0.0	0.0	0.0	0	0	676756760.000000	3929759.000000	0.000000	8	.	.	0.000000	0.000000			7	.	.	0.000000	0.000000			1	.	.	0.000000	0.000000			0	.	.	0.000000	0.000000			0	.	.	0.000000	0.000000
INDEL	C1_5	HG006_v4.2.1_complexindel10bp_slop50	ALL	*	QUAL	*	0.0	0.0	0.0		0	0	1273348.000000	6915.000000	0.000000	0	.	.	0.000000	0.000000			0	.	.	0.000000	0.000000			0	.	.	0.000000	0.000000			0	.	.	0.000000	0.000000			0	.	.	0.000000	0.000000
INDEL	C1_5	HG006_v4.2.1_complexindel10bp_slop50	PASS	*	QUAL	*	0.0	0.0	0.0		0	0	1273348.000000	6915.000000	0.000000	0	.	.	0.000000	0.000000			0	.	.	0.000000	0.000000			0	.	.	0.000000	0.000000			0	.	.	0.000000	0.000000			0	.	.	0.000000	0.000000
INDEL	C1_5	HG006_v4.2.1_notin_complexandSVs_alldifficultregions	ALL	*	QUAL	*	0.0	0.0	0.0		0	0	2258123651.000000	7733300.000000	0.000000	0	.	.	0.000000	0.000000			0	.	.	0.000000	0.000000			0	.	.	0.000000	0.000000			0	.	.	0.000000	0.000000			0	.	.	0.000000	0.000000
INDEL	C1_5	HG006_v4.2.1_notin_complexandSVs_alldifficultregions	PASS	*	QUAL	*	0.0	0.0	0.0		0	0	2258123651.000000	7733300.000000	0.000000	0	.	.	0.000000	0.000000			0	.	.	0.000000	0.000000			0	.	.	0.000000	0.000000			0	.	.	0.000000	0.000000			0	.	.	0.000000	0.000000
INDEL	C1_5	HG006_v4.2.1_othercomplexwithin10bp_slop50	ALL	*	QUAL	*	0.0	0.0	0.0		0	0	3120298.000000	17858.000000	0.000000	0	.	.	0.000000	0.000000			0	.	.	0.000000	0.000000			0	.	.	0.000000	0.000000			0	.	.	0.000000	0.000000			0	.	.	0.000000	0.000000
INDEL	C1_5	HG006_v4.2.1_othercomplexwithin10bp_slop50	PASS	*	QUAL	*	0.0	0.0	0.0		0	0	3120298.000000	17858.000000	0.000000	0	.	.	0.000000	0.000000			0	.	.	0.000000	0.000000			0	.	.	0.000000	0.000000			0	.	.	0.000000	0.000000			0	.	.	0.000000	0.000000
INDEL	C1_5	HG006_v4.2.1_snpswithin10bp_slop50	ALL	*	QUAL	*	0.0	0.0	0.0		0	0	9065524.000000	43446.000000	0.000000	0	.	.	0.000000	0.000000			0	.	.	0.000000	0.000000			0	.	.	0.000000	0.000000			0	.	.	0.000000	0.000000			0	.	.	0.000000	0.000000
INDEL	C1_5	HG006_v4.2.1_snpswithin10bp_slop50	PASS	*	QUAL	*	0.0	0.0	0.0		0	0	9065524.000000	43446.000000	0.000000	0	.	.	0.000000	0.000000			0	.	.	0.000000	0.000000			0	.	.	0.000000	0.000000			0	.	.	0.000000	0.000000			0	.	.	0.000000	0.000000
INDEL	C1_5	HG007_v4.2.1_CNV_CCSandONT_elliptical_outlier	ALL	*	QUAL	*	0.0	0.0	0.0		0	0	27533272.000000	22359.000000	0.000000	0	.	.	0.000000	0.000000			0	.	.	0.000000	0.000000			0	.	.	0.000000	0.000000			0	.	.	0.000000	0.000000			0	.	.	0.000000	0.000000
INDEL	C1_5	HG007_v4.2.1_CNV_CCSandONT_elliptical_outlier	PASS	*	QUAL	*	0.0	0.0	0.0		0	0	27533272.000000	22359.000000	0.000000	0	.	.	0.000000	0.000000			0	.	.	0.000000	0.000000			0	.	.	0.000000	0.000000			0	.	.	0.000000	0.000000			0	.	.	0.000000	0.000000
INDEL	C1_5	HG007_v4.2.1_CNV_mrcanavarIllumina_CCShighcov_ONThighcov_intersection	ALL	*	QUAL	*	0.0	0.0	0.0		0	0	9175295.000000	14942.000000	0.000000	0	.	.	0.000000	0.000000			0	.	.	0.000000	0.000000			0	.	.	0.000000	0.000000			0	.	.	0.000000	0.000000			0	.	.	0.000000	0.000000
INDEL	C1_5	HG007_v4.2.1_CNV_mrcanavarIllumina_CCShighcov_ONThighcov_intersection	PASS	*	QUAL	*	0.0	0.0	0.0		0	0	9175295.000000	14942.000000	0.000000	0	.	.	0.000000	0.000000			0	.	.	0.000000	0.000000			0	.	.	0.000000	0.000000			0	.	.	0.000000	0.000000			0	.	.	0.000000	0.000000
INDEL	C1_5	HG007_v4.2.1_CNVsandSVs	ALL	*	QUAL	*	0.5	0.0	0.0	0.0	0	0	119992629.000000	462565.000000	0.000000	2	.	.	0.000000	0.000000			1	.	.	0.000000	0.000000			1	.	.	0.000000	0.000000			0	.	.	0.000000	0.000000			0	.	.	0.000000	0.000000
INDEL	C1_5	HG007_v4.2.1_CNVsandSVs	PASS	*	QUAL	*	0.5	0.0	0.0	0.0	0	0	119992629.000000	462565.000000	0.000000	2	.	.	0.000000	0.000000			1	.	.	0.000000	0.000000			1	.	.	0.000000	0.000000			0	.	.	0.000000	0.000000			0	.	.	0.000000	0.000000
INDEL	C1_5	HG007_v4.2.1_SV_pbsv_slop25percent	ALL	*	QUAL	*	0.0	0.0	0.0		0	0	39568475.000000	143779.000000	0.000000	0	.	.	0.000000	0.000000			0	.	.	0.000000	0.000000			0	.	.	0.000000	0.000000			0	.	.	0.000000	0.000000			0	.	.	0.000000	0.000000
INDEL	C1_5	HG007_v4.2.1_SV_pbsv_slop25percent	PASS	*	QUAL	*	0.0	0.0	0.0		0	0	39568475.000000	143779.000000	0.000000	0	.	.	0.000000	0.000000			0	.	.	0.000000	0.000000			0	.	.	0.000000	0.000000			0	.	.	0.000000	0.000000			0	.	.	0.000000	0.000000
INDEL	C1_5	HG007_v4.2.1_comphetindel10bp_slop50	ALL	*	QUAL	*	0.0	0.0	0.0		0	0	3270557.000000	10006.000000	0.000000	0	.	.	0.000000	0.000000			0	.	.	0.000000	0.000000			0	.	.	0.000000	0.000000			0	.	.	0.000000	0.000000			0	.	.	0.000000	0.000000
INDEL	C1_5	HG007_v4.2.1_comphetindel10bp_slop50	PASS	*	QUAL	*	0.0	0.0	0.0		0	0	3270557.000000	10006.000000	0.000000	0	.	.	0.000000	0.000000			0	.	.	0.000000	0.000000			0	.	.	0.000000	0.000000			0	.	.	0.000000	0.000000			0	.	.	0.000000	0.000000
INDEL	C1_5	HG007_v4.2.1_comphetsnp10bp_slop50	ALL	*	QUAL	*	0.0	0.0	0.0		0	0	1464517.000000	5739.000000	0.000000	0	.	.	0.000000	0.000000			0	.	.	0.000000	0.000000			0	.	.	0.000000	0.000000			0	.	.	0.000000	0.000000			0	.	.	0.000000	0.000000
INDEL	C1_5	HG007_v4.2.1_comphetsnp10bp_slop50	PASS	*	QUAL	*	0.0	0.0	0.0		0	0	1464517.000000	5739.000000	0.000000	0	.	.	0.000000	0.000000			0	.	.	0.000000	0.000000			0	.	.	0.000000	0.000000			0	.	.	0.000000	0.000000			0	.	.	0.000000	0.000000
INDEL	C1_5	HG007_v4.2.1_complexandSVs	ALL	*	QUAL	*	0.5	0.0	0.0	0.0	0	0	138031434.000000	544481.000000	0.000000	2	.	.	0.000000	0.000000			1	.	.	0.000000	0.000000			1	.	.	0.000000	0.000000			0	.	.	0.000000	0.000000			0	.	.	0.000000	0.000000
INDEL	C1_5	HG007_v4.2.1_complexandSVs	PASS	*	QUAL	*	0.5	0.0	0.0	0.0	0	0	138031434.000000	544481.000000	0.000000	2	.	.	0.000000	0.000000			1	.	.	0.000000	0.000000			1	.	.	0.000000	0.000000			0	.	.	0.000000	0.000000			0	.	.	0.000000	0.000000
INDEL	C1_5	HG007_v4.2.1_complexandSVs_alldifficultregions	ALL	*	QUAL	*	0.875	0.0	0.0	0.0	0	0	675428877.000000	3906434.000000	0.000000	8	.	.	0.000000	0.000000			7	.	.	0.000000	0.000000			1	.	.	0.000000	0.000000			0	.	.	0.000000	0.000000			0	.	.	0.000000	0.000000
INDEL	C1_5	HG007_v4.2.1_complexandSVs_alldifficultregions	PASS	*	QUAL	*	0.875	0.0	0.0	0.0	0	0	675428877.000000	3906434.000000	0.000000	8	.	.	0.000000	0.000000			7	.	.	0.000000	0.000000			1	.	.	0.000000	0.000000			0	.	.	0.000000	0.000000			0	.	.	0.000000	0.000000
INDEL	C1_5	HG007_v4.2.1_complexindel10bp_slop50	ALL	*	QUAL	*	0.0	0.0	0.0		0	0	1289786.000000	6088.000000	0.000000	0	.	.	0.000000	0.000000			0	.	.	0.000000	0.000000			0	.	.	0.000000	0.000000			0	.	.	0.000000	0.000000			0	.	.	0.000000	0.000000
INDEL	C1_5	HG007_v4.2.1_complexindel10bp_slop50	PASS	*	QUAL	*	0.0	0.0	0.0		0	0	1289786.000000	6088.000000	0.000000	0	.	.	0.000000	0.000000			0	.	.	0.000000	0.000000			0	.	.	0.000000	0.000000			0	.	.	0.000000	0.000000			0	.	.	0.000000	0.000000
INDEL	C1_5	HG007_v4.2.1_notin_complexandSVs_alldifficultregions	ALL	*	QUAL	*	0.0	0.0	0.0		0	0	2259451534.000000	7756625.000000	0.000000	0	.	.	0.000000	0.000000			0	.	.	0.000000	0.000000			0	.	.	0.000000	0.000000			0	.	.	0.000000	0.000000			0	.	.	0.000000	0.000000
INDEL	C1_5	HG007_v4.2.1_notin_complexandSVs_alldifficultregions	PASS	*	QUAL	*	0.0	0.0	0.0		0	0	2259451534.000000	7756625.000000	0.000000	0	.	.	0.000000	0.000000			0	.	.	0.000000	0.000000			0	.	.	0.000000	0.000000			0	.	.	0.000000	0.000000			0	.	.	0.000000	0.000000
INDEL	C1_5	HG007_v4.2.1_othercomplexwithin10bp_slop50	ALL	*	QUAL	*	0.0	0.0	0.0		0	0	3185802.000000	19535.000000	0.000000	0	.	.	0.000000	0.000000			0	.	.	0.000000	0.000000			0	.	.	0.000000	0.000000			0	.	.	0.000000	0.000000			0	.	.	0.000000	0.000000
INDEL	C1_5	HG007_v4.2.1_othercomplexwithin10bp_slop50	PASS	*	QUAL	*	0.0	0.0	0.0		0	0	3185802.000000	19535.000000	0.000000	0	.	.	0.000000	0.000000			0	.	.	0.000000	0.000000			0	.	.	0.000000	0.000000			0	.	.	0.000000	0.000000			0	.	.	0.000000	0.000000
INDEL	C1_5	HG007_v4.2.1_snpswithin10bp_slop50	ALL	*	QUAL	*	0.0	0.0	0.0		0	0	9101811.000000	41278.000000	0.000000	0	.	.	0.000000	0.000000			0	.	.	0.000000	0.000000			0	.	.	0.000000	0.000000			0	.	.	0.000000	0.000000			0	.	.	0.000000	0.000000
INDEL	C1_5	HG007_v4.2.1_snpswithin10bp_slop50	PASS	*	QUAL	*	0.0	0.0	0.0		0	0	9101811.000000	41278.000000	0.000000	0	.	.	0.000000	0.000000			0	.	.	0.000000	0.000000			0	.	.	0.000000	0.000000			0	.	.	0.000000	0.000000			0	.	.	0.000000	0.000000
INDEL	C1_5	KIR	ALL	*	QUAL	*	0.0	0.0	0.0		0	0	155043.000000	0.000000	0.000000	0	.	.	0.000000	0.000000			0	.	.	0.000000	0.000000			0	.	.	0.000000	0.000000			0	.	.	0.000000	0.000000			0	.	.	0.000000	0.000000
INDEL	C1_5	KIR	PASS	*	QUAL	*	0.0	0.0	0.0		0	0	155043.000000	0.000000	0.000000	0	.	.	0.000000	0.000000			0	.	.	0.000000	0.000000			0	.	.	0.000000	0.000000			0	.	.	0.000000	0.000000			0	.	.	0.000000	0.000000
INDEL	C1_5	L1H_gt500	ALL	*	QUAL	*	0.0	0.0	0.0		0	0	3288114.000000	12028.000000	0.000000	0	.	.	0.000000	0.000000			0	.	.	0.000000	0.000000			0	.	.	0.000000	0.000000			0	.	.	0.000000	0.000000			0	.	.	0.000000	0.000000
INDEL	C1_5	L1H_gt500	PASS	*	QUAL	*	0.0	0.0	0.0		0	0	3288114.000000	12028.000000	0.000000	0	.	.	0.000000	0.000000			0	.	.	0.000000	0.000000			0	.	.	0.000000	0.000000			0	.	.	0.000000	0.000000			0	.	.	0.000000	0.000000
INDEL	C1_5	LD_discordant_haplotypes_slop5bp	ALL	*	QUAL	*	0.0	0.0	0.0		0	0	10867226.000000	49965.000000	0.000000	0	.	.	0.000000	0.000000			0	.	.	0.000000	0.000000			0	.	.	0.000000	0.000000			0	.	.	0.000000	0.000000			0	.	.	0.000000	0.000000
INDEL	C1_5	LD_discordant_haplotypes_slop5bp	PASS	*	QUAL	*	0.0	0.0	0.0		0	0	10867226.000000	49965.000000	0.000000	0	.	.	0.000000	0.000000			0	.	.	0.000000	0.000000			0	.	.	0.000000	0.000000			0	.	.	0.000000	0.000000			0	.	.	0.000000	0.000000
INDEL	C1_5	MHC	ALL	*	QUAL	*	0.0	0.0	0.0		0	0	4970557.000000	0.000000	0.000000	0	.	.	0.000000	0.000000			0	.	.	0.000000	0.000000			0	.	.	0.000000	0.000000			0	.	.	0.000000	0.000000			0	.	.	0.000000	0.000000
INDEL	C1_5	MHC	PASS	*	QUAL	*	0.0	0.0	0.0		0	0	4970557.000000	0.000000	0.000000	0	.	.	0.000000	0.000000			0	.	.	0.000000	0.000000			0	.	.	0.000000	0.000000			0	.	.	0.000000	0.000000			0	.	.	0.000000	0.000000
INDEL	C1_5	SimpleRepeat_diTR_10to49_slop5	ALL	*	QUAL	*	1.0	0.0	0.0	0.0	0	0	14126406.000000	47710.000000	0.000000	4	.	.	0.000000	0.000000			4	.	.	0.000000	0.000000			0	.	.	0.000000	0.000000			0	.	.	0.000000	0.000000			0	.	.	0.000000	0.000000
INDEL	C1_5	SimpleRepeat_diTR_10to49_slop5	PASS	*	QUAL	*	1.0	0.0	0.0	0.0	0	0	14126406.000000	47710.000000	0.000000	4	.	.	0.000000	0.000000			4	.	.	0.000000	0.000000			0	.	.	0.000000	0.000000			0	.	.	0.000000	0.000000			0	.	.	0.000000	0.000000
INDEL	C1_5	SimpleRepeat_diTR_50to149_slop5	ALL	*	QUAL	*	0.0	0.0	0.0		0	0	312887.000000	1028.000000	0.000000	0	.	.	0.000000	0.000000			0	.	.	0.000000	0.000000			0	.	.	0.000000	0.000000			0	.	.	0.000000	0.000000			0	.	.	0.000000	0.000000
INDEL	C1_5	SimpleRepeat_diTR_50to149_slop5	PASS	*	QUAL	*	0.0	0.0	0.0		0	0	312887.000000	1028.000000	0.000000	0	.	.	0.000000	0.000000			0	.	.	0.000000	0.000000			0	.	.	0.000000	0.000000			0	.	.	0.000000	0.000000			0	.	.	0.000000	0.000000
INDEL	C1_5	SimpleRepeat_diTR_ge150_slop5	ALL	*	QUAL	*	0.0	0.0	0.0		0	0	1294.000000	0.000000	0.000000	0	.	.	0.000000	0.000000			0	.	.	0.000000	0.000000			0	.	.	0.000000	0.000000			0	.	.	0.000000	0.000000			0	.	.	0.000000	0.000000
INDEL	C1_5	SimpleRepeat_diTR_ge150_slop5	PASS	*	QUAL	*	0.0	0.0	0.0		0	0	1294.000000	0.000000	0.000000	0	.	.	0.000000	0.000000			0	.	.	0.000000	0.000000			0	.	.	0.000000	0.000000			0	.	.	0.000000	0.000000			0	.	.	0.000000	0.000000
INDEL	C1_5	SimpleRepeat_homopolymer_4to6_AT_slop5	ALL	*	QUAL	*	0.0	0.0	0.0		0	0	620274261.000000	1908763.000000	0.000000	0	.	.	0.000000	0.000000			0	.	.	0.000000	0.000000			0	.	.	0.000000	0.000000			0	.	.	0.000000	0.000000			0	.	.	0.000000	0.000000
INDEL	C1_5	SimpleRepeat_homopolymer_4to6_AT_slop5	PASS	*	QUAL	*	0.0	0.0	0.0		0	0	620274261.000000	1908763.000000	0.000000	0	.	.	0.000000	0.000000			0	.	.	0.000000	0.000000			0	.	.	0.000000	0.000000			0	.	.	0.000000	0.000000			0	.	.	0.000000	0.000000
INDEL	C1_5	SimpleRepeat_homopolymer_4to6_GC_slop5	ALL	*	QUAL	*	1.0	0.0	0.0	0.0	0	0	186737442.000000	1193731.000000	0.000000	1	.	.	0.000000	0.000000			1	.	.	0.000000	0.000000			0	.	.	0.000000	0.000000			0	.	.	0.000000	0.000000			0	.	.	0.000000	0.000000
INDEL	C1_5	SimpleRepeat_homopolymer_4to6_GC_slop5	PASS	*	QUAL	*	1.0	0.0	0.0	0.0	0	0	186737442.000000	1193731.000000	0.000000	1	.	.	0.000000	0.000000			1	.	.	0.000000	0.000000			0	.	.	0.000000	0.000000			0	.	.	0.000000	0.000000			0	.	.	0.000000	0.000000
INDEL	C1_5	SimpleRepeat_homopolymer_4to6_slop5	ALL	*	QUAL	*	1.0	0.0	0.0	0.0	0	0	789111519.000000	3033027.000000	0.000000	1	.	.	0.000000	0.000000			1	.	.	0.000000	0.000000			0	.	.	0.000000	0.000000			0	.	.	0.000000	0.000000			0	.	.	0.000000	0.000000
INDEL	C1_5	SimpleRepeat_homopolymer_4to6_slop5	PASS	*	QUAL	*	1.0	0.0	0.0	0.0	0	0	789111519.000000	3033027.000000	0.000000	1	.	.	0.000000	0.000000			1	.	.	0.000000	0.000000			0	.	.	0.000000	0.000000			0	.	.	0.000000	0.000000			0	.	.	0.000000	0.000000
INDEL	C1_5	SimpleRepeat_homopolymer_7to11_AT_slop5	ALL	*	QUAL	*	1.0	0.0	0.0	0.0	0	0	48048065.000000	168860.000000	0.000000	1	.	.	0.000000	0.000000			1	.	.	0.000000	0.000000			0	.	.	0.000000	0.000000			0	.	.	0.000000	0.000000			0	.	.	0.000000	0.000000
INDEL	C1_5	SimpleRepeat_homopolymer_7to11_AT_slop5	PASS	*	QUAL	*	1.0	0.0	0.0	0.0	0	0	48048065.000000	168860.000000	0.000000	1	.	.	0.000000	0.000000			1	.	.	0.000000	0.000000			0	.	.	0.000000	0.000000			0	.	.	0.000000	0.000000			0	.	.	0.000000	0.000000
INDEL	C1_5	SimpleRepeat_homopolymer_7to11_GC_slop5	ALL	*	QUAL	*	1.0	0.0	0.0	0.0	0	0	1796827.000000	14433.000000	0.000000	1	.	.	0.000000	0.000000			1	.	.	0.000000	0.000000			0	.	.	0.000000	0.000000			0	.	.	0.000000	0.000000			0	.	.	0.000000	0.000000
INDEL	C1_5	SimpleRepeat_homopolymer_7to11_GC_slop5	PASS	*	QUAL	*	1.0	0.0	0.0	0.0	0	0	1796827.000000	14433.000000	0.000000	1	.	.	0.000000	0.000000			1	.	.	0.000000	0.000000			0	.	.	0.000000	0.000000			0	.	.	0.000000	0.000000			0	.	.	0.000000	0.000000
INDEL	C1_5	SimpleRepeat_homopolymer_7to11_slop5	ALL	*	QUAL	*	1.0	0.0	0.0	0.0	0	0	49788855.000000	183030.000000	0.000000	2	.	.	0.000000	0.000000			2	.	.	0.000000	0.000000			0	.	.	0.000000	0.000000			0	.	.	0.000000	0.000000			0	.	.	0.000000	0.000000
INDEL	C1_5	SimpleRepeat_homopolymer_7to11_slop5	PASS	*	QUAL	*	1.0	0.0	0.0	0.0	0	0	49788855.000000	183030.000000	0.000000	2	.	.	0.000000	0.000000			2	.	.	0.000000	0.000000			0	.	.	0.000000	0.000000			0	.	.	0.000000	0.000000			0	.	.	0.000000	0.000000
INDEL	C1_5	SimpleRepeat_homopolymer_ge12_AT_slop5	ALL	*	QUAL	*	1.0	0.0	0.0	0.0	0	0	18264661.000000	65947.000000	0.000000	1	.	.	0.000000	0.000000			1	.	.	0.000000	0.000000			0	.	.	0.000000	0.000000			0	.	.	0.000000	0.000000			0	.	.	0.000000	0.000000
INDEL	C1_5	SimpleRepeat_homopolymer_ge12_AT_slop5	PASS	*	QUAL	*	1.0	0.0	0.0	0.0	0	0	18264661.000000	65947.000000	0.000000	1	.	.	0.000000	0.000000			1	.	.	0.000000	0.000000			0	.	.	0.000000	0.000000			0	.	.	0.000000	0.000000			0	.	.	0.000000	0.000000
INDEL	C1_5	SimpleRepeat_homopolymer_ge12_GC_slop5	ALL	*	QUAL	*	0.0	0.0	0.0		0	0	80541.000000	403.000000	0.000000	0	.	.	0.000000	0.000000			0	.	.	0.000000	0.000000			0	.	.	0.000000	0.000000			0	.	.	0.000000	0.000000			0	.	.	0.000000	0.000000
INDEL	C1_5	SimpleRepeat_homopolymer_ge12_GC_slop5	PASS	*	QUAL	*	0.0	0.0	0.0		0	0	80541.000000	403.000000	0.000000	0	.	.	0.000000	0.000000			0	.	.	0.000000	0.000000			0	.	.	0.000000	0.000000			0	.	.	0.000000	0.000000			0	.	.	0.000000	0.000000
INDEL	C1_5	SimpleRepeat_homopolymer_ge12_slop5	ALL	*	QUAL	*	1.0	0.0	0.0	0.0	0	0	18344341.000000	66350.000000	0.000000	1	.	.	0.000000	0.000000			1	.	.	0.000000	0.000000			0	.	.	0.000000	0.000000			0	.	.	0.000000	0.000000			0	.	.	0.000000	0.000000
INDEL	C1_5	SimpleRepeat_homopolymer_ge12_slop5	PASS	*	QUAL	*	1.0	0.0	0.0	0.0	0	0	18344341.000000	66350.000000	0.000000	1	.	.	0.000000	0.000000			1	.	.	0.000000	0.000000			0	.	.	0.000000	0.000000			0	.	.	0.000000	0.000000			0	.	.	0.000000	0.000000
INDEL	C1_5	SimpleRepeat_homopolymer_ge21_AT_slop5	ALL	*	QUAL	*	0.0	0.0	0.0		0	0	5037067.000000	2.000000	0.000000	0	.	.	0.000000	0.000000			0	.	.	0.000000	0.000000			0	.	.	0.000000	0.000000			0	.	.	0.000000	0.000000			0	.	.	0.000000	0.000000
INDEL	C1_5	SimpleRepeat_homopolymer_ge21_AT_slop5	PASS	*	QUAL	*	0.0	0.0	0.0		0	0	5037067.000000	2.000000	0.000000	0	.	.	0.000000	0.000000			0	.	.	0.000000	0.000000			0	.	.	0.000000	0.000000			0	.	.	0.000000	0.000000			0	.	.	0.000000	0.000000
INDEL	C1_5	SimpleRepeat_homopolymer_ge21_GC_slop5	ALL	*	QUAL	*	0.0	0.0	0.0		0	0	2453.000000	0.000000	0.000000	0	.	.	0.000000	0.000000			0	.	.	0.000000	0.000000			0	.	.	0.000000	0.000000			0	.	.	0.000000	0.000000			0	.	.	0.000000	0.000000
INDEL	C1_5	SimpleRepeat_homopolymer_ge21_GC_slop5	PASS	*	QUAL	*	0.0	0.0	0.0		0	0	2453.000000	0.000000	0.000000	0	.	.	0.000000	0.000000			0	.	.	0.000000	0.000000			0	.	.	0.000000	0.000000			0	.	.	0.000000	0.000000			0	.	.	0.000000	0.000000
INDEL	C1_5	SimpleRepeat_homopolymer_ge21_slop5	ALL	*	QUAL	*	0.0	0.0	0.0		0	0	5039520.000000	2.000000	0.000000	0	.	.	0.000000	0.000000			0	.	.	0.000000	0.000000			0	.	.	0.000000	0.000000			0	.	.	0.000000	0.000000			0	.	.	0.000000	0.000000
INDEL	C1_5	SimpleRepeat_homopolymer_ge21_slop5	PASS	*	QUAL	*	0.0	0.0	0.0		0	0	5039520.000000	2.000000	0.000000	0	.	.	0.000000	0.000000			0	.	.	0.000000	0.000000			0	.	.	0.000000	0.000000			0	.	.	0.000000	0.000000			0	.	.	0.000000	0.000000
INDEL	C1_5	SimpleRepeat_imperfecthomopolge11_AT_slop5	ALL	*	QUAL	*	1.0	0.0	0.0	0.0	0	0	41925485.000000	147691.000000	0.000000	2	.	.	0.000000	0.000000			2	.	.	0.000000	0.000000			0	.	.	0.000000	0.000000			0	.	.	0.000000	0.000000			0	.	.	0.000000	0.000000
INDEL	C1_5	SimpleRepeat_imperfecthomopolge11_AT_slop5	PASS	*	QUAL	*	1.0	0.0	0.0	0.0	0	0	41925485.000000	147691.000000	0.000000	2	.	.	0.000000	0.000000			2	.	.	0.000000	0.000000			0	.	.	0.000000	0.000000			0	.	.	0.000000	0.000000			0	.	.	0.000000	0.000000
INDEL	C1_5	SimpleRepeat_imperfecthomopolge11_GC_slop5	ALL	*	QUAL	*	1.0	0.0	0.0	0.0	0	0	2549394.000000	17325.000000	0.000000	1	.	.	0.000000	0.000000			1	.	.	0.000000	0.000000			0	.	.	0.000000	0.000000			0	.	.	0.000000	0.000000			0	.	.	0.000000	0.000000
INDEL	C1_5	SimpleRepeat_imperfecthomopolge11_GC_slop5	PASS	*	QUAL	*	1.0	0.0	0.0	0.0	0	0	2549394.000000	17325.000000	0.000000	1	.	.	0.000000	0.000000			1	.	.	0.000000	0.000000			0	.	.	0.000000	0.000000			0	.	.	0.000000	0.000000			0	.	.	0.000000	0.000000
INDEL	C1_5	SimpleRepeat_imperfecthomopolge11_slop5	ALL	*	QUAL	*	1.0	0.0	0.0	0.0	0	0	44462862.000000	164990.000000	0.000000	3	.	.	0.000000	0.000000			3	.	.	0.000000	0.000000			0	.	.	0.000000	0.000000			0	.	.	0.000000	0.000000			0	.	.	0.000000	0.000000
INDEL	C1_5	SimpleRepeat_imperfecthomopolge11_slop5	PASS	*	QUAL	*	1.0	0.0	0.0	0.0	0	0	44462862.000000	164990.000000	0.000000	3	.	.	0.000000	0.000000			3	.	.	0.000000	0.000000			0	.	.	0.000000	0.000000			0	.	.	0.000000	0.000000			0	.	.	0.000000	0.000000
INDEL	C1_5	SimpleRepeat_imperfecthomopolge21_AT_slop5	ALL	*	QUAL	*	0.0	0.0	0.0		0	0	10858510.000000	2.000000	0.000000	0	.	.	0.000000	0.000000			0	.	.	0.000000	0.000000			0	.	.	0.000000	0.000000			0	.	.	0.000000	0.000000			0	.	.	0.000000	0.000000
INDEL	C1_5	SimpleRepeat_imperfecthomopolge21_AT_slop5	PASS	*	QUAL	*	0.0	0.0	0.0		0	0	10858510.000000	2.000000	0.000000	0	.	.	0.000000	0.000000			0	.	.	0.000000	0.000000			0	.	.	0.000000	0.000000			0	.	.	0.000000	0.000000			0	.	.	0.000000	0.000000
INDEL	C1_5	SimpleRepeat_imperfecthomopolge21_GC_slop5	ALL	*	QUAL	*	0.0	0.0	0.0		0	0	126563.000000	0.000000	0.000000	0	.	.	0.000000	0.000000			0	.	.	0.000000	0.000000			0	.	.	0.000000	0.000000			0	.	.	0.000000	0.000000			0	.	.	0.000000	0.000000
INDEL	C1_5	SimpleRepeat_imperfecthomopolge21_GC_slop5	PASS	*	QUAL	*	0.0	0.0	0.0		0	0	126563.000000	0.000000	0.000000	0	.	.	0.000000	0.000000			0	.	.	0.000000	0.000000			0	.	.	0.000000	0.000000			0	.	.	0.000000	0.000000			0	.	.	0.000000	0.000000
INDEL	C1_5	SimpleRepeat_imperfecthomopolge21_slop5	ALL	*	QUAL	*	0.0	0.0	0.0		0	0	10985008.000000	2.000000	0.000000	0	.	.	0.000000	0.000000			0	.	.	0.000000	0.000000			0	.	.	0.000000	0.000000			0	.	.	0.000000	0.000000			0	.	.	0.000000	0.000000
INDEL	C1_5	SimpleRepeat_imperfecthomopolge21_slop5	PASS	*	QUAL	*	0.0	0.0	0.0		0	0	10985008.000000	2.000000	0.000000	0	.	.	0.000000	0.000000			0	.	.	0.000000	0.000000			0	.	.	0.000000	0.000000			0	.	.	0.000000	0.000000			0	.	.	0.000000	0.000000
INDEL	C1_5	SimpleRepeat_quadTR_19to49_slop5	ALL	*	QUAL	*	1.0	0.0	0.0	0.0	0	0	4260126.000000	18501.000000	0.000000	1	.	.	0.000000	0.000000			1	.	.	0.000000	0.000000			0	.	.	0.000000	0.000000			0	.	.	0.000000	0.000000			0	.	.	0.000000	0.000000
INDEL	C1_5	SimpleRepeat_quadTR_19to49_slop5	PASS	*	QUAL	*	1.0	0.0	0.0	0.0	0	0	4260126.000000	18501.000000	0.000000	1	.	.	0.000000	0.000000			1	.	.	0.000000	0.000000			0	.	.	0.000000	0.000000			0	.	.	0.000000	0.000000			0	.	.	0.000000	0.000000
INDEL	C1_5	SimpleRepeat_quadTR_50to149_slop5	ALL	*	QUAL	*	0.0	0.0	0.0		0	0	644882.000000	996.000000	0.000000	0	.	.	0.000000	0.000000			0	.	.	0.000000	0.000000			0	.	.	0.000000	0.000000			0	.	.	0.000000	0.000000			0	.	.	0.000000	0.000000
INDEL	C1_5	SimpleRepeat_quadTR_50to149_slop5	PASS	*	QUAL	*	0.0	0.0	0.0		0	0	644882.000000	996.000000	0.000000	0	.	.	0.000000	0.000000			0	.	.	0.000000	0.000000			0	.	.	0.000000	0.000000			0	.	.	0.000000	0.000000			0	.	.	0.000000	0.000000
INDEL	C1_5	SimpleRepeat_quadTR_ge150_slop5	ALL	*	QUAL	*	0.0	0.0	0.0		0	0	3698.000000	0.000000	0.000000	0	.	.	0.000000	0.000000			0	.	.	0.000000	0.000000			0	.	.	0.000000	0.000000			0	.	.	0.000000	0.000000			0	.	.	0.000000	0.000000
INDEL	C1_5	SimpleRepeat_quadTR_ge150_slop5	PASS	*	QUAL	*	0.0	0.0	0.0		0	0	3698.000000	0.000000	0.000000	0	.	.	0.000000	0.000000			0	.	.	0.000000	0.000000			0	.	.	0.000000	0.000000			0	.	.	0.000000	0.000000			0	.	.	0.000000	0.000000
INDEL	C1_5	SimpleRepeat_triTR_14to49_slop5	ALL	*	QUAL	*	0.0	0.0	0.0		0	0	3011899.000000	12847.000000	0.000000	0	.	.	0.000000	0.000000			0	.	.	0.000000	0.000000			0	.	.	0.000000	0.000000			0	.	.	0.000000	0.000000			0	.	.	0.000000	0.000000
INDEL	C1_5	SimpleRepeat_triTR_14to49_slop5	PASS	*	QUAL	*	0.0	0.0	0.0		0	0	3011899.000000	12847.000000	0.000000	0	.	.	0.000000	0.000000			0	.	.	0.000000	0.000000			0	.	.	0.000000	0.000000			0	.	.	0.000000	0.000000			0	.	.	0.000000	0.000000
INDEL	C1_5	SimpleRepeat_triTR_50to149_slop5	ALL	*	QUAL	*	0.0	0.0	0.0		0	0	56998.000000	148.000000	0.000000	0	.	.	0.000000	0.000000			0	.	.	0.000000	0.000000			0	.	.	0.000000	0.000000			0	.	.	0.000000	0.000000			0	.	.	0.000000	0.000000
INDEL	C1_5	SimpleRepeat_triTR_50to149_slop5	PASS	*	QUAL	*	0.0	0.0	0.0		0	0	56998.000000	148.000000	0.000000	0	.	.	0.000000	0.000000			0	.	.	0.000000	0.000000			0	.	.	0.000000	0.000000			0	.	.	0.000000	0.000000			0	.	.	0.000000	0.000000
INDEL	C1_5	SimpleRepeat_triTR_ge150_slop5	ALL	*	QUAL	*	0.0	0.0	0.0		0	0	2342.000000	0.000000	0.000000	0	.	.	0.000000	0.000000			0	.	.	0.000000	0.000000			0	.	.	0.000000	0.000000			0	.	.	0.000000	0.000000			0	.	.	0.000000	0.000000
INDEL	C1_5	SimpleRepeat_triTR_ge150_slop5	PASS	*	QUAL	*	0.0	0.0	0.0		0	0	2342.000000	0.000000	0.000000	0	.	.	0.000000	0.000000			0	.	.	0.000000	0.000000			0	.	.	0.000000	0.000000			0	.	.	0.000000	0.000000			0	.	.	0.000000	0.000000
INDEL	C1_5	TS_boundary	ALL	*	QUAL	*	0.8	0.0	0.0	0.0	0	0	3030848912.000000	11692759.000000	0.000000	5	.	.	0.000000	0.000000			4	.	.	0.000000	0.000000			1	.	.	0.000000	0.000000			0	.	.	0.000000	0.000000			0	.	.	0.000000	0.000000
INDEL	C1_5	TS_boundary	PASS	*	QUAL	*	0.8	0.0	0.0	0.0	0	0	3030848912.000000	11692759.000000	0.000000	5	.	.	0.000000	0.000000			4	.	.	0.000000	0.000000			1	.	.	0.000000	0.000000			0	.	.	0.000000	0.000000			0	.	.	0.000000	0.000000
INDEL	C1_5	TS_contained	ALL	*	QUAL	*	1.0	0.0	0.0	0.0	0	0	11692759.000000	11692759.000000	0.000000	3	.	.	0.000000	0.000000			3	.	.	0.000000	0.000000			0	.	.	0.000000	0.000000			0	.	.	0.000000	0.000000			0	.	.	0.000000	0.000000
INDEL	C1_5	TS_contained	PASS	*	QUAL	*	1.0	0.0	0.0	0.0	0	0	11692759.000000	11692759.000000	0.000000	3	.	.	0.000000	0.000000			3	.	.	0.000000	0.000000			0	.	.	0.000000	0.000000			0	.	.	0.000000	0.000000			0	.	.	0.000000	0.000000
INDEL	C1_5	VDJ	ALL	*	QUAL	*	0.0	0.0	0.0		0	0	4872786.000000	1051.000000	0.000000	0	.	.	0.000000	0.000000			0	.	.	0.000000	0.000000			0	.	.	0.000000	0.000000			0	.	.	0.000000	0.000000			0	.	.	0.000000	0.000000
INDEL	C1_5	VDJ	PASS	*	QUAL	*	0.0	0.0	0.0		0	0	4872786.000000	1051.000000	0.000000	0	.	.	0.000000	0.000000			0	.	.	0.000000	0.000000			0	.	.	0.000000	0.000000			0	.	.	0.000000	0.000000			0	.	.	0.000000	0.000000
INDEL	C1_5	allOtherDifficultregions	ALL	*	QUAL	*	1.0	0.0	0.0	0.0	0	0	83934913.000000	322360.000000	0.000000	1	.	.	0.000000	0.000000			1	.	.	0.000000	0.000000			0	.	.	0.000000	0.000000			0	.	.	0.000000	0.000000			0	.	.	0.000000	0.000000
INDEL	C1_5	allOtherDifficultregions	PASS	*	QUAL	*	1.0	0.0	0.0	0.0	0	0	83934913.000000	322360.000000	0.000000	1	.	.	0.000000	0.000000			1	.	.	0.000000	0.000000			0	.	.	0.000000	0.000000			0	.	.	0.000000	0.000000			0	.	.	0.000000	0.000000
INDEL	C1_5	alldifficultregions	ALL	*	QUAL	*	0.875	0.0	0.0	0.0	0	0	624829675.000000	3482643.000000	0.000000	8	.	.	0.000000	0.000000			7	.	.	0.000000	0.000000			1	.	.	0.000000	0.000000			0	.	.	0.000000	0.000000			0	.	.	0.000000	0.000000
INDEL	C1_5	alldifficultregions	PASS	*	QUAL	*	0.875	0.0	0.0	0.0	0	0	624829675.000000	3482643.000000	0.000000	8	.	.	0.000000	0.000000			7	.	.	0.000000	0.000000			1	.	.	0.000000	0.000000			0	.	.	0.000000	0.000000			0	.	.	0.000000	0.000000
INDEL	C1_5	alllowmapandsegdupregions	ALL	*	QUAL	*	0.666667	0.0	0.0	0.0	0	0	305705811.000000	1619331.000000	0.000000	3	.	.	0.000000	0.000000			2	.	.	0.000000	0.000000			1	.	.	0.000000	0.000000			0	.	.	0.000000	0.000000			0	.	.	0.000000	0.000000
INDEL	C1_5	alllowmapandsegdupregions	PASS	*	QUAL	*	0.666667	0.0	0.0	0.0	0	0	305705811.000000	1619331.000000	0.000000	3	.	.	0.000000	0.000000			2	.	.	0.000000	0.000000			1	.	.	0.000000	0.000000			0	.	.	0.000000	0.000000			0	.	.	0.000000	0.000000
INDEL	C1_5	ancestry_AFR	ALL	*	QUAL	*	1.0	0.0	0.0	0.0	0	0	931852940.000000	1914909.000000	0.000000	1	.	.	0.000000	0.000000			1	.	.	0.000000	0.000000			0	.	.	0.000000	0.000000			0	.	.	0.000000	0.000000			0	.	.	0.000000	0.000000
INDEL	C1_5	ancestry_AFR	PASS	*	QUAL	*	1.0	0.0	0.0	0.0	0	0	931852940.000000	1914909.000000	0.000000	1	.	.	0.000000	0.000000			1	.	.	0.000000	0.000000			0	.	.	0.000000	0.000000			0	.	.	0.000000	0.000000			0	.	.	0.000000	0.000000
INDEL	C1_5	ancestry_AMR	ALL	*	QUAL	*	0.0	0.0	0.0		0	0	248789481.000000	1101043.000000	0.000000	0	.	.	0.000000	0.000000			0	.	.	0.000000	0.000000			0	.	.	0.000000	0.000000			0	.	.	0.000000	0.000000			0	.	.	0.000000	0.000000
INDEL	C1_5	ancestry_AMR	PASS	*	QUAL	*	0.0	0.0	0.0		0	0	248789481.000000	1101043.000000	0.000000	0	.	.	0.000000	0.000000			0	.	.	0.000000	0.000000			0	.	.	0.000000	0.000000			0	.	.	0.000000	0.000000			0	.	.	0.000000	0.000000
INDEL	C1_5	ancestry_EAS	ALL	*	QUAL	*	1.0	0.0	0.0	0.0	0	0	159774241.000000	821158.000000	0.000000	1	.	.	0.000000	0.000000			1	.	.	0.000000	0.000000			0	.	.	0.000000	0.000000			0	.	.	0.000000	0.000000			0	.	.	0.000000	0.000000
INDEL	C1_5	ancestry_EAS	PASS	*	QUAL	*	1.0	0.0	0.0	0.0	0	0	159774241.000000	821158.000000	0.000000	1	.	.	0.000000	0.000000			1	.	.	0.000000	0.000000			0	.	.	0.000000	0.000000			0	.	.	0.000000	0.000000			0	.	.	0.000000	0.000000
INDEL	C1_5	ancestry_EUR	ALL	*	QUAL	*	1.0	0.0	0.0	0.0	0	0	815477144.000000	3351313.000000	0.000000	1	.	.	0.000000	0.000000			1	.	.	0.000000	0.000000			0	.	.	0.000000	0.000000			0	.	.	0.000000	0.000000			0	.	.	0.000000	0.000000
INDEL	C1_5	ancestry_EUR	PASS	*	QUAL	*	1.0	0.0	0.0	0.0	0	0	815477144.000000	3351313.000000	0.000000	1	.	.	0.000000	0.000000			1	.	.	0.000000	0.000000			0	.	.	0.000000	0.000000			0	.	.	0.000000	0.000000			0	.	.	0.000000	0.000000
INDEL	C1_5	ancestry_Neanderthal	ALL	*	QUAL	*	0.0	0.0	0.0		0	0	25432365.000000	154801.000000	0.000000	0	.	.	0.000000	0.000000			0	.	.	0.000000	0.000000			0	.	.	0.000000	0.000000			0	.	.	0.000000	0.000000			0	.	.	0.000000	0.000000
INDEL	C1_5	ancestry_Neanderthal	PASS	*	QUAL	*	0.0	0.0	0.0		0	0	25432365.000000	154801.000000	0.000000	0	.	.	0.000000	0.000000			0	.	.	0.000000	0.000000			0	.	.	0.000000	0.000000			0	.	.	0.000000	0.000000			0	.	.	0.000000	0.000000
INDEL	C1_5	ancestry_SAS	ALL	*	QUAL	*	0.0	0.0	0.0		0	0	149677990.000000	673334.000000	0.000000	0	.	.	0.000000	0.000000			0	.	.	0.000000	0.000000			0	.	.	0.000000	0.000000			0	.	.	0.000000	0.000000			0	.	.	0.000000	0.000000
INDEL	C1_5	ancestry_SAS	PASS	*	QUAL	*	0.0	0.0	0.0		0	0	149677990.000000	673334.000000	0.000000	0	.	.	0.000000	0.000000			0	.	.	0.000000	0.000000			0	.	.	0.000000	0.000000			0	.	.	0.000000	0.000000			0	.	.	0.000000	0.000000
INDEL	C1_5	chrX_PAR	ALL	*	QUAL	*	0.0	0.0	0.0		0	0	2778692.000000	0.000000	0.000000	0	.	.	0.000000	0.000000			0	.	.	0.000000	0.000000			0	.	.	0.000000	0.000000			0	.	.	0.000000	0.000000			0	.	.	0.000000	0.000000
INDEL	C1_5	chrX_PAR	PASS	*	QUAL	*	0.0	0.0	0.0		0	0	2778692.000000	0.000000	0.000000	0	.	.	0.000000	0.000000			0	.	.	0.000000	0.000000			0	.	.	0.000000	0.000000			0	.	.	0.000000	0.000000			0	.	.	0.000000	0.000000
INDEL	C1_5	chrX_XTR	ALL	*	QUAL	*	0.0	0.0	0.0		0	0	4287238.000000	0.000000	0.000000	0	.	.	0.000000	0.000000			0	.	.	0.000000	0.000000			0	.	.	0.000000	0.000000			0	.	.	0.000000	0.000000			0	.	.	0.000000	0.000000
INDEL	C1_5	chrX_XTR	PASS	*	QUAL	*	0.0	0.0	0.0		0	0	4287238.000000	0.000000	0.000000	0	.	.	0.000000	0.000000			0	.	.	0.000000	0.000000			0	.	.	0.000000	0.000000			0	.	.	0.000000	0.000000			0	.	.	0.000000	0.000000
INDEL	C1_5	chrX_ampliconic	ALL	*	QUAL	*	0.0	0.0	0.0		0	0	1565209.000000	0.000000	0.000000	0	.	.	0.000000	0.000000			0	.	.	0.000000	0.000000			0	.	.	0.000000	0.000000			0	.	.	0.000000	0.000000			0	.	.	0.000000	0.000000
INDEL	C1_5	chrX_ampliconic	PASS	*	QUAL	*	0.0	0.0	0.0		0	0	1565209.000000	0.000000	0.000000	0	.	.	0.000000	0.000000			0	.	.	0.000000	0.000000			0	.	.	0.000000	0.000000			0	.	.	0.000000	0.000000			0	.	.	0.000000	0.000000
INDEL	C1_5	chrX_nonPAR	ALL	*	QUAL	*	0.0	0.0	0.0		0	0	152115542.000000	0.000000	0.000000	0	.	.	0.000000	0.000000			0	.	.	0.000000	0.000000			0	.	.	0.000000	0.000000			0	.	.	0.000000	0.000000			0	.	.	0.000000	0.000000
INDEL	C1_5	chrX_nonPAR	PASS	*	QUAL	*	0.0	0.0	0.0		0	0	152115542.000000	0.000000	0.000000	0	.	.	0.000000	0.000000			0	.	.	0.000000	0.000000			0	.	.	0.000000	0.000000			0	.	.	0.000000	0.000000			0	.	.	0.000000	0.000000
INDEL	C1_5	chrY_PAR	ALL	*	QUAL	*	0.0	0.0	0.0		0	0	2778692.000000	0.000000	0.000000	0	.	.	0.000000	0.000000			0	.	.	0.000000	0.000000			0	.	.	0.000000	0.000000			0	.	.	0.000000	0.000000			0	.	.	0.000000	0.000000
INDEL	C1_5	chrY_PAR	PASS	*	QUAL	*	0.0	0.0	0.0		0	0	2778692.000000	0.000000	0.000000	0	.	.	0.000000	0.000000			0	.	.	0.000000	0.000000			0	.	.	0.000000	0.000000			0	.	.	0.000000	0.000000			0	.	.	0.000000	0.000000
INDEL	C1_5	chrY_XTR	ALL	*	QUAL	*	0.0	0.0	0.0		0	0	3400874.000000	0.000000	0.000000	0	.	.	0.000000	0.000000			0	.	.	0.000000	0.000000			0	.	.	0.000000	0.000000			0	.	.	0.000000	0.000000			0	.	.	0.000000	0.000000
INDEL	C1_5	chrY_XTR	PASS	*	QUAL	*	0.0	0.0	0.0		0	0	3400874.000000	0.000000	0.000000	0	.	.	0.000000	0.000000			0	.	.	0.000000	0.000000			0	.	.	0.000000	0.000000			0	.	.	0.000000	0.000000			0	.	.	0.000000	0.000000
INDEL	C1_5	chrY_ampliconic	ALL	*	QUAL	*	0.0	0.0	0.0		0	0	9754492.000000	0.000000	0.000000	0	.	.	0.000000	0.000000			0	.	.	0.000000	0.000000			0	.	.	0.000000	0.000000			0	.	.	0.000000	0.000000			0	.	.	0.000000	0.000000
INDEL	C1_5	chrY_ampliconic	PASS	*	QUAL	*	0.0	0.0	0.0		0	0	9754492.000000	0.000000	0.000000	0	.	.	0.000000	0.000000			0	.	.	0.000000	0.000000			0	.	.	0.000000	0.000000			0	.	.	0.000000	0.000000			0	.	.	0.000000	0.000000
INDEL	C1_5	chrY_nonPAR	ALL	*	QUAL	*	0.0	0.0	0.0		0	0	23636356.000000	0.000000	0.000000	0	.	.	0.000000	0.000000			0	.	.	0.000000	0.000000			0	.	.	0.000000	0.000000			0	.	.	0.000000	0.000000			0	.	.	0.000000	0.000000
INDEL	C1_5	chrY_nonPAR	PASS	*	QUAL	*	0.0	0.0	0.0		0	0	23636356.000000	0.000000	0.000000	0	.	.	0.000000	0.000000			0	.	.	0.000000	0.000000			0	.	.	0.000000	0.000000			0	.	.	0.000000	0.000000			0	.	.	0.000000	0.000000
INDEL	C1_5	collapsed_duplication_FP_regions	ALL	*	QUAL	*	0.0	0.0	0.0		0	0	8015146.000000	39641.000000	0.000000	0	.	.	0.000000	0.000000			0	.	.	0.000000	0.000000			0	.	.	0.000000	0.000000			0	.	.	0.000000	0.000000			0	.	.	0.000000	0.000000
INDEL	C1_5	collapsed_duplication_FP_regions	PASS	*	QUAL	*	0.0	0.0	0.0		0	0	8015146.000000	39641.000000	0.000000	0	.	.	0.000000	0.000000			0	.	.	0.000000	0.000000			0	.	.	0.000000	0.000000			0	.	.	0.000000	0.000000			0	.	.	0.000000	0.000000
INDEL	C1_5	contigs_lt500kb	ALL	*	QUAL	*	0.0	0.0	0.0		0	0	26148630.000000	25763.000000	0.000000	0	.	.	0.000000	0.000000			0	.	.	0.000000	0.000000			0	.	.	0.000000	0.000000			0	.	.	0.000000	0.000000			0	.	.	0.000000	0.000000
INDEL	C1_5	contigs_lt500kb	PASS	*	QUAL	*	0.0	0.0	0.0		0	0	26148630.000000	25763.000000	0.000000	0	.	.	0.000000	0.000000			0	.	.	0.000000	0.000000			0	.	.	0.000000	0.000000			0	.	.	0.000000	0.000000			0	.	.	0.000000	0.000000
INDEL	C1_5	false_duplications_correct_copy	ALL	*	QUAL	*	0.0	0.0	0.0		0	0	1237625.000000	115134.000000	0.000000	0	.	.	0.000000	0.000000			0	.	.	0.000000	0.000000			0	.	.	0.000000	0.000000			0	.	.	0.000000	0.000000			0	.	.	0.000000	0.000000
INDEL	C1_5	false_duplications_correct_copy	PASS	*	QUAL	*	0.0	0.0	0.0		0	0	1237625.000000	115134.000000	0.000000	0	.	.	0.000000	0.000000			0	.	.	0.000000	0.000000			0	.	.	0.000000	0.000000			0	.	.	0.000000	0.000000			0	.	.	0.000000	0.000000
INDEL	C1_5	false_duplications_incorrect_copy	ALL	*	QUAL	*	0.0	0.0	0.0		0	0	972401.000000	0.000000	0.000000	0	.	.	0.000000	0.000000			0	.	.	0.000000	0.000000			0	.	.	0.000000	0.000000			0	.	.	0.000000	0.000000			0	.	.	0.000000	0.000000
INDEL	C1_5	false_duplications_incorrect_copy	PASS	*	QUAL	*	0.0	0.0	0.0		0	0	972401.000000	0.000000	0.000000	0	.	.	0.000000	0.000000			0	.	.	0.000000	0.000000			0	.	.	0.000000	0.000000			0	.	.	0.000000	0.000000			0	.	.	0.000000	0.000000
INDEL	C1_5	gaps_slop15kb	ALL	*	QUAL	*	0.0	0.0	0.0		0	0	11496278.000000	0.000000	0.000000	0	.	.	0.000000	0.000000			0	.	.	0.000000	0.000000			0	.	.	0.000000	0.000000			0	.	.	0.000000	0.000000			0	.	.	0.000000	0.000000
INDEL	C1_5	gaps_slop15kb	PASS	*	QUAL	*	0.0	0.0	0.0		0	0	11496278.000000	0.000000	0.000000	0	.	.	0.000000	0.000000			0	.	.	0.000000	0.000000			0	.	.	0.000000	0.000000			0	.	.	0.000000	0.000000			0	.	.	0.000000	0.000000
INDEL	C1_5	gc15_slop50	ALL	*	QUAL	*	0.0	0.0	0.0		0	0	5303101.000000	9526.000000	0.000000	0	.	.	0.000000	0.000000			0	.	.	0.000000	0.000000			0	.	.	0.000000	0.000000			0	.	.	0.000000	0.000000			0	.	.	0.000000	0.000000
INDEL	C1_5	gc15_slop50	PASS	*	QUAL	*	0.0	0.0	0.0		0	0	5303101.000000	9526.000000	0.000000	0	.	.	0.000000	0.000000			0	.	.	0.000000	0.000000			0	.	.	0.000000	0.000000			0	.	.	0.000000	0.000000			0	.	.	0.000000	0.000000
INDEL	C1_5	gc15to20_slop50	ALL	*	QUAL	*	0.0	0.0	0.0		0	0	14314006.000000	24886.000000	0.000000	0	.	.	0.000000	0.000000			0	.	.	0.000000	0.000000			0	.	.	0.000000	0.000000			0	.	.	0.000000	0.000000			0	.	.	0.000000	0.000000
INDEL	C1_5	gc15to20_slop50	PASS	*	QUAL	*	0.0	0.0	0.0		0	0	14314006.000000	24886.000000	0.000000	0	.	.	0.000000	0.000000			0	.	.	0.000000	0.000000			0	.	.	0.000000	0.000000			0	.	.	0.000000	0.000000			0	.	.	0.000000	0.000000
INDEL	C1_5	gc20to25_slop50	ALL	*	QUAL	*	0.0	0.0	0.0		0	0	117189860.000000	256609.000000	0.000000	0	.	.	0.000000	0.000000			0	.	.	0.000000	0.000000			0	.	.	0.000000	0.000000			0	.	.	0.000000	0.000000			0	.	.	0.000000	0.000000
INDEL	C1_5	gc20to25_slop50	PASS	*	QUAL	*	0.0	0.0	0.0		0	0	117189860.000000	256609.000000	0.000000	0	.	.	0.000000	0.000000			0	.	.	0.000000	0.000000			0	.	.	0.000000	0.000000			0	.	.	0.000000	0.000000			0	.	.	0.000000	0.000000
INDEL	C1_5	gc25to30_slop50	ALL	*	QUAL	*	0.0	0.0	0.0		0	0	394144353.000000	1005460.000000	0.000000	0	.	.	0.000000	0.000000			0	.	.	0.000000	0.000000			0	.	.	0.000000	0.000000			0	.	.	0.000000	0.000000			0	.	.	0.000000	0.000000
INDEL	C1_5	gc25to30_slop50	PASS	*	QUAL	*	0.0	0.0	0.0		0	0	394144353.000000	1005460.000000	0.000000	0	.	.	0.000000	0.000000			0	.	.	0.000000	0.000000			0	.	.	0.000000	0.000000			0	.	.	0.000000	0.000000			0	.	.	0.000000	0.000000
INDEL	C1_5	gc30to55_slop50	ALL	*	QUAL	*	1.0	0.0	0.0	0.0	0	0	2011401956.000000	6195862.000000	0.000000	3	.	.	0.000000	0.000000			3	.	.	0.000000	0.000000			0	.	.	0.000000	0.000000			0	.	.	0.000000	0.000000			0	.	.	0.000000	0.000000
INDEL	C1_5	gc30to55_slop50	PASS	*	QUAL	*	1.0	0.0	0.0	0.0	0	0	2011401956.000000	6195862.000000	0.000000	3	.	.	0.000000	0.000000			3	.	.	0.000000	0.000000			0	.	.	0.000000	0.000000			0	.	.	0.000000	0.000000			0	.	.	0.000000	0.000000
INDEL	C1_5	gc55to60_slop50	ALL	*	QUAL	*	0.0	0.0	0.0		0	0	244507530.000000	1848261.000000	0.000000	0	.	.	0.000000	0.000000			0	.	.	0.000000	0.000000			0	.	.	0.000000	0.000000			0	.	.	0.000000	0.000000			0	.	.	0.000000	0.000000
INDEL	C1_5	gc55to60_slop50	PASS	*	QUAL	*	0.0	0.0	0.0		0	0	244507530.000000	1848261.000000	0.000000	0	.	.	0.000000	0.000000			0	.	.	0.000000	0.000000			0	.	.	0.000000	0.000000			0	.	.	0.000000	0.000000			0	.	.	0.000000	0.000000
INDEL	C1_5	gc60to65_slop50	ALL	*	QUAL	*	1.0	0.0	0.0	0.0	0	0	102791705.000000	1254113.000000	0.000000	3	.	.	0.000000	0.000000			3	.	.	0.000000	0.000000			0	.	.	0.000000	0.000000			0	.	.	0.000000	0.000000			0	.	.	0.000000	0.000000
INDEL	C1_5	gc60to65_slop50	PASS	*	QUAL	*	1.0	0.0	0.0	0.0	0	0	102791705.000000	1254113.000000	0.000000	3	.	.	0.000000	0.000000			3	.	.	0.000000	0.000000			0	.	.	0.000000	0.000000			0	.	.	0.000000	0.000000			0	.	.	0.000000	0.000000
INDEL	C1_5	gc65to70_slop50	ALL	*	QUAL	*	0.0	0.0	0.0		0	0	34883665.000000	740300.000000	0.000000	0	.	.	0.000000	0.000000			0	.	.	0.000000	0.000000			0	.	.	0.000000	0.000000			0	.	.	0.000000	0.000000			0	.	.	0.000000	0.000000
INDEL	C1_5	gc65to70_slop50	PASS	*	QUAL	*	0.0	0.0	0.0		0	0	34883665.000000	740300.000000	0.000000	0	.	.	0.000000	0.000000			0	.	.	0.000000	0.000000			0	.	.	0.000000	0.000000			0	.	.	0.000000	0.000000			0	.	.	0.000000	0.000000
INDEL	C1_5	gc70to75_slop50	ALL	*	QUAL	*	0.5	0.0	0.0	0.0	0	0	11790706.000000	257946.000000	0.000000	2	.	.	0.000000	0.000000			1	.	.	0.000000	0.000000			1	.	.	0.000000	0.000000			0	.	.	0.000000	0.000000			0	.	.	0.000000	0.000000
INDEL	C1_5	gc70to75_slop50	PASS	*	QUAL	*	0.5	0.0	0.0	0.0	0	0	11790706.000000	257946.000000	0.000000	2	.	.	0.000000	0.000000			1	.	.	0.000000	0.000000			1	.	.	0.000000	0.000000			0	.	.	0.000000	0.000000			0	.	.	0.000000	0.000000
INDEL	C1_5	gc75to80_slop50	ALL	*	QUAL	*	0.0	0.0	0.0		0	0	5248298.000000	76085.000000	0.000000	0	.	.	0.000000	0.000000			0	.	.	0.000000	0.000000			0	.	.	0.000000	0.000000			0	.	.	0.000000	0.000000			0	.	.	0.000000	0.000000
INDEL	C1_5	gc75to80_slop50	PASS	*	QUAL	*	0.0	0.0	0.0		0	0	5248298.000000	76085.000000	0.000000	0	.	.	0.000000	0.000000			0	.	.	0.000000	0.000000			0	.	.	0.000000	0.000000			0	.	.	0.000000	0.000000			0	.	.	0.000000	0.000000
INDEL	C1_5	gc80to85_slop50	ALL	*	QUAL	*	0.0	0.0	0.0		0	0	2596229.000000	29627.000000	0.000000	0	.	.	0.000000	0.000000			0	.	.	0.000000	0.000000			0	.	.	0.000000	0.000000			0	.	.	0.000000	0.000000			0	.	.	0.000000	0.000000
INDEL	C1_5	gc80to85_slop50	PASS	*	QUAL	*	0.0	0.0	0.0		0	0	2596229.000000	29627.000000	0.000000	0	.	.	0.000000	0.000000			0	.	.	0.000000	0.000000			0	.	.	0.000000	0.000000			0	.	.	0.000000	0.000000			0	.	.	0.000000	0.000000
INDEL	C1_5	gc85_slop50	ALL	*	QUAL	*	0.0	0.0	0.0		0	0	544746.000000	8601.000000	0.000000	0	.	.	0.000000	0.000000			0	.	.	0.000000	0.000000			0	.	.	0.000000	0.000000			0	.	.	0.000000	0.000000			0	.	.	0.000000	0.000000
INDEL	C1_5	gc85_slop50	PASS	*	QUAL	*	0.0	0.0	0.0		0	0	544746.000000	8601.000000	0.000000	0	.	.	0.000000	0.000000			0	.	.	0.000000	0.000000			0	.	.	0.000000	0.000000			0	.	.	0.000000	0.000000			0	.	.	0.000000	0.000000
INDEL	C1_5	gclt25orgt65_slop50	ALL	*	QUAL	*	0.5	0.0	0.0	0.0	0	0	191795155.000000	1403412.000000	0.000000	2	.	.	0.000000	0.000000			1	.	.	0.000000	0.000000			1	.	.	0.000000	0.000000			0	.	.	0.000000	0.000000			0	.	.	0.000000	0.000000
INDEL	C1_5	gclt25orgt65_slop50	PASS	*	QUAL	*	0.5	0.0	0.0	0.0	0	0	191795155.000000	1403412.000000	0.000000	2	.	.	0.000000	0.000000			1	.	.	0.000000	0.000000			1	.	.	0.000000	0.000000			0	.	.	0.000000	0.000000			0	.	.	0.000000	0.000000
INDEL	C1_5	gclt30orgt55_slop50	ALL	*	QUAL	*	0.8	0.0	0.0	0.0	0	0	923478456.000000	5467197.000000	0.000000	5	.	.	0.000000	0.000000			4	.	.	0.000000	0.000000			1	.	.	0.000000	0.000000			0	.	.	0.000000	0.000000			0	.	.	0.000000	0.000000
INDEL	C1_5	gclt30orgt55_slop50	PASS	*	QUAL	*	0.8	0.0	0.0	0.0	0	0	923478456.000000	5467197.000000	0.000000	5	.	.	0.000000	0.000000			4	.	.	0.000000	0.000000			1	.	.	0.000000	0.000000			0	.	.	0.000000	0.000000			0	.	.	0.000000	0.000000
INDEL	C1_5	gnomAD_InbreedingCoeff_slop1bp_merge1000bp	ALL	*	QUAL	*	1.0	0.0	0.0	0.0	0	0	13528469.000000	56111.000000	0.000000	1	.	.	0.000000	0.000000			1	.	.	0.000000	0.000000			0	.	.	0.000000	0.000000			0	.	.	0.000000	0.000000			0	.	.	0.000000	0.000000
INDEL	C1_5	gnomAD_InbreedingCoeff_slop1bp_merge1000bp	PASS	*	QUAL	*	1.0	0.0	0.0	0.0	0	0	13528469.000000	56111.000000	0.000000	1	.	.	0.000000	0.000000			1	.	.	0.000000	0.000000			0	.	.	0.000000	0.000000			0	.	.	0.000000	0.000000			0	.	.	0.000000	0.000000
INDEL	C1_5	lowmappabilityall	ALL	*	QUAL	*	0.666667	0.0	0.0	0.0	0	0	248877152.000000	1224178.000000	0.000000	3	.	.	0.000000	0.000000			2	.	.	0.000000	0.000000			1	.	.	0.000000	0.000000			0	.	.	0.000000	0.000000			0	.	.	0.000000	0.000000
INDEL	C1_5	lowmappabilityall	PASS	*	QUAL	*	0.666667	0.0	0.0	0.0	0	0	248877152.000000	1224178.000000	0.000000	3	.	.	0.000000	0.000000			2	.	.	0.000000	0.000000			1	.	.	0.000000	0.000000			0	.	.	0.000000	0.000000			0	.	.	0.000000	0.000000
INDEL	C1_5	nonunique_l100_m2_e1	ALL	*	QUAL	*	0.666667	0.0	0.0	0.0	0	0	248847175.000000	1224178.000000	0.000000	3	.	.	0.000000	0.000000			2	.	.	0.000000	0.000000			1	.	.	0.000000	0.000000			0	.	.	0.000000	0.000000			0	.	.	0.000000	0.000000
INDEL	C1_5	nonunique_l100_m2_e1	PASS	*	QUAL	*	0.666667	0.0	0.0	0.0	0	0	248847175.000000	1224178.000000	0.000000	3	.	.	0.000000	0.000000			2	.	.	0.000000	0.000000			1	.	.	0.000000	0.000000			0	.	.	0.000000	0.000000			0	.	.	0.000000	0.000000
INDEL	C1_5	nonunique_l250_m0_e0	ALL	*	QUAL	*	0.0	0.0	0.0		0	0	89246199.000000	360319.000000	0.000000	0	.	.	0.000000	0.000000			0	.	.	0.000000	0.000000			0	.	.	0.000000	0.000000			0	.	.	0.000000	0.000000			0	.	.	0.000000	0.000000
INDEL	C1_5	nonunique_l250_m0_e0	PASS	*	QUAL	*	0.0	0.0	0.0		0	0	89246199.000000	360319.000000	0.000000	0	.	.	0.000000	0.000000			0	.	.	0.000000	0.000000			0	.	.	0.000000	0.000000			0	.	.	0.000000	0.000000			0	.	.	0.000000	0.000000
INDEL	C1_5	notinAllHomopolymers_ge7bp_imperfectge11bp_slop5	ALL	*	QUAL	*	0.8	0.0	0.0	0.0	0	0	2850902975.000000	11354015.000000	0.000000	5	.	.	0.000000	0.000000			4	.	.	0.000000	0.000000			1	.	.	0.000000	0.000000			0	.	.	0.000000	0.000000			0	.	.	0.000000	0.000000
INDEL	C1_5	notinAllHomopolymers_ge7bp_imperfectge11bp_slop5	PASS	*	QUAL	*	0.8	0.0	0.0	0.0	0	0	2850902975.000000	11354015.000000	0.000000	5	.	.	0.000000	0.000000			4	.	.	0.000000	0.000000			1	.	.	0.000000	0.000000			0	.	.	0.000000	0.000000			0	.	.	0.000000	0.000000
INDEL	C1_5	notinAllTandemRepeatsandHomopolymers_slop5	ALL	*	QUAL	*	0.0	0.0	0.0		0	0	2682532985.000000	10784729.000000	0.000000	0	.	.	0.000000	0.000000			0	.	.	0.000000	0.000000			0	.	.	0.000000	0.000000			0	.	.	0.000000	0.000000			0	.	.	0.000000	0.000000
INDEL	C1_5	notinAllTandemRepeatsandHomopolymers_slop5	PASS	*	QUAL	*	0.0	0.0	0.0		0	0	2682532985.000000	10784729.000000	0.000000	0	.	.	0.000000	0.000000			0	.	.	0.000000	0.000000			0	.	.	0.000000	0.000000			0	.	.	0.000000	0.000000			0	.	.	0.000000	0.000000
INDEL	C1_5	notinallTandemRepeats	ALL	*	QUAL	*	1.0	0.0	0.0	0.0	0	0	2766510422.000000	11093773.000000	0.000000	3	.	.	0.000000	0.000000			3	.	.	0.000000	0.000000			0	.	.	0.000000	0.000000			0	.	.	0.000000	0.000000			0	.	.	0.000000	0.000000
INDEL	C1_5	notinallTandemRepeats	PASS	*	QUAL	*	1.0	0.0	0.0	0.0	0	0	2766510422.000000	11093773.000000	0.000000	3	.	.	0.000000	0.000000			3	.	.	0.000000	0.000000			0	.	.	0.000000	0.000000			0	.	.	0.000000	0.000000			0	.	.	0.000000	0.000000
INDEL	C1_5	notinalldifficultregions	ALL	*	QUAL	*	0.0	0.0	0.0		0	0	2310050737.000000	8180416.000000	0.000000	0	.	.	0.000000	0.000000			0	.	.	0.000000	0.000000			0	.	.	0.000000	0.000000			0	.	.	0.000000	0.000000			0	.	.	0.000000	0.000000
INDEL	C1_5	notinalldifficultregions	PASS	*	QUAL	*	0.0	0.0	0.0		0	0	2310050737.000000	8180416.000000	0.000000	0	.	.	0.000000	0.000000			0	.	.	0.000000	0.000000			0	.	.	0.000000	0.000000			0	.	.	0.000000	0.000000			0	.	.	0.000000	0.000000
INDEL	C1_5	notinalllowmapandsegdupregions	ALL	*	QUAL	*	1.0	0.0	0.0	0.0	0	0	2629174601.000000	10043728.000000	0.000000	5	.	.	0.000000	0.000000			5	.	.	0.000000	0.000000			0	.	.	0.000000	0.000000			0	.	.	0.000000	0.000000			0	.	.	0.000000	0.000000
INDEL	C1_5	notinalllowmapandsegdupregions	PASS	*	QUAL	*	1.0	0.0	0.0	0.0	0	0	2629174601.000000	10043728.000000	0.000000	5	.	.	0.000000	0.000000			5	.	.	0.000000	0.000000			0	.	.	0.000000	0.000000			0	.	.	0.000000	0.000000			0	.	.	0.000000	0.000000
INDEL	C1_5	notinlowmappabilityall	ALL	*	QUAL	*	1.0	0.0	0.0	0.0	0	0	2686003260.000000	10438881.000000	0.000000	5	.	.	0.000000	0.000000			5	.	.	0.000000	0.000000			0	.	.	0.000000	0.000000			0	.	.	0.000000	0.000000			0	.	.	0.000000	0.000000
INDEL	C1_5	notinlowmappabilityall	PASS	*	QUAL	*	1.0	0.0	0.0	0.0	0	0	2686003260.000000	10438881.000000	0.000000	5	.	.	0.000000	0.000000			5	.	.	0.000000	0.000000			0	.	.	0.000000	0.000000			0	.	.	0.000000	0.000000			0	.	.	0.000000	0.000000
INDEL	C1_5	notinrefseq_cds	ALL	*	QUAL	*	0.875	0.0	0.0	0.0	0	0	2900663794.000000	11047138.000000	0.000000	8	.	.	0.000000	0.000000			7	.	.	0.000000	0.000000			1	.	.	0.000000	0.000000			0	.	.	0.000000	0.000000			0	.	.	0.000000	0.000000
INDEL	C1_5	notinrefseq_cds	PASS	*	QUAL	*	0.875	0.0	0.0	0.0	0	0	2900663794.000000	11047138.000000	0.000000	8	.	.	0.000000	0.000000			7	.	.	0.000000	0.000000			1	.	.	0.000000	0.000000			0	.	.	0.000000	0.000000			0	.	.	0.000000	0.000000
INDEL	C1_5	notinsatellites_slop5	ALL	*	QUAL	*	0.875	0.0	0.0	0.0	0	0	2859227003.000000	11660334.000000	0.000000	8	.	.	0.000000	0.000000			7	.	.	0.000000	0.000000			1	.	.	0.000000	0.000000			0	.	.	0.000000	0.000000			0	.	.	0.000000	0.000000
INDEL	C1_5	notinsatellites_slop5	PASS	*	QUAL	*	0.875	0.0	0.0	0.0	0	0	2859227003.000000	11660334.000000	0.000000	8	.	.	0.000000	0.000000			7	.	.	0.000000	0.000000			1	.	.	0.000000	0.000000			0	.	.	0.000000	0.000000			0	.	.	0.000000	0.000000
INDEL	C1_5	notinsegdups	ALL	*	QUAL	*	0.857143	0.0	0.0	0.0	0	0	2768020068.000000	10226323.000000	0.000000	7	.	.	0.000000	0.000000			6	.	.	0.000000	0.000000			1	.	.	0.000000	0.000000			0	.	.	0.000000	0.000000			0	.	.	0.000000	0.000000
INDEL	C1_5	notinsegdups	PASS	*	QUAL	*	0.857143	0.0	0.0	0.0	0	0	2768020068.000000	10226323.000000	0.000000	7	.	.	0.000000	0.000000			6	.	.	0.000000	0.000000			1	.	.	0.000000	0.000000			0	.	.	0.000000	0.000000			0	.	.	0.000000	0.000000
INDEL	C1_5	notinsegdups_gt10kb	ALL	*	QUAL	*	0.857143	0.0	0.0	0.0	0	0	2783039507.000000	10298498.000000	0.000000	7	.	.	0.000000	0.000000			6	.	.	0.000000	0.000000			1	.	.	0.000000	0.000000			0	.	.	0.000000	0.000000			0	.	.	0.000000	0.000000
INDEL	C1_5	notinsegdups_gt10kb	PASS	*	QUAL	*	0.857143	0.0	0.0	0.0	0	0	2783039507.000000	10298498.000000	0.000000	7	.	.	0.000000	0.000000			6	.	.	0.000000	0.000000			1	.	.	0.000000	0.000000			0	.	.	0.000000	0.000000			0	.	.	0.000000	0.000000
INDEL	C1_5	population_CNV_FP_regions	ALL	*	QUAL	*	0.0	0.0	0.0		0	0	11067115.000000	19693.000000	0.000000	0	.	.	0.000000	0.000000			0	.	.	0.000000	0.000000			0	.	.	0.000000	0.000000			0	.	.	0.000000	0.000000			0	.	.	0.000000	0.000000
INDEL	C1_5	population_CNV_FP_regions	PASS	*	QUAL	*	0.0	0.0	0.0		0	0	11067115.000000	19693.000000	0.000000	0	.	.	0.000000	0.000000			0	.	.	0.000000	0.000000			0	.	.	0.000000	0.000000			0	.	.	0.000000	0.000000			0	.	.	0.000000	0.000000
INDEL	C1_5	refseq_cds	ALL	*	QUAL	*	0.0	0.0	0.0		0	0	34216554.000000	615919.000000	0.000000	0	.	.	0.000000	0.000000			0	.	.	0.000000	0.000000			0	.	.	0.000000	0.000000			0	.	.	0.000000	0.000000			0	.	.	0.000000	0.000000
INDEL	C1_5	refseq_cds	PASS	*	QUAL	*	0.0	0.0	0.0		0	0	34216554.000000	615919.000000	0.000000	0	.	.	0.000000	0.000000			0	.	.	0.000000	0.000000			0	.	.	0.000000	0.000000			0	.	.	0.000000	0.000000			0	.	.	0.000000	0.000000
INDEL	C1_5	satellites_slop5	ALL	*	QUAL	*	0.0	0.0	0.0		0	0	75653409.000000	2725.000000	0.000000	0	.	.	0.000000	0.000000			0	.	.	0.000000	0.000000			0	.	.	0.000000	0.000000			0	.	.	0.000000	0.000000			0	.	.	0.000000	0.000000
INDEL	C1_5	satellites_slop5	PASS	*	QUAL	*	0.0	0.0	0.0		0	0	75653409.000000	2725.000000	0.000000	0	.	.	0.000000	0.000000			0	.	.	0.000000	0.000000			0	.	.	0.000000	0.000000			0	.	.	0.000000	0.000000			0	.	.	0.000000	0.000000
INDEL	C1_5	segdups	ALL	*	QUAL	*	1.0	0.0	0.0	0.0	0	0	166860344.000000	1436736.000000	0.000000	1	.	.	0.000000	0.000000			1	.	.	0.000000	0.000000			0	.	.	0.000000	0.000000			0	.	.	0.000000	0.000000			0	.	.	0.000000	0.000000
INDEL	C1_5	segdups	PASS	*	QUAL	*	1.0	0.0	0.0	0.0	0	0	166860344.000000	1436736.000000	0.000000	1	.	.	0.000000	0.000000			1	.	.	0.000000	0.000000			0	.	.	0.000000	0.000000			0	.	.	0.000000	0.000000			0	.	.	0.000000	0.000000
INDEL	C1_5	segdups_gt10kb	ALL	*	QUAL	*	1.0	0.0	0.0	0.0	0	0	151840905.000000	1364561.000000	0.000000	1	.	.	0.000000	0.000000			1	.	.	0.000000	0.000000			0	.	.	0.000000	0.000000			0	.	.	0.000000	0.000000			0	.	.	0.000000	0.000000
INDEL	C1_5	segdups_gt10kb	PASS	*	QUAL	*	1.0	0.0	0.0	0.0	0	0	151840905.000000	1364561.000000	0.000000	1	.	.	0.000000	0.000000			1	.	.	0.000000	0.000000			0	.	.	0.000000	0.000000			0	.	.	0.000000	0.000000			0	.	.	0.000000	0.000000
INDEL	C6_15	*	ALL	*	QUAL	*	0.666667	0.0	0.0	0.0	0	0	2809068885	11692759.000000	0.000000	3	.	.	0.000000	0.000000			2	.	.	0.000000	0.000000			1	.	.	0.000000	0.000000			0	.	.	0.000000	0.000000			0	.	.	0.000000	0.000000
INDEL	C6_15	*	PASS	*	QUAL	*	0.666667	0.0	0.0	0.0	0	0	2809068885	11692759.000000	0.000000	3	.	.	0.000000	0.000000			2	.	.	0.000000	0.000000			1	.	.	0.000000	0.000000			0	.	.	0.000000	0.000000			0	.	.	0.000000	0.000000
INDEL	C6_15	AllAutosomes	ALL	*	QUAL	*	0.666667	0.0	0.0	0.0	0	0	2756349822.000000	11663059.000000	0.000000	3	.	.	0.000000	0.000000			2	.	.	0.000000	0.000000			1	.	.	0.000000	0.000000			0	.	.	0.000000	0.000000			0	.	.	0.000000	0.000000
INDEL	C6_15	AllAutosomes	PASS	*	QUAL	*	0.666667	0.0	0.0	0.0	0	0	2756349822.000000	11663059.000000	0.000000	3	.	.	0.000000	0.000000			2	.	.	0.000000	0.000000			1	.	.	0.000000	0.000000			0	.	.	0.000000	0.000000			0	.	.	0.000000	0.000000
INDEL	C6_15	AllHomopolymers_ge7bp_imperfectge11bp_slop5	ALL	*	QUAL	*	0.0	0.0	0.0		0	0	83977437.000000	309044.000000	0.000000	1	.	.	0.000000	0.000000			0	.	.	0.000000	0.000000			1	.	.	0.000000	0.000000			0	.	.	0.000000	0.000000			0	.	.	0.000000	0.000000
INDEL	C6_15	AllHomopolymers_ge7bp_imperfectge11bp_slop5	PASS	*	QUAL	*	0.0	0.0	0.0		0	0	83977437.000000	309044.000000	0.000000	1	.	.	0.000000	0.000000			0	.	.	0.000000	0.000000			1	.	.	0.000000	0.000000			0	.	.	0.000000	0.000000			0	.	.	0.000000	0.000000
INDEL	C6_15	AllTandemRepeats	ALL	*	QUAL	*	0.666667	0.0	0.0	0.0	0	0	168369990.000000	569286.000000	0.000000	3	.	.	0.000000	0.000000			2	.	.	0.000000	0.000000			1	.	.	0.000000	0.000000			0	.	.	0.000000	0.000000			0	.	.	0.000000	0.000000
INDEL	C6_15	AllTandemRepeats	PASS	*	QUAL	*	0.666667	0.0	0.0	0.0	0	0	168369990.000000	569286.000000	0.000000	3	.	.	0.000000	0.000000			2	.	.	0.000000	0.000000			1	.	.	0.000000	0.000000			0	.	.	0.000000	0.000000			0	.	.	0.000000	0.000000
INDEL	C6_15	AllTandemRepeats_201to10000bp_slop5	ALL	*	QUAL	*	1.0	0.0	0.0	0.0	0	0	40176355.000000	305580.000000	0.000000	2	.	.	0.000000	0.000000			2	.	.	0.000000	0.000000			0	.	.	0.000000	0.000000			0	.	.	0.000000	0.000000			0	.	.	0.000000	0.000000
INDEL	C6_15	AllTandemRepeats_201to10000bp_slop5	PASS	*	QUAL	*	1.0	0.0	0.0	0.0	0	0	40176355.000000	305580.000000	0.000000	2	.	.	0.000000	0.000000			2	.	.	0.000000	0.000000			0	.	.	0.000000	0.000000			0	.	.	0.000000	0.000000			0	.	.	0.000000	0.000000
INDEL	C6_15	AllTandemRepeats_51to200bp_slop5	ALL	*	QUAL	*	0.0	0.0	0.0		0	0	25887961.000000	134160.000000	0.000000	1	.	.	0.000000	0.000000			0	.	.	0.000000	0.000000			1	.	.	0.000000	0.000000			0	.	.	0.000000	0.000000			0	.	.	0.000000	0.000000
INDEL	C6_15	AllTandemRepeats_51to200bp_slop5	PASS	*	QUAL	*	0.0	0.0	0.0		0	0	25887961.000000	134160.000000	0.000000	1	.	.	0.000000	0.000000			0	.	.	0.000000	0.000000			1	.	.	0.000000	0.000000			0	.	.	0.000000	0.000000			0	.	.	0.000000	0.000000
INDEL	C6_15	AllTandemRepeats_ge10001bp_slop5	ALL	*	QUAL	*	0.0	0.0	0.0		0	0	73296207.000000	10865.000000	0.000000	0	.	.	0.000000	0.000000			0	.	.	0.000000	0.000000			0	.	.	0.000000	0.000000			0	.	.	0.000000	0.000000			0	.	.	0.000000	0.000000
INDEL	C6_15	AllTandemRepeats_ge10001bp_slop5	PASS	*	QUAL	*	0.0	0.0	0.0		0	0	73296207.000000	10865.000000	0.000000	0	.	.	0.000000	0.000000			0	.	.	0.000000	0.000000			0	.	.	0.000000	0.000000			0	.	.	0.000000	0.000000			0	.	.	0.000000	0.000000
INDEL	C6_15	AllTandemRepeats_ge101bp_slop5	ALL	*	QUAL	*	1.0	0.0	0.0	0.0	0	0	123639327.000000	380145.000000	0.000000	2	.	.	0.000000	0.000000			2	.	.	0.000000	0.000000			0	.	.	0.000000	0.000000			0	.	.	0.000000	0.000000			0	.	.	0.000000	0.000000
INDEL	C6_15	AllTandemRepeats_ge101bp_slop5	PASS	*	QUAL	*	1.0	0.0	0.0	0.0	0	0	123639327.000000	380145.000000	0.000000	2	.	.	0.000000	0.000000			2	.	.	0.000000	0.000000			0	.	.	0.000000	0.000000			0	.	.	0.000000	0.000000			0	.	.	0.000000	0.000000
INDEL	C6_15	AllTandemRepeats_le50bp_slop5	ALL	*	QUAL	*	0.0	0.0	0.0		0	0	29009467.000000	118681.000000	0.000000	0	.	.	0.000000	0.000000			0	.	.	0.000000	0.000000			0	.	.	0.000000	0.000000			0	.	.	0.000000	0.000000			0	.	.	0.000000	0.000000
INDEL	C6_15	AllTandemRepeats_le50bp_slop5	PASS	*	QUAL	*	0.0	0.0	0.0		0	0	29009467.000000	118681.000000	0.000000	0	.	.	0.000000	0.000000			0	.	.	0.000000	0.000000			0	.	.	0.000000	0.000000			0	.	.	0.000000	0.000000			0	.	.	0.000000	0.000000
INDEL	C6_15	AllTandemRepeatsandHomopolymers_slop5	ALL	*	QUAL	*	0.666667	0.0	0.0	0.0	0	0	252347427.000000	878330.000000	0.000000	3	.	.	0.000000	0.000000			2	.	.	0.000000	0.000000			1	.	.	0.000000	0.000000			0	.	.	0.000000	0.000000			0	.	.	0.000000	0.000000
INDEL	C6_15	AllTandemRepeatsandHomopolymers_slop5	PASS	*	QUAL	*	0.666667	0.0	0.0	0.0	0	0	252347427.000000	878330.000000	0.000000	3	.	.	0.000000	0.000000			2	.	.	0.000000	0.000000			1	.	.	0.000000	0.000000			0	.	.	0.000000	0.000000			0	.	.	0.000000	0.000000
INDEL	C6_15	BadPromoters	ALL	*	QUAL	*	0.0	0.0	0.0		0	0	197273.000000	4073.000000	0.000000	0	.	.	0.000000	0.000000			0	.	.	0.000000	0.000000			0	.	.	0.000000	0.000000			0	.	.	0.000000	0.000000			0	.	.	0.000000	0.000000
INDEL	C6_15	BadPromoters	PASS	*	QUAL	*	0.0	0.0	0.0		0	0	197273.000000	4073.000000	0.000000	0	.	.	0.000000	0.000000			0	.	.	0.000000	0.000000			0	.	.	0.000000	0.000000			0	.	.	0.000000	0.000000			0	.	.	0.000000	0.000000
INDEL	C6_15	CMRGv1.00_duplicationinKMT2C	ALL	*	QUAL	*	0.0	0.0	0.0		0	0	17000.000000	15911.000000	0.000000	0	.	.	0.000000	0.000000			0	.	.	0.000000	0.000000			0	.	.	0.000000	0.000000			0	.	.	0.000000	0.000000			0	.	.	0.000000	0.000000
INDEL	C6_15	CMRGv1.00_duplicationinKMT2C	PASS	*	QUAL	*	0.0	0.0	0.0		0	0	17000.000000	15911.000000	0.000000	0	.	.	0.000000	0.000000			0	.	.	0.000000	0.000000			0	.	.	0.000000	0.000000			0	.	.	0.000000	0.000000			0	.	.	0.000000	0.000000
INDEL	C6_15	CMRGv1.00_falselyduplicatedgenes	ALL	*	QUAL	*	0.0	0.0	0.0		0	0	93071.000000	92791.000000	0.000000	0	.	.	0.000000	0.000000			0	.	.	0.000000	0.000000			0	.	.	0.000000	0.000000			0	.	.	0.000000	0.000000			0	.	.	0.000000	0.000000
INDEL	C6_15	CMRGv1.00_falselyduplicatedgenes	PASS	*	QUAL	*	0.0	0.0	0.0		0	0	93071.000000	92791.000000	0.000000	0	.	.	0.000000	0.000000			0	.	.	0.000000	0.000000			0	.	.	0.000000	0.000000			0	.	.	0.000000	0.000000			0	.	.	0.000000	0.000000
INDEL	C6_15	HG001_v4.2.1_CNV_CCSandONT_elliptical_outlier	ALL	*	QUAL	*	0.0	0.0	0.0		0	0	25553295.000000	49112.000000	0.000000	0	.	.	0.000000	0.000000			0	.	.	0.000000	0.000000			0	.	.	0.000000	0.000000			0	.	.	0.000000	0.000000			0	.	.	0.000000	0.000000
INDEL	C6_15	HG001_v4.2.1_CNV_CCSandONT_elliptical_outlier	PASS	*	QUAL	*	0.0	0.0	0.0		0	0	25553295.000000	49112.000000	0.000000	0	.	.	0.000000	0.000000			0	.	.	0.000000	0.000000			0	.	.	0.000000	0.000000			0	.	.	0.000000	0.000000			0	.	.	0.000000	0.000000
INDEL	C6_15	HG001_v4.2.1_CNV_mrcanavarIllumina_CCShighcov_ONThighcov_intersection	ALL	*	QUAL	*	0.0	0.0	0.0		0	0	8956539.000000	19163.000000	0.000000	0	.	.	0.000000	0.000000			0	.	.	0.000000	0.000000			0	.	.	0.000000	0.000000			0	.	.	0.000000	0.000000			0	.	.	0.000000	0.000000
INDEL	C6_15	HG001_v4.2.1_CNV_mrcanavarIllumina_CCShighcov_ONThighcov_intersection	PASS	*	QUAL	*	0.0	0.0	0.0		0	0	8956539.000000	19163.000000	0.000000	0	.	.	0.000000	0.000000			0	.	.	0.000000	0.000000			0	.	.	0.000000	0.000000			0	.	.	0.000000	0.000000			0	.	.	0.000000	0.000000
INDEL	C6_15	HG001_v4.2.1_CNVsandSVs	ALL	*	QUAL	*	0.0	0.0	0.0		0	0	122746566.000000	460336.000000	0.000000	0	.	.	0.000000	0.000000			0	.	.	0.000000	0.000000			0	.	.	0.000000	0.000000			0	.	.	0.000000	0.000000			0	.	.	0.000000	0.000000
INDEL	C6_15	HG001_v4.2.1_CNVsandSVs	PASS	*	QUAL	*	0.0	0.0	0.0		0	0	122746566.000000	460336.000000	0.000000	0	.	.	0.000000	0.000000			0	.	.	0.000000	0.000000			0	.	.	0.000000	0.000000			0	.	.	0.000000	0.000000			0	.	.	0.000000	0.000000
INDEL	C6_15	HG001_v4.2.1_SV_pbsv_hifiasm_dipcall_svanalyzer_slop25percent	ALL	*	QUAL	*	0.0	0.0	0.0		0	0	103949908.000000	409547.000000	0.000000	0	.	.	0.000000	0.000000			0	.	.	0.000000	0.000000			0	.	.	0.000000	0.000000			0	.	.	0.000000	0.000000			0	.	.	0.000000	0.000000
INDEL	C6_15	HG001_v4.2.1_SV_pbsv_hifiasm_dipcall_svanalyzer_slop25percent	PASS	*	QUAL	*	0.0	0.0	0.0		0	0	103949908.000000	409547.000000	0.000000	0	.	.	0.000000	0.000000			0	.	.	0.000000	0.000000			0	.	.	0.000000	0.000000			0	.	.	0.000000	0.000000			0	.	.	0.000000	0.000000
INDEL	C6_15	HG001_v4.2.1_comphetindel10bp_slop50	ALL	*	QUAL	*	0.0	0.0	0.0		0	0	4999831.000000	17749.000000	0.000000	0	.	.	0.000000	0.000000			0	.	.	0.000000	0.000000			0	.	.	0.000000	0.000000			0	.	.	0.000000	0.000000			0	.	.	0.000000	0.000000
INDEL	C6_15	HG001_v4.2.1_comphetindel10bp_slop50	PASS	*	QUAL	*	0.0	0.0	0.0		0	0	4999831.000000	17749.000000	0.000000	0	.	.	0.000000	0.000000			0	.	.	0.000000	0.000000			0	.	.	0.000000	0.000000			0	.	.	0.000000	0.000000			0	.	.	0.000000	0.000000
INDEL	C6_15	HG001_v4.2.1_comphetsnp10bp_slop50	ALL	*	QUAL	*	0.0	0.0	0.0		0	0	2598497.000000	11235.000000	0.000000	0	.	.	0.000000	0.000000			0	.	.	0.000000	0.000000			0	.	.	0.000000	0.000000			0	.	.	0.000000	0.000000			0	.	.	0.000000	0.000000
INDEL	C6_15	HG001_v4.2.1_comphetsnp10bp_slop50	PASS	*	QUAL	*	0.0	0.0	0.0		0	0	2598497.000000	11235.000000	0.000000	0	.	.	0.000000	0.000000			0	.	.	0.000000	0.000000			0	.	.	0.000000	0.000000			0	.	.	0.000000	0.000000			0	.	.	0.000000	0.000000
INDEL	C6_15	HG001_v4.2.1_complexandSVs	ALL	*	QUAL	*	1.0	0.0	0.0	0.0	0	0	142879407.000000	551845.000000	0.000000	1	.	.	0.000000	0.000000			1	.	.	0.000000	0.000000			0	.	.	0.000000	0.000000			0	.	.	0.000000	0.000000			0	.	.	0.000000	0.000000
INDEL	C6_15	HG001_v4.2.1_complexandSVs	PASS	*	QUAL	*	1.0	0.0	0.0	0.0	0	0	142879407.000000	551845.000000	0.000000	1	.	.	0.000000	0.000000			1	.	.	0.000000	0.000000			0	.	.	0.000000	0.000000			0	.	.	0.000000	0.000000			0	.	.	0.000000	0.000000
INDEL	C6_15	HG001_v4.2.1_complexandSVs_alldifficultregions	ALL	*	QUAL	*	0.666667	0.0	0.0	0.0	0	0	680758836.000000	3941559.000000	0.000000	3	.	.	0.000000	0.000000			2	.	.	0.000000	0.000000			1	.	.	0.000000	0.000000			0	.	.	0.000000	0.000000			0	.	.	0.000000	0.000000
INDEL	C6_15	HG001_v4.2.1_complexandSVs_alldifficultregions	PASS	*	QUAL	*	0.666667	0.0	0.0	0.0	0	0	680758836.000000	3941559.000000	0.000000	3	.	.	0.000000	0.000000			2	.	.	0.000000	0.000000			1	.	.	0.000000	0.000000			0	.	.	0.000000	0.000000			0	.	.	0.000000	0.000000
INDEL	C6_15	HG001_v4.2.1_complexindel10bp_slop50	ALL	*	QUAL	*	0.0	0.0	0.0		0	0	2165851.000000	11313.000000	0.000000	0	.	.	0.000000	0.000000			0	.	.	0.000000	0.000000			0	.	.	0.000000	0.000000			0	.	.	0.000000	0.000000			0	.	.	0.000000	0.000000
INDEL	C6_15	HG001_v4.2.1_complexindel10bp_slop50	PASS	*	QUAL	*	0.0	0.0	0.0		0	0	2165851.000000	11313.000000	0.000000	0	.	.	0.000000	0.000000			0	.	.	0.000000	0.000000			0	.	.	0.000000	0.000000			0	.	.	0.000000	0.000000			0	.	.	0.000000	0.000000
INDEL	C6_15	HG001_v4.2.1_inversions_slop25percent	ALL	*	QUAL	*	0.0	0.0	0.0		0	0	4271107.000000	0.000000	0.000000	0	.	.	0.000000	0.000000			0	.	.	0.000000	0.000000			0	.	.	0.000000	0.000000			0	.	.	0.000000	0.000000			0	.	.	0.000000	0.000000
INDEL	C6_15	HG001_v4.2.1_inversions_slop25percent	PASS	*	QUAL	*	0.0	0.0	0.0		0	0	4271107.000000	0.000000	0.000000	0	.	.	0.000000	0.000000			0	.	.	0.000000	0.000000			0	.	.	0.000000	0.000000			0	.	.	0.000000	0.000000			0	.	.	0.000000	0.000000
INDEL	C6_15	HG001_v4.2.1_notin_complexandSVs_alldifficultregions	ALL	*	QUAL	*	0.0	0.0	0.0		0	0	2254121575.000000	7721500.000000	0.000000	0	.	.	0.000000	0.000000			0	.	.	0.000000	0.000000			0	.	.	0.000000	0.000000			0	.	.	0.000000	0.000000			0	.	.	0.000000	0.000000
INDEL	C6_15	HG001_v4.2.1_notin_complexandSVs_alldifficultregions	PASS	*	QUAL	*	0.0	0.0	0.0		0	0	2254121575.000000	7721500.000000	0.000000	0	.	.	0.000000	0.000000			0	.	.	0.000000	0.000000			0	.	.	0.000000	0.000000			0	.	.	0.000000	0.000000			0	.	.	0.000000	0.000000
INDEL	C6_15	HG001_v4.2.1_othercomplexwithin10bp_slop50	ALL	*	QUAL	*	1.0	0.0	0.0	0.0	0	0	1498222.000000	7939.000000	0.000000	1	.	.	0.000000	0.000000			1	.	.	0.000000	0.000000			0	.	.	0.000000	0.000000			0	.	.	0.000000	0.000000			0	.	.	0.000000	0.000000
INDEL	C6_15	HG001_v4.2.1_othercomplexwithin10bp_slop50	PASS	*	QUAL	*	1.0	0.0	0.0	0.0	0	0	1498222.000000	7939.000000	0.000000	1	.	.	0.000000	0.000000			1	.	.	0.000000	0.000000			0	.	.	0.000000	0.000000			0	.	.	0.000000	0.000000			0	.	.	0.000000	0.000000
INDEL	C6_15	HG001_v4.2.1_snpswithin10bp_slop50	ALL	*	QUAL	*	0.0	0.0	0.0		0	0	9260320.000000	44141.000000	0.000000	0	.	.	0.000000	0.000000			0	.	.	0.000000	0.000000			0	.	.	0.000000	0.000000			0	.	.	0.000000	0.000000			0	.	.	0.000000	0.000000
INDEL	C6_15	HG001_v4.2.1_snpswithin10bp_slop50	PASS	*	QUAL	*	0.0	0.0	0.0		0	0	9260320.000000	44141.000000	0.000000	0	.	.	0.000000	0.000000			0	.	.	0.000000	0.000000			0	.	.	0.000000	0.000000			0	.	.	0.000000	0.000000			0	.	.	0.000000	0.000000
INDEL	C6_15	HG002_hifiasmv0.11_ComplexVar_in_TRgt100	ALL	*	QUAL	*	1.0	0.0	0.0	0.0	0	0	33207990.000000	129153.000000	0.000000	2	.	.	0.000000	0.000000			2	.	.	0.000000	0.000000			0	.	.	0.000000	0.000000			0	.	.	0.000000	0.000000			0	.	.	0.000000	0.000000
INDEL	C6_15	HG002_hifiasmv0.11_ComplexVar_in_TRgt100	PASS	*	QUAL	*	1.0	0.0	0.0	0.0	0	0	33207990.000000	129153.000000	0.000000	2	.	.	0.000000	0.000000			2	.	.	0.000000	0.000000			0	.	.	0.000000	0.000000			0	.	.	0.000000	0.000000			0	.	.	0.000000	0.000000
INDEL	C6_15	HG002_v4.2.1_CNV_CCSandONT_elliptical_outlier	ALL	*	QUAL	*	0.0	0.0	0.0		0	0	39152503.000000	231392.000000	0.000000	0	.	.	0.000000	0.000000			0	.	.	0.000000	0.000000			0	.	.	0.000000	0.000000			0	.	.	0.000000	0.000000			0	.	.	0.000000	0.000000
INDEL	C6_15	HG002_v4.2.1_CNV_CCSandONT_elliptical_outlier	PASS	*	QUAL	*	0.0	0.0	0.0		0	0	39152503.000000	231392.000000	0.000000	0	.	.	0.000000	0.000000			0	.	.	0.000000	0.000000			0	.	.	0.000000	0.000000			0	.	.	0.000000	0.000000			0	.	.	0.000000	0.000000
INDEL	C6_15	HG002_v4.2.1_CNV_gt2assemblycontigs_ONTCanu_ONTFlye_CCSCanu	ALL	*	QUAL	*	0.0	0.0	0.0		0	0	12794035.000000	91243.000000	0.000000	0	.	.	0.000000	0.000000			0	.	.	0.000000	0.000000			0	.	.	0.000000	0.000000			0	.	.	0.000000	0.000000			0	.	.	0.000000	0.000000
INDEL	C6_15	HG002_v4.2.1_CNV_gt2assemblycontigs_ONTCanu_ONTFlye_CCSCanu	PASS	*	QUAL	*	0.0	0.0	0.0		0	0	12794035.000000	91243.000000	0.000000	0	.	.	0.000000	0.000000			0	.	.	0.000000	0.000000			0	.	.	0.000000	0.000000			0	.	.	0.000000	0.000000			0	.	.	0.000000	0.000000
INDEL	C6_15	HG002_v4.2.1_CNV_mrcanavarIllumina_CCShighcov_ONThighcov_intersection	ALL	*	QUAL	*	0.0	0.0	0.0		0	0	13732774.000000	32607.000000	0.000000	0	.	.	0.000000	0.000000			0	.	.	0.000000	0.000000			0	.	.	0.000000	0.000000			0	.	.	0.000000	0.000000			0	.	.	0.000000	0.000000
INDEL	C6_15	HG002_v4.2.1_CNV_mrcanavarIllumina_CCShighcov_ONThighcov_intersection	PASS	*	QUAL	*	0.0	0.0	0.0		0	0	13732774.000000	32607.000000	0.000000	0	.	.	0.000000	0.000000			0	.	.	0.000000	0.000000			0	.	.	0.000000	0.000000			0	.	.	0.000000	0.000000			0	.	.	0.000000	0.000000
INDEL	C6_15	HG002_v4.2.1_CNVsandSVs	ALL	*	QUAL	*	0.0	0.0	0.0		0	0	90176126.000000	1465028.000000	0.000000	0	.	.	0.000000	0.000000			0	.	.	0.000000	0.000000			0	.	.	0.000000	0.000000			0	.	.	0.000000	0.000000			0	.	.	0.000000	0.000000
INDEL	C6_15	HG002_v4.2.1_CNVsandSVs	PASS	*	QUAL	*	0.0	0.0	0.0		0	0	90176126.000000	1465028.000000	0.000000	0	.	.	0.000000	0.000000			0	.	.	0.000000	0.000000			0	.	.	0.000000	0.000000			0	.	.	0.000000	0.000000			0	.	.	0.000000	0.000000
INDEL	C6_15	HG002_v4.2.1_Tier1plusTier2_v0.6.1	ALL	*	QUAL	*	0.0	0.0	0.0		0	0	32635612.000000	641337.000000	0.000000	0	.	.	0.000000	0.000000			0	.	.	0.000000	0.000000			0	.	.	0.000000	0.000000			0	.	.	0.000000	0.000000			0	.	.	0.000000	0.000000
INDEL	C6_15	HG002_v4.2.1_Tier1plusTier2_v0.6.1	PASS	*	QUAL	*	0.0	0.0	0.0		0	0	32635612.000000	641337.000000	0.000000	0	.	.	0.000000	0.000000			0	.	.	0.000000	0.000000			0	.	.	0.000000	0.000000			0	.	.	0.000000	0.000000			0	.	.	0.000000	0.000000
INDEL	C6_15	HG002_v4.2.1_Tier1plusTier2_v0.6.1_slop25percent	ALL	*	QUAL	*	0.0	0.0	0.0		0	0	48088781.000000	1138493.000000	0.000000	0	.	.	0.000000	0.000000			0	.	.	0.000000	0.000000			0	.	.	0.000000	0.000000			0	.	.	0.000000	0.000000			0	.	.	0.000000	0.000000
INDEL	C6_15	HG002_v4.2.1_Tier1plusTier2_v0.6.1_slop25percent	PASS	*	QUAL	*	0.0	0.0	0.0		0	0	48088781.000000	1138493.000000	0.000000	0	.	.	0.000000	0.000000			0	.	.	0.000000	0.000000			0	.	.	0.000000	0.000000			0	.	.	0.000000	0.000000			0	.	.	0.000000	0.000000
INDEL	C6_15	HG002_v4.2.1_comphetindel10bp_slop50	ALL	*	QUAL	*	0.0	0.0	0.0		0	0	5583186.000000	18989.000000	0.000000	0	.	.	0.000000	0.000000			0	.	.	0.000000	0.000000			0	.	.	0.000000	0.000000			0	.	.	0.000000	0.000000			0	.	.	0.000000	0.000000
INDEL	C6_15	HG002_v4.2.1_comphetindel10bp_slop50	PASS	*	QUAL	*	0.0	0.0	0.0		0	0	5583186.000000	18989.000000	0.000000	0	.	.	0.000000	0.000000			0	.	.	0.000000	0.000000			0	.	.	0.000000	0.000000			0	.	.	0.000000	0.000000			0	.	.	0.000000	0.000000
INDEL	C6_15	HG002_v4.2.1_comphetsnp10bp_slop50	ALL	*	QUAL	*	0.0	0.0	0.0		0	0	2839747.000000	13190.000000	0.000000	0	.	.	0.000000	0.000000			0	.	.	0.000000	0.000000			0	.	.	0.000000	0.000000			0	.	.	0.000000	0.000000			0	.	.	0.000000	0.000000
INDEL	C6_15	HG002_v4.2.1_comphetsnp10bp_slop50	PASS	*	QUAL	*	0.0	0.0	0.0		0	0	2839747.000000	13190.000000	0.000000	0	.	.	0.000000	0.000000			0	.	.	0.000000	0.000000			0	.	.	0.000000	0.000000			0	.	.	0.000000	0.000000			0	.	.	0.000000	0.000000
INDEL	C6_15	HG002_v4.2.1_complexandSVs	ALL	*	QUAL	*	0.0	0.0	0.0		0	0	111762949.000000	1562108.000000	0.000000	0	.	.	0.000000	0.000000			0	.	.	0.000000	0.000000			0	.	.	0.000000	0.000000			0	.	.	0.000000	0.000000			0	.	.	0.000000	0.000000
INDEL	C6_15	HG002_v4.2.1_complexandSVs	PASS	*	QUAL	*	0.0	0.0	0.0		0	0	111762949.000000	1562108.000000	0.000000	0	.	.	0.000000	0.000000			0	.	.	0.000000	0.000000			0	.	.	0.000000	0.000000			0	.	.	0.000000	0.000000			0	.	.	0.000000	0.000000
INDEL	C6_15	HG002_v4.2.1_complexandSVs_alldifficultregions	ALL	*	QUAL	*	0.666667	0.0	0.0	0.0	0	0	675622751.000000	4526695.000000	0.000000	3	.	.	0.000000	0.000000			2	.	.	0.000000	0.000000			1	.	.	0.000000	0.000000			0	.	.	0.000000	0.000000			0	.	.	0.000000	0.000000
INDEL	C6_15	HG002_v4.2.1_complexandSVs_alldifficultregions	PASS	*	QUAL	*	0.666667	0.0	0.0	0.0	0	0	675622751.000000	4526695.000000	0.000000	3	.	.	0.000000	0.000000			2	.	.	0.000000	0.000000			1	.	.	0.000000	0.000000			0	.	.	0.000000	0.000000			0	.	.	0.000000	0.000000
INDEL	C6_15	HG002_v4.2.1_complexindel10bp_slop50	ALL	*	QUAL	*	0.0	0.0	0.0		0	0	2371853.000000	11378.000000	0.000000	0	.	.	0.000000	0.000000			0	.	.	0.000000	0.000000			0	.	.	0.000000	0.000000			0	.	.	0.000000	0.000000			0	.	.	0.000000	0.000000
INDEL	C6_15	HG002_v4.2.1_complexindel10bp_slop50	PASS	*	QUAL	*	0.0	0.0	0.0		0	0	2371853.000000	11378.000000	0.000000	0	.	.	0.000000	0.000000			0	.	.	0.000000	0.000000			0	.	.	0.000000	0.000000			0	.	.	0.000000	0.000000			0	.	.	0.000000	0.000000
INDEL	C6_15	HG002_v4.2.1_inversions_slop25percent	ALL	*	QUAL	*	0.0	0.0	0.0		0	0	966818.000000	0.000000	0.000000	0	.	.	0.000000	0.000000			0	.	.	0.000000	0.000000			0	.	.	0.000000	0.000000			0	.	.	0.000000	0.000000			0	.	.	0.000000	0.000000
INDEL	C6_15	HG002_v4.2.1_inversions_slop25percent	PASS	*	QUAL	*	0.0	0.0	0.0		0	0	966818.000000	0.000000	0.000000	0	.	.	0.000000	0.000000			0	.	.	0.000000	0.000000			0	.	.	0.000000	0.000000			0	.	.	0.000000	0.000000			0	.	.	0.000000	0.000000
INDEL	C6_15	HG002_v4.2.1_notin_complexandSVs_alldifficultregions	ALL	*	QUAL	*	0.0	0.0	0.0		0	0	2259257660.000000	7136364.000000	0.000000	0	.	.	0.000000	0.000000			0	.	.	0.000000	0.000000			0	.	.	0.000000	0.000000			0	.	.	0.000000	0.000000			0	.	.	0.000000	0.000000
INDEL	C6_15	HG002_v4.2.1_notin_complexandSVs_alldifficultregions	PASS	*	QUAL	*	0.0	0.0	0.0		0	0	2259257660.000000	7136364.000000	0.000000	0	.	.	0.000000	0.000000			0	.	.	0.000000	0.000000			0	.	.	0.000000	0.000000			0	.	.	0.000000	0.000000			0	.	.	0.000000	0.000000
INDEL	C6_15	HG002_v4.2.1_othercomplexwithin10bp_slop50	ALL	*	QUAL	*	0.0	0.0	0.0		0	0	1618726.000000	8925.000000	0.000000	0	.	.	0.000000	0.000000			0	.	.	0.000000	0.000000			0	.	.	0.000000	0.000000			0	.	.	0.000000	0.000000			0	.	.	0.000000	0.000000
INDEL	C6_15	HG002_v4.2.1_othercomplexwithin10bp_slop50	PASS	*	QUAL	*	0.0	0.0	0.0		0	0	1618726.000000	8925.000000	0.000000	0	.	.	0.000000	0.000000			0	.	.	0.000000	0.000000			0	.	.	0.000000	0.000000			0	.	.	0.000000	0.000000			0	.	.	0.000000	0.000000
INDEL	C6_15	HG002_v4.2.1_snpswithin10bp_slop50	ALL	*	QUAL	*	0.0	0.0	0.0		0	0	9579557.000000	45745.000000	0.000000	0	.	.	0.000000	0.000000			0	.	.	0.000000	0.000000			0	.	.	0.000000	0.000000			0	.	.	0.000000	0.000000			0	.	.	0.000000	0.000000
INDEL	C6_15	HG002_v4.2.1_snpswithin10bp_slop50	PASS	*	QUAL	*	0.0	0.0	0.0		0	0	9579557.000000	45745.000000	0.000000	0	.	.	0.000000	0.000000			0	.	.	0.000000	0.000000			0	.	.	0.000000	0.000000			0	.	.	0.000000	0.000000			0	.	.	0.000000	0.000000
INDEL	C6_15	HG003_v4.2.1_CNV_CCSandONT_elliptical_outlier	ALL	*	QUAL	*	0.0	0.0	0.0		0	0	34890917.000000	48129.000000	0.000000	0	.	.	0.000000	0.000000			0	.	.	0.000000	0.000000			0	.	.	0.000000	0.000000			0	.	.	0.000000	0.000000			0	.	.	0.000000	0.000000
INDEL	C6_15	HG003_v4.2.1_CNV_CCSandONT_elliptical_outlier	PASS	*	QUAL	*	0.0	0.0	0.0		0	0	34890917.000000	48129.000000	0.000000	0	.	.	0.000000	0.000000			0	.	.	0.000000	0.000000			0	.	.	0.000000	0.000000			0	.	.	0.000000	0.000000			0	.	.	0.000000	0.000000
INDEL	C6_15	HG003_v4.2.1_CNV_mrcanavarIllumina_CCShighcov_ONThighcov_intersection	ALL	*	QUAL	*	0.0	0.0	0.0		0	0	8315700.000000	14942.000000	0.000000	0	.	.	0.000000	0.000000			0	.	.	0.000000	0.000000			0	.	.	0.000000	0.000000			0	.	.	0.000000	0.000000			0	.	.	0.000000	0.000000
INDEL	C6_15	HG003_v4.2.1_CNV_mrcanavarIllumina_CCShighcov_ONThighcov_intersection	PASS	*	QUAL	*	0.0	0.0	0.0		0	0	8315700.000000	14942.000000	0.000000	0	.	.	0.000000	0.000000			0	.	.	0.000000	0.000000			0	.	.	0.000000	0.000000			0	.	.	0.000000	0.000000			0	.	.	0.000000	0.000000
INDEL	C6_15	HG003_v4.2.1_CNVsandSVs	ALL	*	QUAL	*	0.0	0.0	0.0		0	0	112809506.000000	1300708.000000	0.000000	0	.	.	0.000000	0.000000			0	.	.	0.000000	0.000000			0	.	.	0.000000	0.000000			0	.	.	0.000000	0.000000			0	.	.	0.000000	0.000000
INDEL	C6_15	HG003_v4.2.1_CNVsandSVs	PASS	*	QUAL	*	0.0	0.0	0.0		0	0	112809506.000000	1300708.000000	0.000000	0	.	.	0.000000	0.000000			0	.	.	0.000000	0.000000			0	.	.	0.000000	0.000000			0	.	.	0.000000	0.000000			0	.	.	0.000000	0.000000
INDEL	C6_15	HG003_v4.2.1_SV_pbsv_slop25percent	ALL	*	QUAL	*	0.0	0.0	0.0		0	0	52584786.000000	180388.000000	0.000000	0	.	.	0.000000	0.000000			0	.	.	0.000000	0.000000			0	.	.	0.000000	0.000000			0	.	.	0.000000	0.000000			0	.	.	0.000000	0.000000
INDEL	C6_15	HG003_v4.2.1_SV_pbsv_slop25percent	PASS	*	QUAL	*	0.0	0.0	0.0		0	0	52584786.000000	180388.000000	0.000000	0	.	.	0.000000	0.000000			0	.	.	0.000000	0.000000			0	.	.	0.000000	0.000000			0	.	.	0.000000	0.000000			0	.	.	0.000000	0.000000
INDEL	C6_15	HG003_v4.2.1_comphetindel10bp_slop50	ALL	*	QUAL	*	0.0	0.0	0.0		0	0	4797668.000000	17216.000000	0.000000	0	.	.	0.000000	0.000000			0	.	.	0.000000	0.000000			0	.	.	0.000000	0.000000			0	.	.	0.000000	0.000000			0	.	.	0.000000	0.000000
INDEL	C6_15	HG003_v4.2.1_comphetindel10bp_slop50	PASS	*	QUAL	*	0.0	0.0	0.0		0	0	4797668.000000	17216.000000	0.000000	0	.	.	0.000000	0.000000			0	.	.	0.000000	0.000000			0	.	.	0.000000	0.000000			0	.	.	0.000000	0.000000			0	.	.	0.000000	0.000000
INDEL	C6_15	HG003_v4.2.1_comphetsnp10bp_slop50	ALL	*	QUAL	*	0.0	0.0	0.0		0	0	1264760.000000	4220.000000	0.000000	0	.	.	0.000000	0.000000			0	.	.	0.000000	0.000000			0	.	.	0.000000	0.000000			0	.	.	0.000000	0.000000			0	.	.	0.000000	0.000000
INDEL	C6_15	HG003_v4.2.1_comphetsnp10bp_slop50	PASS	*	QUAL	*	0.0	0.0	0.0		0	0	1264760.000000	4220.000000	0.000000	0	.	.	0.000000	0.000000			0	.	.	0.000000	0.000000			0	.	.	0.000000	0.000000			0	.	.	0.000000	0.000000			0	.	.	0.000000	0.000000
INDEL	C6_15	HG003_v4.2.1_complexandSVs	ALL	*	QUAL	*	1.0	0.0	0.0	0.0	0	0	133792062.000000	1388114.000000	0.000000	1	.	.	0.000000	0.000000			1	.	.	0.000000	0.000000			0	.	.	0.000000	0.000000			0	.	.	0.000000	0.000000			0	.	.	0.000000	0.000000
INDEL	C6_15	HG003_v4.2.1_complexandSVs	PASS	*	QUAL	*	1.0	0.0	0.0	0.0	0	0	133792062.000000	1388114.000000	0.000000	1	.	.	0.000000	0.000000			1	.	.	0.000000	0.000000			0	.	.	0.000000	0.000000			0	.	.	0.000000	0.000000			0	.	.	0.000000	0.000000
INDEL	C6_15	HG003_v4.2.1_complexandSVs_alldifficultregions	ALL	*	QUAL	*	0.666667	0.0	0.0	0.0	0	0	679282398.000000	4387036.000000	0.000000	3	.	.	0.000000	0.000000			2	.	.	0.000000	0.000000			1	.	.	0.000000	0.000000			0	.	.	0.000000	0.000000			0	.	.	0.000000	0.000000
INDEL	C6_15	HG003_v4.2.1_complexandSVs_alldifficultregions	PASS	*	QUAL	*	0.666667	0.0	0.0	0.0	0	0	679282398.000000	4387036.000000	0.000000	3	.	.	0.000000	0.000000			2	.	.	0.000000	0.000000			1	.	.	0.000000	0.000000			0	.	.	0.000000	0.000000			0	.	.	0.000000	0.000000
INDEL	C6_15	HG003_v4.2.1_complexindel10bp_slop50	ALL	*	QUAL	*	0.0	0.0	0.0		0	0	1575843.000000	7128.000000	0.000000	0	.	.	0.000000	0.000000			0	.	.	0.000000	0.000000			0	.	.	0.000000	0.000000			0	.	.	0.000000	0.000000			0	.	.	0.000000	0.000000
INDEL	C6_15	HG003_v4.2.1_complexindel10bp_slop50	PASS	*	QUAL	*	0.0	0.0	0.0		0	0	1575843.000000	7128.000000	0.000000	0	.	.	0.000000	0.000000			0	.	.	0.000000	0.000000			0	.	.	0.000000	0.000000			0	.	.	0.000000	0.000000			0	.	.	0.000000	0.000000
INDEL	C6_15	HG003_v4.2.1_notin_complexandSVs_alldifficultregions	ALL	*	QUAL	*	0.0	0.0	0.0		0	0	2255598013.000000	7276023.000000	0.000000	0	.	.	0.000000	0.000000			0	.	.	0.000000	0.000000			0	.	.	0.000000	0.000000			0	.	.	0.000000	0.000000			0	.	.	0.000000	0.000000
INDEL	C6_15	HG003_v4.2.1_notin_complexandSVs_alldifficultregions	PASS	*	QUAL	*	0.0	0.0	0.0		0	0	2255598013.000000	7276023.000000	0.000000	0	.	.	0.000000	0.000000			0	.	.	0.000000	0.000000			0	.	.	0.000000	0.000000			0	.	.	0.000000	0.000000			0	.	.	0.000000	0.000000
INDEL	C6_15	HG003_v4.2.1_othercomplexwithin10bp_slop50	ALL	*	QUAL	*	1.0	0.0	0.0	0.0	0	0	4496448.000000	20047.000000	0.000000	1	.	.	0.000000	0.000000			1	.	.	0.000000	0.000000			0	.	.	0.000000	0.000000			0	.	.	0.000000	0.000000			0	.	.	0.000000	0.000000
INDEL	C6_15	HG003_v4.2.1_othercomplexwithin10bp_slop50	PASS	*	QUAL	*	1.0	0.0	0.0	0.0	0	0	4496448.000000	20047.000000	0.000000	1	.	.	0.000000	0.000000			1	.	.	0.000000	0.000000			0	.	.	0.000000	0.000000			0	.	.	0.000000	0.000000			0	.	.	0.000000	0.000000
INDEL	C6_15	HG003_v4.2.1_snpswithin10bp_slop50	ALL	*	QUAL	*	0.0	0.0	0.0		0	0	9196487.000000	39448.000000	0.000000	0	.	.	0.000000	0.000000			0	.	.	0.000000	0.000000			0	.	.	0.000000	0.000000			0	.	.	0.000000	0.000000			0	.	.	0.000000	0.000000
INDEL	C6_15	HG003_v4.2.1_snpswithin10bp_slop50	PASS	*	QUAL	*	0.0	0.0	0.0		0	0	9196487.000000	39448.000000	0.000000	0	.	.	0.000000	0.000000			0	.	.	0.000000	0.000000			0	.	.	0.000000	0.000000			0	.	.	0.000000	0.000000			0	.	.	0.000000	0.000000
INDEL	C6_15	HG004_v4.2.1_CNV_CCSandONT_elliptical_outlier	ALL	*	QUAL	*	0.0	0.0	0.0		0	0	33808370.000000	71467.000000	0.000000	0	.	.	0.000000	0.000000			0	.	.	0.000000	0.000000			0	.	.	0.000000	0.000000			0	.	.	0.000000	0.000000			0	.	.	0.000000	0.000000
INDEL	C6_15	HG004_v4.2.1_CNV_CCSandONT_elliptical_outlier	PASS	*	QUAL	*	0.0	0.0	0.0		0	0	33808370.000000	71467.000000	0.000000	0	.	.	0.000000	0.000000			0	.	.	0.000000	0.000000			0	.	.	0.000000	0.000000			0	.	.	0.000000	0.000000			0	.	.	0.000000	0.000000
INDEL	C6_15	HG004_v4.2.1_CNV_mrcanavarIllumina_CCShighcov_ONThighcov_intersection	ALL	*	QUAL	*	0.0	0.0	0.0		0	0	7984544.000000	13942.000000	0.000000	0	.	.	0.000000	0.000000			0	.	.	0.000000	0.000000			0	.	.	0.000000	0.000000			0	.	.	0.000000	0.000000			0	.	.	0.000000	0.000000
INDEL	C6_15	HG004_v4.2.1_CNV_mrcanavarIllumina_CCShighcov_ONThighcov_intersection	PASS	*	QUAL	*	0.0	0.0	0.0		0	0	7984544.000000	13942.000000	0.000000	0	.	.	0.000000	0.000000			0	.	.	0.000000	0.000000			0	.	.	0.000000	0.000000			0	.	.	0.000000	0.000000			0	.	.	0.000000	0.000000
INDEL	C6_15	HG004_v4.2.1_CNVsandSVs	ALL	*	QUAL	*	0.0	0.0	0.0		0	0	119292915.000000	1322047.000000	0.000000	0	.	.	0.000000	0.000000			0	.	.	0.000000	0.000000			0	.	.	0.000000	0.000000			0	.	.	0.000000	0.000000			0	.	.	0.000000	0.000000
INDEL	C6_15	HG004_v4.2.1_CNVsandSVs	PASS	*	QUAL	*	0.0	0.0	0.0		0	0	119292915.000000	1322047.000000	0.000000	0	.	.	0.000000	0.000000			0	.	.	0.000000	0.000000			0	.	.	0.000000	0.000000			0	.	.	0.000000	0.000000			0	.	.	0.000000	0.000000
INDEL	C6_15	HG004_v4.2.1_SV_pbsv_slop25percent	ALL	*	QUAL	*	0.0	0.0	0.0		0	0	63060811.000000	176647.000000	0.000000	0	.	.	0.000000	0.000000			0	.	.	0.000000	0.000000			0	.	.	0.000000	0.000000			0	.	.	0.000000	0.000000			0	.	.	0.000000	0.000000
INDEL	C6_15	HG004_v4.2.1_SV_pbsv_slop25percent	PASS	*	QUAL	*	0.0	0.0	0.0		0	0	63060811.000000	176647.000000	0.000000	0	.	.	0.000000	0.000000			0	.	.	0.000000	0.000000			0	.	.	0.000000	0.000000			0	.	.	0.000000	0.000000			0	.	.	0.000000	0.000000
INDEL	C6_15	HG004_v4.2.1_comphetindel10bp_slop50	ALL	*	QUAL	*	0.0	0.0	0.0		0	0	4933578.000000	14967.000000	0.000000	0	.	.	0.000000	0.000000			0	.	.	0.000000	0.000000			0	.	.	0.000000	0.000000			0	.	.	0.000000	0.000000			0	.	.	0.000000	0.000000
INDEL	C6_15	HG004_v4.2.1_comphetindel10bp_slop50	PASS	*	QUAL	*	0.0	0.0	0.0		0	0	4933578.000000	14967.000000	0.000000	0	.	.	0.000000	0.000000			0	.	.	0.000000	0.000000			0	.	.	0.000000	0.000000			0	.	.	0.000000	0.000000			0	.	.	0.000000	0.000000
INDEL	C6_15	HG004_v4.2.1_comphetsnp10bp_slop50	ALL	*	QUAL	*	0.0	0.0	0.0		0	0	1201796.000000	4102.000000	0.000000	0	.	.	0.000000	0.000000			0	.	.	0.000000	0.000000			0	.	.	0.000000	0.000000			0	.	.	0.000000	0.000000			0	.	.	0.000000	0.000000
INDEL	C6_15	HG004_v4.2.1_comphetsnp10bp_slop50	PASS	*	QUAL	*	0.0	0.0	0.0		0	0	1201796.000000	4102.000000	0.000000	0	.	.	0.000000	0.000000			0	.	.	0.000000	0.000000			0	.	.	0.000000	0.000000			0	.	.	0.000000	0.000000			0	.	.	0.000000	0.000000
INDEL	C6_15	HG004_v4.2.1_complexandSVs	ALL	*	QUAL	*	0.0	0.0	0.0		0	0	140470365.000000	1411958.000000	0.000000	0	.	.	0.000000	0.000000			0	.	.	0.000000	0.000000			0	.	.	0.000000	0.000000			0	.	.	0.000000	0.000000			0	.	.	0.000000	0.000000
INDEL	C6_15	HG004_v4.2.1_complexandSVs	PASS	*	QUAL	*	0.0	0.0	0.0		0	0	140470365.000000	1411958.000000	0.000000	0	.	.	0.000000	0.000000			0	.	.	0.000000	0.000000			0	.	.	0.000000	0.000000			0	.	.	0.000000	0.000000			0	.	.	0.000000	0.000000
INDEL	C6_15	HG004_v4.2.1_complexandSVs_alldifficultregions	ALL	*	QUAL	*	0.666667	0.0	0.0	0.0	0	0	680680321.000000	4408761.000000	0.000000	3	.	.	0.000000	0.000000			2	.	.	0.000000	0.000000			1	.	.	0.000000	0.000000			0	.	.	0.000000	0.000000			0	.	.	0.000000	0.000000
INDEL	C6_15	HG004_v4.2.1_complexandSVs_alldifficultregions	PASS	*	QUAL	*	0.666667	0.0	0.0	0.0	0	0	680680321.000000	4408761.000000	0.000000	3	.	.	0.000000	0.000000			2	.	.	0.000000	0.000000			1	.	.	0.000000	0.000000			0	.	.	0.000000	0.000000			0	.	.	0.000000	0.000000
INDEL	C6_15	HG004_v4.2.1_complexindel10bp_slop50	ALL	*	QUAL	*	0.0	0.0	0.0		0	0	1568117.000000	7423.000000	0.000000	0	.	.	0.000000	0.000000			0	.	.	0.000000	0.000000			0	.	.	0.000000	0.000000			0	.	.	0.000000	0.000000			0	.	.	0.000000	0.000000
INDEL	C6_15	HG004_v4.2.1_complexindel10bp_slop50	PASS	*	QUAL	*	0.0	0.0	0.0		0	0	1568117.000000	7423.000000	0.000000	0	.	.	0.000000	0.000000			0	.	.	0.000000	0.000000			0	.	.	0.000000	0.000000			0	.	.	0.000000	0.000000			0	.	.	0.000000	0.000000
INDEL	C6_15	HG004_v4.2.1_notin_complexandSVs_alldifficultregions	ALL	*	QUAL	*	0.0	0.0	0.0		0	0	2254200090.000000	7254298.000000	0.000000	0	.	.	0.000000	0.000000			0	.	.	0.000000	0.000000			0	.	.	0.000000	0.000000			0	.	.	0.000000	0.000000			0	.	.	0.000000	0.000000
INDEL	C6_15	HG004_v4.2.1_notin_complexandSVs_alldifficultregions	PASS	*	QUAL	*	0.0	0.0	0.0		0	0	2254200090.000000	7254298.000000	0.000000	0	.	.	0.000000	0.000000			0	.	.	0.000000	0.000000			0	.	.	0.000000	0.000000			0	.	.	0.000000	0.000000			0	.	.	0.000000	0.000000
INDEL	C6_15	HG004_v4.2.1_othercomplexwithin10bp_slop50	ALL	*	QUAL	*	0.0	0.0	0.0		0	0	4697947.000000	23306.000000	0.000000	0	.	.	0.000000	0.000000			0	.	.	0.000000	0.000000			0	.	.	0.000000	0.000000			0	.	.	0.000000	0.000000			0	.	.	0.000000	0.000000
INDEL	C6_15	HG004_v4.2.1_othercomplexwithin10bp_slop50	PASS	*	QUAL	*	0.0	0.0	0.0		0	0	4697947.000000	23306.000000	0.000000	0	.	.	0.000000	0.000000			0	.	.	0.000000	0.000000			0	.	.	0.000000	0.000000			0	.	.	0.000000	0.000000			0	.	.	0.000000	0.000000
INDEL	C6_15	HG004_v4.2.1_snpswithin10bp_slop50	ALL	*	QUAL	*	0.0	0.0	0.0		0	0	9177943.000000	41467.000000	0.000000	0	.	.	0.000000	0.000000			0	.	.	0.000000	0.000000			0	.	.	0.000000	0.000000			0	.	.	0.000000	0.000000			0	.	.	0.000000	0.000000
INDEL	C6_15	HG004_v4.2.1_snpswithin10bp_slop50	PASS	*	QUAL	*	0.0	0.0	0.0		0	0	9177943.000000	41467.000000	0.000000	0	.	.	0.000000	0.000000			0	.	.	0.000000	0.000000			0	.	.	0.000000	0.000000			0	.	.	0.000000	0.000000			0	.	.	0.000000	0.000000
INDEL	C6_15	HG005_v4.2.1_CNV_CCSandONT_elliptical_outlier	ALL	*	QUAL	*	0.0	0.0	0.0		0	0	35824675.000000	43057.000000	0.000000	0	.	.	0.000000	0.000000			0	.	.	0.000000	0.000000			0	.	.	0.000000	0.000000			0	.	.	0.000000	0.000000			0	.	.	0.000000	0.000000
INDEL	C6_15	HG005_v4.2.1_CNV_CCSandONT_elliptical_outlier	PASS	*	QUAL	*	0.0	0.0	0.0		0	0	35824675.000000	43057.000000	0.000000	0	.	.	0.000000	0.000000			0	.	.	0.000000	0.000000			0	.	.	0.000000	0.000000			0	.	.	0.000000	0.000000			0	.	.	0.000000	0.000000
INDEL	C6_15	HG005_v4.2.1_CNV_mrcanavarIllumina_CCShighcov_ONThighcov_intersection	ALL	*	QUAL	*	0.0	0.0	0.0		0	0	9552289.000000	21942.000000	0.000000	0	.	.	0.000000	0.000000			0	.	.	0.000000	0.000000			0	.	.	0.000000	0.000000			0	.	.	0.000000	0.000000			0	.	.	0.000000	0.000000
INDEL	C6_15	HG005_v4.2.1_CNV_mrcanavarIllumina_CCShighcov_ONThighcov_intersection	PASS	*	QUAL	*	0.0	0.0	0.0		0	0	9552289.000000	21942.000000	0.000000	0	.	.	0.000000	0.000000			0	.	.	0.000000	0.000000			0	.	.	0.000000	0.000000			0	.	.	0.000000	0.000000			0	.	.	0.000000	0.000000
INDEL	C6_15	HG005_v4.2.1_CNVsandSVs	ALL	*	QUAL	*	0.0	0.0	0.0		0	0	121774956.000000	475588.000000	0.000000	0	.	.	0.000000	0.000000			0	.	.	0.000000	0.000000			0	.	.	0.000000	0.000000			0	.	.	0.000000	0.000000			0	.	.	0.000000	0.000000
INDEL	C6_15	HG005_v4.2.1_CNVsandSVs	PASS	*	QUAL	*	0.0	0.0	0.0		0	0	121774956.000000	475588.000000	0.000000	0	.	.	0.000000	0.000000			0	.	.	0.000000	0.000000			0	.	.	0.000000	0.000000			0	.	.	0.000000	0.000000			0	.	.	0.000000	0.000000
INDEL	C6_15	HG005_v4.2.1_SV_pbsv_hifiasm_dipcall_svanalyzer_slop25percent	ALL	*	QUAL	*	0.0	0.0	0.0		0	0	103088964.000000	426098.000000	0.000000	0	.	.	0.000000	0.000000			0	.	.	0.000000	0.000000			0	.	.	0.000000	0.000000			0	.	.	0.000000	0.000000			0	.	.	0.000000	0.000000
INDEL	C6_15	HG005_v4.2.1_SV_pbsv_hifiasm_dipcall_svanalyzer_slop25percent	PASS	*	QUAL	*	0.0	0.0	0.0		0	0	103088964.000000	426098.000000	0.000000	0	.	.	0.000000	0.000000			0	.	.	0.000000	0.000000			0	.	.	0.000000	0.000000			0	.	.	0.000000	0.000000			0	.	.	0.000000	0.000000
INDEL	C6_15	HG005_v4.2.1_comphetindel10bp_slop50	ALL	*	QUAL	*	1.0	0.0	0.0	0.0	0	0	3638866.000000	11507.000000	0.000000	1	.	.	0.000000	0.000000			1	.	.	0.000000	0.000000			0	.	.	0.000000	0.000000			0	.	.	0.000000	0.000000			0	.	.	0.000000	0.000000
INDEL	C6_15	HG005_v4.2.1_comphetindel10bp_slop50	PASS	*	QUAL	*	1.0	0.0	0.0	0.0	0	0	3638866.000000	11507.000000	0.000000	1	.	.	0.000000	0.000000			1	.	.	0.000000	0.000000			0	.	.	0.000000	0.000000			0	.	.	0.000000	0.000000			0	.	.	0.000000	0.000000
INDEL	C6_15	HG005_v4.2.1_comphetsnp10bp_slop50	ALL	*	QUAL	*	0.0	0.0	0.0		0	0	2607846.000000	11152.000000	0.000000	0	.	.	0.000000	0.000000			0	.	.	0.000000	0.000000			0	.	.	0.000000	0.000000			0	.	.	0.000000	0.000000			0	.	.	0.000000	0.000000
INDEL	C6_15	HG005_v4.2.1_comphetsnp10bp_slop50	PASS	*	QUAL	*	0.0	0.0	0.0		0	0	2607846.000000	11152.000000	0.000000	0	.	.	0.000000	0.000000			0	.	.	0.000000	0.000000			0	.	.	0.000000	0.000000			0	.	.	0.000000	0.000000			0	.	.	0.000000	0.000000
INDEL	C6_15	HG005_v4.2.1_complexandSVs	ALL	*	QUAL	*	1.0	0.0	0.0	0.0	0	0	140434315.000000	561408.000000	0.000000	1	.	.	0.000000	0.000000			1	.	.	0.000000	0.000000			0	.	.	0.000000	0.000000			0	.	.	0.000000	0.000000			0	.	.	0.000000	0.000000
INDEL	C6_15	HG005_v4.2.1_complexandSVs	PASS	*	QUAL	*	1.0	0.0	0.0	0.0	0	0	140434315.000000	561408.000000	0.000000	1	.	.	0.000000	0.000000			1	.	.	0.000000	0.000000			0	.	.	0.000000	0.000000			0	.	.	0.000000	0.000000			0	.	.	0.000000	0.000000
INDEL	C6_15	HG005_v4.2.1_complexandSVs_alldifficultregions	ALL	*	QUAL	*	0.666667	0.0	0.0	0.0	0	0	677223038.000000	3916538.000000	0.000000	3	.	.	0.000000	0.000000			2	.	.	0.000000	0.000000			1	.	.	0.000000	0.000000			0	.	.	0.000000	0.000000			0	.	.	0.000000	0.000000
INDEL	C6_15	HG005_v4.2.1_complexandSVs_alldifficultregions	PASS	*	QUAL	*	0.666667	0.0	0.0	0.0	0	0	677223038.000000	3916538.000000	0.000000	3	.	.	0.000000	0.000000			2	.	.	0.000000	0.000000			1	.	.	0.000000	0.000000			0	.	.	0.000000	0.000000			0	.	.	0.000000	0.000000
INDEL	C6_15	HG005_v4.2.1_complexindel10bp_slop50	ALL	*	QUAL	*	0.0	0.0	0.0		0	0	1990833.000000	10628.000000	0.000000	0	.	.	0.000000	0.000000			0	.	.	0.000000	0.000000			0	.	.	0.000000	0.000000			0	.	.	0.000000	0.000000			0	.	.	0.000000	0.000000
INDEL	C6_15	HG005_v4.2.1_complexindel10bp_slop50	PASS	*	QUAL	*	0.0	0.0	0.0		0	0	1990833.000000	10628.000000	0.000000	0	.	.	0.000000	0.000000			0	.	.	0.000000	0.000000			0	.	.	0.000000	0.000000			0	.	.	0.000000	0.000000			0	.	.	0.000000	0.000000
INDEL	C6_15	HG005_v4.2.1_inversions_slop25percent	ALL	*	QUAL	*	0.0	0.0	0.0		0	0	3333164.000000	1607.000000	0.000000	0	.	.	0.000000	0.000000			0	.	.	0.000000	0.000000			0	.	.	0.000000	0.000000			0	.	.	0.000000	0.000000			0	.	.	0.000000	0.000000
INDEL	C6_15	HG005_v4.2.1_inversions_slop25percent	PASS	*	QUAL	*	0.0	0.0	0.0		0	0	3333164.000000	1607.000000	0.000000	0	.	.	0.000000	0.000000			0	.	.	0.000000	0.000000			0	.	.	0.000000	0.000000			0	.	.	0.000000	0.000000			0	.	.	0.000000	0.000000
INDEL	C6_15	HG005_v4.2.1_notin_complexandSVs_alldifficultregions	ALL	*	QUAL	*	0.0	0.0	0.0		0	0	2257657373.000000	7746521.000000	0.000000	0	.	.	0.000000	0.000000			0	.	.	0.000000	0.000000			0	.	.	0.000000	0.000000			0	.	.	0.000000	0.000000			0	.	.	0.000000	0.000000
INDEL	C6_15	HG005_v4.2.1_notin_complexandSVs_alldifficultregions	PASS	*	QUAL	*	0.0	0.0	0.0		0	0	2257657373.000000	7746521.000000	0.000000	0	.	.	0.000000	0.000000			0	.	.	0.000000	0.000000			0	.	.	0.000000	0.000000			0	.	.	0.000000	0.000000			0	.	.	0.000000	0.000000
INDEL	C6_15	HG005_v4.2.1_othercomplexwithin10bp_slop50	ALL	*	QUAL	*	0.0	0.0	0.0		0	0	1460990.000000	6360.000000	0.000000	0	.	.	0.000000	0.000000			0	.	.	0.000000	0.000000			0	.	.	0.000000	0.000000			0	.	.	0.000000	0.000000			0	.	.	0.000000	0.000000
INDEL	C6_15	HG005_v4.2.1_othercomplexwithin10bp_slop50	PASS	*	QUAL	*	0.0	0.0	0.0		0	0	1460990.000000	6360.000000	0.000000	0	.	.	0.000000	0.000000			0	.	.	0.000000	0.000000			0	.	.	0.000000	0.000000			0	.	.	0.000000	0.000000			0	.	.	0.000000	0.000000
INDEL	C6_15	HG005_v4.2.1_snpswithin10bp_slop50	ALL	*	QUAL	*	0.0	0.0	0.0		0	0	9375134.000000	47428.000000	0.000000	0	.	.	0.000000	0.000000			0	.	.	0.000000	0.000000			0	.	.	0.000000	0.000000			0	.	.	0.000000	0.000000			0	.	.	0.000000	0.000000
INDEL	C6_15	HG005_v4.2.1_snpswithin10bp_slop50	PASS	*	QUAL	*	0.0	0.0	0.0		0	0	9375134.000000	47428.000000	0.000000	0	.	.	0.000000	0.000000			0	.	.	0.000000	0.000000			0	.	.	0.000000	0.000000			0	.	.	0.000000	0.000000			0	.	.	0.000000	0.000000
INDEL	C6_15	HG006_v4.2.1_CNV_CCSandONT_elliptical_outlier	ALL	*	QUAL	*	0.0	0.0	0.0		0	0	23202631.000000	33169.000000	0.000000	0	.	.	0.000000	0.000000			0	.	.	0.000000	0.000000			0	.	.	0.000000	0.000000			0	.	.	0.000000	0.000000			0	.	.	0.000000	0.000000
INDEL	C6_15	HG006_v4.2.1_CNV_CCSandONT_elliptical_outlier	PASS	*	QUAL	*	0.0	0.0	0.0		0	0	23202631.000000	33169.000000	0.000000	0	.	.	0.000000	0.000000			0	.	.	0.000000	0.000000			0	.	.	0.000000	0.000000			0	.	.	0.000000	0.000000			0	.	.	0.000000	0.000000
INDEL	C6_15	HG006_v4.2.1_CNV_mrcanavarIllumina_CCShighcov_ONThighcov_intersection	ALL	*	QUAL	*	0.0	0.0	0.0		0	0	7463983.000000	14942.000000	0.000000	0	.	.	0.000000	0.000000			0	.	.	0.000000	0.000000			0	.	.	0.000000	0.000000			0	.	.	0.000000	0.000000			0	.	.	0.000000	0.000000
INDEL	C6_15	HG006_v4.2.1_CNV_mrcanavarIllumina_CCShighcov_ONThighcov_intersection	PASS	*	QUAL	*	0.0	0.0	0.0		0	0	7463983.000000	14942.000000	0.000000	0	.	.	0.000000	0.000000			0	.	.	0.000000	0.000000			0	.	.	0.000000	0.000000			0	.	.	0.000000	0.000000			0	.	.	0.000000	0.000000
INDEL	C6_15	HG006_v4.2.1_CNVsandSVs	ALL	*	QUAL	*	0.0	0.0	0.0		0	0	119792009.000000	483636.000000	0.000000	0	.	.	0.000000	0.000000			0	.	.	0.000000	0.000000			0	.	.	0.000000	0.000000			0	.	.	0.000000	0.000000			0	.	.	0.000000	0.000000
INDEL	C6_15	HG006_v4.2.1_CNVsandSVs	PASS	*	QUAL	*	0.0	0.0	0.0		0	0	119792009.000000	483636.000000	0.000000	0	.	.	0.000000	0.000000			0	.	.	0.000000	0.000000			0	.	.	0.000000	0.000000			0	.	.	0.000000	0.000000			0	.	.	0.000000	0.000000
INDEL	C6_15	HG006_v4.2.1_SV_pbsv_slop25percent	ALL	*	QUAL	*	0.0	0.0	0.0		0	0	42782927.000000	144873.000000	0.000000	0	.	.	0.000000	0.000000			0	.	.	0.000000	0.000000			0	.	.	0.000000	0.000000			0	.	.	0.000000	0.000000			0	.	.	0.000000	0.000000
INDEL	C6_15	HG006_v4.2.1_SV_pbsv_slop25percent	PASS	*	QUAL	*	0.0	0.0	0.0		0	0	42782927.000000	144873.000000	0.000000	0	.	.	0.000000	0.000000			0	.	.	0.000000	0.000000			0	.	.	0.000000	0.000000			0	.	.	0.000000	0.000000			0	.	.	0.000000	0.000000
INDEL	C6_15	HG006_v4.2.1_comphetindel10bp_slop50	ALL	*	QUAL	*	0.0	0.0	0.0		0	0	3238146.000000	10120.000000	0.000000	0	.	.	0.000000	0.000000			0	.	.	0.000000	0.000000			0	.	.	0.000000	0.000000			0	.	.	0.000000	0.000000			0	.	.	0.000000	0.000000
INDEL	C6_15	HG006_v4.2.1_comphetindel10bp_slop50	PASS	*	QUAL	*	0.0	0.0	0.0		0	0	3238146.000000	10120.000000	0.000000	0	.	.	0.000000	0.000000			0	.	.	0.000000	0.000000			0	.	.	0.000000	0.000000			0	.	.	0.000000	0.000000			0	.	.	0.000000	0.000000
INDEL	C6_15	HG006_v4.2.1_comphetsnp10bp_slop50	ALL	*	QUAL	*	0.0	0.0	0.0		0	0	1503654.000000	5903.000000	0.000000	0	.	.	0.000000	0.000000			0	.	.	0.000000	0.000000			0	.	.	0.000000	0.000000			0	.	.	0.000000	0.000000			0	.	.	0.000000	0.000000
INDEL	C6_15	HG006_v4.2.1_comphetsnp10bp_slop50	PASS	*	QUAL	*	0.0	0.0	0.0		0	0	1503654.000000	5903.000000	0.000000	0	.	.	0.000000	0.000000			0	.	.	0.000000	0.000000			0	.	.	0.000000	0.000000			0	.	.	0.000000	0.000000			0	.	.	0.000000	0.000000
INDEL	C6_15	HG006_v4.2.1_complexandSVs	ALL	*	QUAL	*	1.0	0.0	0.0	0.0	0	0	137668662.000000	567358.000000	0.000000	1	.	.	0.000000	0.000000			1	.	.	0.000000	0.000000			0	.	.	0.000000	0.000000			0	.	.	0.000000	0.000000			0	.	.	0.000000	0.000000
INDEL	C6_15	HG006_v4.2.1_complexandSVs	PASS	*	QUAL	*	1.0	0.0	0.0	0.0	0	0	137668662.000000	567358.000000	0.000000	1	.	.	0.000000	0.000000			1	.	.	0.000000	0.000000			0	.	.	0.000000	0.000000			0	.	.	0.000000	0.000000			0	.	.	0.000000	0.000000
INDEL	C6_15	HG006_v4.2.1_complexandSVs_alldifficultregions	ALL	*	QUAL	*	0.666667	0.0	0.0	0.0	0	0	676756760.000000	3929759.000000	0.000000	3	.	.	0.000000	0.000000			2	.	.	0.000000	0.000000			1	.	.	0.000000	0.000000			0	.	.	0.000000	0.000000			0	.	.	0.000000	0.000000
INDEL	C6_15	HG006_v4.2.1_complexandSVs_alldifficultregions	PASS	*	QUAL	*	0.666667	0.0	0.0	0.0	0	0	676756760.000000	3929759.000000	0.000000	3	.	.	0.000000	0.000000			2	.	.	0.000000	0.000000			1	.	.	0.000000	0.000000			0	.	.	0.000000	0.000000			0	.	.	0.000000	0.000000
INDEL	C6_15	HG006_v4.2.1_complexindel10bp_slop50	ALL	*	QUAL	*	0.0	0.0	0.0		0	0	1273348.000000	6915.000000	0.000000	0	.	.	0.000000	0.000000			0	.	.	0.000000	0.000000			0	.	.	0.000000	0.000000			0	.	.	0.000000	0.000000			0	.	.	0.000000	0.000000
INDEL	C6_15	HG006_v4.2.1_complexindel10bp_slop50	PASS	*	QUAL	*	0.0	0.0	0.0		0	0	1273348.000000	6915.000000	0.000000	0	.	.	0.000000	0.000000			0	.	.	0.000000	0.000000			0	.	.	0.000000	0.000000			0	.	.	0.000000	0.000000			0	.	.	0.000000	0.000000
INDEL	C6_15	HG006_v4.2.1_notin_complexandSVs_alldifficultregions	ALL	*	QUAL	*	0.0	0.0	0.0		0	0	2258123651.000000	7733300.000000	0.000000	0	.	.	0.000000	0.000000			0	.	.	0.000000	0.000000			0	.	.	0.000000	0.000000			0	.	.	0.000000	0.000000			0	.	.	0.000000	0.000000
INDEL	C6_15	HG006_v4.2.1_notin_complexandSVs_alldifficultregions	PASS	*	QUAL	*	0.0	0.0	0.0		0	0	2258123651.000000	7733300.000000	0.000000	0	.	.	0.000000	0.000000			0	.	.	0.000000	0.000000			0	.	.	0.000000	0.000000			0	.	.	0.000000	0.000000			0	.	.	0.000000	0.000000
INDEL	C6_15	HG006_v4.2.1_othercomplexwithin10bp_slop50	ALL	*	QUAL	*	1.0	0.0	0.0	0.0	0	0	3120298.000000	17858.000000	0.000000	1	.	.	0.000000	0.000000			1	.	.	0.000000	0.000000			0	.	.	0.000000	0.000000			0	.	.	0.000000	0.000000			0	.	.	0.000000	0.000000
INDEL	C6_15	HG006_v4.2.1_othercomplexwithin10bp_slop50	PASS	*	QUAL	*	1.0	0.0	0.0	0.0	0	0	3120298.000000	17858.000000	0.000000	1	.	.	0.000000	0.000000			1	.	.	0.000000	0.000000			0	.	.	0.000000	0.000000			0	.	.	0.000000	0.000000			0	.	.	0.000000	0.000000
INDEL	C6_15	HG006_v4.2.1_snpswithin10bp_slop50	ALL	*	QUAL	*	0.0	0.0	0.0		0	0	9065524.000000	43446.000000	0.000000	0	.	.	0.000000	0.000000			0	.	.	0.000000	0.000000			0	.	.	0.000000	0.000000			0	.	.	0.000000	0.000000			0	.	.	0.000000	0.000000
INDEL	C6_15	HG006_v4.2.1_snpswithin10bp_slop50	PASS	*	QUAL	*	0.0	0.0	0.0		0	0	9065524.000000	43446.000000	0.000000	0	.	.	0.000000	0.000000			0	.	.	0.000000	0.000000			0	.	.	0.000000	0.000000			0	.	.	0.000000	0.000000			0	.	.	0.000000	0.000000
INDEL	C6_15	HG007_v4.2.1_CNV_CCSandONT_elliptical_outlier	ALL	*	QUAL	*	0.0	0.0	0.0		0	0	27533272.000000	22359.000000	0.000000	0	.	.	0.000000	0.000000			0	.	.	0.000000	0.000000			0	.	.	0.000000	0.000000			0	.	.	0.000000	0.000000			0	.	.	0.000000	0.000000
INDEL	C6_15	HG007_v4.2.1_CNV_CCSandONT_elliptical_outlier	PASS	*	QUAL	*	0.0	0.0	0.0		0	0	27533272.000000	22359.000000	0.000000	0	.	.	0.000000	0.000000			0	.	.	0.000000	0.000000			0	.	.	0.000000	0.000000			0	.	.	0.000000	0.000000			0	.	.	0.000000	0.000000
INDEL	C6_15	HG007_v4.2.1_CNV_mrcanavarIllumina_CCShighcov_ONThighcov_intersection	ALL	*	QUAL	*	0.0	0.0	0.0		0	0	9175295.000000	14942.000000	0.000000	0	.	.	0.000000	0.000000			0	.	.	0.000000	0.000000			0	.	.	0.000000	0.000000			0	.	.	0.000000	0.000000			0	.	.	0.000000	0.000000
INDEL	C6_15	HG007_v4.2.1_CNV_mrcanavarIllumina_CCShighcov_ONThighcov_intersection	PASS	*	QUAL	*	0.0	0.0	0.0		0	0	9175295.000000	14942.000000	0.000000	0	.	.	0.000000	0.000000			0	.	.	0.000000	0.000000			0	.	.	0.000000	0.000000			0	.	.	0.000000	0.000000			0	.	.	0.000000	0.000000
INDEL	C6_15	HG007_v4.2.1_CNVsandSVs	ALL	*	QUAL	*	0.0	0.0	0.0		0	0	119992629.000000	462565.000000	0.000000	0	.	.	0.000000	0.000000			0	.	.	0.000000	0.000000			0	.	.	0.000000	0.000000			0	.	.	0.000000	0.000000			0	.	.	0.000000	0.000000
INDEL	C6_15	HG007_v4.2.1_CNVsandSVs	PASS	*	QUAL	*	0.0	0.0	0.0		0	0	119992629.000000	462565.000000	0.000000	0	.	.	0.000000	0.000000			0	.	.	0.000000	0.000000			0	.	.	0.000000	0.000000			0	.	.	0.000000	0.000000			0	.	.	0.000000	0.000000
INDEL	C6_15	HG007_v4.2.1_SV_pbsv_slop25percent	ALL	*	QUAL	*	0.0	0.0	0.0		0	0	39568475.000000	143779.000000	0.000000	0	.	.	0.000000	0.000000			0	.	.	0.000000	0.000000			0	.	.	0.000000	0.000000			0	.	.	0.000000	0.000000			0	.	.	0.000000	0.000000
INDEL	C6_15	HG007_v4.2.1_SV_pbsv_slop25percent	PASS	*	QUAL	*	0.0	0.0	0.0		0	0	39568475.000000	143779.000000	0.000000	0	.	.	0.000000	0.000000			0	.	.	0.000000	0.000000			0	.	.	0.000000	0.000000			0	.	.	0.000000	0.000000			0	.	.	0.000000	0.000000
INDEL	C6_15	HG007_v4.2.1_comphetindel10bp_slop50	ALL	*	QUAL	*	0.0	0.0	0.0		0	0	3270557.000000	10006.000000	0.000000	0	.	.	0.000000	0.000000			0	.	.	0.000000	0.000000			0	.	.	0.000000	0.000000			0	.	.	0.000000	0.000000			0	.	.	0.000000	0.000000
INDEL	C6_15	HG007_v4.2.1_comphetindel10bp_slop50	PASS	*	QUAL	*	0.0	0.0	0.0		0	0	3270557.000000	10006.000000	0.000000	0	.	.	0.000000	0.000000			0	.	.	0.000000	0.000000			0	.	.	0.000000	0.000000			0	.	.	0.000000	0.000000			0	.	.	0.000000	0.000000
INDEL	C6_15	HG007_v4.2.1_comphetsnp10bp_slop50	ALL	*	QUAL	*	0.0	0.0	0.0		0	0	1464517.000000	5739.000000	0.000000	0	.	.	0.000000	0.000000			0	.	.	0.000000	0.000000			0	.	.	0.000000	0.000000			0	.	.	0.000000	0.000000			0	.	.	0.000000	0.000000
INDEL	C6_15	HG007_v4.2.1_comphetsnp10bp_slop50	PASS	*	QUAL	*	0.0	0.0	0.0		0	0	1464517.000000	5739.000000	0.000000	0	.	.	0.000000	0.000000			0	.	.	0.000000	0.000000			0	.	.	0.000000	0.000000			0	.	.	0.000000	0.000000			0	.	.	0.000000	0.000000
INDEL	C6_15	HG007_v4.2.1_complexandSVs	ALL	*	QUAL	*	1.0	0.0	0.0	0.0	0	0	138031434.000000	544481.000000	0.000000	1	.	.	0.000000	0.000000			1	.	.	0.000000	0.000000			0	.	.	0.000000	0.000000			0	.	.	0.000000	0.000000			0	.	.	0.000000	0.000000
INDEL	C6_15	HG007_v4.2.1_complexandSVs	PASS	*	QUAL	*	1.0	0.0	0.0	0.0	0	0	138031434.000000	544481.000000	0.000000	1	.	.	0.000000	0.000000			1	.	.	0.000000	0.000000			0	.	.	0.000000	0.000000			0	.	.	0.000000	0.000000			0	.	.	0.000000	0.000000
INDEL	C6_15	HG007_v4.2.1_complexandSVs_alldifficultregions	ALL	*	QUAL	*	0.666667	0.0	0.0	0.0	0	0	675428877.000000	3906434.000000	0.000000	3	.	.	0.000000	0.000000			2	.	.	0.000000	0.000000			1	.	.	0.000000	0.000000			0	.	.	0.000000	0.000000			0	.	.	0.000000	0.000000
INDEL	C6_15	HG007_v4.2.1_complexandSVs_alldifficultregions	PASS	*	QUAL	*	0.666667	0.0	0.0	0.0	0	0	675428877.000000	3906434.000000	0.000000	3	.	.	0.000000	0.000000			2	.	.	0.000000	0.000000			1	.	.	0.000000	0.000000			0	.	.	0.000000	0.000000			0	.	.	0.000000	0.000000
INDEL	C6_15	HG007_v4.2.1_complexindel10bp_slop50	ALL	*	QUAL	*	1.0	0.0	0.0	0.0	0	0	1289786.000000	6088.000000	0.000000	1	.	.	0.000000	0.000000			1	.	.	0.000000	0.000000			0	.	.	0.000000	0.000000			0	.	.	0.000000	0.000000			0	.	.	0.000000	0.000000
INDEL	C6_15	HG007_v4.2.1_complexindel10bp_slop50	PASS	*	QUAL	*	1.0	0.0	0.0	0.0	0	0	1289786.000000	6088.000000	0.000000	1	.	.	0.000000	0.000000			1	.	.	0.000000	0.000000			0	.	.	0.000000	0.000000			0	.	.	0.000000	0.000000			0	.	.	0.000000	0.000000
INDEL	C6_15	HG007_v4.2.1_notin_complexandSVs_alldifficultregions	ALL	*	QUAL	*	0.0	0.0	0.0		0	0	2259451534.000000	7756625.000000	0.000000	0	.	.	0.000000	0.000000			0	.	.	0.000000	0.000000			0	.	.	0.000000	0.000000			0	.	.	0.000000	0.000000			0	.	.	0.000000	0.000000
INDEL	C6_15	HG007_v4.2.1_notin_complexandSVs_alldifficultregions	PASS	*	QUAL	*	0.0	0.0	0.0		0	0	2259451534.000000	7756625.000000	0.000000	0	.	.	0.000000	0.000000			0	.	.	0.000000	0.000000			0	.	.	0.000000	0.000000			0	.	.	0.000000	0.000000			0	.	.	0.000000	0.000000
INDEL	C6_15	HG007_v4.2.1_othercomplexwithin10bp_slop50	ALL	*	QUAL	*	0.0	0.0	0.0		0	0	3185802.000000	19535.000000	0.000000	0	.	.	0.000000	0.000000			0	.	.	0.000000	0.000000			0	.	.	0.000000	0.000000			0	.	.	0.000000	0.000000			0	.	.	0.000000	0.000000
INDEL	C6_15	HG007_v4.2.1_othercomplexwithin10bp_slop50	PASS	*	QUAL	*	0.0	0.0	0.0		0	0	3185802.000000	19535.000000	0.000000	0	.	.	0.000000	0.000000			0	.	.	0.000000	0.000000			0	.	.	0.000000	0.000000			0	.	.	0.000000	0.000000			0	.	.	0.000000	0.000000
INDEL	C6_15	HG007_v4.2.1_snpswithin10bp_slop50	ALL	*	QUAL	*	0.0	0.0	0.0		0	0	9101811.000000	41278.000000	0.000000	0	.	.	0.000000	0.000000			0	.	.	0.000000	0.000000			0	.	.	0.000000	0.000000			0	.	.	0.000000	0.000000			0	.	.	0.000000	0.000000
INDEL	C6_15	HG007_v4.2.1_snpswithin10bp_slop50	PASS	*	QUAL	*	0.0	0.0	0.0		0	0	9101811.000000	41278.000000	0.000000	0	.	.	0.000000	0.000000			0	.	.	0.000000	0.000000			0	.	.	0.000000	0.000000			0	.	.	0.000000	0.000000			0	.	.	0.000000	0.000000
INDEL	C6_15	KIR	ALL	*	QUAL	*	0.0	0.0	0.0		0	0	155043.000000	0.000000	0.000000	0	.	.	0.000000	0.000000			0	.	.	0.000000	0.000000			0	.	.	0.000000	0.000000			0	.	.	0.000000	0.000000			0	.	.	0.000000	0.000000
INDEL	C6_15	KIR	PASS	*	QUAL	*	0.0	0.0	0.0		0	0	155043.000000	0.000000	0.000000	0	.	.	0.000000	0.000000			0	.	.	0.000000	0.000000			0	.	.	0.000000	0.000000			0	.	.	0.000000	0.000000			0	.	.	0.000000	0.000000
INDEL	C6_15	L1H_gt500	ALL	*	QUAL	*	0.0	0.0	0.0		0	0	3288114.000000	12028.000000	0.000000	0	.	.	0.000000	0.000000			0	.	.	0.000000	0.000000			0	.	.	0.000000	0.000000			0	.	.	0.000000	0.000000			0	.	.	0.000000	0.000000
INDEL	C6_15	L1H_gt500	PASS	*	QUAL	*	0.0	0.0	0.0		0	0	3288114.000000	12028.000000	0.000000	0	.	.	0.000000	0.000000			0	.	.	0.000000	0.000000			0	.	.	0.000000	0.000000			0	.	.	0.000000	0.000000			0	.	.	0.000000	0.000000
INDEL	C6_15	LD_discordant_haplotypes_slop5bp	ALL	*	QUAL	*	0.0	0.0	0.0		0	0	10867226.000000	49965.000000	0.000000	0	.	.	0.000000	0.000000			0	.	.	0.000000	0.000000			0	.	.	0.000000	0.000000			0	.	.	0.000000	0.000000			0	.	.	0.000000	0.000000
INDEL	C6_15	LD_discordant_haplotypes_slop5bp	PASS	*	QUAL	*	0.0	0.0	0.0		0	0	10867226.000000	49965.000000	0.000000	0	.	.	0.000000	0.000000			0	.	.	0.000000	0.000000			0	.	.	0.000000	0.000000			0	.	.	0.000000	0.000000			0	.	.	0.000000	0.000000
INDEL	C6_15	MHC	ALL	*	QUAL	*	0.0	0.0	0.0		0	0	4970557.000000	0.000000	0.000000	0	.	.	0.000000	0.000000			0	.	.	0.000000	0.000000			0	.	.	0.000000	0.000000			0	.	.	0.000000	0.000000			0	.	.	0.000000	0.000000
INDEL	C6_15	MHC	PASS	*	QUAL	*	0.0	0.0	0.0		0	0	4970557.000000	0.000000	0.000000	0	.	.	0.000000	0.000000			0	.	.	0.000000	0.000000			0	.	.	0.000000	0.000000			0	.	.	0.000000	0.000000			0	.	.	0.000000	0.000000
INDEL	C6_15	SimpleRepeat_diTR_10to49_slop5	ALL	*	QUAL	*	0.0	0.0	0.0		0	0	14126406.000000	47710.000000	0.000000	0	.	.	0.000000	0.000000			0	.	.	0.000000	0.000000			0	.	.	0.000000	0.000000			0	.	.	0.000000	0.000000			0	.	.	0.000000	0.000000
INDEL	C6_15	SimpleRepeat_diTR_10to49_slop5	PASS	*	QUAL	*	0.0	0.0	0.0		0	0	14126406.000000	47710.000000	0.000000	0	.	.	0.000000	0.000000			0	.	.	0.000000	0.000000			0	.	.	0.000000	0.000000			0	.	.	0.000000	0.000000			0	.	.	0.000000	0.000000
INDEL	C6_15	SimpleRepeat_diTR_50to149_slop5	ALL	*	QUAL	*	1.0	0.0	0.0	0.0	0	0	312887.000000	1028.000000	0.000000	1	.	.	0.000000	0.000000			1	.	.	0.000000	0.000000			0	.	.	0.000000	0.000000			0	.	.	0.000000	0.000000			0	.	.	0.000000	0.000000
INDEL	C6_15	SimpleRepeat_diTR_50to149_slop5	PASS	*	QUAL	*	1.0	0.0	0.0	0.0	0	0	312887.000000	1028.000000	0.000000	1	.	.	0.000000	0.000000			1	.	.	0.000000	0.000000			0	.	.	0.000000	0.000000			0	.	.	0.000000	0.000000			0	.	.	0.000000	0.000000
INDEL	C6_15	SimpleRepeat_diTR_ge150_slop5	ALL	*	QUAL	*	0.0	0.0	0.0		0	0	1294.000000	0.000000	0.000000	0	.	.	0.000000	0.000000			0	.	.	0.000000	0.000000			0	.	.	0.000000	0.000000			0	.	.	0.000000	0.000000			0	.	.	0.000000	0.000000
INDEL	C6_15	SimpleRepeat_diTR_ge150_slop5	PASS	*	QUAL	*	0.0	0.0	0.0		0	0	1294.000000	0.000000	0.000000	0	.	.	0.000000	0.000000			0	.	.	0.000000	0.000000			0	.	.	0.000000	0.000000			0	.	.	0.000000	0.000000			0	.	.	0.000000	0.000000
INDEL	C6_15	SimpleRepeat_homopolymer_4to6_AT_slop5	ALL	*	QUAL	*	0.0	0.0	0.0		0	0	620274261.000000	1908763.000000	0.000000	0	.	.	0.000000	0.000000			0	.	.	0.000000	0.000000			0	.	.	0.000000	0.000000			0	.	.	0.000000	0.000000			0	.	.	0.000000	0.000000
INDEL	C6_15	SimpleRepeat_homopolymer_4to6_AT_slop5	PASS	*	QUAL	*	0.0	0.0	0.0		0	0	620274261.000000	1908763.000000	0.000000	0	.	.	0.000000	0.000000			0	.	.	0.000000	0.000000			0	.	.	0.000000	0.000000			0	.	.	0.000000	0.000000			0	.	.	0.000000	0.000000
INDEL	C6_15	SimpleRepeat_homopolymer_4to6_GC_slop5	ALL	*	QUAL	*	0.0	0.0	0.0		0	0	186737442.000000	1193731.000000	0.000000	0	.	.	0.000000	0.000000			0	.	.	0.000000	0.000000			0	.	.	0.000000	0.000000			0	.	.	0.000000	0.000000			0	.	.	0.000000	0.000000
INDEL	C6_15	SimpleRepeat_homopolymer_4to6_GC_slop5	PASS	*	QUAL	*	0.0	0.0	0.0		0	0	186737442.000000	1193731.000000	0.000000	0	.	.	0.000000	0.000000			0	.	.	0.000000	0.000000			0	.	.	0.000000	0.000000			0	.	.	0.000000	0.000000			0	.	.	0.000000	0.000000
INDEL	C6_15	SimpleRepeat_homopolymer_4to6_slop5	ALL	*	QUAL	*	0.0	0.0	0.0		0	0	789111519.000000	3033027.000000	0.000000	0	.	.	0.000000	0.000000			0	.	.	0.000000	0.000000			0	.	.	0.000000	0.000000			0	.	.	0.000000	0.000000			0	.	.	0.000000	0.000000
INDEL	C6_15	SimpleRepeat_homopolymer_4to6_slop5	PASS	*	QUAL	*	0.0	0.0	0.0		0	0	789111519.000000	3033027.000000	0.000000	0	.	.	0.000000	0.000000			0	.	.	0.000000	0.000000			0	.	.	0.000000	0.000000			0	.	.	0.000000	0.000000			0	.	.	0.000000	0.000000
INDEL	C6_15	SimpleRepeat_homopolymer_7to11_AT_slop5	ALL	*	QUAL	*	0.0	0.0	0.0		0	0	48048065.000000	168860.000000	0.000000	0	.	.	0.000000	0.000000			0	.	.	0.000000	0.000000			0	.	.	0.000000	0.000000			0	.	.	0.000000	0.000000			0	.	.	0.000000	0.000000
INDEL	C6_15	SimpleRepeat_homopolymer_7to11_AT_slop5	PASS	*	QUAL	*	0.0	0.0	0.0		0	0	48048065.000000	168860.000000	0.000000	0	.	.	0.000000	0.000000			0	.	.	0.000000	0.000000			0	.	.	0.000000	0.000000			0	.	.	0.000000	0.000000			0	.	.	0.000000	0.000000
INDEL	C6_15	SimpleRepeat_homopolymer_7to11_GC_slop5	ALL	*	QUAL	*	0.0	0.0	0.0		0	0	1796827.000000	14433.000000	0.000000	0	.	.	0.000000	0.000000			0	.	.	0.000000	0.000000			0	.	.	0.000000	0.000000			0	.	.	0.000000	0.000000			0	.	.	0.000000	0.000000
INDEL	C6_15	SimpleRepeat_homopolymer_7to11_GC_slop5	PASS	*	QUAL	*	0.0	0.0	0.0		0	0	1796827.000000	14433.000000	0.000000	0	.	.	0.000000	0.000000			0	.	.	0.000000	0.000000			0	.	.	0.000000	0.000000			0	.	.	0.000000	0.000000			0	.	.	0.000000	0.000000
INDEL	C6_15	SimpleRepeat_homopolymer_7to11_slop5	ALL	*	QUAL	*	0.0	0.0	0.0		0	0	49788855.000000	183030.000000	0.000000	0	.	.	0.000000	0.000000			0	.	.	0.000000	0.000000			0	.	.	0.000000	0.000000			0	.	.	0.000000	0.000000			0	.	.	0.000000	0.000000
INDEL	C6_15	SimpleRepeat_homopolymer_7to11_slop5	PASS	*	QUAL	*	0.0	0.0	0.0		0	0	49788855.000000	183030.000000	0.000000	0	.	.	0.000000	0.000000			0	.	.	0.000000	0.000000			0	.	.	0.000000	0.000000			0	.	.	0.000000	0.000000			0	.	.	0.000000	0.000000
INDEL	C6_15	SimpleRepeat_homopolymer_ge12_AT_slop5	ALL	*	QUAL	*	0.0	0.0	0.0		0	0	18264661.000000	65947.000000	0.000000	1	.	.	0.000000	0.000000			0	.	.	0.000000	0.000000			1	.	.	0.000000	0.000000			0	.	.	0.000000	0.000000			0	.	.	0.000000	0.000000
INDEL	C6_15	SimpleRepeat_homopolymer_ge12_AT_slop5	PASS	*	QUAL	*	0.0	0.0	0.0		0	0	18264661.000000	65947.000000	0.000000	1	.	.	0.000000	0.000000			0	.	.	0.000000	0.000000			1	.	.	0.000000	0.000000			0	.	.	0.000000	0.000000			0	.	.	0.000000	0.000000
INDEL	C6_15	SimpleRepeat_homopolymer_ge12_GC_slop5	ALL	*	QUAL	*	0.0	0.0	0.0		0	0	80541.000000	403.000000	0.000000	0	.	.	0.000000	0.000000			0	.	.	0.000000	0.000000			0	.	.	0.000000	0.000000			0	.	.	0.000000	0.000000			0	.	.	0.000000	0.000000
INDEL	C6_15	SimpleRepeat_homopolymer_ge12_GC_slop5	PASS	*	QUAL	*	0.0	0.0	0.0		0	0	80541.000000	403.000000	0.000000	0	.	.	0.000000	0.000000			0	.	.	0.000000	0.000000			0	.	.	0.000000	0.000000			0	.	.	0.000000	0.000000			0	.	.	0.000000	0.000000
INDEL	C6_15	SimpleRepeat_homopolymer_ge12_slop5	ALL	*	QUAL	*	0.0	0.0	0.0		0	0	18344341.000000	66350.000000	0.000000	1	.	.	0.000000	0.000000			0	.	.	0.000000	0.000000			1	.	.	0.000000	0.000000			0	.	.	0.000000	0.000000			0	.	.	0.000000	0.000000
INDEL	C6_15	SimpleRepeat_homopolymer_ge12_slop5	PASS	*	QUAL	*	0.0	0.0	0.0		0	0	18344341.000000	66350.000000	0.000000	1	.	.	0.000000	0.000000			0	.	.	0.000000	0.000000			1	.	.	0.000000	0.000000			0	.	.	0.000000	0.000000			0	.	.	0.000000	0.000000
INDEL	C6_15	SimpleRepeat_homopolymer_ge21_AT_slop5	ALL	*	QUAL	*	0.0	0.0	0.0		0	0	5037067.000000	2.000000	0.000000	0	.	.	0.000000	0.000000			0	.	.	0.000000	0.000000			0	.	.	0.000000	0.000000			0	.	.	0.000000	0.000000			0	.	.	0.000000	0.000000
INDEL	C6_15	SimpleRepeat_homopolymer_ge21_AT_slop5	PASS	*	QUAL	*	0.0	0.0	0.0		0	0	5037067.000000	2.000000	0.000000	0	.	.	0.000000	0.000000			0	.	.	0.000000	0.000000			0	.	.	0.000000	0.000000			0	.	.	0.000000	0.000000			0	.	.	0.000000	0.000000
INDEL	C6_15	SimpleRepeat_homopolymer_ge21_GC_slop5	ALL	*	QUAL	*	0.0	0.0	0.0		0	0	2453.000000	0.000000	0.000000	0	.	.	0.000000	0.000000			0	.	.	0.000000	0.000000			0	.	.	0.000000	0.000000			0	.	.	0.000000	0.000000			0	.	.	0.000000	0.000000
INDEL	C6_15	SimpleRepeat_homopolymer_ge21_GC_slop5	PASS	*	QUAL	*	0.0	0.0	0.0		0	0	2453.000000	0.000000	0.000000	0	.	.	0.000000	0.000000			0	.	.	0.000000	0.000000			0	.	.	0.000000	0.000000			0	.	.	0.000000	0.000000			0	.	.	0.000000	0.000000
INDEL	C6_15	SimpleRepeat_homopolymer_ge21_slop5	ALL	*	QUAL	*	0.0	0.0	0.0		0	0	5039520.000000	2.000000	0.000000	0	.	.	0.000000	0.000000			0	.	.	0.000000	0.000000			0	.	.	0.000000	0.000000			0	.	.	0.000000	0.000000			0	.	.	0.000000	0.000000
INDEL	C6_15	SimpleRepeat_homopolymer_ge21_slop5	PASS	*	QUAL	*	0.0	0.0	0.0		0	0	5039520.000000	2.000000	0.000000	0	.	.	0.000000	0.000000			0	.	.	0.000000	0.000000			0	.	.	0.000000	0.000000			0	.	.	0.000000	0.000000			0	.	.	0.000000	0.000000
INDEL	C6_15	SimpleRepeat_imperfecthomopolge11_AT_slop5	ALL	*	QUAL	*	0.0	0.0	0.0		0	0	41925485.000000	147691.000000	0.000000	1	.	.	0.000000	0.000000			0	.	.	0.000000	0.000000			1	.	.	0.000000	0.000000			0	.	.	0.000000	0.000000			0	.	.	0.000000	0.000000
INDEL	C6_15	SimpleRepeat_imperfecthomopolge11_AT_slop5	PASS	*	QUAL	*	0.0	0.0	0.0		0	0	41925485.000000	147691.000000	0.000000	1	.	.	0.000000	0.000000			0	.	.	0.000000	0.000000			1	.	.	0.000000	0.000000			0	.	.	0.000000	0.000000			0	.	.	0.000000	0.000000
INDEL	C6_15	SimpleRepeat_imperfecthomopolge11_GC_slop5	ALL	*	QUAL	*	0.0	0.0	0.0		0	0	2549394.000000	17325.000000	0.000000	0	.	.	0.000000	0.000000			0	.	.	0.000000	0.000000			0	.	.	0.000000	0.000000			0	.	.	0.000000	0.000000			0	.	.	0.000000	0.000000
INDEL	C6_15	SimpleRepeat_imperfecthomopolge11_GC_slop5	PASS	*	QUAL	*	0.0	0.0	0.0		0	0	2549394.000000	17325.000000	0.000000	0	.	.	0.000000	0.000000			0	.	.	0.000000	0.000000			0	.	.	0.000000	0.000000			0	.	.	0.000000	0.000000			0	.	.	0.000000	0.000000
INDEL	C6_15	SimpleRepeat_imperfecthomopolge11_slop5	ALL	*	QUAL	*	0.0	0.0	0.0		0	0	44462862.000000	164990.000000	0.000000	1	.	.	0.000000	0.000000			0	.	.	0.000000	0.000000			1	.	.	0.000000	0.000000			0	.	.	0.000000	0.000000			0	.	.	0.000000	0.000000
INDEL	C6_15	SimpleRepeat_imperfecthomopolge11_slop5	PASS	*	QUAL	*	0.0	0.0	0.0		0	0	44462862.000000	164990.000000	0.000000	1	.	.	0.000000	0.000000			0	.	.	0.000000	0.000000			1	.	.	0.000000	0.000000			0	.	.	0.000000	0.000000			0	.	.	0.000000	0.000000
INDEL	C6_15	SimpleRepeat_imperfecthomopolge21_AT_slop5	ALL	*	QUAL	*	0.0	0.0	0.0		0	0	10858510.000000	2.000000	0.000000	0	.	.	0.000000	0.000000			0	.	.	0.000000	0.000000			0	.	.	0.000000	0.000000			0	.	.	0.000000	0.000000			0	.	.	0.000000	0.000000
INDEL	C6_15	SimpleRepeat_imperfecthomopolge21_AT_slop5	PASS	*	QUAL	*	0.0	0.0	0.0		0	0	10858510.000000	2.000000	0.000000	0	.	.	0.000000	0.000000			0	.	.	0.000000	0.000000			0	.	.	0.000000	0.000000			0	.	.	0.000000	0.000000			0	.	.	0.000000	0.000000
INDEL	C6_15	SimpleRepeat_imperfecthomopolge21_GC_slop5	ALL	*	QUAL	*	0.0	0.0	0.0		0	0	126563.000000	0.000000	0.000000	0	.	.	0.000000	0.000000			0	.	.	0.000000	0.000000			0	.	.	0.000000	0.000000			0	.	.	0.000000	0.000000			0	.	.	0.000000	0.000000
INDEL	C6_15	SimpleRepeat_imperfecthomopolge21_GC_slop5	PASS	*	QUAL	*	0.0	0.0	0.0		0	0	126563.000000	0.000000	0.000000	0	.	.	0.000000	0.000000			0	.	.	0.000000	0.000000			0	.	.	0.000000	0.000000			0	.	.	0.000000	0.000000			0	.	.	0.000000	0.000000
INDEL	C6_15	SimpleRepeat_imperfecthomopolge21_slop5	ALL	*	QUAL	*	0.0	0.0	0.0		0	0	10985008.000000	2.000000	0.000000	0	.	.	0.000000	0.000000			0	.	.	0.000000	0.000000			0	.	.	0.000000	0.000000			0	.	.	0.000000	0.000000			0	.	.	0.000000	0.000000
INDEL	C6_15	SimpleRepeat_imperfecthomopolge21_slop5	PASS	*	QUAL	*	0.0	0.0	0.0		0	0	10985008.000000	2.000000	0.000000	0	.	.	0.000000	0.000000			0	.	.	0.000000	0.000000			0	.	.	0.000000	0.000000			0	.	.	0.000000	0.000000			0	.	.	0.000000	0.000000
INDEL	C6_15	SimpleRepeat_quadTR_19to49_slop5	ALL	*	QUAL	*	0.0	0.0	0.0		0	0	4260126.000000	18501.000000	0.000000	0	.	.	0.000000	0.000000			0	.	.	0.000000	0.000000			0	.	.	0.000000	0.000000			0	.	.	0.000000	0.000000			0	.	.	0.000000	0.000000
INDEL	C6_15	SimpleRepeat_quadTR_19to49_slop5	PASS	*	QUAL	*	0.0	0.0	0.0		0	0	4260126.000000	18501.000000	0.000000	0	.	.	0.000000	0.000000			0	.	.	0.000000	0.000000			0	.	.	0.000000	0.000000			0	.	.	0.000000	0.000000			0	.	.	0.000000	0.000000
INDEL	C6_15	SimpleRepeat_quadTR_50to149_slop5	ALL	*	QUAL	*	0.0	0.0	0.0		0	0	644882.000000	996.000000	0.000000	1	.	.	0.000000	0.000000			0	.	.	0.000000	0.000000			1	.	.	0.000000	0.000000			0	.	.	0.000000	0.000000			0	.	.	0.000000	0.000000
INDEL	C6_15	SimpleRepeat_quadTR_50to149_slop5	PASS	*	QUAL	*	0.0	0.0	0.0		0	0	644882.000000	996.000000	0.000000	1	.	.	0.000000	0.000000			0	.	.	0.000000	0.000000			1	.	.	0.000000	0.000000			0	.	.	0.000000	0.000000			0	.	.	0.000000	0.000000
INDEL	C6_15	SimpleRepeat_quadTR_ge150_slop5	ALL	*	QUAL	*	0.0	0.0	0.0		0	0	3698.000000	0.000000	0.000000	0	.	.	0.000000	0.000000			0	.	.	0.000000	0.000000			0	.	.	0.000000	0.000000			0	.	.	0.000000	0.000000			0	.	.	0.000000	0.000000
INDEL	C6_15	SimpleRepeat_quadTR_ge150_slop5	PASS	*	QUAL	*	0.0	0.0	0.0		0	0	3698.000000	0.000000	0.000000	0	.	.	0.000000	0.000000			0	.	.	0.000000	0.000000			0	.	.	0.000000	0.000000			0	.	.	0.000000	0.000000			0	.	.	0.000000	0.000000
INDEL	C6_15	SimpleRepeat_triTR_14to49_slop5	ALL	*	QUAL	*	0.0	0.0	0.0		0	0	3011899.000000	12847.000000	0.000000	0	.	.	0.000000	0.000000			0	.	.	0.000000	0.000000			0	.	.	0.000000	0.000000			0	.	.	0.000000	0.000000			0	.	.	0.000000	0.000000
INDEL	C6_15	SimpleRepeat_triTR_14to49_slop5	PASS	*	QUAL	*	0.0	0.0	0.0		0	0	3011899.000000	12847.000000	0.000000	0	.	.	0.000000	0.000000			0	.	.	0.000000	0.000000			0	.	.	0.000000	0.000000			0	.	.	0.000000	0.000000			0	.	.	0.000000	0.000000
INDEL	C6_15	SimpleRepeat_triTR_50to149_slop5	ALL	*	QUAL	*	0.0	0.0	0.0		0	0	56998.000000	148.000000	0.000000	0	.	.	0.000000	0.000000			0	.	.	0.000000	0.000000			0	.	.	0.000000	0.000000			0	.	.	0.000000	0.000000			0	.	.	0.000000	0.000000
INDEL	C6_15	SimpleRepeat_triTR_50to149_slop5	PASS	*	QUAL	*	0.0	0.0	0.0		0	0	56998.000000	148.000000	0.000000	0	.	.	0.000000	0.000000			0	.	.	0.000000	0.000000			0	.	.	0.000000	0.000000			0	.	.	0.000000	0.000000			0	.	.	0.000000	0.000000
INDEL	C6_15	SimpleRepeat_triTR_ge150_slop5	ALL	*	QUAL	*	0.0	0.0	0.0		0	0	2342.000000	0.000000	0.000000	0	.	.	0.000000	0.000000			0	.	.	0.000000	0.000000			0	.	.	0.000000	0.000000			0	.	.	0.000000	0.000000			0	.	.	0.000000	0.000000
INDEL	C6_15	SimpleRepeat_triTR_ge150_slop5	PASS	*	QUAL	*	0.0	0.0	0.0		0	0	2342.000000	0.000000	0.000000	0	.	.	0.000000	0.000000			0	.	.	0.000000	0.000000			0	.	.	0.000000	0.000000			0	.	.	0.000000	0.000000			0	.	.	0.000000	0.000000
INDEL	C6_15	TS_boundary	ALL	*	QUAL	*	0.5	0.0	0.0	0.0	0	0	3030848912.000000	11692759.000000	0.000000	2	.	.	0.000000	0.000000			1	.	.	0.000000	0.000000			1	.	.	0.000000	0.000000			0	.	.	0.000000	0.000000			0	.	.	0.000000	0.000000
INDEL	C6_15	TS_boundary	PASS	*	QUAL	*	0.5	0.0	0.0	0.0	0	0	3030848912.000000	11692759.000000	0.000000	2	.	.	0.000000	0.000000			1	.	.	0.000000	0.000000			1	.	.	0.000000	0.000000			0	.	.	0.000000	0.000000			0	.	.	0.000000	0.000000
INDEL	C6_15	TS_contained	ALL	*	QUAL	*	1.0	0.0	0.0	0.0	0	0	11692759.000000	11692759.000000	0.000000	1	.	.	0.000000	0.000000			1	.	.	0.000000	0.000000			0	.	.	0.000000	0.000000			0	.	.	0.000000	0.000000			0	.	.	0.000000	0.000000
INDEL	C6_15	TS_contained	PASS	*	QUAL	*	1.0	0.0	0.0	0.0	0	0	11692759.000000	11692759.000000	0.000000	1	.	.	0.000000	0.000000			1	.	.	0.000000	0.000000			0	.	.	0.000000	0.000000			0	.	.	0.000000	0.000000			0	.	.	0.000000	0.000000
INDEL	C6_15	VDJ	ALL	*	QUAL	*	0.0	0.0	0.0		0	0	4872786.000000	1051.000000	0.000000	0	.	.	0.000000	0.000000			0	.	.	0.000000	0.000000			0	.	.	0.000000	0.000000			0	.	.	0.000000	0.000000			0	.	.	0.000000	0.000000
INDEL	C6_15	VDJ	PASS	*	QUAL	*	0.0	0.0	0.0		0	0	4872786.000000	1051.000000	0.000000	0	.	.	0.000000	0.000000			0	.	.	0.000000	0.000000			0	.	.	0.000000	0.000000			0	.	.	0.000000	0.000000			0	.	.	0.000000	0.000000
INDEL	C6_15	allOtherDifficultregions	ALL	*	QUAL	*	0.5	0.0	0.0	0.0	0	0	83934913.000000	322360.000000	0.000000	2	.	.	0.000000	0.000000			1	.	.	0.000000	0.000000			1	.	.	0.000000	0.000000			0	.	.	0.000000	0.000000			0	.	.	0.000000	0.000000
INDEL	C6_15	allOtherDifficultregions	PASS	*	QUAL	*	0.5	0.0	0.0	0.0	0	0	83934913.000000	322360.000000	0.000000	2	.	.	0.000000	0.000000			1	.	.	0.000000	0.000000			1	.	.	0.000000	0.000000			0	.	.	0.000000	0.000000			0	.	.	0.000000	0.000000
INDEL	C6_15	alldifficultregions	ALL	*	QUAL	*	0.666667	0.0	0.0	0.0	0	0	624829675.000000	3482643.000000	0.000000	3	.	.	0.000000	0.000000			2	.	.	0.000000	0.000000			1	.	.	0.000000	0.000000			0	.	.	0.000000	0.000000			0	.	.	0.000000	0.000000
INDEL	C6_15	alldifficultregions	PASS	*	QUAL	*	0.666667	0.0	0.0	0.0	0	0	624829675.000000	3482643.000000	0.000000	3	.	.	0.000000	0.000000			2	.	.	0.000000	0.000000			1	.	.	0.000000	0.000000			0	.	.	0.000000	0.000000			0	.	.	0.000000	0.000000
INDEL	C6_15	alllowmapandsegdupregions	ALL	*	QUAL	*	0.0	0.0	0.0		0	0	305705811.000000	1619331.000000	0.000000	0	.	.	0.000000	0.000000			0	.	.	0.000000	0.000000			0	.	.	0.000000	0.000000			0	.	.	0.000000	0.000000			0	.	.	0.000000	0.000000
INDEL	C6_15	alllowmapandsegdupregions	PASS	*	QUAL	*	0.0	0.0	0.0		0	0	305705811.000000	1619331.000000	0.000000	0	.	.	0.000000	0.000000			0	.	.	0.000000	0.000000			0	.	.	0.000000	0.000000			0	.	.	0.000000	0.000000			0	.	.	0.000000	0.000000
INDEL	C6_15	ancestry_AFR	ALL	*	QUAL	*	1.0	0.0	0.0	0.0	0	0	931852940.000000	1914909.000000	0.000000	1	.	.	0.000000	0.000000			1	.	.	0.000000	0.000000			0	.	.	0.000000	0.000000			0	.	.	0.000000	0.000000			0	.	.	0.000000	0.000000
INDEL	C6_15	ancestry_AFR	PASS	*	QUAL	*	1.0	0.0	0.0	0.0	0	0	931852940.000000	1914909.000000	0.000000	1	.	.	0.000000	0.000000			1	.	.	0.000000	0.000000			0	.	.	0.000000	0.000000			0	.	.	0.000000	0.000000			0	.	.	0.000000	0.000000
INDEL	C6_15	ancestry_AMR	ALL	*	QUAL	*	1.0	0.0	0.0	0.0	0	0	248789481.000000	1101043.000000	0.000000	1	.	.	0.000000	0.000000			1	.	.	0.000000	0.000000			0	.	.	0.000000	0.000000			0	.	.	0.000000	0.000000			0	.	.	0.000000	0.000000
INDEL	C6_15	ancestry_AMR	PASS	*	QUAL	*	1.0	0.0	0.0	0.0	0	0	248789481.000000	1101043.000000	0.000000	1	.	.	0.000000	0.000000			1	.	.	0.000000	0.000000			0	.	.	0.000000	0.000000			0	.	.	0.000000	0.000000			0	.	.	0.000000	0.000000
INDEL	C6_15	ancestry_EAS	ALL	*	QUAL	*	0.0	0.0	0.0		0	0	159774241.000000	821158.000000	0.000000	0	.	.	0.000000	0.000000			0	.	.	0.000000	0.000000			0	.	.	0.000000	0.000000			0	.	.	0.000000	0.000000			0	.	.	0.000000	0.000000
INDEL	C6_15	ancestry_EAS	PASS	*	QUAL	*	0.0	0.0	0.0		0	0	159774241.000000	821158.000000	0.000000	0	.	.	0.000000	0.000000			0	.	.	0.000000	0.000000			0	.	.	0.000000	0.000000			0	.	.	0.000000	0.000000			0	.	.	0.000000	0.000000
INDEL	C6_15	ancestry_EUR	ALL	*	QUAL	*	0.0	0.0	0.0		0	0	815477144.000000	3351313.000000	0.000000	0	.	.	0.000000	0.000000			0	.	.	0.000000	0.000000			0	.	.	0.000000	0.000000			0	.	.	0.000000	0.000000			0	.	.	0.000000	0.000000
INDEL	C6_15	ancestry_EUR	PASS	*	QUAL	*	0.0	0.0	0.0		0	0	815477144.000000	3351313.000000	0.000000	0	.	.	0.000000	0.000000			0	.	.	0.000000	0.000000			0	.	.	0.000000	0.000000			0	.	.	0.000000	0.000000			0	.	.	0.000000	0.000000
INDEL	C6_15	ancestry_Neanderthal	ALL	*	QUAL	*	0.0	0.0	0.0		0	0	25432365.000000	154801.000000	0.000000	0	.	.	0.000000	0.000000			0	.	.	0.000000	0.000000			0	.	.	0.000000	0.000000			0	.	.	0.000000	0.000000			0	.	.	0.000000	0.000000
INDEL	C6_15	ancestry_Neanderthal	PASS	*	QUAL	*	0.0	0.0	0.0		0	0	25432365.000000	154801.000000	0.000000	0	.	.	0.000000	0.000000			0	.	.	0.000000	0.000000			0	.	.	0.000000	0.000000			0	.	.	0.000000	0.000000			0	.	.	0.000000	0.000000
INDEL	C6_15	ancestry_SAS	ALL	*	QUAL	*	0.0	0.0	0.0		0	0	149677990.000000	673334.000000	0.000000	0	.	.	0.000000	0.000000			0	.	.	0.000000	0.000000			0	.	.	0.000000	0.000000			0	.	.	0.000000	0.000000			0	.	.	0.000000	0.000000
INDEL	C6_15	ancestry_SAS	PASS	*	QUAL	*	0.0	0.0	0.0		0	0	149677990.000000	673334.000000	0.000000	0	.	.	0.000000	0.000000			0	.	.	0.000000	0.000000			0	.	.	0.000000	0.000000			0	.	.	0.000000	0.000000			0	.	.	0.000000	0.000000
INDEL	C6_15	chrX_PAR	ALL	*	QUAL	*	0.0	0.0	0.0		0	0	2778692.000000	0.000000	0.000000	0	.	.	0.000000	0.000000			0	.	.	0.000000	0.000000			0	.	.	0.000000	0.000000			0	.	.	0.000000	0.000000			0	.	.	0.000000	0.000000
INDEL	C6_15	chrX_PAR	PASS	*	QUAL	*	0.0	0.0	0.0		0	0	2778692.000000	0.000000	0.000000	0	.	.	0.000000	0.000000			0	.	.	0.000000	0.000000			0	.	.	0.000000	0.000000			0	.	.	0.000000	0.000000			0	.	.	0.000000	0.000000
INDEL	C6_15	chrX_XTR	ALL	*	QUAL	*	0.0	0.0	0.0		0	0	4287238.000000	0.000000	0.000000	0	.	.	0.000000	0.000000			0	.	.	0.000000	0.000000			0	.	.	0.000000	0.000000			0	.	.	0.000000	0.000000			0	.	.	0.000000	0.000000
INDEL	C6_15	chrX_XTR	PASS	*	QUAL	*	0.0	0.0	0.0		0	0	4287238.000000	0.000000	0.000000	0	.	.	0.000000	0.000000			0	.	.	0.000000	0.000000			0	.	.	0.000000	0.000000			0	.	.	0.000000	0.000000			0	.	.	0.000000	0.000000
INDEL	C6_15	chrX_ampliconic	ALL	*	QUAL	*	0.0	0.0	0.0		0	0	1565209.000000	0.000000	0.000000	0	.	.	0.000000	0.000000			0	.	.	0.000000	0.000000			0	.	.	0.000000	0.000000			0	.	.	0.000000	0.000000			0	.	.	0.000000	0.000000
INDEL	C6_15	chrX_ampliconic	PASS	*	QUAL	*	0.0	0.0	0.0		0	0	1565209.000000	0.000000	0.000000	0	.	.	0.000000	0.000000			0	.	.	0.000000	0.000000			0	.	.	0.000000	0.000000			0	.	.	0.000000	0.000000			0	.	.	0.000000	0.000000
INDEL	C6_15	chrX_nonPAR	ALL	*	QUAL	*	0.0	0.0	0.0		0	0	152115542.000000	0.000000	0.000000	0	.	.	0.000000	0.000000			0	.	.	0.000000	0.000000			0	.	.	0.000000	0.000000			0	.	.	0.000000	0.000000			0	.	.	0.000000	0.000000
INDEL	C6_15	chrX_nonPAR	PASS	*	QUAL	*	0.0	0.0	0.0		0	0	152115542.000000	0.000000	0.000000	0	.	.	0.000000	0.000000			0	.	.	0.000000	0.000000			0	.	.	0.000000	0.000000			0	.	.	0.000000	0.000000			0	.	.	0.000000	0.000000
INDEL	C6_15	chrY_PAR	ALL	*	QUAL	*	0.0	0.0	0.0		0	0	2778692.000000	0.000000	0.000000	0	.	.	0.000000	0.000000			0	.	.	0.000000	0.000000			0	.	.	0.000000	0.000000			0	.	.	0.000000	0.000000			0	.	.	0.000000	0.000000
INDEL	C6_15	chrY_PAR	PASS	*	QUAL	*	0.0	0.0	0.0		0	0	2778692.000000	0.000000	0.000000	0	.	.	0.000000	0.000000			0	.	.	0.000000	0.000000			0	.	.	0.000000	0.000000			0	.	.	0.000000	0.000000			0	.	.	0.000000	0.000000
INDEL	C6_15	chrY_XTR	ALL	*	QUAL	*	0.0	0.0	0.0		0	0	3400874.000000	0.000000	0.000000	0	.	.	0.000000	0.000000			0	.	.	0.000000	0.000000			0	.	.	0.000000	0.000000			0	.	.	0.000000	0.000000			0	.	.	0.000000	0.000000
INDEL	C6_15	chrY_XTR	PASS	*	QUAL	*	0.0	0.0	0.0		0	0	3400874.000000	0.000000	0.000000	0	.	.	0.000000	0.000000			0	.	.	0.000000	0.000000			0	.	.	0.000000	0.000000			0	.	.	0.000000	0.000000			0	.	.	0.000000	0.000000
INDEL	C6_15	chrY_ampliconic	ALL	*	QUAL	*	0.0	0.0	0.0		0	0	9754492.000000	0.000000	0.000000	0	.	.	0.000000	0.000000			0	.	.	0.000000	0.000000			0	.	.	0.000000	0.000000			0	.	.	0.000000	0.000000			0	.	.	0.000000	0.000000
INDEL	C6_15	chrY_ampliconic	PASS	*	QUAL	*	0.0	0.0	0.0		0	0	9754492.000000	0.000000	0.000000	0	.	.	0.000000	0.000000			0	.	.	0.000000	0.000000			0	.	.	0.000000	0.000000			0	.	.	0.000000	0.000000			0	.	.	0.000000	0.000000
INDEL	C6_15	chrY_nonPAR	ALL	*	QUAL	*	0.0	0.0	0.0		0	0	23636356.000000	0.000000	0.000000	0	.	.	0.000000	0.000000			0	.	.	0.000000	0.000000			0	.	.	0.000000	0.000000			0	.	.	0.000000	0.000000			0	.	.	0.000000	0.000000
INDEL	C6_15	chrY_nonPAR	PASS	*	QUAL	*	0.0	0.0	0.0		0	0	23636356.000000	0.000000	0.000000	0	.	.	0.000000	0.000000			0	.	.	0.000000	0.000000			0	.	.	0.000000	0.000000			0	.	.	0.000000	0.000000			0	.	.	0.000000	0.000000
INDEL	C6_15	collapsed_duplication_FP_regions	ALL	*	QUAL	*	0.0	0.0	0.0		0	0	8015146.000000	39641.000000	0.000000	0	.	.	0.000000	0.000000			0	.	.	0.000000	0.000000			0	.	.	0.000000	0.000000			0	.	.	0.000000	0.000000			0	.	.	0.000000	0.000000
INDEL	C6_15	collapsed_duplication_FP_regions	PASS	*	QUAL	*	0.0	0.0	0.0		0	0	8015146.000000	39641.000000	0.000000	0	.	.	0.000000	0.000000			0	.	.	0.000000	0.000000			0	.	.	0.000000	0.000000			0	.	.	0.000000	0.000000			0	.	.	0.000000	0.000000
INDEL	C6_15	contigs_lt500kb	ALL	*	QUAL	*	0.0	0.0	0.0		0	0	26148630.000000	25763.000000	0.000000	0	.	.	0.000000	0.000000			0	.	.	0.000000	0.000000			0	.	.	0.000000	0.000000			0	.	.	0.000000	0.000000			0	.	.	0.000000	0.000000
INDEL	C6_15	contigs_lt500kb	PASS	*	QUAL	*	0.0	0.0	0.0		0	0	26148630.000000	25763.000000	0.000000	0	.	.	0.000000	0.000000			0	.	.	0.000000	0.000000			0	.	.	0.000000	0.000000			0	.	.	0.000000	0.000000			0	.	.	0.000000	0.000000
INDEL	C6_15	false_duplications_correct_copy	ALL	*	QUAL	*	0.0	0.0	0.0		0	0	1237625.000000	115134.000000	0.000000	0	.	.	0.000000	0.000000			0	.	.	0.000000	0.000000			0	.	.	0.000000	0.000000			0	.	.	0.000000	0.000000			0	.	.	0.000000	0.000000
INDEL	C6_15	false_duplications_correct_copy	PASS	*	QUAL	*	0.0	0.0	0.0		0	0	1237625.000000	115134.000000	0.000000	0	.	.	0.000000	0.000000			0	.	.	0.000000	0.000000			0	.	.	0.000000	0.000000			0	.	.	0.000000	0.000000			0	.	.	0.000000	0.000000
INDEL	C6_15	false_duplications_incorrect_copy	ALL	*	QUAL	*	0.0	0.0	0.0		0	0	972401.000000	0.000000	0.000000	0	.	.	0.000000	0.000000			0	.	.	0.000000	0.000000			0	.	.	0.000000	0.000000			0	.	.	0.000000	0.000000			0	.	.	0.000000	0.000000
INDEL	C6_15	false_duplications_incorrect_copy	PASS	*	QUAL	*	0.0	0.0	0.0		0	0	972401.000000	0.000000	0.000000	0	.	.	0.000000	0.000000			0	.	.	0.000000	0.000000			0	.	.	0.000000	0.000000			0	.	.	0.000000	0.000000			0	.	.	0.000000	0.000000
INDEL	C6_15	gaps_slop15kb	ALL	*	QUAL	*	0.0	0.0	0.0		0	0	11496278.000000	0.000000	0.000000	0	.	.	0.000000	0.000000			0	.	.	0.000000	0.000000			0	.	.	0.000000	0.000000			0	.	.	0.000000	0.000000			0	.	.	0.000000	0.000000
INDEL	C6_15	gaps_slop15kb	PASS	*	QUAL	*	0.0	0.0	0.0		0	0	11496278.000000	0.000000	0.000000	0	.	.	0.000000	0.000000			0	.	.	0.000000	0.000000			0	.	.	0.000000	0.000000			0	.	.	0.000000	0.000000			0	.	.	0.000000	0.000000
INDEL	C6_15	gc15_slop50	ALL	*	QUAL	*	0.0	0.0	0.0		0	0	5303101.000000	9526.000000	0.000000	0	.	.	0.000000	0.000000			0	.	.	0.000000	0.000000			0	.	.	0.000000	0.000000			0	.	.	0.000000	0.000000			0	.	.	0.000000	0.000000
INDEL	C6_15	gc15_slop50	PASS	*	QUAL	*	0.0	0.0	0.0		0	0	5303101.000000	9526.000000	0.000000	0	.	.	0.000000	0.000000			0	.	.	0.000000	0.000000			0	.	.	0.000000	0.000000			0	.	.	0.000000	0.000000			0	.	.	0.000000	0.000000
INDEL	C6_15	gc15to20_slop50	ALL	*	QUAL	*	0.0	0.0	0.0		0	0	14314006.000000	24886.000000	0.000000	0	.	.	0.000000	0.000000			0	.	.	0.000000	0.000000			0	.	.	0.000000	0.000000			0	.	.	0.000000	0.000000			0	.	.	0.000000	0.000000
INDEL	C6_15	gc15to20_slop50	PASS	*	QUAL	*	0.0	0.0	0.0		0	0	14314006.000000	24886.000000	0.000000	0	.	.	0.000000	0.000000			0	.	.	0.000000	0.000000			0	.	.	0.000000	0.000000			0	.	.	0.000000	0.000000			0	.	.	0.000000	0.000000
INDEL	C6_15	gc20to25_slop50	ALL	*	QUAL	*	0.0	0.0	0.0		0	0	117189860.000000	256609.000000	0.000000	0	.	.	0.000000	0.000000			0	.	.	0.000000	0.000000			0	.	.	0.000000	0.000000			0	.	.	0.000000	0.000000			0	.	.	0.000000	0.000000
INDEL	C6_15	gc20to25_slop50	PASS	*	QUAL	*	0.0	0.0	0.0		0	0	117189860.000000	256609.000000	0.000000	0	.	.	0.000000	0.000000			0	.	.	0.000000	0.000000			0	.	.	0.000000	0.000000			0	.	.	0.000000	0.000000			0	.	.	0.000000	0.000000
INDEL	C6_15	gc25to30_slop50	ALL	*	QUAL	*	0.0	0.0	0.0		0	0	394144353.000000	1005460.000000	0.000000	1	.	.	0.000000	0.000000			0	.	.	0.000000	0.000000			1	.	.	0.000000	0.000000			0	.	.	0.000000	0.000000			0	.	.	0.000000	0.000000
INDEL	C6_15	gc25to30_slop50	PASS	*	QUAL	*	0.0	0.0	0.0		0	0	394144353.000000	1005460.000000	0.000000	1	.	.	0.000000	0.000000			0	.	.	0.000000	0.000000			1	.	.	0.000000	0.000000			0	.	.	0.000000	0.000000			0	.	.	0.000000	0.000000
INDEL	C6_15	gc30to55_slop50	ALL	*	QUAL	*	1.0	0.0	0.0	0.0	0	0	2011401956.000000	6195862.000000	0.000000	1	.	.	0.000000	0.000000			1	.	.	0.000000	0.000000			0	.	.	0.000000	0.000000			0	.	.	0.000000	0.000000			0	.	.	0.000000	0.000000
INDEL	C6_15	gc30to55_slop50	PASS	*	QUAL	*	1.0	0.0	0.0	0.0	0	0	2011401956.000000	6195862.000000	0.000000	1	.	.	0.000000	0.000000			1	.	.	0.000000	0.000000			0	.	.	0.000000	0.000000			0	.	.	0.000000	0.000000			0	.	.	0.000000	0.000000
INDEL	C6_15	gc55to60_slop50	ALL	*	QUAL	*	0.0	0.0	0.0		0	0	244507530.000000	1848261.000000	0.000000	0	.	.	0.000000	0.000000			0	.	.	0.000000	0.000000			0	.	.	0.000000	0.000000			0	.	.	0.000000	0.000000			0	.	.	0.000000	0.000000
INDEL	C6_15	gc55to60_slop50	PASS	*	QUAL	*	0.0	0.0	0.0		0	0	244507530.000000	1848261.000000	0.000000	0	.	.	0.000000	0.000000			0	.	.	0.000000	0.000000			0	.	.	0.000000	0.000000			0	.	.	0.000000	0.000000			0	.	.	0.000000	0.000000
INDEL	C6_15	gc60to65_slop50	ALL	*	QUAL	*	1.0	0.0	0.0	0.0	0	0	102791705.000000	1254113.000000	0.000000	1	.	.	0.000000	0.000000			1	.	.	0.000000	0.000000			0	.	.	0.000000	0.000000			0	.	.	0.000000	0.000000			0	.	.	0.000000	0.000000
INDEL	C6_15	gc60to65_slop50	PASS	*	QUAL	*	1.0	0.0	0.0	0.0	0	0	102791705.000000	1254113.000000	0.000000	1	.	.	0.000000	0.000000			1	.	.	0.000000	0.000000			0	.	.	0.000000	0.000000			0	.	.	0.000000	0.000000			0	.	.	0.000000	0.000000
INDEL	C6_15	gc65to70_slop50	ALL	*	QUAL	*	0.0	0.0	0.0		0	0	34883665.000000	740300.000000	0.000000	0	.	.	0.000000	0.000000			0	.	.	0.000000	0.000000			0	.	.	0.000000	0.000000			0	.	.	0.000000	0.000000			0	.	.	0.000000	0.000000
INDEL	C6_15	gc65to70_slop50	PASS	*	QUAL	*	0.0	0.0	0.0		0	0	34883665.000000	740300.000000	0.000000	0	.	.	0.000000	0.000000			0	.	.	0.000000	0.000000			0	.	.	0.000000	0.000000			0	.	.	0.000000	0.000000			0	.	.	0.000000	0.000000
INDEL	C6_15	gc70to75_slop50	ALL	*	QUAL	*	0.0	0.0	0.0		0	0	11790706.000000	257946.000000	0.000000	0	.	.	0.000000	0.000000			0	.	.	0.000000	0.000000			0	.	.	0.000000	0.000000			0	.	.	0.000000	0.000000			0	.	.	0.000000	0.000000
INDEL	C6_15	gc70to75_slop50	PASS	*	QUAL	*	0.0	0.0	0.0		0	0	11790706.000000	257946.000000	0.000000	0	.	.	0.000000	0.000000			0	.	.	0.000000	0.000000			0	.	.	0.000000	0.000000			0	.	.	0.000000	0.000000			0	.	.	0.000000	0.000000
INDEL	C6_15	gc75to80_slop50	ALL	*	QUAL	*	0.0	0.0	0.0		0	0	5248298.000000	76085.000000	0.000000	0	.	.	0.000000	0.000000			0	.	.	0.000000	0.000000			0	.	.	0.000000	0.000000			0	.	.	0.000000	0.000000			0	.	.	0.000000	0.000000
INDEL	C6_15	gc75to80_slop50	PASS	*	QUAL	*	0.0	0.0	0.0		0	0	5248298.000000	76085.000000	0.000000	0	.	.	0.000000	0.000000			0	.	.	0.000000	0.000000			0	.	.	0.000000	0.000000			0	.	.	0.000000	0.000000			0	.	.	0.000000	0.000000
INDEL	C6_15	gc80to85_slop50	ALL	*	QUAL	*	0.0	0.0	0.0		0	0	2596229.000000	29627.000000	0.000000	0	.	.	0.000000	0.000000			0	.	.	0.000000	0.000000			0	.	.	0.000000	0.000000			0	.	.	0.000000	0.000000			0	.	.	0.000000	0.000000
INDEL	C6_15	gc80to85_slop50	PASS	*	QUAL	*	0.0	0.0	0.0		0	0	2596229.000000	29627.000000	0.000000	0	.	.	0.000000	0.000000			0	.	.	0.000000	0.000000			0	.	.	0.000000	0.000000			0	.	.	0.000000	0.000000			0	.	.	0.000000	0.000000
INDEL	C6_15	gc85_slop50	ALL	*	QUAL	*	0.0	0.0	0.0		0	0	544746.000000	8601.000000	0.000000	0	.	.	0.000000	0.000000			0	.	.	0.000000	0.000000			0	.	.	0.000000	0.000000			0	.	.	0.000000	0.000000			0	.	.	0.000000	0.000000
INDEL	C6_15	gc85_slop50	PASS	*	QUAL	*	0.0	0.0	0.0		0	0	544746.000000	8601.000000	0.000000	0	.	.	0.000000	0.000000			0	.	.	0.000000	0.000000			0	.	.	0.000000	0.000000			0	.	.	0.000000	0.000000			0	.	.	0.000000	0.000000
INDEL	C6_15	gclt25orgt65_slop50	ALL	*	QUAL	*	0.0	0.0	0.0		0	0	191795155.000000	1403412.000000	0.000000	0	.	.	0.000000	0.000000			0	.	.	0.000000	0.000000			0	.	.	0.000000	0.000000			0	.	.	0.000000	0.000000			0	.	.	0.000000	0.000000
INDEL	C6_15	gclt25orgt65_slop50	PASS	*	QUAL	*	0.0	0.0	0.0		0	0	191795155.000000	1403412.000000	0.000000	0	.	.	0.000000	0.000000			0	.	.	0.000000	0.000000			0	.	.	0.000000	0.000000			0	.	.	0.000000	0.000000			0	.	.	0.000000	0.000000
INDEL	C6_15	gclt30orgt55_slop50	ALL	*	QUAL	*	0.5	0.0	0.0	0.0	0	0	923478456.000000	5467197.000000	0.000000	2	.	.	0.000000	0.000000			1	.	.	0.000000	0.000000			1	.	.	0.000000	0.000000			0	.	.	0.000000	0.000000			0	.	.	0.000000	0.000000
INDEL	C6_15	gclt30orgt55_slop50	PASS	*	QUAL	*	0.5	0.0	0.0	0.0	0	0	923478456.000000	5467197.000000	0.000000	2	.	.	0.000000	0.000000			1	.	.	0.000000	0.000000			1	.	.	0.000000	0.000000			0	.	.	0.000000	0.000000			0	.	.	0.000000	0.000000
INDEL	C6_15	gnomAD_InbreedingCoeff_slop1bp_merge1000bp	ALL	*	QUAL	*	1.0	0.0	0.0	0.0	0	0	13528469.000000	56111.000000	0.000000	1	.	.	0.000000	0.000000			1	.	.	0.000000	0.000000			0	.	.	0.000000	0.000000			0	.	.	0.000000	0.000000			0	.	.	0.000000	0.000000
INDEL	C6_15	gnomAD_InbreedingCoeff_slop1bp_merge1000bp	PASS	*	QUAL	*	1.0	0.0	0.0	0.0	0	0	13528469.000000	56111.000000	0.000000	1	.	.	0.000000	0.000000			1	.	.	0.000000	0.000000			0	.	.	0.000000	0.000000			0	.	.	0.000000	0.000000			0	.	.	0.000000	0.000000
INDEL	C6_15	lowmappabilityall	ALL	*	QUAL	*	0.0	0.0	0.0		0	0	248877152.000000	1224178.000000	0.000000	0	.	.	0.000000	0.000000			0	.	.	0.000000	0.000000			0	.	.	0.000000	0.000000			0	.	.	0.000000	0.000000			0	.	.	0.000000	0.000000
INDEL	C6_15	lowmappabilityall	PASS	*	QUAL	*	0.0	0.0	0.0		0	0	248877152.000000	1224178.000000	0.000000	0	.	.	0.000000	0.000000			0	.	.	0.000000	0.000000			0	.	.	0.000000	0.000000			0	.	.	0.000000	0.000000			0	.	.	0.000000	0.000000
INDEL	C6_15	nonunique_l100_m2_e1	ALL	*	QUAL	*	0.0	0.0	0.0		0	0	248847175.000000	1224178.000000	0.000000	0	.	.	0.000000	0.000000			0	.	.	0.000000	0.000000			0	.	.	0.000000	0.000000			0	.	.	0.000000	0.000000			0	.	.	0.000000	0.000000
INDEL	C6_15	nonunique_l100_m2_e1	PASS	*	QUAL	*	0.0	0.0	0.0		0	0	248847175.000000	1224178.000000	0.000000	0	.	.	0.000000	0.000000			0	.	.	0.000000	0.000000			0	.	.	0.000000	0.000000			0	.	.	0.000000	0.000000			0	.	.	0.000000	0.000000
INDEL	C6_15	nonunique_l250_m0_e0	ALL	*	QUAL	*	0.0	0.0	0.0		0	0	89246199.000000	360319.000000	0.000000	0	.	.	0.000000	0.000000			0	.	.	0.000000	0.000000			0	.	.	0.000000	0.000000			0	.	.	0.000000	0.000000			0	.	.	0.000000	0.000000
INDEL	C6_15	nonunique_l250_m0_e0	PASS	*	QUAL	*	0.0	0.0	0.0		0	0	89246199.000000	360319.000000	0.000000	0	.	.	0.000000	0.000000			0	.	.	0.000000	0.000000			0	.	.	0.000000	0.000000			0	.	.	0.000000	0.000000			0	.	.	0.000000	0.000000
INDEL	C6_15	notinAllHomopolymers_ge7bp_imperfectge11bp_slop5	ALL	*	QUAL	*	0.666667	0.0	0.0	0.0	0	0	2850902975.000000	11354015.000000	0.000000	3	.	.	0.000000	0.000000			2	.	.	0.000000	0.000000			1	.	.	0.000000	0.000000			0	.	.	0.000000	0.000000			0	.	.	0.000000	0.000000
INDEL	C6_15	notinAllHomopolymers_ge7bp_imperfectge11bp_slop5	PASS	*	QUAL	*	0.666667	0.0	0.0	0.0	0	0	2850902975.000000	11354015.000000	0.000000	3	.	.	0.000000	0.000000			2	.	.	0.000000	0.000000			1	.	.	0.000000	0.000000			0	.	.	0.000000	0.000000			0	.	.	0.000000	0.000000
INDEL	C6_15	notinAllTandemRepeatsandHomopolymers_slop5	ALL	*	QUAL	*	0.0	0.0	0.0		0	0	2682532985.000000	10784729.000000	0.000000	0	.	.	0.000000	0.000000			0	.	.	0.000000	0.000000			0	.	.	0.000000	0.000000			0	.	.	0.000000	0.000000			0	.	.	0.000000	0.000000
INDEL	C6_15	notinAllTandemRepeatsandHomopolymers_slop5	PASS	*	QUAL	*	0.0	0.0	0.0		0	0	2682532985.000000	10784729.000000	0.000000	0	.	.	0.000000	0.000000			0	.	.	0.000000	0.000000			0	.	.	0.000000	0.000000			0	.	.	0.000000	0.000000			0	.	.	0.000000	0.000000
INDEL	C6_15	notinallTandemRepeats	ALL	*	QUAL	*	0.0	0.0	0.0		0	0	2766510422.000000	11093773.000000	0.000000	1	.	.	0.000000	0.000000			0	.	.	0.000000	0.000000			1	.	.	0.000000	0.000000			0	.	.	0.000000	0.000000			0	.	.	0.000000	0.000000
INDEL	C6_15	notinallTandemRepeats	PASS	*	QUAL	*	0.0	0.0	0.0		0	0	2766510422.000000	11093773.000000	0.000000	1	.	.	0.000000	0.000000			0	.	.	0.000000	0.000000			1	.	.	0.000000	0.000000			0	.	.	0.000000	0.000000			0	.	.	0.000000	0.000000
INDEL	C6_15	notinalldifficultregions	ALL	*	QUAL	*	0.0	0.0	0.0		0	0	2310050737.000000	8180416.000000	0.000000	0	.	.	0.000000	0.000000			0	.	.	0.000000	0.000000			0	.	.	0.000000	0.000000			0	.	.	0.000000	0.000000			0	.	.	0.000000	0.000000
INDEL	C6_15	notinalldifficultregions	PASS	*	QUAL	*	0.0	0.0	0.0		0	0	2310050737.000000	8180416.000000	0.000000	0	.	.	0.000000	0.000000			0	.	.	0.000000	0.000000			0	.	.	0.000000	0.000000			0	.	.	0.000000	0.000000			0	.	.	0.000000	0.000000
INDEL	C6_15	notinalllowmapandsegdupregions	ALL	*	QUAL	*	0.666667	0.0	0.0	0.0	0	0	2629174601.000000	10043728.000000	0.000000	3	.	.	0.000000	0.000000			2	.	.	0.000000	0.000000			1	.	.	0.000000	0.000000			0	.	.	0.000000	0.000000			0	.	.	0.000000	0.000000
INDEL	C6_15	notinalllowmapandsegdupregions	PASS	*	QUAL	*	0.666667	0.0	0.0	0.0	0	0	2629174601.000000	10043728.000000	0.000000	3	.	.	0.000000	0.000000			2	.	.	0.000000	0.000000			1	.	.	0.000000	0.000000			0	.	.	0.000000	0.000000			0	.	.	0.000000	0.000000
INDEL	C6_15	notinlowmappabilityall	ALL	*	QUAL	*	0.666667	0.0	0.0	0.0	0	0	2686003260.000000	10438881.000000	0.000000	3	.	.	0.000000	0.000000			2	.	.	0.000000	0.000000			1	.	.	0.000000	0.000000			0	.	.	0.000000	0.000000			0	.	.	0.000000	0.000000
INDEL	C6_15	notinlowmappabilityall	PASS	*	QUAL	*	0.666667	0.0	0.0	0.0	0	0	2686003260.000000	10438881.000000	0.000000	3	.	.	0.000000	0.000000			2	.	.	0.000000	0.000000			1	.	.	0.000000	0.000000			0	.	.	0.000000	0.000000			0	.	.	0.000000	0.000000
[truncated: 2,706 more rows]
[truncated: 15 more columns]
