# Supplementary material for: Small variant benchmark from a complete assembly of X and Y chromosomes
Source: Nat Commun. 2025 Jan 8;16:497. doi: 10.1038/s41467-024-55710-z (PMC11711550; doi:10.1038/s41467-024-55710-z)
Supplement: Supplementary file 11 — Supplementary Data 9 [file 41467_2024_55710_MOESM11_ESM.csv]

Type	Subtype	Subset	Filter	Genotype	QQ.Field	QQ	METRIC.Recall	METRIC.Precision	METRIC.Frac_NA	METRIC.F1_Score	FP.gt	FP.al	Subset.Size	Subset.IS_CONF.Size	Subset.Level	TRUTH.TOTAL	TRUTH.TOTAL.ti	TRUTH.TOTAL.tv	TRUTH.TOTAL.het	TRUTH.TOTAL.homalt	TRUTH.TOTAL.TiTv_ratio	TRUTH.TOTAL.het_hom_ratio	TRUTH.TP	TRUTH.TP.ti	TRUTH.TP.tv	TRUTH.TP.het	TRUTH.TP.homalt	TRUTH.TP.TiTv_ratio	TRUTH.TP.het_hom_ratio	TRUTH.FN	TRUTH.FN.ti	TRUTH.FN.tv	TRUTH.FN.het	TRUTH.FN.homalt	TRUTH.FN.TiTv_ratio	TRUTH.FN.het_hom_ratio	QUERY.TOTAL	QUERY.TOTAL.ti	QUERY.TOTAL.tv	QUERY.TOTAL.het	QUERY.TOTAL.homalt	QUERY.TOTAL.TiTv_ratio	QUERY.TOTAL.het_hom_ratio	QUERY.TP	QUERY.TP.ti	QUERY.TP.tv	QUERY.TP.het	QUERY.TP.homalt	QUERY.TP.TiTv_ratio
INDEL	*	*	ALL	*	QUAL	*	0.874387	0.838882	0.236549	0.856267	2219	930	210127318	161705687.000000	0.000000	24273	.	.	800.000000	513.000000		1.55945419103	21224	.	.	713.000000	476.000000		1.49789915966	3049	.	.	87.000000	37.000000		2.35135135135	34031	.	.	5921.000000	26273.000000		0.225364442584	21795	.	.	1055.000000	20698.000000
INDEL	*	*	PASS	*	QUAL	*	0.874387	0.838882	0.236549	0.856267	2219	930	210127318	161705687.000000	0.000000	24273	.	.	800.000000	513.000000		1.55945419103	21224	.	.	713.000000	476.000000		1.49789915966	3049	.	.	87.000000	37.000000		2.35135135135	34031	.	.	5921.000000	26273.000000		0.225364442584	21795	.	.	1055.000000	20698.000000
INDEL	*	AllAutosomes	ALL	*	QUAL	*	0.0	0.0	0.0		0	0	2756349822.000000	0.000000	0.000000	0	.	.	0.000000	0.000000			0	.	.	0.000000	0.000000			0	.	.	0.000000	0.000000			0	.	.	0.000000	0.000000			0	.	.	0.000000	0.000000
INDEL	*	AllAutosomes	PASS	*	QUAL	*	0.0	0.0	0.0		0	0	2756349822.000000	0.000000	0.000000	0	.	.	0.000000	0.000000			0	.	.	0.000000	0.000000			0	.	.	0.000000	0.000000			0	.	.	0.000000	0.000000			0	.	.	0.000000	0.000000
INDEL	*	AllHomopolymers_ge7bp_imperfectge11bp_slop5	ALL	*	QUAL	*	0.804733	0.751065	0.167775	0.776974	1668	687	83977437.000000	4467899.000000	0.000000	11958	.	.	346.000000	184.000000		1.88043478261	9623	.	.	290.000000	154.000000		1.88311688312	2335	.	.	56.000000	30.000000		1.86666666667	15789	.	.	2796.000000	11508.000000		0.242961418144	9869	.	.	488.000000	9357.000000
INDEL	*	AllHomopolymers_ge7bp_imperfectge11bp_slop5	PASS	*	QUAL	*	0.804733	0.751065	0.167775	0.776974	1668	687	83977437.000000	4467899.000000	0.000000	11958	.	.	346.000000	184.000000		1.88043478261	9623	.	.	290.000000	154.000000		1.88311688312	2335	.	.	56.000000	30.000000		1.86666666667	15789	.	.	2796.000000	11508.000000		0.242961418144	9869	.	.	488.000000	9357.000000
INDEL	*	AllTandemRepeats	ALL	*	QUAL	*	0.904932	0.891216	0.386031	0.898022	534	234	168369990.000000	5217901.000000	0.000000	7279	.	.	333.000000	179.000000		1.86033519553	6587	.	.	304.000000	174.000000		1.74712643678	692	.	.	29.000000	5.000000		5.8	12442	.	.	2745.000000	9363.000000		0.293175264338	6808	.	.	437.000000	6354.000000
INDEL	*	AllTandemRepeats	PASS	*	QUAL	*	0.904932	0.891216	0.386031	0.898022	534	234	168369990.000000	5217901.000000	0.000000	7279	.	.	333.000000	179.000000		1.86033519553	6587	.	.	304.000000	174.000000		1.74712643678	692	.	.	29.000000	5.000000		5.8	12442	.	.	2745.000000	9363.000000		0.293175264338	6808	.	.	437.000000	6354.000000
INDEL	*	AllTandemRepeats_201to10000bp_slop5	ALL	*	QUAL	*	0.875753	0.860238	0.637354	0.867926	88	89	40176355.000000	2000302.000000	0.000000	1328	.	.	216.000000	118.000000		1.83050847458	1163	.	.	188.000000	116.000000		1.62068965517	165	.	.	28.000000	2.000000		14.0	3946	.	.	1471.000000	2394.000000		0.614452798663	1231	.	.	253.000000	969.000000
INDEL	*	AllTandemRepeats_201to10000bp_slop5	PASS	*	QUAL	*	0.875753	0.860238	0.637354	0.867926	88	89	40176355.000000	2000302.000000	0.000000	1328	.	.	216.000000	118.000000		1.83050847458	1163	.	.	188.000000	116.000000		1.62068965517	165	.	.	28.000000	2.000000		14.0	3946	.	.	1471.000000	2394.000000		0.614452798663	1231	.	.	253.000000	969.000000
INDEL	*	AllTandemRepeats_51to200bp_slop5	ALL	*	QUAL	*	0.877675	0.857526	0.133353	0.867483	279	124	25887961.000000	1374554.000000	0.000000	2804	.	.	65.000000	36.000000		1.80555555556	2461	.	.	64.000000	34.000000		1.88235294118	343	.	.	1.000000	2.000000		0.5	3442	.	.	560.000000	2759.000000		0.202972091337	2558	.	.	103.000000	2452.000000
INDEL	*	AllTandemRepeats_51to200bp_slop5	PASS	*	QUAL	*	0.877675	0.857526	0.133353	0.867483	279	124	25887961.000000	1374554.000000	0.000000	2804	.	.	65.000000	36.000000		1.80555555556	2461	.	.	64.000000	34.000000		1.88235294118	343	.	.	1.000000	2.000000		0.5	3442	.	.	560.000000	2759.000000		0.202972091337	2558	.	.	103.000000	2452.000000
INDEL	*	AllTandemRepeats_ge10001bp_slop5	ALL	*	QUAL	*	1.0	1.0	0.99553	1.0	0	0	73296207.000000	323355.000000	0.000000	7	.	.	0.000000	0.000000			7	.	.	0.000000	0.000000			0	.	.	0.000000	0.000000			1566	.	.	440.000000	1118.000000		0.393559928444	7	.	.	0.000000	7.000000
INDEL	*	AllTandemRepeats_ge10001bp_slop5	PASS	*	QUAL	*	1.0	1.0	0.99553	1.0	0	0	73296207.000000	323355.000000	0.000000	7	.	.	0.000000	0.000000			7	.	.	0.000000	0.000000			0	.	.	0.000000	0.000000			1566	.	.	440.000000	1118.000000		0.393559928444	7	.	.	0.000000	7.000000
INDEL	*	AllTandemRepeats_ge101bp_slop5	ALL	*	QUAL	*	0.868239	0.848439	0.619654	0.858225	219	153	123639327.000000	2872179.000000	0.000000	2459	.	.	253.000000	135.000000		1.87407407407	2135	.	.	224.000000	132.000000		1.69696969697	324	.	.	29.000000	3.000000		9.66666666667	6991	.	.	2186.000000	4673.000000		0.467793708538	2256	.	.	305.000000	1941.000000
INDEL	*	AllTandemRepeats_ge101bp_slop5	PASS	*	QUAL	*	0.868239	0.848439	0.619654	0.858225	219	153	123639327.000000	2872179.000000	0.000000	2459	.	.	253.000000	135.000000		1.87407407407	2135	.	.	224.000000	132.000000		1.69696969697	324	.	.	29.000000	3.000000		9.66666666667	6991	.	.	2186.000000	4673.000000		0.467793708538	2256	.	.	305.000000	1941.000000
INDEL	*	AllTandemRepeats_le50bp_slop5	ALL	*	QUAL	*	0.94142	0.936005	0.077386	0.938705	167	21	29009467.000000	1519690.000000	0.000000	3141	.	.	52.000000	25.000000		2.08	2957	.	.	52.000000	24.000000		2.16666666667	184	.	.	0.000000	1.000000		0.0	3489	.	.	274.000000	3093.000000		0.0885871322341	3013	.	.	81.000000	2927.000000
INDEL	*	AllTandemRepeats_le50bp_slop5	PASS	*	QUAL	*	0.94142	0.936005	0.077386	0.938705	167	21	29009467.000000	1519690.000000	0.000000	3141	.	.	52.000000	25.000000		2.08	2957	.	.	52.000000	24.000000		2.16666666667	184	.	.	0.000000	1.000000		0.0	3489	.	.	274.000000	3093.000000		0.0885871322341	3013	.	.	81.000000	2927.000000
INDEL	*	AllTandemRepeatsandHomopolymers_slop5	ALL	*	QUAL	*	0.842937	0.802614	0.263866	0.822282	2195	918	252347427.000000	9685800.000000	0.000000	19177	.	.	679.000000	362.000000		1.87569060773	16165	.	.	594.000000	327.000000		1.81651376147	3012	.	.	85.000000	35.000000		2.42857142857	28162	.	.	5525.000000	20819.000000		0.265382583217	16639	.	.	925.000000	15673.000000
INDEL	*	AllTandemRepeatsandHomopolymers_slop5	PASS	*	QUAL	*	0.842937	0.802614	0.263866	0.822282	2195	918	252347427.000000	9685800.000000	0.000000	19177	.	.	679.000000	362.000000		1.87569060773	16165	.	.	594.000000	327.000000		1.81651376147	3012	.	.	85.000000	35.000000		2.42857142857	28162	.	.	5525.000000	20819.000000		0.265382583217	16639	.	.	925.000000	15673.000000
INDEL	*	BadPromoters	ALL	*	QUAL	*	1.0	1.0	0.2	1.0	0	0	197273.000000	6383.000000	0.000000	4	.	.	0.000000	0.000000			4	.	.	0.000000	0.000000			0	.	.	0.000000	0.000000			5	.	.	0.000000	5.000000		0.0	4	.	.	0.000000	4.000000
INDEL	*	BadPromoters	PASS	*	QUAL	*	1.0	1.0	0.2	1.0	0	0	197273.000000	6383.000000	0.000000	4	.	.	0.000000	0.000000			4	.	.	0.000000	0.000000			0	.	.	0.000000	0.000000			5	.	.	0.000000	5.000000		0.0	4	.	.	0.000000	4.000000
INDEL	*	CMRGv1.00_duplicationinKMT2C	ALL	*	QUAL	*	0.0	0.0	0.0		0	0	17000.000000	0.000000	0.000000	0	.	.	0.000000	0.000000			0	.	.	0.000000	0.000000			0	.	.	0.000000	0.000000			0	.	.	0.000000	0.000000			0	.	.	0.000000	0.000000
INDEL	*	CMRGv1.00_duplicationinKMT2C	PASS	*	QUAL	*	0.0	0.0	0.0		0	0	17000.000000	0.000000	0.000000	0	.	.	0.000000	0.000000			0	.	.	0.000000	0.000000			0	.	.	0.000000	0.000000			0	.	.	0.000000	0.000000			0	.	.	0.000000	0.000000
INDEL	*	CMRGv1.00_falselyduplicatedgenes	ALL	*	QUAL	*	0.0	0.0	0.0		0	0	93071.000000	0.000000	0.000000	0	.	.	0.000000	0.000000			0	.	.	0.000000	0.000000			0	.	.	0.000000	0.000000			0	.	.	0.000000	0.000000			0	.	.	0.000000	0.000000
INDEL	*	CMRGv1.00_falselyduplicatedgenes	PASS	*	QUAL	*	0.0	0.0	0.0		0	0	93071.000000	0.000000	0.000000	0	.	.	0.000000	0.000000			0	.	.	0.000000	0.000000			0	.	.	0.000000	0.000000			0	.	.	0.000000	0.000000			0	.	.	0.000000	0.000000
INDEL	*	HG001_v4.2.1_CNV_CCSandONT_elliptical_outlier	ALL	*	QUAL	*	0.0	0.0	0.0		0	0	25553295.000000	0.000000	0.000000	0	.	.	0.000000	0.000000			0	.	.	0.000000	0.000000			0	.	.	0.000000	0.000000			0	.	.	0.000000	0.000000			0	.	.	0.000000	0.000000
INDEL	*	HG001_v4.2.1_CNV_CCSandONT_elliptical_outlier	PASS	*	QUAL	*	0.0	0.0	0.0		0	0	25553295.000000	0.000000	0.000000	0	.	.	0.000000	0.000000			0	.	.	0.000000	0.000000			0	.	.	0.000000	0.000000			0	.	.	0.000000	0.000000			0	.	.	0.000000	0.000000
INDEL	*	HG001_v4.2.1_CNV_mrcanavarIllumina_CCShighcov_ONThighcov_intersection	ALL	*	QUAL	*	0.0	0.0	0.952381		1	0	8956539.000000	8035.000000	0.000000	1	.	.	0.000000	0.000000			0	.	.	0.000000	0.000000			1	.	.	0.000000	0.000000			21	.	.	6.000000	13.000000		0.461538461538	0	.	.	0.000000	0.000000
INDEL	*	HG001_v4.2.1_CNV_mrcanavarIllumina_CCShighcov_ONThighcov_intersection	PASS	*	QUAL	*	0.0	0.0	0.952381		1	0	8956539.000000	8035.000000	0.000000	1	.	.	0.000000	0.000000			0	.	.	0.000000	0.000000			1	.	.	0.000000	0.000000			21	.	.	6.000000	13.000000		0.461538461538	0	.	.	0.000000	0.000000
INDEL	*	HG001_v4.2.1_CNVsandSVs	ALL	*	QUAL	*	0.0	0.0	0.952381		1	0	122746566.000000	8035.000000	0.000000	1	.	.	0.000000	0.000000			0	.	.	0.000000	0.000000			1	.	.	0.000000	0.000000			21	.	.	6.000000	13.000000		0.461538461538	0	.	.	0.000000	0.000000
INDEL	*	HG001_v4.2.1_CNVsandSVs	PASS	*	QUAL	*	0.0	0.0	0.952381		1	0	122746566.000000	8035.000000	0.000000	1	.	.	0.000000	0.000000			0	.	.	0.000000	0.000000			1	.	.	0.000000	0.000000			21	.	.	6.000000	13.000000		0.461538461538	0	.	.	0.000000	0.000000
INDEL	*	HG001_v4.2.1_SV_pbsv_hifiasm_dipcall_svanalyzer_slop25percent	ALL	*	QUAL	*	0.0	0.0	0.0		0	0	103949908.000000	0.000000	0.000000	0	.	.	0.000000	0.000000			0	.	.	0.000000	0.000000			0	.	.	0.000000	0.000000			0	.	.	0.000000	0.000000			0	.	.	0.000000	0.000000
INDEL	*	HG001_v4.2.1_SV_pbsv_hifiasm_dipcall_svanalyzer_slop25percent	PASS	*	QUAL	*	0.0	0.0	0.0		0	0	103949908.000000	0.000000	0.000000	0	.	.	0.000000	0.000000			0	.	.	0.000000	0.000000			0	.	.	0.000000	0.000000			0	.	.	0.000000	0.000000			0	.	.	0.000000	0.000000
INDEL	*	HG001_v4.2.1_comphetindel10bp_slop50	ALL	*	QUAL	*	0.0	0.0	0.0		0	0	4999831.000000	0.000000	0.000000	0	.	.	0.000000	0.000000			0	.	.	0.000000	0.000000			0	.	.	0.000000	0.000000			0	.	.	0.000000	0.000000			0	.	.	0.000000	0.000000
INDEL	*	HG001_v4.2.1_comphetindel10bp_slop50	PASS	*	QUAL	*	0.0	0.0	0.0		0	0	4999831.000000	0.000000	0.000000	0	.	.	0.000000	0.000000			0	.	.	0.000000	0.000000			0	.	.	0.000000	0.000000			0	.	.	0.000000	0.000000			0	.	.	0.000000	0.000000
INDEL	*	HG001_v4.2.1_comphetsnp10bp_slop50	ALL	*	QUAL	*	0.0	0.0	0.0		0	0	2598497.000000	0.000000	0.000000	0	.	.	0.000000	0.000000			0	.	.	0.000000	0.000000			0	.	.	0.000000	0.000000			0	.	.	0.000000	0.000000			0	.	.	0.000000	0.000000
INDEL	*	HG001_v4.2.1_comphetsnp10bp_slop50	PASS	*	QUAL	*	0.0	0.0	0.0		0	0	2598497.000000	0.000000	0.000000	0	.	.	0.000000	0.000000			0	.	.	0.000000	0.000000			0	.	.	0.000000	0.000000			0	.	.	0.000000	0.000000			0	.	.	0.000000	0.000000
INDEL	*	HG001_v4.2.1_complexandSVs	ALL	*	QUAL	*	0.0	0.0	0.952381		1	0	142879407.000000	8035.000000	0.000000	1	.	.	0.000000	0.000000			0	.	.	0.000000	0.000000			1	.	.	0.000000	0.000000			21	.	.	6.000000	13.000000		0.461538461538	0	.	.	0.000000	0.000000
INDEL	*	HG001_v4.2.1_complexandSVs	PASS	*	QUAL	*	0.0	0.0	0.952381		1	0	142879407.000000	8035.000000	0.000000	1	.	.	0.000000	0.000000			0	.	.	0.000000	0.000000			1	.	.	0.000000	0.000000			21	.	.	6.000000	13.000000		0.461538461538	0	.	.	0.000000	0.000000
INDEL	*	HG001_v4.2.1_complexandSVs_alldifficultregions	ALL	*	QUAL	*	0.849733	0.809116	0.263893	0.828927	2212	921	680758836.000000	35379776.000000	0.000000	20204	.	.	704.000000	383.000000		1.83812010444	17168	.	.	618.000000	347.000000		1.78097982709	3036	.	.	86.000000	36.000000		2.38888888889	29656	.	.	5749.000000	22084.000000		0.260324216627	17663	.	.	952.000000	16670.000000
INDEL	*	HG001_v4.2.1_complexandSVs_alldifficultregions	PASS	*	QUAL	*	0.849733	0.809116	0.263893	0.828927	2212	921	680758836.000000	35379776.000000	0.000000	20204	.	.	704.000000	383.000000		1.83812010444	17168	.	.	618.000000	347.000000		1.78097982709	3036	.	.	86.000000	36.000000		2.38888888889	29656	.	.	5749.000000	22084.000000		0.260324216627	17663	.	.	952.000000	16670.000000
INDEL	*	HG001_v4.2.1_complexindel10bp_slop50	ALL	*	QUAL	*	0.0	0.0	0.0		0	0	2165851.000000	0.000000	0.000000	0	.	.	0.000000	0.000000			0	.	.	0.000000	0.000000			0	.	.	0.000000	0.000000			0	.	.	0.000000	0.000000			0	.	.	0.000000	0.000000
INDEL	*	HG001_v4.2.1_complexindel10bp_slop50	PASS	*	QUAL	*	0.0	0.0	0.0		0	0	2165851.000000	0.000000	0.000000	0	.	.	0.000000	0.000000			0	.	.	0.000000	0.000000			0	.	.	0.000000	0.000000			0	.	.	0.000000	0.000000			0	.	.	0.000000	0.000000
INDEL	*	HG001_v4.2.1_inversions_slop25percent	ALL	*	QUAL	*	0.0	0.0	0.0		0	0	4271107.000000	0.000000	0.000000	0	.	.	0.000000	0.000000			0	.	.	0.000000	0.000000			0	.	.	0.000000	0.000000			0	.	.	0.000000	0.000000			0	.	.	0.000000	0.000000
INDEL	*	HG001_v4.2.1_inversions_slop25percent	PASS	*	QUAL	*	0.0	0.0	0.0		0	0	4271107.000000	0.000000	0.000000	0	.	.	0.000000	0.000000			0	.	.	0.000000	0.000000			0	.	.	0.000000	0.000000			0	.	.	0.000000	0.000000			0	.	.	0.000000	0.000000
INDEL	*	HG001_v4.2.1_notin_complexandSVs_alldifficultregions	ALL	*	QUAL	*	0.996061	0.99493	0.055416	0.995495	8	10	2254121575.000000	126169813.000000	0.000000	4062	.	.	98.000000	130.000000		0.753846153846	4046	.	.	97.000000	129.000000		0.751937984496	16	.	.	1.000000	1.000000		1.0	4385	.	.	172.000000	4199.000000		0.0409621338414	4121	.	.	103.000000	4017.000000
INDEL	*	HG001_v4.2.1_notin_complexandSVs_alldifficultregions	PASS	*	QUAL	*	0.996061	0.99493	0.055416	0.995495	8	10	2254121575.000000	126169813.000000	0.000000	4062	.	.	98.000000	130.000000		0.753846153846	4046	.	.	97.000000	129.000000		0.751937984496	16	.	.	1.000000	1.000000		1.0	4385	.	.	172.000000	4199.000000		0.0409621338414	4121	.	.	103.000000	4017.000000
INDEL	*	HG001_v4.2.1_othercomplexwithin10bp_slop50	ALL	*	QUAL	*	0.0	0.0	0.0		0	0	1498222.000000	0.000000	0.000000	0	.	.	0.000000	0.000000			0	.	.	0.000000	0.000000			0	.	.	0.000000	0.000000			0	.	.	0.000000	0.000000			0	.	.	0.000000	0.000000
INDEL	*	HG001_v4.2.1_othercomplexwithin10bp_slop50	PASS	*	QUAL	*	0.0	0.0	0.0		0	0	1498222.000000	0.000000	0.000000	0	.	.	0.000000	0.000000			0	.	.	0.000000	0.000000			0	.	.	0.000000	0.000000			0	.	.	0.000000	0.000000			0	.	.	0.000000	0.000000
INDEL	*	HG001_v4.2.1_snpswithin10bp_slop50	ALL	*	QUAL	*	0.0	0.0	0.0		0	0	9260320.000000	0.000000	0.000000	0	.	.	0.000000	0.000000			0	.	.	0.000000	0.000000			0	.	.	0.000000	0.000000			0	.	.	0.000000	0.000000			0	.	.	0.000000	0.000000
INDEL	*	HG001_v4.2.1_snpswithin10bp_slop50	PASS	*	QUAL	*	0.0	0.0	0.0		0	0	9260320.000000	0.000000	0.000000	0	.	.	0.000000	0.000000			0	.	.	0.000000	0.000000			0	.	.	0.000000	0.000000			0	.	.	0.000000	0.000000			0	.	.	0.000000	0.000000
INDEL	*	HG002_hifiasmv0.11_ComplexVar_in_TRgt100	ALL	*	QUAL	*	0.841227	0.822408	0.621987	0.831711	147	135	33207990.000000	470463.000000	0.000000	1499	.	.	218.000000	116.000000		1.87931034483	1261	.	.	192.000000	113.000000		1.69911504425	238	.	.	26.000000	3.000000		8.66666666667	4439	.	.	1636.000000	2713.000000		0.603022484335	1380	.	.	267.000000	1105.000000
INDEL	*	HG002_hifiasmv0.11_ComplexVar_in_TRgt100	PASS	*	QUAL	*	0.841227	0.822408	0.621987	0.831711	147	135	33207990.000000	470463.000000	0.000000	1499	.	.	218.000000	116.000000		1.87931034483	1261	.	.	192.000000	113.000000		1.69911504425	238	.	.	26.000000	3.000000		8.66666666667	4439	.	.	1636.000000	2713.000000		0.603022484335	1380	.	.	267.000000	1105.000000
INDEL	*	HG002_v4.2.1_CNV_CCSandONT_elliptical_outlier	ALL	*	QUAL	*	0.0	0.0	0.0		0	0	39152503.000000	0.000000	0.000000	0	.	.	0.000000	0.000000			0	.	.	0.000000	0.000000			0	.	.	0.000000	0.000000			0	.	.	0.000000	0.000000			0	.	.	0.000000	0.000000
INDEL	*	HG002_v4.2.1_CNV_CCSandONT_elliptical_outlier	PASS	*	QUAL	*	0.0	0.0	0.0		0	0	39152503.000000	0.000000	0.000000	0	.	.	0.000000	0.000000			0	.	.	0.000000	0.000000			0	.	.	0.000000	0.000000			0	.	.	0.000000	0.000000			0	.	.	0.000000	0.000000
INDEL	*	HG002_v4.2.1_CNV_gt2assemblycontigs_ONTCanu_ONTFlye_CCSCanu	ALL	*	QUAL	*	0.0	0.0	0.0		0	0	12794035.000000	0.000000	0.000000	0	.	.	0.000000	0.000000			0	.	.	0.000000	0.000000			0	.	.	0.000000	0.000000			0	.	.	0.000000	0.000000			0	.	.	0.000000	0.000000
INDEL	*	HG002_v4.2.1_CNV_gt2assemblycontigs_ONTCanu_ONTFlye_CCSCanu	PASS	*	QUAL	*	0.0	0.0	0.0		0	0	12794035.000000	0.000000	0.000000	0	.	.	0.000000	0.000000			0	.	.	0.000000	0.000000			0	.	.	0.000000	0.000000			0	.	.	0.000000	0.000000			0	.	.	0.000000	0.000000
INDEL	*	HG002_v4.2.1_CNV_mrcanavarIllumina_CCShighcov_ONThighcov_intersection	ALL	*	QUAL	*	0.4	0.102041	0.737968	0.162602	8	2	13732774.000000	72038.000000	0.000000	25	.	.	0.000000	0.000000			10	.	.	0.000000	0.000000			15	.	.	0.000000	0.000000			374	.	.	280.000000	86.000000		3.25581395349	10	.	.	0.000000	10.000000
INDEL	*	HG002_v4.2.1_CNV_mrcanavarIllumina_CCShighcov_ONThighcov_intersection	PASS	*	QUAL	*	0.4	0.102041	0.737968	0.162602	8	2	13732774.000000	72038.000000	0.000000	25	.	.	0.000000	0.000000			10	.	.	0.000000	0.000000			15	.	.	0.000000	0.000000			374	.	.	280.000000	86.000000		3.25581395349	10	.	.	0.000000	10.000000
INDEL	*	HG002_v4.2.1_CNVsandSVs	ALL	*	QUAL	*	0.849699	0.794195	0.735274	0.82101	76	69	90176126.000000	1322099.000000	0.000000	998	.	.	210.000000	99.000000		2.12121212121	848	.	.	183.000000	93.000000		1.96774193548	150	.	.	27.000000	6.000000		4.5	4295	.	.	1696.000000	2468.000000		0.687196110211	903	.	.	233.000000	658.000000
INDEL	*	HG002_v4.2.1_CNVsandSVs	PASS	*	QUAL	*	0.849699	0.794195	0.735274	0.82101	76	69	90176126.000000	1322099.000000	0.000000	998	.	.	210.000000	99.000000		2.12121212121	848	.	.	183.000000	93.000000		1.96774193548	150	.	.	27.000000	6.000000		4.5	4295	.	.	1696.000000	2468.000000		0.687196110211	903	.	.	233.000000	658.000000
INDEL	*	HG002_v4.2.1_Tier1plusTier2_v0.6.1	ALL	*	QUAL	*	0.841096	0.843264	0.786917	0.842179	55	52	32635612.000000	507425.000000	0.000000	730	.	.	123.000000	70.000000		1.75714285714	614	.	.	101.000000	68.000000		1.48529411765	116	.	.	22.000000	2.000000		11.0	3623	.	.	1320.000000	2188.000000		0.603290676417	651	.	.	130.000000	512.000000
INDEL	*	HG002_v4.2.1_Tier1plusTier2_v0.6.1	PASS	*	QUAL	*	0.841096	0.843264	0.786917	0.842179	55	52	32635612.000000	507425.000000	0.000000	730	.	.	123.000000	70.000000		1.75714285714	614	.	.	101.000000	68.000000		1.48529411765	116	.	.	22.000000	2.000000		11.0	3623	.	.	1320.000000	2188.000000		0.603290676417	651	.	.	130.000000	512.000000
INDEL	*	HG002_v4.2.1_Tier1plusTier2_v0.6.1_slop25percent	ALL	*	QUAL	*	0.851256	0.851747	0.739739	0.851502	74	67	48088781.000000	1268750.000000	0.000000	995	.	.	210.000000	99.000000		2.12121212121	847	.	.	183.000000	93.000000		1.96774193548	148	.	.	27.000000	6.000000		4.5	4069	.	.	1518.000000	2422.000000		0.626754748142	902	.	.	233.000000	657.000000
INDEL	*	HG002_v4.2.1_Tier1plusTier2_v0.6.1_slop25percent	PASS	*	QUAL	*	0.851256	0.851747	0.739739	0.851502	74	67	48088781.000000	1268750.000000	0.000000	995	.	.	210.000000	99.000000		2.12121212121	847	.	.	183.000000	93.000000		1.96774193548	148	.	.	27.000000	6.000000		4.5	4069	.	.	1518.000000	2422.000000		0.626754748142	902	.	.	233.000000	657.000000
INDEL	*	HG002_v4.2.1_comphetindel10bp_slop50	ALL	*	QUAL	*	0.0	0.0	0.0		0	0	5583186.000000	0.000000	0.000000	0	.	.	0.000000	0.000000			0	.	.	0.000000	0.000000			0	.	.	0.000000	0.000000			0	.	.	0.000000	0.000000			0	.	.	0.000000	0.000000
INDEL	*	HG002_v4.2.1_comphetindel10bp_slop50	PASS	*	QUAL	*	0.0	0.0	0.0		0	0	5583186.000000	0.000000	0.000000	0	.	.	0.000000	0.000000			0	.	.	0.000000	0.000000			0	.	.	0.000000	0.000000			0	.	.	0.000000	0.000000			0	.	.	0.000000	0.000000
INDEL	*	HG002_v4.2.1_comphetsnp10bp_slop50	ALL	*	QUAL	*	0.0	0.0	0.0		0	0	2839747.000000	0.000000	0.000000	0	.	.	0.000000	0.000000			0	.	.	0.000000	0.000000			0	.	.	0.000000	0.000000			0	.	.	0.000000	0.000000			0	.	.	0.000000	0.000000
INDEL	*	HG002_v4.2.1_comphetsnp10bp_slop50	PASS	*	QUAL	*	0.0	0.0	0.0		0	0	2839747.000000	0.000000	0.000000	0	.	.	0.000000	0.000000			0	.	.	0.000000	0.000000			0	.	.	0.000000	0.000000			0	.	.	0.000000	0.000000			0	.	.	0.000000	0.000000
INDEL	*	HG002_v4.2.1_complexandSVs	ALL	*	QUAL	*	0.849699	0.794195	0.735274	0.82101	76	69	111762949.000000	1322099.000000	0.000000	998	.	.	210.000000	99.000000		2.12121212121	848	.	.	183.000000	93.000000		1.96774193548	150	.	.	27.000000	6.000000		4.5	4295	.	.	1696.000000	2468.000000		0.687196110211	903	.	.	233.000000	658.000000
INDEL	*	HG002_v4.2.1_complexandSVs	PASS	*	QUAL	*	0.849699	0.794195	0.735274	0.82101	76	69	111762949.000000	1322099.000000	0.000000	998	.	.	210.000000	99.000000		2.12121212121	848	.	.	183.000000	93.000000		1.96774193548	150	.	.	27.000000	6.000000		4.5	4295	.	.	1696.000000	2468.000000		0.687196110211	903	.	.	233.000000	658.000000
INDEL	*	HG002_v4.2.1_complexandSVs_alldifficultregions	ALL	*	QUAL	*	0.850229	0.809617	0.266546	0.829427	2212	921	675622751.000000	36002894.000000	0.000000	20271	.	.	726.000000	394.000000		1.84263959391	17235	.	.	640.000000	358.000000		1.78770949721	3036	.	.	86.000000	36.000000		2.38888888889	29856	.	.	5813.000000	22209.000000		0.261740735738	17729	.	.	973.000000	16714.000000
INDEL	*	HG002_v4.2.1_complexandSVs_alldifficultregions	PASS	*	QUAL	*	0.850229	0.809617	0.266546	0.829427	2212	921	675622751.000000	36002894.000000	0.000000	20271	.	.	726.000000	394.000000		1.84263959391	17235	.	.	640.000000	358.000000		1.78770949721	3036	.	.	86.000000	36.000000		2.38888888889	29856	.	.	5813.000000	22209.000000		0.261740735738	17729	.	.	973.000000	16714.000000
INDEL	*	HG002_v4.2.1_complexindel10bp_slop50	ALL	*	QUAL	*	0.0	0.0	0.0		0	0	2371853.000000	0.000000	0.000000	0	.	.	0.000000	0.000000			0	.	.	0.000000	0.000000			0	.	.	0.000000	0.000000			0	.	.	0.000000	0.000000			0	.	.	0.000000	0.000000
INDEL	*	HG002_v4.2.1_complexindel10bp_slop50	PASS	*	QUAL	*	0.0	0.0	0.0		0	0	2371853.000000	0.000000	0.000000	0	.	.	0.000000	0.000000			0	.	.	0.000000	0.000000			0	.	.	0.000000	0.000000			0	.	.	0.000000	0.000000			0	.	.	0.000000	0.000000
INDEL	*	HG002_v4.2.1_inversions_slop25percent	ALL	*	QUAL	*	0.0	0.0	0.0		0	0	966818.000000	0.000000	0.000000	0	.	.	0.000000	0.000000			0	.	.	0.000000	0.000000			0	.	.	0.000000	0.000000			0	.	.	0.000000	0.000000			0	.	.	0.000000	0.000000
INDEL	*	HG002_v4.2.1_inversions_slop25percent	PASS	*	QUAL	*	0.0	0.0	0.0		0	0	966818.000000	0.000000	0.000000	0	.	.	0.000000	0.000000			0	.	.	0.000000	0.000000			0	.	.	0.000000	0.000000			0	.	.	0.000000	0.000000			0	.	.	0.000000	0.000000
INDEL	*	HG002_v4.2.1_notin_complexandSVs_alldifficultregions	ALL	*	QUAL	*	0.995992	0.995333	0.022334	0.995662	8	10	2259257660.000000	125546695.000000	0.000000	3992	.	.	75.000000	118.000000		0.635593220339	3976	.	.	74.000000	117.000000		0.632478632479	16	.	.	1.000000	1.000000		1.0	4164	.	.	106.000000	4055.000000		0.026140567201	4052	.	.	81.000000	3971.000000
INDEL	*	HG002_v4.2.1_notin_complexandSVs_alldifficultregions	PASS	*	QUAL	*	0.995992	0.995333	0.022334	0.995662	8	10	2259257660.000000	125546695.000000	0.000000	3992	.	.	75.000000	118.000000		0.635593220339	3976	.	.	74.000000	117.000000		0.632478632479	16	.	.	1.000000	1.000000		1.0	4164	.	.	106.000000	4055.000000		0.026140567201	4052	.	.	81.000000	3971.000000
INDEL	*	HG002_v4.2.1_othercomplexwithin10bp_slop50	ALL	*	QUAL	*	0.0	0.0	0.0		0	0	1618726.000000	0.000000	0.000000	0	.	.	0.000000	0.000000			0	.	.	0.000000	0.000000			0	.	.	0.000000	0.000000			0	.	.	0.000000	0.000000			0	.	.	0.000000	0.000000
INDEL	*	HG002_v4.2.1_othercomplexwithin10bp_slop50	PASS	*	QUAL	*	0.0	0.0	0.0		0	0	1618726.000000	0.000000	0.000000	0	.	.	0.000000	0.000000			0	.	.	0.000000	0.000000			0	.	.	0.000000	0.000000			0	.	.	0.000000	0.000000			0	.	.	0.000000	0.000000
INDEL	*	HG002_v4.2.1_snpswithin10bp_slop50	ALL	*	QUAL	*	0.0	0.0	0.0		0	0	9579557.000000	0.000000	0.000000	0	.	.	0.000000	0.000000			0	.	.	0.000000	0.000000			0	.	.	0.000000	0.000000			0	.	.	0.000000	0.000000			0	.	.	0.000000	0.000000
INDEL	*	HG002_v4.2.1_snpswithin10bp_slop50	PASS	*	QUAL	*	0.0	0.0	0.0		0	0	9579557.000000	0.000000	0.000000	0	.	.	0.000000	0.000000			0	.	.	0.000000	0.000000			0	.	.	0.000000	0.000000			0	.	.	0.000000	0.000000			0	.	.	0.000000	0.000000
INDEL	*	HG003_v4.2.1_CNV_CCSandONT_elliptical_outlier	ALL	*	QUAL	*	0.0	0.0	0.0		0	0	34890917.000000	0.000000	0.000000	0	.	.	0.000000	0.000000			0	.	.	0.000000	0.000000			0	.	.	0.000000	0.000000			0	.	.	0.000000	0.000000			0	.	.	0.000000	0.000000
INDEL	*	HG003_v4.2.1_CNV_CCSandONT_elliptical_outlier	PASS	*	QUAL	*	0.0	0.0	0.0		0	0	34890917.000000	0.000000	0.000000	0	.	.	0.000000	0.000000			0	.	.	0.000000	0.000000			0	.	.	0.000000	0.000000			0	.	.	0.000000	0.000000			0	.	.	0.000000	0.000000
INDEL	*	HG003_v4.2.1_CNV_mrcanavarIllumina_CCShighcov_ONThighcov_intersection	ALL	*	QUAL	*	0.0	0.0	0.0		0	0	8315700.000000	0.000000	0.000000	0	.	.	0.000000	0.000000			0	.	.	0.000000	0.000000			0	.	.	0.000000	0.000000			0	.	.	0.000000	0.000000			0	.	.	0.000000	0.000000
INDEL	*	HG003_v4.2.1_CNV_mrcanavarIllumina_CCShighcov_ONThighcov_intersection	PASS	*	QUAL	*	0.0	0.0	0.0		0	0	8315700.000000	0.000000	0.000000	0	.	.	0.000000	0.000000			0	.	.	0.000000	0.000000			0	.	.	0.000000	0.000000			0	.	.	0.000000	0.000000			0	.	.	0.000000	0.000000
INDEL	*	HG003_v4.2.1_CNVsandSVs	ALL	*	QUAL	*	0.853211	0.838926	0.745625	0.846008	80	75	112809506.000000	1447833.000000	0.000000	1090	.	.	238.000000	119.000000		2.0	930	.	.	208.000000	113.000000		1.8407079646	160	.	.	30.000000	6.000000		5.0	4686	.	.	1784.000000	2760.000000		0.646376811594	1000	.	.	257.000000	730.000000
INDEL	*	HG003_v4.2.1_CNVsandSVs	PASS	*	QUAL	*	0.853211	0.838926	0.745625	0.846008	80	75	112809506.000000	1447833.000000	0.000000	1090	.	.	238.000000	119.000000		2.0	930	.	.	208.000000	113.000000		1.8407079646	160	.	.	30.000000	6.000000		5.0	4686	.	.	1784.000000	2760.000000		0.646376811594	1000	.	.	257.000000	730.000000
INDEL	*	HG003_v4.2.1_SV_pbsv_slop25percent	ALL	*	QUAL	*	0.892019	0.80303	0.902475	0.845189	9	19	52584786.000000	375541.000000	0.000000	213	.	.	61.000000	31.000000		1.96774193548	190	.	.	57.000000	30.000000		1.9	23	.	.	4.000000	1.000000		4.0	2707	.	.	1075.000000	1565.000000		0.686900958466	212	.	.	60.000000	150.000000
INDEL	*	HG003_v4.2.1_SV_pbsv_slop25percent	PASS	*	QUAL	*	0.892019	0.80303	0.902475	0.845189	9	19	52584786.000000	375541.000000	0.000000	213	.	.	61.000000	31.000000		1.96774193548	190	.	.	57.000000	30.000000		1.9	23	.	.	4.000000	1.000000		4.0	2707	.	.	1075.000000	1565.000000		0.686900958466	212	.	.	60.000000	150.000000
INDEL	*	HG003_v4.2.1_comphetindel10bp_slop50	ALL	*	QUAL	*	0.0	0.0	0.0		0	0	4797668.000000	0.000000	0.000000	0	.	.	0.000000	0.000000			0	.	.	0.000000	0.000000			0	.	.	0.000000	0.000000			0	.	.	0.000000	0.000000			0	.	.	0.000000	0.000000
INDEL	*	HG003_v4.2.1_comphetindel10bp_slop50	PASS	*	QUAL	*	0.0	0.0	0.0		0	0	4797668.000000	0.000000	0.000000	0	.	.	0.000000	0.000000			0	.	.	0.000000	0.000000			0	.	.	0.000000	0.000000			0	.	.	0.000000	0.000000			0	.	.	0.000000	0.000000
INDEL	*	HG003_v4.2.1_comphetsnp10bp_slop50	ALL	*	QUAL	*	0.0	0.0	0.0		0	0	1264760.000000	0.000000	0.000000	0	.	.	0.000000	0.000000			0	.	.	0.000000	0.000000			0	.	.	0.000000	0.000000			0	.	.	0.000000	0.000000			0	.	.	0.000000	0.000000
INDEL	*	HG003_v4.2.1_comphetsnp10bp_slop50	PASS	*	QUAL	*	0.0	0.0	0.0		0	0	1264760.000000	0.000000	0.000000	0	.	.	0.000000	0.000000			0	.	.	0.000000	0.000000			0	.	.	0.000000	0.000000			0	.	.	0.000000	0.000000			0	.	.	0.000000	0.000000
INDEL	*	HG003_v4.2.1_complexandSVs	ALL	*	QUAL	*	0.853211	0.838926	0.745625	0.846008	80	75	133792062.000000	1447833.000000	0.000000	1090	.	.	238.000000	119.000000		2.0	930	.	.	208.000000	113.000000		1.8407079646	160	.	.	30.000000	6.000000		5.0	4686	.	.	1784.000000	2760.000000		0.646376811594	1000	.	.	257.000000	730.000000
INDEL	*	HG003_v4.2.1_complexandSVs	PASS	*	QUAL	*	0.853211	0.838926	0.745625	0.846008	80	75	133792062.000000	1447833.000000	0.000000	1090	.	.	238.000000	119.000000		2.0	930	.	.	208.000000	113.000000		1.8407079646	160	.	.	30.000000	6.000000		5.0	4686	.	.	1784.000000	2760.000000		0.646376811594	1000	.	.	257.000000	730.000000
INDEL	*	HG003_v4.2.1_complexandSVs_alldifficultregions	ALL	*	QUAL	*	0.85037	0.809782	0.266573	0.82958	2212	921	679282398.000000	36084387.000000	0.000000	20290	.	.	730.000000	406.000000		1.79802955665	17254	.	.	644.000000	370.000000		1.74054054054	3036	.	.	86.000000	36.000000		2.38888888889	29883	.	.	5818.000000	22230.000000		0.261718398561	17748	.	.	977.000000	16729.000000
INDEL	*	HG003_v4.2.1_complexandSVs_alldifficultregions	PASS	*	QUAL	*	0.85037	0.809782	0.266573	0.82958	2212	921	679282398.000000	36084387.000000	0.000000	20290	.	.	730.000000	406.000000		1.79802955665	17254	.	.	644.000000	370.000000		1.74054054054	3036	.	.	86.000000	36.000000		2.38888888889	29883	.	.	5818.000000	22230.000000		0.261718398561	17748	.	.	977.000000	16729.000000
INDEL	*	HG003_v4.2.1_complexindel10bp_slop50	ALL	*	QUAL	*	0.0	0.0	0.0		0	0	1575843.000000	0.000000	0.000000	0	.	.	0.000000	0.000000			0	.	.	0.000000	0.000000			0	.	.	0.000000	0.000000			0	.	.	0.000000	0.000000			0	.	.	0.000000	0.000000
INDEL	*	HG003_v4.2.1_complexindel10bp_slop50	PASS	*	QUAL	*	0.0	0.0	0.0		0	0	1575843.000000	0.000000	0.000000	0	.	.	0.000000	0.000000			0	.	.	0.000000	0.000000			0	.	.	0.000000	0.000000			0	.	.	0.000000	0.000000			0	.	.	0.000000	0.000000
INDEL	*	HG003_v4.2.1_notin_complexandSVs_alldifficultregions	ALL	*	QUAL	*	0.995972	0.99531	0.020314	0.995641	8	10	2255598013.000000	125465202.000000	0.000000	3972	.	.	71.000000	106.000000		0.669811320755	3956	.	.	70.000000	105.000000		0.666666666667	16	.	.	1.000000	1.000000		1.0	4135	.	.	101.000000	4032.000000		0.0250496031746	4032	.	.	77.000000	3955.000000
INDEL	*	HG003_v4.2.1_notin_complexandSVs_alldifficultregions	PASS	*	QUAL	*	0.995972	0.99531	0.020314	0.995641	8	10	2255598013.000000	125465202.000000	0.000000	3972	.	.	71.000000	106.000000		0.669811320755	3956	.	.	70.000000	105.000000		0.666666666667	16	.	.	1.000000	1.000000		1.0	4135	.	.	101.000000	4032.000000		0.0250496031746	4032	.	.	77.000000	3955.000000
INDEL	*	HG003_v4.2.1_othercomplexwithin10bp_slop50	ALL	*	QUAL	*	0.0	0.0	0.0		0	0	4496448.000000	0.000000	0.000000	0	.	.	0.000000	0.000000			0	.	.	0.000000	0.000000			0	.	.	0.000000	0.000000			0	.	.	0.000000	0.000000			0	.	.	0.000000	0.000000
INDEL	*	HG003_v4.2.1_othercomplexwithin10bp_slop50	PASS	*	QUAL	*	0.0	0.0	0.0		0	0	4496448.000000	0.000000	0.000000	0	.	.	0.000000	0.000000			0	.	.	0.000000	0.000000			0	.	.	0.000000	0.000000			0	.	.	0.000000	0.000000			0	.	.	0.000000	0.000000
INDEL	*	HG003_v4.2.1_snpswithin10bp_slop50	ALL	*	QUAL	*	0.0	0.0	0.0		0	0	9196487.000000	0.000000	0.000000	0	.	.	0.000000	0.000000			0	.	.	0.000000	0.000000			0	.	.	0.000000	0.000000			0	.	.	0.000000	0.000000			0	.	.	0.000000	0.000000
INDEL	*	HG003_v4.2.1_snpswithin10bp_slop50	PASS	*	QUAL	*	0.0	0.0	0.0		0	0	9196487.000000	0.000000	0.000000	0	.	.	0.000000	0.000000			0	.	.	0.000000	0.000000			0	.	.	0.000000	0.000000			0	.	.	0.000000	0.000000			0	.	.	0.000000	0.000000
INDEL	*	HG004_v4.2.1_CNV_CCSandONT_elliptical_outlier	ALL	*	QUAL	*	0.0	0.0	0.0		0	0	33808370.000000	0.000000	0.000000	0	.	.	0.000000	0.000000			0	.	.	0.000000	0.000000			0	.	.	0.000000	0.000000			0	.	.	0.000000	0.000000			0	.	.	0.000000	0.000000
INDEL	*	HG004_v4.2.1_CNV_CCSandONT_elliptical_outlier	PASS	*	QUAL	*	0.0	0.0	0.0		0	0	33808370.000000	0.000000	0.000000	0	.	.	0.000000	0.000000			0	.	.	0.000000	0.000000			0	.	.	0.000000	0.000000			0	.	.	0.000000	0.000000			0	.	.	0.000000	0.000000
INDEL	*	HG004_v4.2.1_CNV_mrcanavarIllumina_CCShighcov_ONThighcov_intersection	ALL	*	QUAL	*	0.0	0.0	0.0		0	0	7984544.000000	0.000000	0.000000	0	.	.	0.000000	0.000000			0	.	.	0.000000	0.000000			0	.	.	0.000000	0.000000			0	.	.	0.000000	0.000000			0	.	.	0.000000	0.000000
INDEL	*	HG004_v4.2.1_CNV_mrcanavarIllumina_CCShighcov_ONThighcov_intersection	PASS	*	QUAL	*	0.0	0.0	0.0		0	0	7984544.000000	0.000000	0.000000	0	.	.	0.000000	0.000000			0	.	.	0.000000	0.000000			0	.	.	0.000000	0.000000			0	.	.	0.000000	0.000000			0	.	.	0.000000	0.000000
INDEL	*	HG004_v4.2.1_CNVsandSVs	ALL	*	QUAL	*	0.848315	0.842648	0.741326	0.845472	84	75	119292915.000000	1449010.000000	0.000000	1068	.	.	221.000000	103.000000		2.14563106796	906	.	.	194.000000	97.000000		2.0	162	.	.	27.000000	6.000000		4.5	4496	.	.	1699.000000	2655.000000		0.639924670433	980	.	.	245.000000	721.000000
INDEL	*	HG004_v4.2.1_CNVsandSVs	PASS	*	QUAL	*	0.848315	0.842648	0.741326	0.845472	84	75	119292915.000000	1449010.000000	0.000000	1068	.	.	221.000000	103.000000		2.14563106796	906	.	.	194.000000	97.000000		2.0	162	.	.	27.000000	6.000000		4.5	4496	.	.	1699.000000	2655.000000		0.639924670433	980	.	.	245.000000	721.000000
INDEL	*	HG004_v4.2.1_SV_pbsv_slop25percent	ALL	*	QUAL	*	0.854271	0.821138	0.902226	0.837377	17	18	63060811.000000	427259.000000	0.000000	199	.	.	46.000000	17.000000		2.70588235294	170	.	.	44.000000	15.000000		2.93333333333	29	.	.	2.000000	2.000000		1.0	2516	.	.	955.000000	1479.000000		0.645706558485	202	.	.	55.000000	144.000000
INDEL	*	HG004_v4.2.1_SV_pbsv_slop25percent	PASS	*	QUAL	*	0.854271	0.821138	0.902226	0.837377	17	18	63060811.000000	427259.000000	0.000000	199	.	.	46.000000	17.000000		2.70588235294	170	.	.	44.000000	15.000000		2.93333333333	29	.	.	2.000000	2.000000		1.0	2516	.	.	955.000000	1479.000000		0.645706558485	202	.	.	55.000000	144.000000
INDEL	*	HG004_v4.2.1_comphetindel10bp_slop50	ALL	*	QUAL	*	0.0	0.0	0.0		0	0	4933578.000000	0.000000	0.000000	0	.	.	0.000000	0.000000			0	.	.	0.000000	0.000000			0	.	.	0.000000	0.000000			0	.	.	0.000000	0.000000			0	.	.	0.000000	0.000000
INDEL	*	HG004_v4.2.1_comphetindel10bp_slop50	PASS	*	QUAL	*	0.0	0.0	0.0		0	0	4933578.000000	0.000000	0.000000	0	.	.	0.000000	0.000000			0	.	.	0.000000	0.000000			0	.	.	0.000000	0.000000			0	.	.	0.000000	0.000000			0	.	.	0.000000	0.000000
INDEL	*	HG004_v4.2.1_comphetsnp10bp_slop50	ALL	*	QUAL	*	0.0	0.0	0.0		0	0	1201796.000000	0.000000	0.000000	0	.	.	0.000000	0.000000			0	.	.	0.000000	0.000000			0	.	.	0.000000	0.000000			0	.	.	0.000000	0.000000			0	.	.	0.000000	0.000000
INDEL	*	HG004_v4.2.1_comphetsnp10bp_slop50	PASS	*	QUAL	*	0.0	0.0	0.0		0	0	1201796.000000	0.000000	0.000000	0	.	.	0.000000	0.000000			0	.	.	0.000000	0.000000			0	.	.	0.000000	0.000000			0	.	.	0.000000	0.000000			0	.	.	0.000000	0.000000
INDEL	*	HG004_v4.2.1_complexandSVs	ALL	*	QUAL	*	0.848315	0.842648	0.741326	0.845472	84	75	140470365.000000	1449010.000000	0.000000	1068	.	.	221.000000	103.000000		2.14563106796	906	.	.	194.000000	97.000000		2.0	162	.	.	27.000000	6.000000		4.5	4496	.	.	1699.000000	2655.000000		0.639924670433	980	.	.	245.000000	721.000000
INDEL	*	HG004_v4.2.1_complexandSVs	PASS	*	QUAL	*	0.848315	0.842648	0.741326	0.845472	84	75	140470365.000000	1449010.000000	0.000000	1068	.	.	221.000000	103.000000		2.14563106796	906	.	.	194.000000	97.000000		2.0	162	.	.	27.000000	6.000000		4.5	4496	.	.	1699.000000	2655.000000		0.639924670433	980	.	.	245.000000	721.000000
INDEL	*	HG004_v4.2.1_complexandSVs_alldifficultregions	ALL	*	QUAL	*	0.850244	0.809635	0.2667	0.829443	2212	921	680680321.000000	36066753.000000	0.000000	20273	.	.	726.000000	394.000000		1.84263959391	17237	.	.	640.000000	358.000000		1.78770949721	3036	.	.	86.000000	36.000000		2.38888888889	29865	.	.	5813.000000	22218.000000		0.261634710595	17731	.	.	973.000000	16716.000000
INDEL	*	HG004_v4.2.1_complexandSVs_alldifficultregions	PASS	*	QUAL	*	0.850244	0.809635	0.2667	0.829443	2212	921	680680321.000000	36066753.000000	0.000000	20273	.	.	726.000000	394.000000		1.84263959391	17237	.	.	640.000000	358.000000		1.78770949721	3036	.	.	86.000000	36.000000		2.38888888889	29865	.	.	5813.000000	22218.000000		0.261634710595	17731	.	.	973.000000	16716.000000
INDEL	*	HG004_v4.2.1_complexindel10bp_slop50	ALL	*	QUAL	*	0.0	0.0	0.0		0	0	1568117.000000	0.000000	0.000000	0	.	.	0.000000	0.000000			0	.	.	0.000000	0.000000			0	.	.	0.000000	0.000000			0	.	.	0.000000	0.000000			0	.	.	0.000000	0.000000
INDEL	*	HG004_v4.2.1_complexindel10bp_slop50	PASS	*	QUAL	*	0.0	0.0	0.0		0	0	1568117.000000	0.000000	0.000000	0	.	.	0.000000	0.000000			0	.	.	0.000000	0.000000			0	.	.	0.000000	0.000000			0	.	.	0.000000	0.000000			0	.	.	0.000000	0.000000
INDEL	*	HG004_v4.2.1_notin_complexandSVs_alldifficultregions	ALL	*	QUAL	*	0.995989	0.995329	0.020467	0.995659	8	10	2254200090.000000	125482836.000000	0.000000	3989	.	.	75.000000	118.000000		0.635593220339	3973	.	.	74.000000	117.000000		0.632478632479	16	.	.	1.000000	1.000000		1.0	4153	.	.	106.000000	4044.000000		0.0262116716123	4049	.	.	81.000000	3968.000000
INDEL	*	HG004_v4.2.1_notin_complexandSVs_alldifficultregions	PASS	*	QUAL	*	0.995989	0.995329	0.020467	0.995659	8	10	2254200090.000000	125482836.000000	0.000000	3989	.	.	75.000000	118.000000		0.635593220339	3973	.	.	74.000000	117.000000		0.632478632479	16	.	.	1.000000	1.000000		1.0	4153	.	.	106.000000	4044.000000		0.0262116716123	4049	.	.	81.000000	3968.000000
INDEL	*	HG004_v4.2.1_othercomplexwithin10bp_slop50	ALL	*	QUAL	*	0.0	0.0	0.0		0	0	4697947.000000	0.000000	0.000000	0	.	.	0.000000	0.000000			0	.	.	0.000000	0.000000			0	.	.	0.000000	0.000000			0	.	.	0.000000	0.000000			0	.	.	0.000000	0.000000
INDEL	*	HG004_v4.2.1_othercomplexwithin10bp_slop50	PASS	*	QUAL	*	0.0	0.0	0.0		0	0	4697947.000000	0.000000	0.000000	0	.	.	0.000000	0.000000			0	.	.	0.000000	0.000000			0	.	.	0.000000	0.000000			0	.	.	0.000000	0.000000			0	.	.	0.000000	0.000000
INDEL	*	HG004_v4.2.1_snpswithin10bp_slop50	ALL	*	QUAL	*	0.0	0.0	0.0		0	0	9177943.000000	0.000000	0.000000	0	.	.	0.000000	0.000000			0	.	.	0.000000	0.000000			0	.	.	0.000000	0.000000			0	.	.	0.000000	0.000000			0	.	.	0.000000	0.000000
INDEL	*	HG004_v4.2.1_snpswithin10bp_slop50	PASS	*	QUAL	*	0.0	0.0	0.0		0	0	9177943.000000	0.000000	0.000000	0	.	.	0.000000	0.000000			0	.	.	0.000000	0.000000			0	.	.	0.000000	0.000000			0	.	.	0.000000	0.000000			0	.	.	0.000000	0.000000
INDEL	*	HG005_v4.2.1_CNV_CCSandONT_elliptical_outlier	ALL	*	QUAL	*	0.0	0.0	0.0		0	0	35824675.000000	0.000000	0.000000	0	.	.	0.000000	0.000000			0	.	.	0.000000	0.000000			0	.	.	0.000000	0.000000			0	.	.	0.000000	0.000000			0	.	.	0.000000	0.000000
INDEL	*	HG005_v4.2.1_CNV_CCSandONT_elliptical_outlier	PASS	*	QUAL	*	0.0	0.0	0.0		0	0	35824675.000000	0.000000	0.000000	0	.	.	0.000000	0.000000			0	.	.	0.000000	0.000000			0	.	.	0.000000	0.000000			0	.	.	0.000000	0.000000			0	.	.	0.000000	0.000000
INDEL	*	HG005_v4.2.1_CNV_mrcanavarIllumina_CCShighcov_ONThighcov_intersection	ALL	*	QUAL	*	0.392857	0.117021	0.669014	0.180328	10	2	9552289.000000	82630.000000	0.000000	28	.	.	0.000000	0.000000			11	.	.	0.000000	0.000000			17	.	.	0.000000	0.000000			284	.	.	217.000000	61.000000		3.55737704918	11	.	.	0.000000	11.000000
INDEL	*	HG005_v4.2.1_CNV_mrcanavarIllumina_CCShighcov_ONThighcov_intersection	PASS	*	QUAL	*	0.392857	0.117021	0.669014	0.180328	10	2	9552289.000000	82630.000000	0.000000	28	.	.	0.000000	0.000000			11	.	.	0.000000	0.000000			17	.	.	0.000000	0.000000			284	.	.	217.000000	61.000000		3.55737704918	11	.	.	0.000000	11.000000
INDEL	*	HG005_v4.2.1_CNVsandSVs	ALL	*	QUAL	*	0.392857	0.117021	0.669014	0.180328	10	2	121774956.000000	82630.000000	0.000000	28	.	.	0.000000	0.000000			11	.	.	0.000000	0.000000			17	.	.	0.000000	0.000000			284	.	.	217.000000	61.000000		3.55737704918	11	.	.	0.000000	11.000000
INDEL	*	HG005_v4.2.1_CNVsandSVs	PASS	*	QUAL	*	0.392857	0.117021	0.669014	0.180328	10	2	121774956.000000	82630.000000	0.000000	28	.	.	0.000000	0.000000			11	.	.	0.000000	0.000000			17	.	.	0.000000	0.000000			284	.	.	217.000000	61.000000		3.55737704918	11	.	.	0.000000	11.000000
INDEL	*	HG005_v4.2.1_SV_pbsv_hifiasm_dipcall_svanalyzer_slop25percent	ALL	*	QUAL	*	0.0	0.0	0.0		0	0	103088964.000000	0.000000	0.000000	0	.	.	0.000000	0.000000			0	.	.	0.000000	0.000000			0	.	.	0.000000	0.000000			0	.	.	0.000000	0.000000			0	.	.	0.000000	0.000000
INDEL	*	HG005_v4.2.1_SV_pbsv_hifiasm_dipcall_svanalyzer_slop25percent	PASS	*	QUAL	*	0.0	0.0	0.0		0	0	103088964.000000	0.000000	0.000000	0	.	.	0.000000	0.000000			0	.	.	0.000000	0.000000			0	.	.	0.000000	0.000000			0	.	.	0.000000	0.000000			0	.	.	0.000000	0.000000
INDEL	*	HG005_v4.2.1_comphetindel10bp_slop50	ALL	*	QUAL	*	0.0	0.0	0.0		0	0	3638866.000000	0.000000	0.000000	0	.	.	0.000000	0.000000			0	.	.	0.000000	0.000000			0	.	.	0.000000	0.000000			0	.	.	0.000000	0.000000			0	.	.	0.000000	0.000000
INDEL	*	HG005_v4.2.1_comphetindel10bp_slop50	PASS	*	QUAL	*	0.0	0.0	0.0		0	0	3638866.000000	0.000000	0.000000	0	.	.	0.000000	0.000000			0	.	.	0.000000	0.000000			0	.	.	0.000000	0.000000			0	.	.	0.000000	0.000000			0	.	.	0.000000	0.000000
INDEL	*	HG005_v4.2.1_comphetsnp10bp_slop50	ALL	*	QUAL	*	0.0	0.0	0.0		0	0	2607846.000000	0.000000	0.000000	0	.	.	0.000000	0.000000			0	.	.	0.000000	0.000000			0	.	.	0.000000	0.000000			0	.	.	0.000000	0.000000			0	.	.	0.000000	0.000000
INDEL	*	HG005_v4.2.1_comphetsnp10bp_slop50	PASS	*	QUAL	*	0.0	0.0	0.0		0	0	2607846.000000	0.000000	0.000000	0	.	.	0.000000	0.000000			0	.	.	0.000000	0.000000			0	.	.	0.000000	0.000000			0	.	.	0.000000	0.000000			0	.	.	0.000000	0.000000
INDEL	*	HG005_v4.2.1_complexandSVs	ALL	*	QUAL	*	0.392857	0.117021	0.669014	0.180328	10	2	140434315.000000	82630.000000	0.000000	28	.	.	0.000000	0.000000			11	.	.	0.000000	0.000000			17	.	.	0.000000	0.000000			284	.	.	217.000000	61.000000		3.55737704918	11	.	.	0.000000	11.000000
INDEL	*	HG005_v4.2.1_complexandSVs	PASS	*	QUAL	*	0.392857	0.117021	0.669014	0.180328	10	2	140434315.000000	82630.000000	0.000000	28	.	.	0.000000	0.000000			11	.	.	0.000000	0.000000			17	.	.	0.000000	0.000000			284	.	.	217.000000	61.000000		3.55737704918	11	.	.	0.000000	11.000000
INDEL	*	HG005_v4.2.1_complexandSVs_alldifficultregions	ALL	*	QUAL	*	0.849733	0.809079	0.263884	0.828908	2212	921	677223038.000000	35383195.000000	0.000000	20204	.	.	704.000000	383.000000		1.83812010444	17168	.	.	618.000000	347.000000		1.78097982709	3036	.	.	86.000000	36.000000		2.38888888889	29657	.	.	5749.000000	22085.000000		0.260312429251	17663	.	.	952.000000	16670.000000
INDEL	*	HG005_v4.2.1_complexandSVs_alldifficultregions	PASS	*	QUAL	*	0.849733	0.809079	0.263884	0.828908	2212	921	677223038.000000	35383195.000000	0.000000	20204	.	.	704.000000	383.000000		1.83812010444	17168	.	.	618.000000	347.000000		1.78097982709	3036	.	.	86.000000	36.000000		2.38888888889	29657	.	.	5749.000000	22085.000000		0.260312429251	17663	.	.	952.000000	16670.000000
INDEL	*	HG005_v4.2.1_complexindel10bp_slop50	ALL	*	QUAL	*	0.0	0.0	0.0		0	0	1990833.000000	0.000000	0.000000	0	.	.	0.000000	0.000000			0	.	.	0.000000	0.000000			0	.	.	0.000000	0.000000			0	.	.	0.000000	0.000000			0	.	.	0.000000	0.000000
INDEL	*	HG005_v4.2.1_complexindel10bp_slop50	PASS	*	QUAL	*	0.0	0.0	0.0		0	0	1990833.000000	0.000000	0.000000	0	.	.	0.000000	0.000000			0	.	.	0.000000	0.000000			0	.	.	0.000000	0.000000			0	.	.	0.000000	0.000000			0	.	.	0.000000	0.000000
INDEL	*	HG005_v4.2.1_inversions_slop25percent	ALL	*	QUAL	*	0.0	0.0	0.0		0	0	3333164.000000	0.000000	0.000000	0	.	.	0.000000	0.000000			0	.	.	0.000000	0.000000			0	.	.	0.000000	0.000000			0	.	.	0.000000	0.000000			0	.	.	0.000000	0.000000
INDEL	*	HG005_v4.2.1_inversions_slop25percent	PASS	*	QUAL	*	0.0	0.0	0.0		0	0	3333164.000000	0.000000	0.000000	0	.	.	0.000000	0.000000			0	.	.	0.000000	0.000000			0	.	.	0.000000	0.000000			0	.	.	0.000000	0.000000			0	.	.	0.000000	0.000000
INDEL	*	HG005_v4.2.1_notin_complexandSVs_alldifficultregions	ALL	*	QUAL	*	0.996061	0.99517	0.055429	0.995615	8	10	2257657373.000000	126166394.000000	0.000000	4062	.	.	98.000000	130.000000		0.753846153846	4046	.	.	97.000000	129.000000		0.751937984496	16	.	.	1.000000	1.000000		1.0	4384	.	.	172.000000	4198.000000		0.0409718913768	4121	.	.	103.000000	4017.000000
INDEL	*	HG005_v4.2.1_notin_complexandSVs_alldifficultregions	PASS	*	QUAL	*	0.996061	0.99517	0.055429	0.995615	8	10	2257657373.000000	126166394.000000	0.000000	4062	.	.	98.000000	130.000000		0.753846153846	4046	.	.	97.000000	129.000000		0.751937984496	16	.	.	1.000000	1.000000		1.0	4384	.	.	172.000000	4198.000000		0.0409718913768	4121	.	.	103.000000	4017.000000
INDEL	*	HG005_v4.2.1_othercomplexwithin10bp_slop50	ALL	*	QUAL	*	0.0	0.0	0.0		0	0	1460990.000000	0.000000	0.000000	0	.	.	0.000000	0.000000			0	.	.	0.000000	0.000000			0	.	.	0.000000	0.000000			0	.	.	0.000000	0.000000			0	.	.	0.000000	0.000000
INDEL	*	HG005_v4.2.1_othercomplexwithin10bp_slop50	PASS	*	QUAL	*	0.0	0.0	0.0		0	0	1460990.000000	0.000000	0.000000	0	.	.	0.000000	0.000000			0	.	.	0.000000	0.000000			0	.	.	0.000000	0.000000			0	.	.	0.000000	0.000000			0	.	.	0.000000	0.000000
INDEL	*	HG005_v4.2.1_snpswithin10bp_slop50	ALL	*	QUAL	*	0.0	0.0	0.0		0	0	9375134.000000	0.000000	0.000000	0	.	.	0.000000	0.000000			0	.	.	0.000000	0.000000			0	.	.	0.000000	0.000000			0	.	.	0.000000	0.000000			0	.	.	0.000000	0.000000
INDEL	*	HG005_v4.2.1_snpswithin10bp_slop50	PASS	*	QUAL	*	0.0	0.0	0.0		0	0	9375134.000000	0.000000	0.000000	0	.	.	0.000000	0.000000			0	.	.	0.000000	0.000000			0	.	.	0.000000	0.000000			0	.	.	0.000000	0.000000			0	.	.	0.000000	0.000000
INDEL	*	HG006_v4.2.1_CNV_CCSandONT_elliptical_outlier	ALL	*	QUAL	*	0.0	0.0	0.0		0	0	23202631.000000	0.000000	0.000000	0	.	.	0.000000	0.000000			0	.	.	0.000000	0.000000			0	.	.	0.000000	0.000000			0	.	.	0.000000	0.000000			0	.	.	0.000000	0.000000
INDEL	*	HG006_v4.2.1_CNV_CCSandONT_elliptical_outlier	PASS	*	QUAL	*	0.0	0.0	0.0		0	0	23202631.000000	0.000000	0.000000	0	.	.	0.000000	0.000000			0	.	.	0.000000	0.000000			0	.	.	0.000000	0.000000			0	.	.	0.000000	0.000000			0	.	.	0.000000	0.000000
INDEL	*	HG006_v4.2.1_CNV_mrcanavarIllumina_CCShighcov_ONThighcov_intersection	ALL	*	QUAL	*	0.235294	0.048193	0.70979	0.08	6	2	7463983.000000	63987.000000	0.000000	17	.	.	0.000000	0.000000			4	.	.	0.000000	0.000000			13	.	.	0.000000	0.000000			286	.	.	227.000000	53.000000		4.28301886792	4	.	.	0.000000	4.000000
INDEL	*	HG006_v4.2.1_CNV_mrcanavarIllumina_CCShighcov_ONThighcov_intersection	PASS	*	QUAL	*	0.235294	0.048193	0.70979	0.08	6	2	7463983.000000	63987.000000	0.000000	17	.	.	0.000000	0.000000			4	.	.	0.000000	0.000000			13	.	.	0.000000	0.000000			286	.	.	227.000000	53.000000		4.28301886792	4	.	.	0.000000	4.000000
INDEL	*	HG006_v4.2.1_CNVsandSVs	ALL	*	QUAL	*	0.755102	0.523207	0.875263	0.618121	20	19	119792009.000000	269343.000000	0.000000	147	.	.	0.000000	0.000000			111	.	.	0.000000	0.000000			36	.	.	0.000000	0.000000			1900	.	.	588.000000	1264.000000		0.465189873418	124	.	.	0.000000	124.000000
INDEL	*	HG006_v4.2.1_CNVsandSVs	PASS	*	QUAL	*	0.755102	0.523207	0.875263	0.618121	20	19	119792009.000000	269343.000000	0.000000	147	.	.	0.000000	0.000000			111	.	.	0.000000	0.000000			36	.	.	0.000000	0.000000			1900	.	.	588.000000	1264.000000		0.465189873418	124	.	.	0.000000	124.000000
INDEL	*	HG006_v4.2.1_SV_pbsv_slop25percent	ALL	*	QUAL	*	0.823077	0.779221	0.908005	0.800549	14	17	42782927.000000	206629.000000	0.000000	130	.	.	0.000000	0.000000			107	.	.	0.000000	0.000000			23	.	.	0.000000	0.000000			1674	.	.	405.000000	1226.000000		0.330342577488	120	.	.	0.000000	120.000000
INDEL	*	HG006_v4.2.1_SV_pbsv_slop25percent	PASS	*	QUAL	*	0.823077	0.779221	0.908005	0.800549	14	17	42782927.000000	206629.000000	0.000000	130	.	.	0.000000	0.000000			107	.	.	0.000000	0.000000			23	.	.	0.000000	0.000000			1674	.	.	405.000000	1226.000000		0.330342577488	120	.	.	0.000000	120.000000
INDEL	*	HG006_v4.2.1_comphetindel10bp_slop50	ALL	*	QUAL	*	0.0	0.0	0.0		0	0	3238146.000000	0.000000	0.000000	0	.	.	0.000000	0.000000			0	.	.	0.000000	0.000000			0	.	.	0.000000	0.000000			0	.	.	0.000000	0.000000			0	.	.	0.000000	0.000000
INDEL	*	HG006_v4.2.1_comphetindel10bp_slop50	PASS	*	QUAL	*	0.0	0.0	0.0		0	0	3238146.000000	0.000000	0.000000	0	.	.	0.000000	0.000000			0	.	.	0.000000	0.000000			0	.	.	0.000000	0.000000			0	.	.	0.000000	0.000000			0	.	.	0.000000	0.000000
INDEL	*	HG006_v4.2.1_comphetsnp10bp_slop50	ALL	*	QUAL	*	0.0	0.0	0.0		0	0	1503654.000000	0.000000	0.000000	0	.	.	0.000000	0.000000			0	.	.	0.000000	0.000000			0	.	.	0.000000	0.000000			0	.	.	0.000000	0.000000			0	.	.	0.000000	0.000000
INDEL	*	HG006_v4.2.1_comphetsnp10bp_slop50	PASS	*	QUAL	*	0.0	0.0	0.0		0	0	1503654.000000	0.000000	0.000000	0	.	.	0.000000	0.000000			0	.	.	0.000000	0.000000			0	.	.	0.000000	0.000000			0	.	.	0.000000	0.000000			0	.	.	0.000000	0.000000
INDEL	*	HG006_v4.2.1_complexandSVs	ALL	*	QUAL	*	0.755102	0.523207	0.875263	0.618121	20	19	137668662.000000	269343.000000	0.000000	147	.	.	0.000000	0.000000			111	.	.	0.000000	0.000000			36	.	.	0.000000	0.000000			1900	.	.	588.000000	1264.000000		0.465189873418	124	.	.	0.000000	124.000000
INDEL	*	HG006_v4.2.1_complexandSVs	PASS	*	QUAL	*	0.755102	0.523207	0.875263	0.618121	20	19	137668662.000000	269343.000000	0.000000	147	.	.	0.000000	0.000000			111	.	.	0.000000	0.000000			36	.	.	0.000000	0.000000			1900	.	.	588.000000	1264.000000		0.465189873418	124	.	.	0.000000	124.000000
INDEL	*	HG006_v4.2.1_complexandSVs_alldifficultregions	ALL	*	QUAL	*	0.849785	0.80914	0.265011	0.828964	2212	921	676756760.000000	35494480.000000	0.000000	20211	.	.	704.000000	383.000000		1.83812010444	17175	.	.	618.000000	347.000000		1.78097982709	3036	.	.	86.000000	36.000000		2.38888888889	29712	.	.	5755.000000	22129.000000		0.260065976773	17670	.	.	952.000000	16677.000000
INDEL	*	HG006_v4.2.1_complexandSVs_alldifficultregions	PASS	*	QUAL	*	0.849785	0.80914	0.265011	0.828964	2212	921	676756760.000000	35494480.000000	0.000000	20211	.	.	704.000000	383.000000		1.83812010444	17175	.	.	618.000000	347.000000		1.78097982709	3036	.	.	86.000000	36.000000		2.38888888889	29712	.	.	5755.000000	22129.000000		0.260065976773	17670	.	.	952.000000	16677.000000
INDEL	*	HG006_v4.2.1_complexindel10bp_slop50	ALL	*	QUAL	*	0.0	0.0	0.0		0	0	1273348.000000	0.000000	0.000000	0	.	.	0.000000	0.000000			0	.	.	0.000000	0.000000			0	.	.	0.000000	0.000000			0	.	.	0.000000	0.000000			0	.	.	0.000000	0.000000
INDEL	*	HG006_v4.2.1_complexindel10bp_slop50	PASS	*	QUAL	*	0.0	0.0	0.0		0	0	1273348.000000	0.000000	0.000000	0	.	.	0.000000	0.000000			0	.	.	0.000000	0.000000			0	.	.	0.000000	0.000000			0	.	.	0.000000	0.000000			0	.	.	0.000000	0.000000
INDEL	*	HG006_v4.2.1_notin_complexandSVs_alldifficultregions	ALL	*	QUAL	*	0.996054	0.995162	0.042391	0.995608	8	10	2258123651.000000	126055109.000000	0.000000	4055	.	.	98.000000	130.000000		0.753846153846	4039	.	.	97.000000	129.000000		0.751937984496	16	.	.	1.000000	1.000000		1.0	4317	.	.	166.000000	4142.000000		0.0400772573636	4114	.	.	103.000000	4010.000000
INDEL	*	HG006_v4.2.1_notin_complexandSVs_alldifficultregions	PASS	*	QUAL	*	0.996054	0.995162	0.042391	0.995608	8	10	2258123651.000000	126055109.000000	0.000000	4055	.	.	98.000000	130.000000		0.753846153846	4039	.	.	97.000000	129.000000		0.751937984496	16	.	.	1.000000	1.000000		1.0	4317	.	.	166.000000	4142.000000		0.0400772573636	4114	.	.	103.000000	4010.000000
INDEL	*	HG006_v4.2.1_othercomplexwithin10bp_slop50	ALL	*	QUAL	*	0.0	0.0	0.0		0	0	3120298.000000	0.000000	0.000000	0	.	.	0.000000	0.000000			0	.	.	0.000000	0.000000			0	.	.	0.000000	0.000000			0	.	.	0.000000	0.000000			0	.	.	0.000000	0.000000
INDEL	*	HG006_v4.2.1_othercomplexwithin10bp_slop50	PASS	*	QUAL	*	0.0	0.0	0.0		0	0	3120298.000000	0.000000	0.000000	0	.	.	0.000000	0.000000			0	.	.	0.000000	0.000000			0	.	.	0.000000	0.000000			0	.	.	0.000000	0.000000			0	.	.	0.000000	0.000000
INDEL	*	HG006_v4.2.1_snpswithin10bp_slop50	ALL	*	QUAL	*	0.0	0.0	0.0		0	0	9065524.000000	0.000000	0.000000	0	.	.	0.000000	0.000000			0	.	.	0.000000	0.000000			0	.	.	0.000000	0.000000			0	.	.	0.000000	0.000000			0	.	.	0.000000	0.000000
INDEL	*	HG006_v4.2.1_snpswithin10bp_slop50	PASS	*	QUAL	*	0.0	0.0	0.0		0	0	9065524.000000	0.000000	0.000000	0	.	.	0.000000	0.000000			0	.	.	0.000000	0.000000			0	.	.	0.000000	0.000000			0	.	.	0.000000	0.000000			0	.	.	0.000000	0.000000
INDEL	*	HG007_v4.2.1_CNV_CCSandONT_elliptical_outlier	ALL	*	QUAL	*	0.0	0.0	0.0		0	0	27533272.000000	0.000000	0.000000	0	.	.	0.000000	0.000000			0	.	.	0.000000	0.000000			0	.	.	0.000000	0.000000			0	.	.	0.000000	0.000000			0	.	.	0.000000	0.000000
INDEL	*	HG007_v4.2.1_CNV_CCSandONT_elliptical_outlier	PASS	*	QUAL	*	0.0	0.0	0.0		0	0	27533272.000000	0.000000	0.000000	0	.	.	0.000000	0.000000			0	.	.	0.000000	0.000000			0	.	.	0.000000	0.000000			0	.	.	0.000000	0.000000			0	.	.	0.000000	0.000000
INDEL	*	HG007_v4.2.1_CNV_mrcanavarIllumina_CCShighcov_ONThighcov_intersection	ALL	*	QUAL	*	1.0	1.0	0.95122	1.0	0	0	9175295.000000	15971.000000	0.000000	2	.	.	0.000000	0.000000			2	.	.	0.000000	0.000000			0	.	.	0.000000	0.000000			41	.	.	7.000000	31.000000		0.225806451613	2	.	.	0.000000	2.000000
INDEL	*	HG007_v4.2.1_CNV_mrcanavarIllumina_CCShighcov_ONThighcov_intersection	PASS	*	QUAL	*	1.0	1.0	0.95122	1.0	0	0	9175295.000000	15971.000000	0.000000	2	.	.	0.000000	0.000000			2	.	.	0.000000	0.000000			0	.	.	0.000000	0.000000			41	.	.	7.000000	31.000000		0.225806451613	2	.	.	0.000000	2.000000
INDEL	*	HG007_v4.2.1_CNVsandSVs	ALL	*	QUAL	*	0.795181	0.751295	0.860851	0.772615	16	28	119992629.000000	378714.000000	0.000000	166	.	.	0.000000	0.000000			132	.	.	0.000000	0.000000			34	.	.	0.000000	0.000000			1387	.	.	268.000000	1072.000000		0.25	145	.	.	0.000000	145.000000
INDEL	*	HG007_v4.2.1_CNVsandSVs	PASS	*	QUAL	*	0.795181	0.751295	0.860851	0.772615	16	28	119992629.000000	378714.000000	0.000000	166	.	.	0.000000	0.000000			132	.	.	0.000000	0.000000			34	.	.	0.000000	0.000000			1387	.	.	268.000000	1072.000000		0.25	145	.	.	0.000000	145.000000
INDEL	*	HG007_v4.2.1_SV_pbsv_slop25percent	ALL	*	QUAL	*	0.792683	0.748691	0.860073	0.770059	16	28	39568475.000000	365184.000000	0.000000	164	.	.	0.000000	0.000000			130	.	.	0.000000	0.000000			34	.	.	0.000000	0.000000			1365	.	.	264.000000	1055.000000		0.250236966825	143	.	.	0.000000	143.000000
INDEL	*	HG007_v4.2.1_SV_pbsv_slop25percent	PASS	*	QUAL	*	0.792683	0.748691	0.860073	0.770059	16	28	39568475.000000	365184.000000	0.000000	164	.	.	0.000000	0.000000			130	.	.	0.000000	0.000000			34	.	.	0.000000	0.000000			1365	.	.	264.000000	1055.000000		0.250236966825	143	.	.	0.000000	143.000000
INDEL	*	HG007_v4.2.1_comphetindel10bp_slop50	ALL	*	QUAL	*	0.0	0.0	0.0		0	0	3270557.000000	0.000000	0.000000	0	.	.	0.000000	0.000000			0	.	.	0.000000	0.000000			0	.	.	0.000000	0.000000			0	.	.	0.000000	0.000000			0	.	.	0.000000	0.000000
INDEL	*	HG007_v4.2.1_comphetindel10bp_slop50	PASS	*	QUAL	*	0.0	0.0	0.0		0	0	3270557.000000	0.000000	0.000000	0	.	.	0.000000	0.000000			0	.	.	0.000000	0.000000			0	.	.	0.000000	0.000000			0	.	.	0.000000	0.000000			0	.	.	0.000000	0.000000
INDEL	*	HG007_v4.2.1_comphetsnp10bp_slop50	ALL	*	QUAL	*	0.0	0.0	0.0		0	0	1464517.000000	0.000000	0.000000	0	.	.	0.000000	0.000000			0	.	.	0.000000	0.000000			0	.	.	0.000000	0.000000			0	.	.	0.000000	0.000000			0	.	.	0.000000	0.000000
INDEL	*	HG007_v4.2.1_comphetsnp10bp_slop50	PASS	*	QUAL	*	0.0	0.0	0.0		0	0	1464517.000000	0.000000	0.000000	0	.	.	0.000000	0.000000			0	.	.	0.000000	0.000000			0	.	.	0.000000	0.000000			0	.	.	0.000000	0.000000			0	.	.	0.000000	0.000000
INDEL	*	HG007_v4.2.1_complexandSVs	ALL	*	QUAL	*	0.795181	0.751295	0.860851	0.772615	16	28	138031434.000000	378714.000000	0.000000	166	.	.	0.000000	0.000000			132	.	.	0.000000	0.000000			34	.	.	0.000000	0.000000			1387	.	.	268.000000	1072.000000		0.25	145	.	.	0.000000	145.000000
INDEL	*	HG007_v4.2.1_complexandSVs	PASS	*	QUAL	*	0.795181	0.751295	0.860851	0.772615	16	28	138031434.000000	378714.000000	0.000000	166	.	.	0.000000	0.000000			132	.	.	0.000000	0.000000			34	.	.	0.000000	0.000000			1387	.	.	268.000000	1072.000000		0.25	145	.	.	0.000000	145.000000
INDEL	*	HG007_v4.2.1_complexandSVs_alldifficultregions	ALL	*	QUAL	*	0.849822	0.809221	0.265148	0.829025	2212	921	675428877.000000	35599070.000000	0.000000	20216	.	.	704.000000	383.000000		1.83812010444	17180	.	.	618.000000	347.000000		1.78097982709	3036	.	.	86.000000	36.000000		2.38888888889	29723	.	.	5756.000000	22139.000000		0.259993676318	17675	.	.	952.000000	16682.000000
INDEL	*	HG007_v4.2.1_complexandSVs_alldifficultregions	PASS	*	QUAL	*	0.849822	0.809221	0.265148	0.829025	2212	921	675428877.000000	35599070.000000	0.000000	20216	.	.	704.000000	383.000000		1.83812010444	17180	.	.	618.000000	347.000000		1.78097982709	3036	.	.	86.000000	36.000000		2.38888888889	29723	.	.	5756.000000	22139.000000		0.259993676318	17675	.	.	952.000000	16682.000000
INDEL	*	HG007_v4.2.1_complexindel10bp_slop50	ALL	*	QUAL	*	0.0	0.0	0.0		0	0	1289786.000000	0.000000	0.000000	0	.	.	0.000000	0.000000			0	.	.	0.000000	0.000000			0	.	.	0.000000	0.000000			0	.	.	0.000000	0.000000			0	.	.	0.000000	0.000000
INDEL	*	HG007_v4.2.1_complexindel10bp_slop50	PASS	*	QUAL	*	0.0	0.0	0.0		0	0	1289786.000000	0.000000	0.000000	0	.	.	0.000000	0.000000			0	.	.	0.000000	0.000000			0	.	.	0.000000	0.000000			0	.	.	0.000000	0.000000			0	.	.	0.000000	0.000000
INDEL	*	HG007_v4.2.1_notin_complexandSVs_alldifficultregions	ALL	*	QUAL	*	0.996049	0.994915	0.040428	0.995482	8	10	2259451534.000000	125950519.000000	0.000000	4050	.	.	98.000000	130.000000		0.753846153846	4034	.	.	97.000000	129.000000		0.751937984496	16	.	.	1.000000	1.000000		1.0	4304	.	.	165.000000	4130.000000		0.0399515738499	4109	.	.	103.000000	4005.000000
INDEL	*	HG007_v4.2.1_notin_complexandSVs_alldifficultregions	PASS	*	QUAL	*	0.996049	0.994915	0.040428	0.995482	8	10	2259451534.000000	125950519.000000	0.000000	4050	.	.	98.000000	130.000000		0.753846153846	4034	.	.	97.000000	129.000000		0.751937984496	16	.	.	1.000000	1.000000		1.0	4304	.	.	165.000000	4130.000000		0.0399515738499	4109	.	.	103.000000	4005.000000
INDEL	*	HG007_v4.2.1_othercomplexwithin10bp_slop50	ALL	*	QUAL	*	0.0	0.0	0.0		0	0	3185802.000000	0.000000	0.000000	0	.	.	0.000000	0.000000			0	.	.	0.000000	0.000000			0	.	.	0.000000	0.000000			0	.	.	0.000000	0.000000			0	.	.	0.000000	0.000000
INDEL	*	HG007_v4.2.1_othercomplexwithin10bp_slop50	PASS	*	QUAL	*	0.0	0.0	0.0		0	0	3185802.000000	0.000000	0.000000	0	.	.	0.000000	0.000000			0	.	.	0.000000	0.000000			0	.	.	0.000000	0.000000			0	.	.	0.000000	0.000000			0	.	.	0.000000	0.000000
INDEL	*	HG007_v4.2.1_snpswithin10bp_slop50	ALL	*	QUAL	*	0.0	0.0	0.0		0	0	9101811.000000	0.000000	0.000000	0	.	.	0.000000	0.000000			0	.	.	0.000000	0.000000			0	.	.	0.000000	0.000000			0	.	.	0.000000	0.000000			0	.	.	0.000000	0.000000
INDEL	*	HG007_v4.2.1_snpswithin10bp_slop50	PASS	*	QUAL	*	0.0	0.0	0.0		0	0	9101811.000000	0.000000	0.000000	0	.	.	0.000000	0.000000			0	.	.	0.000000	0.000000			0	.	.	0.000000	0.000000			0	.	.	0.000000	0.000000			0	.	.	0.000000	0.000000
INDEL	*	KIR	ALL	*	QUAL	*	0.0	0.0	0.0		0	0	155043.000000	0.000000	0.000000	0	.	.	0.000000	0.000000			0	.	.	0.000000	0.000000			0	.	.	0.000000	0.000000			0	.	.	0.000000	0.000000			0	.	.	0.000000	0.000000
INDEL	*	KIR	PASS	*	QUAL	*	0.0	0.0	0.0		0	0	155043.000000	0.000000	0.000000	0	.	.	0.000000	0.000000			0	.	.	0.000000	0.000000			0	.	.	0.000000	0.000000			0	.	.	0.000000	0.000000			0	.	.	0.000000	0.000000
INDEL	*	L1H_gt500	ALL	*	QUAL	*	0.944444	0.68	0.21875	0.790698	3	0	3288114.000000	337364.000000	0.000000	18	.	.	0.000000	0.000000			17	.	.	0.000000	0.000000			1	.	.	0.000000	0.000000			32	.	.	7.000000	25.000000		0.28	17	.	.	0.000000	17.000000
INDEL	*	L1H_gt500	PASS	*	QUAL	*	0.944444	0.68	0.21875	0.790698	3	0	3288114.000000	337364.000000	0.000000	18	.	.	0.000000	0.000000			17	.	.	0.000000	0.000000			1	.	.	0.000000	0.000000			32	.	.	7.000000	25.000000		0.28	17	.	.	0.000000	17.000000
INDEL	*	LD_discordant_haplotypes_slop5bp	ALL	*	QUAL	*	0.0	0.0	0.0		0	0	10867226.000000	0.000000	0.000000	0	.	.	0.000000	0.000000			0	.	.	0.000000	0.000000			0	.	.	0.000000	0.000000			0	.	.	0.000000	0.000000			0	.	.	0.000000	0.000000
INDEL	*	LD_discordant_haplotypes_slop5bp	PASS	*	QUAL	*	0.0	0.0	0.0		0	0	10867226.000000	0.000000	0.000000	0	.	.	0.000000	0.000000			0	.	.	0.000000	0.000000			0	.	.	0.000000	0.000000			0	.	.	0.000000	0.000000			0	.	.	0.000000	0.000000
INDEL	*	MHC	ALL	*	QUAL	*	0.0	0.0	0.0		0	0	4970557.000000	0.000000	0.000000	0	.	.	0.000000	0.000000			0	.	.	0.000000	0.000000			0	.	.	0.000000	0.000000			0	.	.	0.000000	0.000000			0	.	.	0.000000	0.000000
INDEL	*	MHC	PASS	*	QUAL	*	0.0	0.0	0.0		0	0	4970557.000000	0.000000	0.000000	0	.	.	0.000000	0.000000			0	.	.	0.000000	0.000000			0	.	.	0.000000	0.000000			0	.	.	0.000000	0.000000			0	.	.	0.000000	0.000000
INDEL	*	SimpleRepeat_diTR_10to49_slop5	ALL	*	QUAL	*	0.894713	0.880439	0.164657	0.887519	376	147	14126406.000000	812003.000000	0.000000	4445	.	.	87.000000	41.000000		2.12195121951	3977	.	.	79.000000	40.000000		1.975	468	.	.	8.000000	1.000000		8.0	5557	.	.	741.000000	4568.000000		0.162215411559	4087	.	.	138.000000	3946.000000
INDEL	*	SimpleRepeat_diTR_10to49_slop5	PASS	*	QUAL	*	0.894713	0.880439	0.164657	0.887519	376	147	14126406.000000	812003.000000	0.000000	4445	.	.	87.000000	41.000000		2.12195121951	3977	.	.	79.000000	40.000000		1.975	468	.	.	8.000000	1.000000		8.0	5557	.	.	741.000000	4568.000000		0.162215411559	4087	.	.	138.000000	3946.000000
INDEL	*	SimpleRepeat_diTR_50to149_slop5	ALL	*	QUAL	*	0.740741	0.685185	0.126214	0.711881	52	28	312887.000000	17527.000000	0.000000	243	.	.	1.000000	0.000000			180	.	.	1.000000	0.000000			63	.	.	0.000000	0.000000			309	.	.	95.000000	196.000000		0.484693877551	185	.	.	3.000000	182.000000
INDEL	*	SimpleRepeat_diTR_50to149_slop5	PASS	*	QUAL	*	0.740741	0.685185	0.126214	0.711881	52	28	312887.000000	17527.000000	0.000000	243	.	.	1.000000	0.000000			180	.	.	1.000000	0.000000			63	.	.	0.000000	0.000000			309	.	.	95.000000	196.000000		0.484693877551	185	.	.	3.000000	182.000000
INDEL	*	SimpleRepeat_diTR_ge150_slop5	ALL	*	QUAL	*	0.0	0.0	0.0		0	0	1294.000000	0.000000	0.000000	0	.	.	0.000000	0.000000			0	.	.	0.000000	0.000000			0	.	.	0.000000	0.000000			0	.	.	0.000000	0.000000			0	.	.	0.000000	0.000000
INDEL	*	SimpleRepeat_diTR_ge150_slop5	PASS	*	QUAL	*	0.0	0.0	0.0		0	0	1294.000000	0.000000	0.000000	0	.	.	0.000000	0.000000			0	.	.	0.000000	0.000000			0	.	.	0.000000	0.000000			0	.	.	0.000000	0.000000			0	.	.	0.000000	0.000000
INDEL	*	SimpleRepeat_homopolymer_4to6_AT_slop5	ALL	*	QUAL	*	0.93318	0.906845	0.253875	0.919824	206	103	620274261.000000	36564301.000000	0.000000	4340	.	.	150.000000	69.000000		2.17391304348	4050	.	.	141.000000	66.000000		2.13636363636	290	.	.	9.000000	3.000000		3.0	6129	.	.	912.000000	5021.000000		0.181637124079	4147	.	.	212.000000	3927.000000
INDEL	*	SimpleRepeat_homopolymer_4to6_AT_slop5	PASS	*	QUAL	*	0.93318	0.906845	0.253875	0.919824	206	103	620274261.000000	36564301.000000	0.000000	4340	.	.	150.000000	69.000000		2.17391304348	4050	.	.	141.000000	66.000000		2.13636363636	290	.	.	9.000000	3.000000		3.0	6129	.	.	912.000000	5021.000000		0.181637124079	4147	.	.	212.000000	3927.000000
INDEL	*	SimpleRepeat_homopolymer_4to6_GC_slop5	ALL	*	QUAL	*	0.944865	0.909184	0.337838	0.926681	34	21	186737442.000000	9137238.000000	0.000000	925	.	.	39.000000	28.000000		1.39285714286	874	.	.	37.000000	28.000000		1.32142857143	51	.	.	2.000000	0.000000			1480	.	.	299.000000	1142.000000		0.261821366025	891	.	.	47.000000	842.000000
INDEL	*	SimpleRepeat_homopolymer_4to6_GC_slop5	PASS	*	QUAL	*	0.944865	0.909184	0.337838	0.926681	34	21	186737442.000000	9137238.000000	0.000000	925	.	.	39.000000	28.000000		1.39285714286	874	.	.	37.000000	28.000000		1.32142857143	51	.	.	2.000000	0.000000			1480	.	.	299.000000	1142.000000		0.261821366025	891	.	.	47.000000	842.000000
INDEL	*	SimpleRepeat_homopolymer_4to6_slop5	ALL	*	QUAL	*	0.934271	0.906102	0.269451	0.919971	240	124	789111519.000000	44658231.000000	0.000000	5188	.	.	186.000000	96.000000		1.9375	4847	.	.	175.000000	93.000000		1.88172043011	341	.	.	11.000000	3.000000		3.66666666667	7493	.	.	1199.000000	6059.000000		0.197887440172	4960	.	.	255.000000	4695.000000
INDEL	*	SimpleRepeat_homopolymer_4to6_slop5	PASS	*	QUAL	*	0.934271	0.906102	0.269451	0.919971	240	124	789111519.000000	44658231.000000	0.000000	5188	.	.	186.000000	96.000000		1.9375	4847	.	.	175.000000	93.000000		1.88172043011	341	.	.	11.000000	3.000000		3.66666666667	7493	.	.	1199.000000	6059.000000		0.197887440172	4960	.	.	255.000000	4695.000000
INDEL	*	SimpleRepeat_homopolymer_7to11_AT_slop5	ALL	*	QUAL	*	0.972222	0.932708	0.11127	0.952055	71	60	48048065.000000	2750171.000000	0.000000	3492	.	.	100.000000	55.000000		1.81818181818	3395	.	.	95.000000	51.000000		1.86274509804	97	.	.	5.000000	4.000000		1.25	4197	.	.	493.000000	3645.000000		0.135253772291	3479	.	.	136.000000	3340.000000
INDEL	*	SimpleRepeat_homopolymer_7to11_AT_slop5	PASS	*	QUAL	*	0.972222	0.932708	0.11127	0.952055	71	60	48048065.000000	2750171.000000	0.000000	3492	.	.	100.000000	55.000000		1.81818181818	3395	.	.	95.000000	51.000000		1.86274509804	97	.	.	5.000000	4.000000		1.25	4197	.	.	493.000000	3645.000000		0.135253772291	3479	.	.	136.000000	3340.000000
INDEL	*	SimpleRepeat_homopolymer_7to11_GC_slop5	ALL	*	QUAL	*	0.965079	0.938462	0.2713	0.951584	6	9	1796827.000000	82939.000000	0.000000	315	.	.	16.000000	6.000000		2.66666666667	304	.	.	16.000000	6.000000		2.66666666667	11	.	.	0.000000	0.000000			446	.	.	84.000000	352.000000		0.238636363636	305	.	.	16.000000	287.000000
INDEL	*	SimpleRepeat_homopolymer_7to11_GC_slop5	PASS	*	QUAL	*	0.965079	0.938462	0.2713	0.951584	6	9	1796827.000000	82939.000000	0.000000	315	.	.	16.000000	6.000000		2.66666666667	304	.	.	16.000000	6.000000		2.66666666667	11	.	.	0.000000	0.000000			446	.	.	84.000000	352.000000		0.238636363636	305	.	.	16.000000	287.000000
INDEL	*	SimpleRepeat_homopolymer_7to11_slop5	ALL	*	QUAL	*	0.971496	0.933333	0.126623	0.952033	77	68	49788855.000000	2830071.000000	0.000000	3789	.	.	116.000000	61.000000		1.90163934426	3681	.	.	111.000000	57.000000		1.94736842105	108	.	.	5.000000	4.000000		1.25	4620	.	.	572.000000	3979.000000		0.143754712239	3766	.	.	152.000000	3609.000000
INDEL	*	SimpleRepeat_homopolymer_7to11_slop5	PASS	*	QUAL	*	0.971496	0.933333	0.126623	0.952033	77	68	49788855.000000	2830071.000000	0.000000	3789	.	.	116.000000	61.000000		1.90163934426	3681	.	.	111.000000	57.000000		1.94736842105	108	.	.	5.000000	4.000000		1.25	4620	.	.	572.000000	3979.000000		0.143754712239	3766	.	.	152.000000	3609.000000
INDEL	*	SimpleRepeat_homopolymer_ge12_AT_slop5	ALL	*	QUAL	*	0.718933	0.661681	0.165673	0.68912	1614	618	18264661.000000	780727.000000	0.000000	8023	.	.	225.000000	123.000000		1.82926829268	5768	.	.	174.000000	94.000000		1.85106382979	2255	.	.	51.000000	29.000000		1.75862068966	10738	.	.	2165.000000	7155.000000		0.302585604472	5928	.	.	332.000000	5579.000000
INDEL	*	SimpleRepeat_homopolymer_ge12_AT_slop5	PASS	*	QUAL	*	0.718933	0.661681	0.165673	0.68912	1614	618	18264661.000000	780727.000000	0.000000	8023	.	.	225.000000	123.000000		1.82926829268	5768	.	.	174.000000	94.000000		1.85106382979	2255	.	.	51.000000	29.000000		1.75862068966	10738	.	.	2165.000000	7155.000000		0.302585604472	5928	.	.	332.000000	5579.000000
INDEL	*	SimpleRepeat_homopolymer_ge12_GC_slop5	ALL	*	QUAL	*	0.907407	0.836066	0.587838	0.870277	3	2	80541.000000	2154.000000	0.000000	54	.	.	1.000000	2.000000		0.5	49	.	.	1.000000	2.000000		0.5	5	.	.	0.000000	0.000000			148	.	.	51.000000	85.000000		0.6	51	.	.	1.000000	50.000000
INDEL	*	SimpleRepeat_homopolymer_ge12_GC_slop5	PASS	*	QUAL	*	0.907407	0.836066	0.587838	0.870277	3	2	80541.000000	2154.000000	0.000000	54	.	.	1.000000	2.000000		0.5	49	.	.	1.000000	2.000000		0.5	5	.	.	0.000000	0.000000			148	.	.	51.000000	85.000000		0.6	51	.	.	1.000000	50.000000
INDEL	*	SimpleRepeat_homopolymer_ge12_slop5	ALL	*	QUAL	*	0.720158	0.662823	0.171124	0.690302	1617	620	18344341.000000	782859.000000	0.000000	8076	.	.	226.000000	125.000000		1.808	5816	.	.	175.000000	96.000000		1.82291666667	2260	.	.	51.000000	29.000000		1.75862068966	10881	.	.	2213.000000	7238.000000		0.305747444045	5978	.	.	333.000000	5628.000000
INDEL	*	SimpleRepeat_homopolymer_ge12_slop5	PASS	*	QUAL	*	0.720158	0.662823	0.171124	0.690302	1617	620	18344341.000000	782859.000000	0.000000	8076	.	.	226.000000	125.000000		1.808	5816	.	.	175.000000	96.000000		1.82291666667	2260	.	.	51.000000	29.000000		1.75862068966	10881	.	.	2213.000000	7238.000000		0.305747444045	5978	.	.	333.000000	5628.000000
INDEL	*	SimpleRepeat_homopolymer_ge21_AT_slop5	ALL	*	QUAL	*	0.438083	0.395043	0.291632	0.415451	819	376	5037067.000000	173503.000000	0.000000	2253	.	.	42.000000	21.000000		2.0	987	.	.	25.000000	10.000000		2.5	1266	.	.	17.000000	11.000000		1.54545454545	3645	.	.	1021.000000	1843.000000		0.553988062941	1020	.	.	60.000000	956.000000
INDEL	*	SimpleRepeat_homopolymer_ge21_AT_slop5	PASS	*	QUAL	*	0.438083	0.395043	0.291632	0.415451	819	376	5037067.000000	173503.000000	0.000000	2253	.	.	42.000000	21.000000		2.0	987	.	.	25.000000	10.000000		2.5	1266	.	.	17.000000	11.000000		1.54545454545	3645	.	.	1021.000000	1843.000000		0.553988062941	1020	.	.	60.000000	956.000000
INDEL	*	SimpleRepeat_homopolymer_ge21_GC_slop5	ALL	*	QUAL	*	0.0		1.0		0	0	2453.000000	0.000000	0.000000	0	.	.	0.000000	0.000000			0	.	.	0.000000	0.000000			0	.	.	0.000000	0.000000			7	.	.	6.000000	1.000000		6.0	0	.	.	0.000000	0.000000
INDEL	*	SimpleRepeat_homopolymer_ge21_GC_slop5	PASS	*	QUAL	*	0.0		1.0		0	0	2453.000000	0.000000	0.000000	0	.	.	0.000000	0.000000			0	.	.	0.000000	0.000000			0	.	.	0.000000	0.000000			7	.	.	6.000000	1.000000		6.0	0	.	.	0.000000	0.000000
INDEL	*	SimpleRepeat_homopolymer_ge21_slop5	ALL	*	QUAL	*	0.438083	0.395043	0.29299	0.415451	819	376	5039520.000000	173503.000000	0.000000	2253	.	.	42.000000	21.000000		2.0	987	.	.	25.000000	10.000000		2.5	1266	.	.	17.000000	11.000000		1.54545454545	3652	.	.	1027.000000	1844.000000		0.55694143167	1020	.	.	60.000000	956.000000
INDEL	*	SimpleRepeat_homopolymer_ge21_slop5	PASS	*	QUAL	*	0.438083	0.395043	0.29299	0.415451	819	376	5039520.000000	173503.000000	0.000000	2253	.	.	42.000000	21.000000		2.0	987	.	.	25.000000	10.000000		2.5	1266	.	.	17.000000	11.000000		1.54545454545	3652	.	.	1027.000000	1844.000000		0.55694143167	1020	.	.	60.000000	956.000000
INDEL	*	SimpleRepeat_imperfecthomopolge11_AT_slop5	ALL	*	QUAL	*	0.756256	0.699722	0.176494	0.726892	1638	654	41925485.000000	2001230.000000	0.000000	9391	.	.	282.000000	148.000000		1.90540540541	7102	.	.	227.000000	118.000000		1.92372881356	2289	.	.	55.000000	30.000000		1.83333333333	12686	.	.	2431.000000	8804.000000		0.276124488869	7310	.	.	410.000000	6880.000000
INDEL	*	SimpleRepeat_imperfecthomopolge11_AT_slop5	PASS	*	QUAL	*	0.756256	0.699722	0.176494	0.726892	1638	654	41925485.000000	2001230.000000	0.000000	9391	.	.	282.000000	148.000000		1.90540540541	7102	.	.	227.000000	118.000000		1.92372881356	2289	.	.	55.000000	30.000000		1.83333333333	12686	.	.	2431.000000	8804.000000		0.276124488869	7310	.	.	410.000000	6880.000000
INDEL	*	SimpleRepeat_imperfecthomopolge11_GC_slop5	ALL	*	QUAL	*	0.957895	0.911765	0.458886	0.934261	6	5	2549394.000000	148047.000000	0.000000	190	.	.	4.000000	3.000000		1.33333333333	182	.	.	4.000000	3.000000		1.33333333333	8	.	.	0.000000	0.000000			377	.	.	83.000000	273.000000		0.304029304029	186	.	.	4.000000	180.000000
INDEL	*	SimpleRepeat_imperfecthomopolge11_GC_slop5	PASS	*	QUAL	*	0.957895	0.911765	0.458886	0.934261	6	5	2549394.000000	148047.000000	0.000000	190	.	.	4.000000	3.000000		1.33333333333	182	.	.	4.000000	3.000000		1.33333333333	8	.	.	0.000000	0.000000			377	.	.	83.000000	273.000000		0.304029304029	186	.	.	4.000000	180.000000
INDEL	*	SimpleRepeat_imperfecthomopolge11_slop5	ALL	*	QUAL	*	0.760309	0.703954	0.1842	0.731047	1643	658	44462862.000000	2148874.000000	0.000000	9579	.	.	286.000000	151.000000		1.8940397351	7283	.	.	231.000000	121.000000		1.90909090909	2296	.	.	55.000000	30.000000		1.83333333333	13051	.	.	2509.000000	9071.000000		0.276595744681	7495	.	.	414.000000	7059.000000
INDEL	*	SimpleRepeat_imperfecthomopolge11_slop5	PASS	*	QUAL	*	0.760309	0.703954	0.1842	0.731047	1643	658	44462862.000000	2148874.000000	0.000000	9579	.	.	286.000000	151.000000		1.8940397351	7283	.	.	231.000000	121.000000		1.90909090909	2296	.	.	55.000000	30.000000		1.83333333333	13051	.	.	2509.000000	9071.000000		0.276595744681	7495	.	.	414.000000	7059.000000
INDEL	*	SimpleRepeat_imperfecthomopolge21_AT_slop5	ALL	*	QUAL	*	0.530075	0.48847	0.329787	0.508423	897	410	10858510.000000	380519.000000	0.000000	2926	.	.	74.000000	39.000000		1.89743589744	1551	.	.	53.000000	24.000000		2.20833333333	1375	.	.	21.000000	15.000000		1.4	4982	.	.	1266.000000	2855.000000		0.443432574431	1631	.	.	120.000000	1506.000000
INDEL	*	SimpleRepeat_imperfecthomopolge21_AT_slop5	PASS	*	QUAL	*	0.530075	0.48847	0.329787	0.508423	897	410	10858510.000000	380519.000000	0.000000	2926	.	.	74.000000	39.000000		1.89743589744	1551	.	.	53.000000	24.000000		2.20833333333	1375	.	.	21.000000	15.000000		1.4	4982	.	.	1266.000000	2855.000000		0.443432574431	1631	.	.	120.000000	1506.000000
INDEL	*	SimpleRepeat_imperfecthomopolge21_GC_slop5	ALL	*	QUAL	*	1.0	1.0	0.830769	1.0	0	0	126563.000000	3882.000000	0.000000	10	.	.	0.000000	0.000000			10	.	.	0.000000	0.000000			0	.	.	0.000000	0.000000			65	.	.	20.000000	43.000000		0.46511627907	11	.	.	0.000000	11.000000
INDEL	*	SimpleRepeat_imperfecthomopolge21_GC_slop5	PASS	*	QUAL	*	1.0	1.0	0.830769	1.0	0	0	126563.000000	3882.000000	0.000000	10	.	.	0.000000	0.000000			10	.	.	0.000000	0.000000			0	.	.	0.000000	0.000000			65	.	.	20.000000	43.000000		0.46511627907	11	.	.	0.000000	11.000000
INDEL	*	SimpleRepeat_imperfecthomopolge21_slop5	ALL	*	QUAL	*	0.531676	0.490149	0.336239	0.510069	897	410	10985008.000000	384401.000000	0.000000	2936	.	.	74.000000	39.000000		1.89743589744	1561	.	.	53.000000	24.000000		2.20833333333	1375	.	.	21.000000	15.000000		1.4	5047	.	.	1286.000000	2898.000000		0.44375431332	1642	.	.	120.000000	1517.000000
INDEL	*	SimpleRepeat_imperfecthomopolge21_slop5	PASS	*	QUAL	*	0.531676	0.490149	0.336239	0.510069	897	410	10985008.000000	384401.000000	0.000000	2936	.	.	74.000000	39.000000		1.89743589744	1561	.	.	53.000000	24.000000		2.20833333333	1375	.	.	21.000000	15.000000		1.4	5047	.	.	1286.000000	2898.000000		0.44375431332	1642	.	.	120.000000	1517.000000
INDEL	*	SimpleRepeat_quadTR_19to49_slop5	ALL	*	QUAL	*	0.92402	0.917702	0.182741	0.92085	62	36	4260126.000000	234666.000000	0.000000	1224	.	.	82.000000	32.000000		2.5625	1131	.	.	75.000000	32.000000		2.34375	93	.	.	7.000000	0.000000			1576	.	.	326.000000	1207.000000		0.270091135046	1182	.	.	111.000000	1059.000000
INDEL	*	SimpleRepeat_quadTR_19to49_slop5	PASS	*	QUAL	*	0.92402	0.917702	0.182741	0.92085	62	36	4260126.000000	234666.000000	0.000000	1224	.	.	82.000000	32.000000		2.5625	1131	.	.	75.000000	32.000000		2.34375	93	.	.	7.000000	0.000000			1576	.	.	326.000000	1207.000000		0.270091135046	1182	.	.	111.000000	1059.000000
INDEL	*	SimpleRepeat_quadTR_50to149_slop5	ALL	*	QUAL	*	0.811404	0.79249	0.198098	0.801835	69	29	644882.000000	39761.000000	0.000000	456	.	.	12.000000	2.000000		6.0	370	.	.	10.000000	2.000000		5.0	86	.	.	2.000000	0.000000			631	.	.	166.000000	451.000000		0.368070953437	401	.	.	23.000000	377.000000
INDEL	*	SimpleRepeat_quadTR_50to149_slop5	PASS	*	QUAL	*	0.811404	0.79249	0.198098	0.801835	69	29	644882.000000	39761.000000	0.000000	456	.	.	12.000000	2.000000		6.0	370	.	.	10.000000	2.000000		5.0	86	.	.	2.000000	0.000000			631	.	.	166.000000	451.000000		0.368070953437	401	.	.	23.000000	377.000000
INDEL	*	SimpleRepeat_quadTR_ge150_slop5	ALL	*	QUAL	*	0.0	0.0	0.0		0	0	3698.000000	0.000000	0.000000	0	.	.	0.000000	0.000000			0	.	.	0.000000	0.000000			0	.	.	0.000000	0.000000			0	.	.	0.000000	0.000000			0	.	.	0.000000	0.000000
INDEL	*	SimpleRepeat_quadTR_ge150_slop5	PASS	*	QUAL	*	0.0	0.0	0.0		0	0	3698.000000	0.000000	0.000000	0	.	.	0.000000	0.000000			0	.	.	0.000000	0.000000			0	.	.	0.000000	0.000000			0	.	.	0.000000	0.000000			0	.	.	0.000000	0.000000
INDEL	*	SimpleRepeat_triTR_14to49_slop5	ALL	*	QUAL	*	0.914286	0.898551	0.149648	0.90635	27	17	3011899.000000	171581.000000	0.000000	455	.	.	18.000000	8.000000		2.25	416	.	.	15.000000	8.000000		1.875	39	.	.	3.000000	0.000000			568	.	.	107.000000	437.000000		0.244851258581	434	.	.	34.000000	398.000000
INDEL	*	SimpleRepeat_triTR_14to49_slop5	PASS	*	QUAL	*	0.914286	0.898551	0.149648	0.90635	27	17	3011899.000000	171581.000000	0.000000	455	.	.	18.000000	8.000000		2.25	416	.	.	15.000000	8.000000		1.875	39	.	.	3.000000	0.000000			568	.	.	107.000000	437.000000		0.244851258581	434	.	.	34.000000	398.000000
INDEL	*	SimpleRepeat_triTR_50to149_slop5	ALL	*	QUAL	*	0.603774	0.568627	0.215385	0.585674	11	11	56998.000000	4348.000000	0.000000	53	.	.	1.000000	0.000000			32	.	.	1.000000	0.000000			21	.	.	0.000000	0.000000			65	.	.	30.000000	30.000000		1.0	29	.	.	1.000000	28.000000
INDEL	*	SimpleRepeat_triTR_50to149_slop5	PASS	*	QUAL	*	0.603774	0.568627	0.215385	0.585674	11	11	56998.000000	4348.000000	0.000000	53	.	.	1.000000	0.000000			32	.	.	1.000000	0.000000			21	.	.	0.000000	0.000000			65	.	.	30.000000	30.000000		1.0	29	.	.	1.000000	28.000000
INDEL	*	SimpleRepeat_triTR_ge150_slop5	ALL	*	QUAL	*	0.0	0.0	0.0		0	0	2342.000000	0.000000	0.000000	0	.	.	0.000000	0.000000			0	.	.	0.000000	0.000000			0	.	.	0.000000	0.000000			0	.	.	0.000000	0.000000			0	.	.	0.000000	0.000000
INDEL	*	SimpleRepeat_triTR_ge150_slop5	PASS	*	QUAL	*	0.0	0.0	0.0		0	0	2342.000000	0.000000	0.000000	0	.	.	0.000000	0.000000			0	.	.	0.000000	0.000000			0	.	.	0.000000	0.000000			0	.	.	0.000000	0.000000			0	.	.	0.000000	0.000000
INDEL	*	TS_boundary	ALL	*	QUAL	*	0.851232	0.829097	0.375479	0.840019	107	84	3030848912.000000	161705687.000000	0.000000	1015	.	.	39.000000	19.000000		2.05263157895	864	.	.	36.000000	17.000000		2.11764705882	151	.	.	3.000000	2.000000		1.5	1827	.	.	513.000000	1309.000000		0.391902215432	946	.	.	66.000000	880.000000
INDEL	*	TS_boundary	PASS	*	QUAL	*	0.851232	0.829097	0.375479	0.840019	107	84	3030848912.000000	161705687.000000	0.000000	1015	.	.	39.000000	19.000000		2.05263157895	864	.	.	36.000000	17.000000		2.11764705882	151	.	.	3.000000	2.000000		1.5	1827	.	.	513.000000	1309.000000		0.391902215432	946	.	.	66.000000	880.000000
INDEL	*	TS_contained	ALL	*	QUAL	*	0.875398	0.839332	0.0	0.856985	2112	846	161705687.000000	161705687.000000	0.000000	23258	.	.	761.000000	494.000000		1.54048582996	20360	.	.	677.000000	459.000000		1.47494553377	2898	.	.	84.000000	35.000000		2.4	24840	.	.	2790.000000	20670.000000		0.134978229318	20849	.	.	989.000000	19818.000000
INDEL	*	TS_contained	PASS	*	QUAL	*	0.875398	0.839332	0.0	0.856985	2112	846	161705687.000000	161705687.000000	0.000000	23258	.	.	761.000000	494.000000		1.54048582996	20360	.	.	677.000000	459.000000		1.47494553377	2898	.	.	84.000000	35.000000		2.4	24840	.	.	2790.000000	20670.000000		0.134978229318	20849	.	.	989.000000	19818.000000
INDEL	*	VDJ	ALL	*	QUAL	*	0.0	0.0	0.0		0	0	4872786.000000	0.000000	0.000000	0	.	.	0.000000	0.000000			0	.	.	0.000000	0.000000			0	.	.	0.000000	0.000000			0	.	.	0.000000	0.000000			0	.	.	0.000000	0.000000
INDEL	*	VDJ	PASS	*	QUAL	*	0.0	0.0	0.0		0	0	4872786.000000	0.000000	0.000000	0	.	.	0.000000	0.000000			0	.	.	0.000000	0.000000			0	.	.	0.000000	0.000000			0	.	.	0.000000	0.000000			0	.	.	0.000000	0.000000
INDEL	*	allOtherDifficultregions	ALL	*	QUAL	*	0.894737	0.68	0.967405	0.772727	3	0	83934913.000000	371368.000000	0.000000	19	.	.	0.000000	0.000000			17	.	.	0.000000	0.000000			2	.	.	0.000000	0.000000			767	.	.	312.000000	445.000000		0.701123595506	17	.	.	0.000000	17.000000
INDEL	*	allOtherDifficultregions	PASS	*	QUAL	*	0.894737	0.68	0.967405	0.772727	3	0	83934913.000000	371368.000000	0.000000	19	.	.	0.000000	0.000000			17	.	.	0.000000	0.000000			2	.	.	0.000000	0.000000			767	.	.	312.000000	445.000000		0.701123595506	17	.	.	0.000000	17.000000
INDEL	*	alldifficultregions	ALL	*	QUAL	*	0.850244	0.809698	0.263105	0.829476	2212	921	624829675.000000	37818029.000000	0.000000	20273	.	.	705.000000	383.000000		1.8407310705	17237	.	.	619.000000	347.000000		1.78386167147	3036	.	.	86.000000	36.000000		2.38888888889	29722	.	.	5749.000000	22150.000000		0.259548532731	17734	.	.	953.000000	16740.000000
INDEL	*	alldifficultregions	PASS	*	QUAL	*	0.850244	0.809698	0.263105	0.829476	2212	921	624829675.000000	37818029.000000	0.000000	20273	.	.	705.000000	383.000000		1.8407310705	17237	.	.	619.000000	347.000000		1.78386167147	3036	.	.	86.000000	36.000000		2.38888888889	29722	.	.	5749.000000	22150.000000		0.259548532731	17734	.	.	953.000000	16740.000000
INDEL	*	alllowmapandsegdupregions	ALL	*	QUAL	*	0.842469	0.778513	0.596956	0.809229	249	100	305705811.000000	21032024.000000	0.000000	2317	.	.	46.000000	21.000000		2.19047619048	1952	.	.	38.000000	21.000000		1.80952380952	365	.	.	8.000000	0.000000			6374	.	.	1876.000000	4275.000000		0.438830409357	2000	.	.	57.000000	1942.000000
INDEL	*	alllowmapandsegdupregions	PASS	*	QUAL	*	0.842469	0.778513	0.596956	0.809229	249	100	305705811.000000	21032024.000000	0.000000	2317	.	.	46.000000	21.000000		2.19047619048	1952	.	.	38.000000	21.000000		1.80952380952	365	.	.	8.000000	0.000000			6374	.	.	1876.000000	4275.000000		0.438830409357	2000	.	.	57.000000	1942.000000
INDEL	*	ancestry_AFR	ALL	*	QUAL	*	0.891431	0.86982	0.070684	0.880493	329	107	931852940.000000	27015346.000000	0.000000	3933	.	.	0.000000	0.000000			3506	.	.	0.000000	0.000000			427	.	.	0.000000	0.000000			4414	.	.	328.000000	3850.000000		0.0851948051948	3568	.	.	26.000000	3541.000000
INDEL	*	ancestry_AFR	PASS	*	QUAL	*	0.891431	0.86982	0.070684	0.880493	329	107	931852940.000000	27015346.000000	0.000000	3933	.	.	0.000000	0.000000			3506	.	.	0.000000	0.000000			427	.	.	0.000000	0.000000			4414	.	.	328.000000	3850.000000		0.0851948051948	3568	.	.	26.000000	3541.000000
INDEL	*	ancestry_AMR	ALL	*	QUAL	*	0.881197	0.850667	0.074836	0.865663	83	37	248789481.000000	8678518.000000	0.000000	1069	.	.	0.000000	0.000000			942	.	.	0.000000	0.000000			127	.	.	0.000000	0.000000			1216	.	.	98.000000	1056.000000		0.092803030303	957	.	.	9.000000	948.000000
INDEL	*	ancestry_AMR	PASS	*	QUAL	*	0.881197	0.850667	0.074836	0.865663	83	37	248789481.000000	8678518.000000	0.000000	1069	.	.	0.000000	0.000000			942	.	.	0.000000	0.000000			127	.	.	0.000000	0.000000			1216	.	.	98.000000	1056.000000		0.092803030303	957	.	.	9.000000	948.000000
INDEL	*	ancestry_EAS	ALL	*	QUAL	*	0.903692	0.879815	0.072857	0.891594	42	16	159774241.000000	4597393.000000	0.000000	623	.	.	0.000000	0.000000			563	.	.	0.000000	0.000000			60	.	.	0.000000	0.000000			700	.	.	48.000000	622.000000		0.0771704180064	571	.	.	4.000000	567.000000
INDEL	*	ancestry_EAS	PASS	*	QUAL	*	0.903692	0.879815	0.072857	0.891594	42	16	159774241.000000	4597393.000000	0.000000	623	.	.	0.000000	0.000000			563	.	.	0.000000	0.000000			60	.	.	0.000000	0.000000			700	.	.	48.000000	622.000000		0.0771704180064	571	.	.	4.000000	567.000000
INDEL	*	ancestry_EUR	ALL	*	QUAL	*	0.898422	0.858365	0.07147	0.877937	342	150	815477144.000000	34814124.000000	0.000000	4499	.	.	0.000000	0.000000			4042	.	.	0.000000	0.000000			457	.	.	0.000000	0.000000			5163	.	.	379.000000	4538.000000		0.0835169678272	4115	.	.	32.000000	4083.000000
INDEL	*	ancestry_EUR	PASS	*	QUAL	*	0.898422	0.858365	0.07147	0.877937	342	150	815477144.000000	34814124.000000	0.000000	4499	.	.	0.000000	0.000000			4042	.	.	0.000000	0.000000			457	.	.	0.000000	0.000000			5163	.	.	379.000000	4538.000000		0.0835169678272	4115	.	.	32.000000	4083.000000
INDEL	*	ancestry_Neanderthal	ALL	*	QUAL	*	1.0	1.0	0.083333	1.0	0	0	25432365.000000	135318.000000	0.000000	20	.	.	0.000000	0.000000			20	.	.	0.000000	0.000000			0	.	.	0.000000	0.000000			24	.	.	2.000000	22.000000		0.0909090909091	22	.	.	2.000000	20.000000
INDEL	*	ancestry_Neanderthal	PASS	*	QUAL	*	1.0	1.0	0.083333	1.0	0	0	25432365.000000	135318.000000	0.000000	20	.	.	0.000000	0.000000			20	.	.	0.000000	0.000000			0	.	.	0.000000	0.000000			24	.	.	2.000000	22.000000		0.0909090909091	22	.	.	2.000000	20.000000
INDEL	*	ancestry_SAS	ALL	*	QUAL	*	0.889381	0.848189	0.054018	0.868297	63	19	149677990.000000	6170987.000000	0.000000	678	.	.	0.000000	0.000000			603	.	.	0.000000	0.000000			75	.	.	0.000000	0.000000			759	.	.	55.000000	660.000000		0.0833333333333	609	.	.	0.000000	609.000000
INDEL	*	ancestry_SAS	PASS	*	QUAL	*	0.889381	0.848189	0.054018	0.868297	63	19	149677990.000000	6170987.000000	0.000000	678	.	.	0.000000	0.000000			603	.	.	0.000000	0.000000			75	.	.	0.000000	0.000000			759	.	.	55.000000	660.000000		0.0833333333333	609	.	.	0.000000	609.000000
INDEL	*	chrX_PAR	ALL	*	QUAL	*	0.890252	0.902999	0.49419	0.89658	62	71	2778692.000000	1959193.000000	0.000000	1467	.	.	800.000000	513.000000		1.55945419103	1306	.	.	713.000000	476.000000		1.49789915966	161	.	.	87.000000	37.000000		2.35135135135	3098	.	.	2041.000000	936.000000		2.18055555556	1415	.	.	872.000000	502.000000
INDEL	*	chrX_PAR	PASS	*	QUAL	*	0.890252	0.902999	0.49419	0.89658	62	71	2778692.000000	1959193.000000	0.000000	1467	.	.	800.000000	513.000000		1.55945419103	1306	.	.	713.000000	476.000000		1.49789915966	161	.	.	87.000000	37.000000		2.35135135135	3098	.	.	2041.000000	936.000000		2.18055555556	1415	.	.	872.000000	502.000000
INDEL	*	chrX_XTR	ALL	*	QUAL	*	0.903893	0.886792	0.078261	0.895261	65	21	4287238.000000	4258641.000000	0.000000	822	.	.	0.000000	0.000000			743	.	.	0.000000	0.000000			79	.	.	0.000000	0.000000			920	.	.	64.000000	811.000000		0.078914919852	752	.	.	4.000000	748.000000
INDEL	*	chrX_XTR	PASS	*	QUAL	*	0.903893	0.886792	0.078261	0.895261	65	21	4287238.000000	4258641.000000	0.000000	822	.	.	0.000000	0.000000			743	.	.	0.000000	0.000000			79	.	.	0.000000	0.000000			920	.	.	64.000000	811.000000		0.078914919852	752	.	.	4.000000	748.000000
INDEL	*	chrX_ampliconic	ALL	*	QUAL	*	0.679739	0.726027	0.444867	0.702121	24	10	1565209.000000	1198949.000000	0.000000	153	.	.	0.000000	0.000000			104	.	.	0.000000	0.000000			49	.	.	0.000000	0.000000			263	.	.	64.000000	188.000000		0.340425531915	106	.	.	0.000000	106.000000
INDEL	*	chrX_ampliconic	PASS	*	QUAL	*	0.679739	0.726027	0.444867	0.702121	24	10	1565209.000000	1198949.000000	0.000000	153	.	.	0.000000	0.000000			104	.	.	0.000000	0.000000			49	.	.	0.000000	0.000000			263	.	.	64.000000	188.000000		0.340425531915	106	.	.	0.000000	106.000000
INDEL	*	chrX_nonPAR	ALL	*	QUAL	*	0.876215	0.842579	0.176981	0.859068	2042	831	152115542.000000	144390894.000000	0.000000	21917	.	.	0.000000	0.000000			19204	.	.	0.000000	0.000000			2713	.	.	0.000000	0.000000			28342	.	.	2989.000000	23744.000000		0.125884433962	19654	.	.	175.000000	19478.000000
INDEL	*	chrX_nonPAR	PASS	*	QUAL	*	0.876215	0.842579	0.176981	0.859068	2042	831	152115542.000000	144390894.000000	0.000000	21917	.	.	0.000000	0.000000			19204	.	.	0.000000	0.000000			2713	.	.	0.000000	0.000000			28342	.	.	2989.000000	23744.000000		0.125884433962	19654	.	.	175.000000	19478.000000
INDEL	*	chrY_PAR	ALL	*	QUAL	*	0.0	0.0	0.0		0	0	2778692.000000	0.000000	0.000000	0	.	.	0.000000	0.000000			0	.	.	0.000000	0.000000			0	.	.	0.000000	0.000000			0	.	.	0.000000	0.000000			0	.	.	0.000000	0.000000
INDEL	*	chrY_PAR	PASS	*	QUAL	*	0.0	0.0	0.0		0	0	2778692.000000	0.000000	0.000000	0	.	.	0.000000	0.000000			0	.	.	0.000000	0.000000			0	.	.	0.000000	0.000000			0	.	.	0.000000	0.000000			0	.	.	0.000000	0.000000
INDEL	*	chrY_XTR	ALL	*	QUAL	*	0.819355	0.670103	0.089202	0.737251	20	3	3400874.000000	3355808.000000	0.000000	155	.	.	0.000000	0.000000			127	.	.	0.000000	0.000000			28	.	.	0.000000	0.000000			213	.	.	49.000000	148.000000		0.331081081081	130	.	.	2.000000	128.000000
INDEL	*	chrY_XTR	PASS	*	QUAL	*	0.819355	0.670103	0.089202	0.737251	20	3	3400874.000000	3355808.000000	0.000000	155	.	.	0.000000	0.000000			127	.	.	0.000000	0.000000			28	.	.	0.000000	0.000000			213	.	.	49.000000	148.000000		0.331081081081	130	.	.	2.000000	128.000000
INDEL	*	chrY_ampliconic	ALL	*	QUAL	*	0.731429	0.713483	0.76732	0.722344	28	4	9754492.000000	2983576.000000	0.000000	175	.	.	0.000000	0.000000			128	.	.	0.000000	0.000000			47	.	.	0.000000	0.000000			765	.	.	345.000000	397.000000		0.869017632242	127	.	.	0.000000	127.000000
INDEL	*	chrY_ampliconic	PASS	*	QUAL	*	0.731429	0.713483	0.76732	0.722344	28	4	9754492.000000	2983576.000000	0.000000	175	.	.	0.000000	0.000000			128	.	.	0.000000	0.000000			47	.	.	0.000000	0.000000			765	.	.	345.000000	397.000000		0.869017632242	127	.	.	0.000000	127.000000
INDEL	*	chrY_nonPAR	ALL	*	QUAL	*	0.80315	0.667279	0.580085	0.728937	115	28	23636356.000000	15199502.000000	0.000000	889	.	.	0.000000	0.000000			714	.	.	0.000000	0.000000			175	.	.	0.000000	0.000000			2591	.	.	891.000000	1593.000000		0.559322033898	726	.	.	8.000000	718.000000
INDEL	*	chrY_nonPAR	PASS	*	QUAL	*	0.80315	0.667279	0.580085	0.728937	115	28	23636356.000000	15199502.000000	0.000000	889	.	.	0.000000	0.000000			714	.	.	0.000000	0.000000			175	.	.	0.000000	0.000000			2591	.	.	891.000000	1593.000000		0.559322033898	726	.	.	8.000000	718.000000
INDEL	*	collapsed_duplication_FP_regions	ALL	*	QUAL	*	0.0	0.0	0.0		0	0	8015146.000000	0.000000	0.000000	0	.	.	0.000000	0.000000			0	.	.	0.000000	0.000000			0	.	.	0.000000	0.000000			0	.	.	0.000000	0.000000			0	.	.	0.000000	0.000000
INDEL	*	collapsed_duplication_FP_regions	PASS	*	QUAL	*	0.0	0.0	0.0		0	0	8015146.000000	0.000000	0.000000	0	.	.	0.000000	0.000000			0	.	.	0.000000	0.000000			0	.	.	0.000000	0.000000			0	.	.	0.000000	0.000000			0	.	.	0.000000	0.000000
INDEL	*	contigs_lt500kb	ALL	*	QUAL	*	0.0	0.0	0.0		0	0	26148630.000000	0.000000	0.000000	0	.	.	0.000000	0.000000			0	.	.	0.000000	0.000000			0	.	.	0.000000	0.000000			0	.	.	0.000000	0.000000			0	.	.	0.000000	0.000000
INDEL	*	contigs_lt500kb	PASS	*	QUAL	*	0.0	0.0	0.0		0	0	26148630.000000	0.000000	0.000000	0	.	.	0.000000	0.000000			0	.	.	0.000000	0.000000			0	.	.	0.000000	0.000000			0	.	.	0.000000	0.000000			0	.	.	0.000000	0.000000
INDEL	*	false_duplications_correct_copy	ALL	*	QUAL	*	0.0	0.0	0.0		0	0	1237625.000000	0.000000	0.000000	0	.	.	0.000000	0.000000			0	.	.	0.000000	0.000000			0	.	.	0.000000	0.000000			0	.	.	0.000000	0.000000			0	.	.	0.000000	0.000000
INDEL	*	false_duplications_correct_copy	PASS	*	QUAL	*	0.0	0.0	0.0		0	0	1237625.000000	0.000000	0.000000	0	.	.	0.000000	0.000000			0	.	.	0.000000	0.000000			0	.	.	0.000000	0.000000			0	.	.	0.000000	0.000000			0	.	.	0.000000	0.000000
INDEL	*	false_duplications_incorrect_copy	ALL	*	QUAL	*	0.0	0.0	0.0		0	0	972401.000000	0.000000	0.000000	0	.	.	0.000000	0.000000			0	.	.	0.000000	0.000000			0	.	.	0.000000	0.000000			0	.	.	0.000000	0.000000			0	.	.	0.000000	0.000000
INDEL	*	false_duplications_incorrect_copy	PASS	*	QUAL	*	0.0	0.0	0.0		0	0	972401.000000	0.000000	0.000000	0	.	.	0.000000	0.000000			0	.	.	0.000000	0.000000			0	.	.	0.000000	0.000000			0	.	.	0.000000	0.000000			0	.	.	0.000000	0.000000
INDEL	*	gaps_slop15kb	ALL	*	QUAL	*	0.0		1.0		0	0	11496278.000000	0.000000	0.000000	0	.	.	0.000000	0.000000			0	.	.	0.000000	0.000000			0	.	.	0.000000	0.000000			601	.	.	247.000000	346.000000		0.71387283237	0	.	.	0.000000	0.000000
INDEL	*	gaps_slop15kb	PASS	*	QUAL	*	0.0		1.0		0	0	11496278.000000	0.000000	0.000000	0	.	.	0.000000	0.000000			0	.	.	0.000000	0.000000			0	.	.	0.000000	0.000000			601	.	.	247.000000	346.000000		0.71387283237	0	.	.	0.000000	0.000000
INDEL	*	gc15_slop50	ALL	*	QUAL	*	0.870283	0.835391	0.634861	0.85248	32	46	5303101.000000	300016.000000	0.000000	424	.	.	22.000000	15.000000		1.46666666667	369	.	.	21.000000	9.000000		2.33333333333	55	.	.	1.000000	6.000000		0.166666666667	1331	.	.	271.000000	1035.000000		0.261835748792	406	.	.	29.000000	377.000000
INDEL	*	gc15_slop50	PASS	*	QUAL	*	0.870283	0.835391	0.634861	0.85248	32	46	5303101.000000	300016.000000	0.000000	424	.	.	22.000000	15.000000		1.46666666667	369	.	.	21.000000	9.000000		2.33333333333	55	.	.	1.000000	6.000000		0.166666666667	1331	.	.	271.000000	1035.000000		0.261835748792	406	.	.	29.000000	377.000000
INDEL	*	gc15to20_slop50	ALL	*	QUAL	*	0.878719	0.855626	0.332861	0.867019	41	16	14314006.000000	735478.000000	0.000000	437	.	.	6.000000	6.000000		1.0	384	.	.	6.000000	6.000000		1.0	53	.	.	0.000000	0.000000			706	.	.	124.000000	558.000000		0.222222222222	403	.	.	12.000000	391.000000
INDEL	*	gc15to20_slop50	PASS	*	QUAL	*	0.878719	0.855626	0.332861	0.867019	41	16	14314006.000000	735478.000000	0.000000	437	.	.	6.000000	6.000000		1.0	384	.	.	6.000000	6.000000		1.0	53	.	.	0.000000	0.000000			706	.	.	124.000000	558.000000		0.222222222222	403	.	.	12.000000	391.000000
INDEL	*	gc20to25_slop50	ALL	*	QUAL	*	0.897001	0.862769	0.166667	0.879552	121	54	117189860.000000	6162098.000000	0.000000	1534	.	.	27.000000	17.000000		1.58823529412	1376	.	.	22.000000	16.000000		1.375	158	.	.	5.000000	1.000000		5.0	1950	.	.	254.000000	1593.000000		0.159447583176	1402	.	.	32.000000	1369.000000
INDEL	*	gc20to25_slop50	PASS	*	QUAL	*	0.897001	0.862769	0.166667	0.879552	121	54	117189860.000000	6162098.000000	0.000000	1534	.	.	27.000000	17.000000		1.58823529412	1376	.	.	22.000000	16.000000		1.375	158	.	.	5.000000	1.000000		5.0	1950	.	.	254.000000	1593.000000		0.159447583176	1402	.	.	32.000000	1369.000000
INDEL	*	gc25to30_slop50	ALL	*	QUAL	*	0.888988	0.856932	0.147782	0.872666	395	132	394144353.000000	23665730.000000	0.000000	4477	.	.	80.000000	53.000000		1.50943396226	3980	.	.	67.000000	52.000000		1.28846153846	497	.	.	13.000000	1.000000		13.0	5569	.	.	788.000000	4493.000000		0.175383930559	4067	.	.	113.000000	3949.000000
INDEL	*	gc25to30_slop50	PASS	*	QUAL	*	0.888988	0.856932	0.147782	0.872666	395	132	394144353.000000	23665730.000000	0.000000	4477	.	.	80.000000	53.000000		1.50943396226	3980	.	.	67.000000	52.000000		1.28846153846	497	.	.	13.000000	1.000000		13.0	5569	.	.	788.000000	4493.000000		0.175383930559	4067	.	.	113.000000	3949.000000
INDEL	*	gc30to55_slop50	ALL	*	QUAL	*	0.89752	0.868676	0.234845	0.882862	1008	367	2011401956.000000	117390568.000000	0.000000	13183	.	.	367.000000	269.000000		1.36431226766	11832	.	.	341.000000	263.000000		1.29657794677	1351	.	.	26.000000	6.000000		4.33333333333	18212	.	.	2891.000000	14492.000000		0.199489373447	12105	.	.	490.000000	11597.000000
INDEL	*	gc30to55_slop50	PASS	*	QUAL	*	0.89752	0.868676	0.234845	0.882862	1008	367	2011401956.000000	117390568.000000	0.000000	13183	.	.	367.000000	269.000000		1.36431226766	11832	.	.	341.000000	263.000000		1.29657794677	1351	.	.	26.000000	6.000000		4.33333333333	18212	.	.	2891.000000	14492.000000		0.199489373447	12105	.	.	490.000000	11597.000000
INDEL	*	gc55to60_slop50	ALL	*	QUAL	*	0.771858	0.714136	0.204465	0.741876	541	255	244507530.000000	9502615.000000	0.000000	3397	.	.	178.000000	107.000000		1.66355140187	2622	.	.	153.000000	89.000000		1.7191011236	775	.	.	25.000000	18.000000		1.38888888889	4793	.	.	1110.000000	3234.000000		0.343228200371	2723	.	.	249.000000	2464.000000
INDEL	*	gc55to60_slop50	PASS	*	QUAL	*	0.771858	0.714136	0.204465	0.741876	541	255	244507530.000000	9502615.000000	0.000000	3397	.	.	178.000000	107.000000		1.66355140187	2622	.	.	153.000000	89.000000		1.7191011236	775	.	.	25.000000	18.000000		1.38888888889	4793	.	.	1110.000000	3234.000000		0.343228200371	2723	.	.	249.000000	2464.000000
INDEL	*	gc60to65_slop50	ALL	*	QUAL	*	0.74027	0.697909	0.239583	0.718466	196	111	102791705.000000	2971432.000000	0.000000	1259	.	.	103.000000	44.000000		2.34090909091	932	.	.	86.000000	37.000000		2.32432432432	327	.	.	17.000000	7.000000		2.42857142857	1824	.	.	480.000000	1166.000000		0.41166380789	968	.	.	116.000000	844.000000
INDEL	*	gc60to65_slop50	PASS	*	QUAL	*	0.74027	0.697909	0.239583	0.718466	196	111	102791705.000000	2971432.000000	0.000000	1259	.	.	103.000000	44.000000		2.34090909091	932	.	.	86.000000	37.000000		2.32432432432	327	.	.	17.000000	7.000000		2.42857142857	1824	.	.	480.000000	1166.000000		0.41166380789	968	.	.	116.000000	844.000000
INDEL	*	gc65to70_slop50	ALL	*	QUAL	*	0.75814	0.682731	0.398551	0.718462	39	12	34883665.000000	775306.000000	0.000000	215	.	.	17.000000	6.000000		2.83333333333	163	.	.	15.000000	6.000000		2.5	52	.	.	2.000000	0.000000			414	.	.	116.000000	259.000000		0.447876447876	170	.	.	18.000000	152.000000
INDEL	*	gc65to70_slop50	PASS	*	QUAL	*	0.75814	0.682731	0.398551	0.718462	39	12	34883665.000000	775306.000000	0.000000	215	.	.	17.000000	6.000000		2.83333333333	163	.	.	15.000000	6.000000		2.5	52	.	.	2.000000	0.000000			414	.	.	116.000000	259.000000		0.447876447876	170	.	.	18.000000	152.000000
INDEL	*	gc70to75_slop50	ALL	*	QUAL	*	0.919355	0.84507	0.535948	0.880649	6	2	11790706.000000	312838.000000	0.000000	62	.	.	9.000000	3.000000		3.0	57	.	.	9.000000	3.000000		3.0	5	.	.	0.000000	0.000000			153	.	.	54.000000	94.000000		0.574468085106	60	.	.	11.000000	49.000000
INDEL	*	gc70to75_slop50	PASS	*	QUAL	*	0.919355	0.84507	0.535948	0.880649	6	2	11790706.000000	312838.000000	0.000000	62	.	.	9.000000	3.000000		3.0	57	.	.	9.000000	3.000000		3.0	5	.	.	0.000000	0.000000			153	.	.	54.000000	94.000000		0.574468085106	60	.	.	11.000000	49.000000
INDEL	*	gc75to80_slop50	ALL	*	QUAL	*	1.0	1.0	0.756303	1.0	0	0	5248298.000000	130710.000000	0.000000	29	.	.	4.000000	0.000000			29	.	.	4.000000	0.000000			0	.	.	0.000000	0.000000			119	.	.	57.000000	62.000000		0.91935483871	29	.	.	4.000000	25.000000
INDEL	*	gc75to80_slop50	PASS	*	QUAL	*	1.0	1.0	0.756303	1.0	0	0	5248298.000000	130710.000000	0.000000	29	.	.	4.000000	0.000000			29	.	.	4.000000	0.000000			0	.	.	0.000000	0.000000			119	.	.	57.000000	62.000000		0.91935483871	29	.	.	4.000000	25.000000
INDEL	*	gc80to85_slop50	ALL	*	QUAL	*	1.0	1.0	0.605634	1.0	0	0	2596229.000000	61135.000000	0.000000	27	.	.	0.000000	3.000000		0.0	27	.	.	0.000000	3.000000		0.0	0	.	.	0.000000	0.000000			71	.	.	16.000000	55.000000		0.290909090909	28	.	.	0.000000	28.000000
INDEL	*	gc80to85_slop50	PASS	*	QUAL	*	1.0	1.0	0.605634	1.0	0	0	2596229.000000	61135.000000	0.000000	27	.	.	0.000000	3.000000		0.0	27	.	.	0.000000	3.000000		0.0	0	.	.	0.000000	0.000000			71	.	.	16.000000	55.000000		0.290909090909	28	.	.	0.000000	28.000000
INDEL	*	gc85_slop50	ALL	*	QUAL	*	0.8	0.8	0.642857	0.8	1	0	544746.000000	9625.000000	0.000000	5	.	.	0.000000	0.000000			4	.	.	0.000000	0.000000			1	.	.	0.000000	0.000000			14	.	.	2.000000	11.000000		0.181818181818	4	.	.	0.000000	4.000000
INDEL	*	gc85_slop50	PASS	*	QUAL	*	0.8	0.8	0.642857	0.8	1	0	544746.000000	9625.000000	0.000000	5	.	.	0.000000	0.000000			4	.	.	0.000000	0.000000			1	.	.	0.000000	0.000000			14	.	.	2.000000	11.000000		0.181818181818	4	.	.	0.000000	4.000000
INDEL	*	gclt25orgt65_slop50	ALL	*	QUAL	*	0.881705	0.844746	0.377111	0.86283	238	130	191795155.000000	8484298.000000	0.000000	2722	.	.	84.000000	50.000000		1.68	2400	.	.	76.000000	43.000000		1.76744186047	322	.	.	8.000000	7.000000		1.14285714286	4736	.	.	891.000000	3651.000000		0.24404272802	2492	.	.	105.000000	2386.000000
INDEL	*	gclt25orgt65_slop50	PASS	*	QUAL	*	0.881705	0.844746	0.377111	0.86283	238	130	191795155.000000	8484298.000000	0.000000	2722	.	.	84.000000	50.000000		1.68	2400	.	.	76.000000	43.000000		1.76744186047	322	.	.	8.000000	7.000000		1.14285714286	4736	.	.	891.000000	3651.000000		0.24404272802	2492	.	.	105.000000	2386.000000
INDEL	*	gclt30orgt55_slop50	ALL	*	QUAL	*	0.846996	0.804864	0.239255	0.825393	1216	565	923478456.000000	44159021.000000	0.000000	11137	.	.	433.000000	245.000000		1.76734693878	9433	.	.	372.000000	214.000000		1.73831775701	1704	.	.	61.000000	31.000000		1.96774193548	15891	.	.	3042.000000	11846.000000		0.256795542799	9730	.	.	565.000000	9141.000000
INDEL	*	gclt30orgt55_slop50	PASS	*	QUAL	*	0.846996	0.804864	0.239255	0.825393	1216	565	923478456.000000	44159021.000000	0.000000	11137	.	.	433.000000	245.000000		1.76734693878	9433	.	.	372.000000	214.000000		1.73831775701	1704	.	.	61.000000	31.000000		1.96774193548	15891	.	.	3042.000000	11846.000000		0.256795542799	9730	.	.	565.000000	9141.000000
INDEL	*	gnomAD_InbreedingCoeff_slop1bp_merge1000bp	ALL	*	QUAL	*	0.0	0.0	0.0		0	0	13528469.000000	0.000000	0.000000	0	.	.	0.000000	0.000000			0	.	.	0.000000	0.000000			0	.	.	0.000000	0.000000			0	.	.	0.000000	0.000000			0	.	.	0.000000	0.000000
INDEL	*	gnomAD_InbreedingCoeff_slop1bp_merge1000bp	PASS	*	QUAL	*	0.0	0.0	0.0		0	0	13528469.000000	0.000000	0.000000	0	.	.	0.000000	0.000000			0	.	.	0.000000	0.000000			0	.	.	0.000000	0.000000			0	.	.	0.000000	0.000000			0	.	.	0.000000	0.000000
INDEL	*	lowmappabilityall	ALL	*	QUAL	*	0.826331	0.773633	0.680239	0.799114	158	64	248877152.000000	16255256.000000	0.000000	1428	.	.	24.000000	16.000000		1.5	1180	.	.	16.000000	16.000000		1.0	248	.	.	8.000000	0.000000			4863	.	.	1567.000000	3158.000000		0.496200126662	1203	.	.	21.000000	1182.000000
INDEL	*	lowmappabilityall	PASS	*	QUAL	*	0.826331	0.773633	0.680239	0.799114	158	64	248877152.000000	16255256.000000	0.000000	1428	.	.	24.000000	16.000000		1.5	1180	.	.	16.000000	16.000000		1.0	248	.	.	8.000000	0.000000			4863	.	.	1567.000000	3158.000000		0.496200126662	1203	.	.	21.000000	1182.000000
INDEL	*	nonunique_l100_m2_e1	ALL	*	QUAL	*	0.826331	0.773633	0.679514	0.799114	158	64	248847175.000000	16255256.000000	0.000000	1428	.	.	24.000000	16.000000		1.5	1180	.	.	16.000000	16.000000		1.0	248	.	.	8.000000	0.000000			4852	.	.	1562.000000	3152.000000		0.495558375635	1203	.	.	21.000000	1182.000000
INDEL	*	nonunique_l100_m2_e1	PASS	*	QUAL	*	0.826331	0.773633	0.679514	0.799114	158	64	248847175.000000	16255256.000000	0.000000	1428	.	.	24.000000	16.000000		1.5	1180	.	.	16.000000	16.000000		1.0	248	.	.	8.000000	0.000000			4852	.	.	1562.000000	3152.000000		0.495558375635	1203	.	.	21.000000	1182.000000
INDEL	*	nonunique_l250_m0_e0	ALL	*	QUAL	*	0.704918	0.665	0.896641	0.684377	35	13	89246199.000000	3069451.000000	0.000000	183	.	.	0.000000	0.000000			129	.	.	0.000000	0.000000			54	.	.	0.000000	0.000000			1935	.	.	715.000000	1187.000000		0.602358887953	133	.	.	0.000000	133.000000
INDEL	*	nonunique_l250_m0_e0	PASS	*	QUAL	*	0.704918	0.665	0.896641	0.684377	35	13	89246199.000000	3069451.000000	0.000000	183	.	.	0.000000	0.000000			129	.	.	0.000000	0.000000			54	.	.	0.000000	0.000000			1935	.	.	715.000000	1187.000000		0.602358887953	133	.	.	0.000000	133.000000
INDEL	*	notinAllHomopolymers_ge7bp_imperfectge11bp_slop5	ALL	*	QUAL	*	0.940977	0.928344	0.296585	0.934618	557	246	2850902975.000000	157081690.000000	0.000000	12385	.	.	456.000000	331.000000		1.37764350453	11654	.	.	425.000000	324.000000		1.31172839506	731	.	.	31.000000	7.000000		4.42857142857	18332	.	.	3142.000000	14837.000000		0.211767877603	11971	.	.	567.000000	11386.000000
INDEL	*	notinAllHomopolymers_ge7bp_imperfectge11bp_slop5	PASS	*	QUAL	*	0.940977	0.928344	0.296585	0.934618	557	246	2850902975.000000	157081690.000000	0.000000	12385	.	.	456.000000	331.000000		1.37764350453	11654	.	.	425.000000	324.000000		1.31172839506	731	.	.	31.000000	7.000000		4.42857142857	18332	.	.	3142.000000	14837.000000		0.211767877603	11971	.	.	567.000000	11386.000000
INDEL	*	notinAllTandemRepeatsandHomopolymers_slop5	ALL	*	QUAL	*	0.99198	0.982133	0.108305	0.987032	24	12	2682532985.000000	151863789.000000	0.000000	5112	.	.	123.000000	152.000000		0.809210526316	5071	.	.	121.000000	150.000000		0.806666666667	41	.	.	2.000000	2.000000		1.0	5900	.	.	399.000000	5482.000000		0.0727836556001	5167	.	.	130.000000	5036.000000
INDEL	*	notinAllTandemRepeatsandHomopolymers_slop5	PASS	*	QUAL	*	0.99198	0.982133	0.108305	0.987032	24	12	2682532985.000000	151863789.000000	0.000000	5112	.	.	123.000000	152.000000		0.809210526316	5071	.	.	121.000000	150.000000		0.806666666667	41	.	.	2.000000	2.000000		1.0	5900	.	.	399.000000	5482.000000		0.0727836556001	5167	.	.	130.000000	5036.000000
INDEL	*	notinallTandemRepeats	ALL	*	QUAL	*	0.860844	0.817015	0.151013	0.838357	1693	699	2766510422.000000	156331688.000000	0.000000	17060	.	.	467.000000	335.000000		1.39402985075	14686	.	.	409.000000	303.000000		1.3498349835	2374	.	.	58.000000	32.000000		1.8125	21667	.	.	3194.000000	16969.000000		0.188225587837	15029	.	.	618.000000	14386.000000
INDEL	*	notinallTandemRepeats	PASS	*	QUAL	*	0.860844	0.817015	0.151013	0.838357	1693	699	2766510422.000000	156331688.000000	0.000000	17060	.	.	467.000000	335.000000		1.39402985075	14686	.	.	409.000000	303.000000		1.3498349835	2374	.	.	58.000000	32.000000		1.8125	21667	.	.	3194.000000	16969.000000		0.188225587837	15029	.	.	618.000000	14386.000000
INDEL	*	notinalldifficultregions	ALL	*	QUAL	*	0.995993	0.995086	0.057652	0.995539	8	10	2310050737.000000	123731560.000000	0.000000	3993	.	.	97.000000	130.000000		0.746153846154	3977	.	.	96.000000	129.000000		0.744186046512	16	.	.	1.000000	1.000000		1.0	4319	.	.	172.000000	4133.000000		0.0416162593758	4050	.	.	102.000000	3947.000000
INDEL	*	notinalldifficultregions	PASS	*	QUAL	*	0.995993	0.995086	0.057652	0.995539	8	10	2310050737.000000	123731560.000000	0.000000	3993	.	.	97.000000	130.000000		0.746153846154	3977	.	.	96.000000	129.000000		0.744186046512	16	.	.	1.000000	1.000000		1.0	4319	.	.	172.000000	4133.000000		0.0416162593758	4050	.	.	102.000000	3947.000000
INDEL	*	notinalllowmapandsegdupregions	ALL	*	QUAL	*	0.877935	0.846174	0.154172	0.861762	1962	828	2629174601.000000	140517565.000000	0.000000	21931	.	.	756.000000	494.000000		1.53036437247	19254	.	.	677.000000	457.000000		1.48140043764	2677	.	.	79.000000	37.000000		2.13513513514	27638	.	.	4055.000000	21982.000000		0.184469111091	19781	.	.	1001.000000	18739.000000
INDEL	*	notinalllowmapandsegdupregions	PASS	*	QUAL	*	0.877935	0.846174	0.154172	0.861762	1962	828	2629174601.000000	140517565.000000	0.000000	21931	.	.	756.000000	494.000000		1.53036437247	19254	.	.	677.000000	457.000000		1.48140043764	2677	.	.	79.000000	37.000000		2.13513513514	27638	.	.	4055.000000	21982.000000		0.184469111091	19781	.	.	1001.000000	18739.000000
INDEL	*	notinlowmappabilityall	ALL	*	QUAL	*	0.877592	0.843753	0.163332	0.86034	2051	864	2686003260.000000	145294333.000000	0.000000	22809	.	.	777.000000	499.000000		1.55711422846	20017	.	.	698.000000	462.000000		1.51082251082	2792	.	.	79.000000	37.000000		2.13513513514	29137	.	.	4363.000000	23090.000000		0.18895625812	20569	.	.	1036.000000	19491.000000
INDEL	*	notinlowmappabilityall	PASS	*	QUAL	*	0.877592	0.843753	0.163332	0.86034	2051	864	2686003260.000000	145294333.000000	0.000000	22809	.	.	777.000000	499.000000		1.55711422846	20017	.	.	698.000000	462.000000		1.51082251082	2792	.	.	79.000000	37.000000		2.13513513514	29137	.	.	4363.000000	23090.000000		0.18895625812	20569	.	.	1036.000000	19491.000000
INDEL	*	notinrefseq_cds	ALL	*	QUAL	*	0.874325	0.838879	0.236303	0.856235	2219	928	2900663794.000000	160260054.000000	0.000000	24261	.	.	800.000000	513.000000		1.55945419103	21212	.	.	713.000000	476.000000		1.49789915966	3049	.	.	87.000000	37.000000		2.35135135135	34003	.	.	5916.000000	26250.000000		0.225371428571	21784	.	.	1055.000000	20687.000000
INDEL	*	notinrefseq_cds	PASS	*	QUAL	*	0.874325	0.838879	0.236303	0.856235	2219	928	2900663794.000000	160260054.000000	0.000000	24261	.	.	800.000000	513.000000		1.55945419103	21212	.	.	713.000000	476.000000		1.49789915966	3049	.	.	87.000000	37.000000		2.35135135135	34003	.	.	5916.000000	26250.000000		0.225371428571	21784	.	.	1055.000000	20687.000000
INDEL	*	notinsatellites_slop5	ALL	*	QUAL	*	0.874351	0.839431	0.205836	0.856535	2217	930	2859227003.000000	160748816.000000	0.000000	24250	.	.	800.000000	513.000000		1.55945419103	21203	.	.	713.000000	476.000000		1.49789915966	3047	.	.	87.000000	37.000000		2.35135135135	32662	.	.	5557.000000	25276.000000		0.219852824814	21774	.	.	1055.000000	20677.000000
INDEL	*	notinsatellites_slop5	PASS	*	QUAL	*	0.874351	0.839431	0.205836	0.856535	2217	930	2859227003.000000	160748816.000000	0.000000	24250	.	.	800.000000	513.000000		1.55945419103	21203	.	.	713.000000	476.000000		1.49789915966	3047	.	.	87.000000	37.000000		2.35135135135	32662	.	.	5557.000000	25276.000000		0.219852824814	21774	.	.	1055.000000	20677.000000
INDEL	*	notinsegdups	ALL	*	QUAL	*	0.876907	0.844372	0.205635	0.860332	2027	867	2768020068.000000	147018154.000000	0.000000	22544	.	.	777.000000	505.000000		1.53861386139	19769	.	.	690.000000	468.000000		1.47435897436	2775	.	.	87.000000	37.000000		2.35135135135	30277	.	.	4796.000000	23805.000000		0.201470279353	20308	.	.	1016.000000	19251.000000
INDEL	*	notinsegdups	PASS	*	QUAL	*	0.876907	0.844372	0.205635	0.860332	2027	867	2768020068.000000	147018154.000000	0.000000	22544	.	.	777.000000	505.000000		1.53861386139	19769	.	.	690.000000	468.000000		1.47435897436	2775	.	.	87.000000	37.000000		2.35135135135	30277	.	.	4796.000000	23805.000000		0.201470279353	20308	.	.	1016.000000	19251.000000
INDEL	*	notinsegdups_gt10kb	ALL	*	QUAL	*	0.877296	0.844709	0.209038	0.860694	2039	875	2783039507.000000	148484909.000000	0.000000	22754	.	.	781.000000	510.000000		1.53137254902	19962	.	.	694.000000	473.000000		1.46723044397	2792	.	.	87.000000	37.000000		2.35135135135	30693	.	.	4907.000000	24095.000000		0.203652210002	20507	.	.	1028.000000	19438.000000
INDEL	*	notinsegdups_gt10kb	PASS	*	QUAL	*	0.877296	0.844709	0.209038	0.860694	2039	875	2783039507.000000	148484909.000000	0.000000	22754	.	.	781.000000	510.000000		1.53137254902	19962	.	.	694.000000	473.000000		1.46723044397	2792	.	.	87.000000	37.000000		2.35135135135	30693	.	.	4907.000000	24095.000000		0.203652210002	20507	.	.	1028.000000	19438.000000
INDEL	*	population_CNV_FP_regions	ALL	*	QUAL	*	0.0		1.0		0	0	11067115.000000	34004.000000	0.000000	1	.	.	0.000000	0.000000			0	.	.	0.000000	0.000000			1	.	.	0.000000	0.000000			65	.	.	38.000000	25.000000		1.52	0	.	.	0.000000	0.000000
INDEL	*	population_CNV_FP_regions	PASS	*	QUAL	*	0.0		1.0		0	0	11067115.000000	34004.000000	0.000000	1	.	.	0.000000	0.000000			0	.	.	0.000000	0.000000			1	.	.	0.000000	0.000000			65	.	.	38.000000	25.000000		1.52	0	.	.	0.000000	0.000000
INDEL	*	refseq_cds	ALL	*	QUAL	*	1.0	0.846154	0.535714	0.916667	0	2	34216554.000000	1289533.000000	0.000000	12	.	.	0.000000	0.000000			12	.	.	0.000000	0.000000			0	.	.	0.000000	0.000000			28	.	.	5.000000	23.000000		0.217391304348	11	.	.	0.000000	11.000000
INDEL	*	refseq_cds	PASS	*	QUAL	*	1.0	0.846154	0.535714	0.916667	0	2	34216554.000000	1289533.000000	0.000000	12	.	.	0.000000	0.000000			12	.	.	0.000000	0.000000			0	.	.	0.000000	0.000000			28	.	.	5.000000	23.000000		0.217391304348	11	.	.	0.000000	11.000000
INDEL	*	satellites_slop5	ALL	*	QUAL	*	0.913043	0.5	0.969321	0.646154	2	0	75653409.000000	800773.000000	0.000000	23	.	.	0.000000	0.000000			21	.	.	0.000000	0.000000			2	.	.	0.000000	0.000000			1369	.	.	364.000000	997.000000		0.365095285858	21	.	.	0.000000	21.000000
INDEL	*	satellites_slop5	PASS	*	QUAL	*	0.913043	0.5	0.969321	0.646154	2	0	75653409.000000	800773.000000	0.000000	23	.	.	0.000000	0.000000			21	.	.	0.000000	0.000000			2	.	.	0.000000	0.000000			1369	.	.	364.000000	997.000000		0.365095285858	21	.	.	0.000000	21.000000
INDEL	*	segdups	ALL	*	QUAL	*	0.841435	0.770347	0.486011	0.804324	192	63	166860344.000000	14531435.000000	0.000000	1728	.	.	23.000000	8.000000		2.875	1454	.	.	23.000000	8.000000		2.875	274	.	.	0.000000	0.000000			3753	.	.	1125.000000	2467.000000		0.45601945683	1486	.	.	39.000000	1446.000000
INDEL	*	segdups	PASS	*	QUAL	*	0.841435	0.770347	0.486011	0.804324	192	63	166860344.000000	14531435.000000	0.000000	1728	.	.	23.000000	8.000000		2.875	1454	.	.	23.000000	8.000000		2.875	274	.	.	0.000000	0.000000			3753	.	.	1125.000000	2467.000000		0.45601945683	1486	.	.	39.000000	1446.000000
INDEL	*	segdups_gt10kb	ALL	*	QUAL	*	0.83081	0.755869	0.489515	0.791569	180	55	151840905.000000	13064680.000000	0.000000	1519	.	.	19.000000	3.000000		6.33333333333	1262	.	.	19.000000	3.000000		6.33333333333	257	.	.	0.000000	0.000000			3338	.	.	1014.000000	2178.000000		0.465564738292	1288	.	.	27.000000	1260.000000
INDEL	*	segdups_gt10kb	PASS	*	QUAL	*	0.83081	0.755869	0.489515	0.791569	180	55	151840905.000000	13064680.000000	0.000000	1519	.	.	19.000000	3.000000		6.33333333333	1262	.	.	19.000000	3.000000		6.33333333333	257	.	.	0.000000	0.000000			3338	.	.	1014.000000	2178.000000		0.465564738292	1288	.	.	27.000000	1260.000000
INDEL	C16_PLUS	*	ALL	*	QUAL	*	0.0	0.0	0.0		0	0	210127318	161705687.000000	0.000000	2	.	.	0.000000	0.000000			0	.	.	0.000000	0.000000			2	.	.	0.000000	0.000000			0	.	.	0.000000	0.000000			0	.	.	0.000000	0.000000
INDEL	C16_PLUS	*	PASS	*	QUAL	*	0.0	0.0	0.0		0	0	210127318	161705687.000000	0.000000	2	.	.	0.000000	0.000000			0	.	.	0.000000	0.000000			2	.	.	0.000000	0.000000			0	.	.	0.000000	0.000000			0	.	.	0.000000	0.000000
INDEL	C16_PLUS	AllAutosomes	ALL	*	QUAL	*	0.0	0.0	0.0		0	0	2756349822.000000	0.000000	0.000000	0	.	.	0.000000	0.000000			0	.	.	0.000000	0.000000			0	.	.	0.000000	0.000000			0	.	.	0.000000	0.000000			0	.	.	0.000000	0.000000
INDEL	C16_PLUS	AllAutosomes	PASS	*	QUAL	*	0.0	0.0	0.0		0	0	2756349822.000000	0.000000	0.000000	0	.	.	0.000000	0.000000			0	.	.	0.000000	0.000000			0	.	.	0.000000	0.000000			0	.	.	0.000000	0.000000			0	.	.	0.000000	0.000000
INDEL	C16_PLUS	AllHomopolymers_ge7bp_imperfectge11bp_slop5	ALL	*	QUAL	*	0.0	0.0	0.0		0	0	83977437.000000	4467899.000000	0.000000	0	.	.	0.000000	0.000000			0	.	.	0.000000	0.000000			0	.	.	0.000000	0.000000			0	.	.	0.000000	0.000000			0	.	.	0.000000	0.000000
INDEL	C16_PLUS	AllHomopolymers_ge7bp_imperfectge11bp_slop5	PASS	*	QUAL	*	0.0	0.0	0.0		0	0	83977437.000000	4467899.000000	0.000000	0	.	.	0.000000	0.000000			0	.	.	0.000000	0.000000			0	.	.	0.000000	0.000000			0	.	.	0.000000	0.000000			0	.	.	0.000000	0.000000
INDEL	C16_PLUS	AllTandemRepeats	ALL	*	QUAL	*	0.0	0.0	0.0		0	0	168369990.000000	5217901.000000	0.000000	2	.	.	0.000000	0.000000			0	.	.	0.000000	0.000000			2	.	.	0.000000	0.000000			0	.	.	0.000000	0.000000			0	.	.	0.000000	0.000000
INDEL	C16_PLUS	AllTandemRepeats	PASS	*	QUAL	*	0.0	0.0	0.0		0	0	168369990.000000	5217901.000000	0.000000	2	.	.	0.000000	0.000000			0	.	.	0.000000	0.000000			2	.	.	0.000000	0.000000			0	.	.	0.000000	0.000000			0	.	.	0.000000	0.000000
INDEL	C16_PLUS	AllTandemRepeats_201to10000bp_slop5	ALL	*	QUAL	*	0.0	0.0	0.0		0	0	40176355.000000	2000302.000000	0.000000	1	.	.	0.000000	0.000000			0	.	.	0.000000	0.000000			1	.	.	0.000000	0.000000			0	.	.	0.000000	0.000000			0	.	.	0.000000	0.000000
INDEL	C16_PLUS	AllTandemRepeats_201to10000bp_slop5	PASS	*	QUAL	*	0.0	0.0	0.0		0	0	40176355.000000	2000302.000000	0.000000	1	.	.	0.000000	0.000000			0	.	.	0.000000	0.000000			1	.	.	0.000000	0.000000			0	.	.	0.000000	0.000000			0	.	.	0.000000	0.000000
INDEL	C16_PLUS	AllTandemRepeats_51to200bp_slop5	ALL	*	QUAL	*	0.0	0.0	0.0		0	0	25887961.000000	1374554.000000	0.000000	1	.	.	0.000000	0.000000			0	.	.	0.000000	0.000000			1	.	.	0.000000	0.000000			0	.	.	0.000000	0.000000			0	.	.	0.000000	0.000000
INDEL	C16_PLUS	AllTandemRepeats_51to200bp_slop5	PASS	*	QUAL	*	0.0	0.0	0.0		0	0	25887961.000000	1374554.000000	0.000000	1	.	.	0.000000	0.000000			0	.	.	0.000000	0.000000			1	.	.	0.000000	0.000000			0	.	.	0.000000	0.000000			0	.	.	0.000000	0.000000
INDEL	C16_PLUS	AllTandemRepeats_ge10001bp_slop5	ALL	*	QUAL	*	0.0	0.0	0.0		0	0	73296207.000000	323355.000000	0.000000	0	.	.	0.000000	0.000000			0	.	.	0.000000	0.000000			0	.	.	0.000000	0.000000			0	.	.	0.000000	0.000000			0	.	.	0.000000	0.000000
INDEL	C16_PLUS	AllTandemRepeats_ge10001bp_slop5	PASS	*	QUAL	*	0.0	0.0	0.0		0	0	73296207.000000	323355.000000	0.000000	0	.	.	0.000000	0.000000			0	.	.	0.000000	0.000000			0	.	.	0.000000	0.000000			0	.	.	0.000000	0.000000			0	.	.	0.000000	0.000000
INDEL	C16_PLUS	AllTandemRepeats_ge101bp_slop5	ALL	*	QUAL	*	0.0	0.0	0.0		0	0	123639327.000000	2872179.000000	0.000000	1	.	.	0.000000	0.000000			0	.	.	0.000000	0.000000			1	.	.	0.000000	0.000000			0	.	.	0.000000	0.000000			0	.	.	0.000000	0.000000
INDEL	C16_PLUS	AllTandemRepeats_ge101bp_slop5	PASS	*	QUAL	*	0.0	0.0	0.0		0	0	123639327.000000	2872179.000000	0.000000	1	.	.	0.000000	0.000000			0	.	.	0.000000	0.000000			1	.	.	0.000000	0.000000			0	.	.	0.000000	0.000000			0	.	.	0.000000	0.000000
INDEL	C16_PLUS	AllTandemRepeats_le50bp_slop5	ALL	*	QUAL	*	0.0	0.0	0.0		0	0	29009467.000000	1519690.000000	0.000000	0	.	.	0.000000	0.000000			0	.	.	0.000000	0.000000			0	.	.	0.000000	0.000000			0	.	.	0.000000	0.000000			0	.	.	0.000000	0.000000
INDEL	C16_PLUS	AllTandemRepeats_le50bp_slop5	PASS	*	QUAL	*	0.0	0.0	0.0		0	0	29009467.000000	1519690.000000	0.000000	0	.	.	0.000000	0.000000			0	.	.	0.000000	0.000000			0	.	.	0.000000	0.000000			0	.	.	0.000000	0.000000			0	.	.	0.000000	0.000000
INDEL	C16_PLUS	AllTandemRepeatsandHomopolymers_slop5	ALL	*	QUAL	*	0.0	0.0	0.0		0	0	252347427.000000	9685800.000000	0.000000	2	.	.	0.000000	0.000000			0	.	.	0.000000	0.000000			2	.	.	0.000000	0.000000			0	.	.	0.000000	0.000000			0	.	.	0.000000	0.000000
INDEL	C16_PLUS	AllTandemRepeatsandHomopolymers_slop5	PASS	*	QUAL	*	0.0	0.0	0.0		0	0	252347427.000000	9685800.000000	0.000000	2	.	.	0.000000	0.000000			0	.	.	0.000000	0.000000			2	.	.	0.000000	0.000000			0	.	.	0.000000	0.000000			0	.	.	0.000000	0.000000
INDEL	C16_PLUS	BadPromoters	ALL	*	QUAL	*	0.0	0.0	0.0		0	0	197273.000000	6383.000000	0.000000	0	.	.	0.000000	0.000000			0	.	.	0.000000	0.000000			0	.	.	0.000000	0.000000			0	.	.	0.000000	0.000000			0	.	.	0.000000	0.000000
INDEL	C16_PLUS	BadPromoters	PASS	*	QUAL	*	0.0	0.0	0.0		0	0	197273.000000	6383.000000	0.000000	0	.	.	0.000000	0.000000			0	.	.	0.000000	0.000000			0	.	.	0.000000	0.000000			0	.	.	0.000000	0.000000			0	.	.	0.000000	0.000000
INDEL	C16_PLUS	CMRGv1.00_duplicationinKMT2C	ALL	*	QUAL	*	0.0	0.0	0.0		0	0	17000.000000	0.000000	0.000000	0	.	.	0.000000	0.000000			0	.	.	0.000000	0.000000			0	.	.	0.000000	0.000000			0	.	.	0.000000	0.000000			0	.	.	0.000000	0.000000
INDEL	C16_PLUS	CMRGv1.00_duplicationinKMT2C	PASS	*	QUAL	*	0.0	0.0	0.0		0	0	17000.000000	0.000000	0.000000	0	.	.	0.000000	0.000000			0	.	.	0.000000	0.000000			0	.	.	0.000000	0.000000			0	.	.	0.000000	0.000000			0	.	.	0.000000	0.000000
INDEL	C16_PLUS	CMRGv1.00_falselyduplicatedgenes	ALL	*	QUAL	*	0.0	0.0	0.0		0	0	93071.000000	0.000000	0.000000	0	.	.	0.000000	0.000000			0	.	.	0.000000	0.000000			0	.	.	0.000000	0.000000			0	.	.	0.000000	0.000000			0	.	.	0.000000	0.000000
INDEL	C16_PLUS	CMRGv1.00_falselyduplicatedgenes	PASS	*	QUAL	*	0.0	0.0	0.0		0	0	93071.000000	0.000000	0.000000	0	.	.	0.000000	0.000000			0	.	.	0.000000	0.000000			0	.	.	0.000000	0.000000			0	.	.	0.000000	0.000000			0	.	.	0.000000	0.000000
INDEL	C16_PLUS	HG001_v4.2.1_CNV_CCSandONT_elliptical_outlier	ALL	*	QUAL	*	0.0	0.0	0.0		0	0	25553295.000000	0.000000	0.000000	0	.	.	0.000000	0.000000			0	.	.	0.000000	0.000000			0	.	.	0.000000	0.000000			0	.	.	0.000000	0.000000			0	.	.	0.000000	0.000000
INDEL	C16_PLUS	HG001_v4.2.1_CNV_CCSandONT_elliptical_outlier	PASS	*	QUAL	*	0.0	0.0	0.0		0	0	25553295.000000	0.000000	0.000000	0	.	.	0.000000	0.000000			0	.	.	0.000000	0.000000			0	.	.	0.000000	0.000000			0	.	.	0.000000	0.000000			0	.	.	0.000000	0.000000
INDEL	C16_PLUS	HG001_v4.2.1_CNV_mrcanavarIllumina_CCShighcov_ONThighcov_intersection	ALL	*	QUAL	*	0.0	0.0	0.0		0	0	8956539.000000	8035.000000	0.000000	0	.	.	0.000000	0.000000			0	.	.	0.000000	0.000000			0	.	.	0.000000	0.000000			0	.	.	0.000000	0.000000			0	.	.	0.000000	0.000000
INDEL	C16_PLUS	HG001_v4.2.1_CNV_mrcanavarIllumina_CCShighcov_ONThighcov_intersection	PASS	*	QUAL	*	0.0	0.0	0.0		0	0	8956539.000000	8035.000000	0.000000	0	.	.	0.000000	0.000000			0	.	.	0.000000	0.000000			0	.	.	0.000000	0.000000			0	.	.	0.000000	0.000000			0	.	.	0.000000	0.000000
INDEL	C16_PLUS	HG001_v4.2.1_CNVsandSVs	ALL	*	QUAL	*	0.0	0.0	0.0		0	0	122746566.000000	8035.000000	0.000000	0	.	.	0.000000	0.000000			0	.	.	0.000000	0.000000			0	.	.	0.000000	0.000000			0	.	.	0.000000	0.000000			0	.	.	0.000000	0.000000
INDEL	C16_PLUS	HG001_v4.2.1_CNVsandSVs	PASS	*	QUAL	*	0.0	0.0	0.0		0	0	122746566.000000	8035.000000	0.000000	0	.	.	0.000000	0.000000			0	.	.	0.000000	0.000000			0	.	.	0.000000	0.000000			0	.	.	0.000000	0.000000			0	.	.	0.000000	0.000000
INDEL	C16_PLUS	HG001_v4.2.1_SV_pbsv_hifiasm_dipcall_svanalyzer_slop25percent	ALL	*	QUAL	*	0.0	0.0	0.0		0	0	103949908.000000	0.000000	0.000000	0	.	.	0.000000	0.000000			0	.	.	0.000000	0.000000			0	.	.	0.000000	0.000000			0	.	.	0.000000	0.000000			0	.	.	0.000000	0.000000
INDEL	C16_PLUS	HG001_v4.2.1_SV_pbsv_hifiasm_dipcall_svanalyzer_slop25percent	PASS	*	QUAL	*	0.0	0.0	0.0		0	0	103949908.000000	0.000000	0.000000	0	.	.	0.000000	0.000000			0	.	.	0.000000	0.000000			0	.	.	0.000000	0.000000			0	.	.	0.000000	0.000000			0	.	.	0.000000	0.000000
INDEL	C16_PLUS	HG001_v4.2.1_comphetindel10bp_slop50	ALL	*	QUAL	*	0.0	0.0	0.0		0	0	4999831.000000	0.000000	0.000000	0	.	.	0.000000	0.000000			0	.	.	0.000000	0.000000			0	.	.	0.000000	0.000000			0	.	.	0.000000	0.000000			0	.	.	0.000000	0.000000
INDEL	C16_PLUS	HG001_v4.2.1_comphetindel10bp_slop50	PASS	*	QUAL	*	0.0	0.0	0.0		0	0	4999831.000000	0.000000	0.000000	0	.	.	0.000000	0.000000			0	.	.	0.000000	0.000000			0	.	.	0.000000	0.000000			0	.	.	0.000000	0.000000			0	.	.	0.000000	0.000000
INDEL	C16_PLUS	HG001_v4.2.1_comphetsnp10bp_slop50	ALL	*	QUAL	*	0.0	0.0	0.0		0	0	2598497.000000	0.000000	0.000000	0	.	.	0.000000	0.000000			0	.	.	0.000000	0.000000			0	.	.	0.000000	0.000000			0	.	.	0.000000	0.000000			0	.	.	0.000000	0.000000
INDEL	C16_PLUS	HG001_v4.2.1_comphetsnp10bp_slop50	PASS	*	QUAL	*	0.0	0.0	0.0		0	0	2598497.000000	0.000000	0.000000	0	.	.	0.000000	0.000000			0	.	.	0.000000	0.000000			0	.	.	0.000000	0.000000			0	.	.	0.000000	0.000000			0	.	.	0.000000	0.000000
INDEL	C16_PLUS	HG001_v4.2.1_complexandSVs	ALL	*	QUAL	*	0.0	0.0	0.0		0	0	142879407.000000	8035.000000	0.000000	0	.	.	0.000000	0.000000			0	.	.	0.000000	0.000000			0	.	.	0.000000	0.000000			0	.	.	0.000000	0.000000			0	.	.	0.000000	0.000000
INDEL	C16_PLUS	HG001_v4.2.1_complexandSVs	PASS	*	QUAL	*	0.0	0.0	0.0		0	0	142879407.000000	8035.000000	0.000000	0	.	.	0.000000	0.000000			0	.	.	0.000000	0.000000			0	.	.	0.000000	0.000000			0	.	.	0.000000	0.000000			0	.	.	0.000000	0.000000
INDEL	C16_PLUS	HG001_v4.2.1_complexandSVs_alldifficultregions	ALL	*	QUAL	*	0.0	0.0	0.0		0	0	680758836.000000	35379776.000000	0.000000	2	.	.	0.000000	0.000000			0	.	.	0.000000	0.000000			2	.	.	0.000000	0.000000			0	.	.	0.000000	0.000000			0	.	.	0.000000	0.000000
INDEL	C16_PLUS	HG001_v4.2.1_complexandSVs_alldifficultregions	PASS	*	QUAL	*	0.0	0.0	0.0		0	0	680758836.000000	35379776.000000	0.000000	2	.	.	0.000000	0.000000			0	.	.	0.000000	0.000000			2	.	.	0.000000	0.000000			0	.	.	0.000000	0.000000			0	.	.	0.000000	0.000000
INDEL	C16_PLUS	HG001_v4.2.1_complexindel10bp_slop50	ALL	*	QUAL	*	0.0	0.0	0.0		0	0	2165851.000000	0.000000	0.000000	0	.	.	0.000000	0.000000			0	.	.	0.000000	0.000000			0	.	.	0.000000	0.000000			0	.	.	0.000000	0.000000			0	.	.	0.000000	0.000000
INDEL	C16_PLUS	HG001_v4.2.1_complexindel10bp_slop50	PASS	*	QUAL	*	0.0	0.0	0.0		0	0	2165851.000000	0.000000	0.000000	0	.	.	0.000000	0.000000			0	.	.	0.000000	0.000000			0	.	.	0.000000	0.000000			0	.	.	0.000000	0.000000			0	.	.	0.000000	0.000000
INDEL	C16_PLUS	HG001_v4.2.1_inversions_slop25percent	ALL	*	QUAL	*	0.0	0.0	0.0		0	0	4271107.000000	0.000000	0.000000	0	.	.	0.000000	0.000000			0	.	.	0.000000	0.000000			0	.	.	0.000000	0.000000			0	.	.	0.000000	0.000000			0	.	.	0.000000	0.000000
INDEL	C16_PLUS	HG001_v4.2.1_inversions_slop25percent	PASS	*	QUAL	*	0.0	0.0	0.0		0	0	4271107.000000	0.000000	0.000000	0	.	.	0.000000	0.000000			0	.	.	0.000000	0.000000			0	.	.	0.000000	0.000000			0	.	.	0.000000	0.000000			0	.	.	0.000000	0.000000
INDEL	C16_PLUS	HG001_v4.2.1_notin_complexandSVs_alldifficultregions	ALL	*	QUAL	*	0.0	0.0	0.0		0	0	2254121575.000000	126169813.000000	0.000000	0	.	.	0.000000	0.000000			0	.	.	0.000000	0.000000			0	.	.	0.000000	0.000000			0	.	.	0.000000	0.000000			0	.	.	0.000000	0.000000
INDEL	C16_PLUS	HG001_v4.2.1_notin_complexandSVs_alldifficultregions	PASS	*	QUAL	*	0.0	0.0	0.0		0	0	2254121575.000000	126169813.000000	0.000000	0	.	.	0.000000	0.000000			0	.	.	0.000000	0.000000			0	.	.	0.000000	0.000000			0	.	.	0.000000	0.000000			0	.	.	0.000000	0.000000
INDEL	C16_PLUS	HG001_v4.2.1_othercomplexwithin10bp_slop50	ALL	*	QUAL	*	0.0	0.0	0.0		0	0	1498222.000000	0.000000	0.000000	0	.	.	0.000000	0.000000			0	.	.	0.000000	0.000000			0	.	.	0.000000	0.000000			0	.	.	0.000000	0.000000			0	.	.	0.000000	0.000000
INDEL	C16_PLUS	HG001_v4.2.1_othercomplexwithin10bp_slop50	PASS	*	QUAL	*	0.0	0.0	0.0		0	0	1498222.000000	0.000000	0.000000	0	.	.	0.000000	0.000000			0	.	.	0.000000	0.000000			0	.	.	0.000000	0.000000			0	.	.	0.000000	0.000000			0	.	.	0.000000	0.000000
INDEL	C16_PLUS	HG001_v4.2.1_snpswithin10bp_slop50	ALL	*	QUAL	*	0.0	0.0	0.0		0	0	9260320.000000	0.000000	0.000000	0	.	.	0.000000	0.000000			0	.	.	0.000000	0.000000			0	.	.	0.000000	0.000000			0	.	.	0.000000	0.000000			0	.	.	0.000000	0.000000
INDEL	C16_PLUS	HG001_v4.2.1_snpswithin10bp_slop50	PASS	*	QUAL	*	0.0	0.0	0.0		0	0	9260320.000000	0.000000	0.000000	0	.	.	0.000000	0.000000			0	.	.	0.000000	0.000000			0	.	.	0.000000	0.000000			0	.	.	0.000000	0.000000			0	.	.	0.000000	0.000000
INDEL	C16_PLUS	HG002_hifiasmv0.11_ComplexVar_in_TRgt100	ALL	*	QUAL	*	0.0	0.0	0.0		0	0	33207990.000000	470463.000000	0.000000	1	.	.	0.000000	0.000000			0	.	.	0.000000	0.000000			1	.	.	0.000000	0.000000			0	.	.	0.000000	0.000000			0	.	.	0.000000	0.000000
INDEL	C16_PLUS	HG002_hifiasmv0.11_ComplexVar_in_TRgt100	PASS	*	QUAL	*	0.0	0.0	0.0		0	0	33207990.000000	470463.000000	0.000000	1	.	.	0.000000	0.000000			0	.	.	0.000000	0.000000			1	.	.	0.000000	0.000000			0	.	.	0.000000	0.000000			0	.	.	0.000000	0.000000
INDEL	C16_PLUS	HG002_v4.2.1_CNV_CCSandONT_elliptical_outlier	ALL	*	QUAL	*	0.0	0.0	0.0		0	0	39152503.000000	0.000000	0.000000	0	.	.	0.000000	0.000000			0	.	.	0.000000	0.000000			0	.	.	0.000000	0.000000			0	.	.	0.000000	0.000000			0	.	.	0.000000	0.000000
INDEL	C16_PLUS	HG002_v4.2.1_CNV_CCSandONT_elliptical_outlier	PASS	*	QUAL	*	0.0	0.0	0.0		0	0	39152503.000000	0.000000	0.000000	0	.	.	0.000000	0.000000			0	.	.	0.000000	0.000000			0	.	.	0.000000	0.000000			0	.	.	0.000000	0.000000			0	.	.	0.000000	0.000000
INDEL	C16_PLUS	HG002_v4.2.1_CNV_gt2assemblycontigs_ONTCanu_ONTFlye_CCSCanu	ALL	*	QUAL	*	0.0	0.0	0.0		0	0	12794035.000000	0.000000	0.000000	0	.	.	0.000000	0.000000			0	.	.	0.000000	0.000000			0	.	.	0.000000	0.000000			0	.	.	0.000000	0.000000			0	.	.	0.000000	0.000000
INDEL	C16_PLUS	HG002_v4.2.1_CNV_gt2assemblycontigs_ONTCanu_ONTFlye_CCSCanu	PASS	*	QUAL	*	0.0	0.0	0.0		0	0	12794035.000000	0.000000	0.000000	0	.	.	0.000000	0.000000			0	.	.	0.000000	0.000000			0	.	.	0.000000	0.000000			0	.	.	0.000000	0.000000			0	.	.	0.000000	0.000000
INDEL	C16_PLUS	HG002_v4.2.1_CNV_mrcanavarIllumina_CCShighcov_ONThighcov_intersection	ALL	*	QUAL	*	0.0	0.0	0.0		0	0	13732774.000000	72038.000000	0.000000	0	.	.	0.000000	0.000000			0	.	.	0.000000	0.000000			0	.	.	0.000000	0.000000			0	.	.	0.000000	0.000000			0	.	.	0.000000	0.000000
INDEL	C16_PLUS	HG002_v4.2.1_CNV_mrcanavarIllumina_CCShighcov_ONThighcov_intersection	PASS	*	QUAL	*	0.0	0.0	0.0		0	0	13732774.000000	72038.000000	0.000000	0	.	.	0.000000	0.000000			0	.	.	0.000000	0.000000			0	.	.	0.000000	0.000000			0	.	.	0.000000	0.000000			0	.	.	0.000000	0.000000
INDEL	C16_PLUS	HG002_v4.2.1_CNVsandSVs	ALL	*	QUAL	*	0.0	0.0	0.0		0	0	90176126.000000	1322099.000000	0.000000	2	.	.	0.000000	0.000000			0	.	.	0.000000	0.000000			2	.	.	0.000000	0.000000			0	.	.	0.000000	0.000000			0	.	.	0.000000	0.000000
INDEL	C16_PLUS	HG002_v4.2.1_CNVsandSVs	PASS	*	QUAL	*	0.0	0.0	0.0		0	0	90176126.000000	1322099.000000	0.000000	2	.	.	0.000000	0.000000			0	.	.	0.000000	0.000000			2	.	.	0.000000	0.000000			0	.	.	0.000000	0.000000			0	.	.	0.000000	0.000000
INDEL	C16_PLUS	HG002_v4.2.1_Tier1plusTier2_v0.6.1	ALL	*	QUAL	*	0.0	0.0	0.0		0	0	32635612.000000	507425.000000	0.000000	2	.	.	0.000000	0.000000			0	.	.	0.000000	0.000000			2	.	.	0.000000	0.000000			0	.	.	0.000000	0.000000			0	.	.	0.000000	0.000000
INDEL	C16_PLUS	HG002_v4.2.1_Tier1plusTier2_v0.6.1	PASS	*	QUAL	*	0.0	0.0	0.0		0	0	32635612.000000	507425.000000	0.000000	2	.	.	0.000000	0.000000			0	.	.	0.000000	0.000000			2	.	.	0.000000	0.000000			0	.	.	0.000000	0.000000			0	.	.	0.000000	0.000000
INDEL	C16_PLUS	HG002_v4.2.1_Tier1plusTier2_v0.6.1_slop25percent	ALL	*	QUAL	*	0.0	0.0	0.0		0	0	48088781.000000	1268750.000000	0.000000	2	.	.	0.000000	0.000000			0	.	.	0.000000	0.000000			2	.	.	0.000000	0.000000			0	.	.	0.000000	0.000000			0	.	.	0.000000	0.000000
INDEL	C16_PLUS	HG002_v4.2.1_Tier1plusTier2_v0.6.1_slop25percent	PASS	*	QUAL	*	0.0	0.0	0.0		0	0	48088781.000000	1268750.000000	0.000000	2	.	.	0.000000	0.000000			0	.	.	0.000000	0.000000			2	.	.	0.000000	0.000000			0	.	.	0.000000	0.000000			0	.	.	0.000000	0.000000
INDEL	C16_PLUS	HG002_v4.2.1_comphetindel10bp_slop50	ALL	*	QUAL	*	0.0	0.0	0.0		0	0	5583186.000000	0.000000	0.000000	0	.	.	0.000000	0.000000			0	.	.	0.000000	0.000000			0	.	.	0.000000	0.000000			0	.	.	0.000000	0.000000			0	.	.	0.000000	0.000000
INDEL	C16_PLUS	HG002_v4.2.1_comphetindel10bp_slop50	PASS	*	QUAL	*	0.0	0.0	0.0		0	0	5583186.000000	0.000000	0.000000	0	.	.	0.000000	0.000000			0	.	.	0.000000	0.000000			0	.	.	0.000000	0.000000			0	.	.	0.000000	0.000000			0	.	.	0.000000	0.000000
INDEL	C16_PLUS	HG002_v4.2.1_comphetsnp10bp_slop50	ALL	*	QUAL	*	0.0	0.0	0.0		0	0	2839747.000000	0.000000	0.000000	0	.	.	0.000000	0.000000			0	.	.	0.000000	0.000000			0	.	.	0.000000	0.000000			0	.	.	0.000000	0.000000			0	.	.	0.000000	0.000000
INDEL	C16_PLUS	HG002_v4.2.1_comphetsnp10bp_slop50	PASS	*	QUAL	*	0.0	0.0	0.0		0	0	2839747.000000	0.000000	0.000000	0	.	.	0.000000	0.000000			0	.	.	0.000000	0.000000			0	.	.	0.000000	0.000000			0	.	.	0.000000	0.000000			0	.	.	0.000000	0.000000
INDEL	C16_PLUS	HG002_v4.2.1_complexandSVs	ALL	*	QUAL	*	0.0	0.0	0.0		0	0	111762949.000000	1322099.000000	0.000000	2	.	.	0.000000	0.000000			0	.	.	0.000000	0.000000			2	.	.	0.000000	0.000000			0	.	.	0.000000	0.000000			0	.	.	0.000000	0.000000
INDEL	C16_PLUS	HG002_v4.2.1_complexandSVs	PASS	*	QUAL	*	0.0	0.0	0.0		0	0	111762949.000000	1322099.000000	0.000000	2	.	.	0.000000	0.000000			0	.	.	0.000000	0.000000			2	.	.	0.000000	0.000000			0	.	.	0.000000	0.000000			0	.	.	0.000000	0.000000
INDEL	C16_PLUS	HG002_v4.2.1_complexandSVs_alldifficultregions	ALL	*	QUAL	*	0.0	0.0	0.0		0	0	675622751.000000	36002894.000000	0.000000	2	.	.	0.000000	0.000000			0	.	.	0.000000	0.000000			2	.	.	0.000000	0.000000			0	.	.	0.000000	0.000000			0	.	.	0.000000	0.000000
INDEL	C16_PLUS	HG002_v4.2.1_complexandSVs_alldifficultregions	PASS	*	QUAL	*	0.0	0.0	0.0		0	0	675622751.000000	36002894.000000	0.000000	2	.	.	0.000000	0.000000			0	.	.	0.000000	0.000000			2	.	.	0.000000	0.000000			0	.	.	0.000000	0.000000			0	.	.	0.000000	0.000000
INDEL	C16_PLUS	HG002_v4.2.1_complexindel10bp_slop50	ALL	*	QUAL	*	0.0	0.0	0.0		0	0	2371853.000000	0.000000	0.000000	0	.	.	0.000000	0.000000			0	.	.	0.000000	0.000000			0	.	.	0.000000	0.000000			0	.	.	0.000000	0.000000			0	.	.	0.000000	0.000000
INDEL	C16_PLUS	HG002_v4.2.1_complexindel10bp_slop50	PASS	*	QUAL	*	0.0	0.0	0.0		0	0	2371853.000000	0.000000	0.000000	0	.	.	0.000000	0.000000			0	.	.	0.000000	0.000000			0	.	.	0.000000	0.000000			0	.	.	0.000000	0.000000			0	.	.	0.000000	0.000000
INDEL	C16_PLUS	HG002_v4.2.1_inversions_slop25percent	ALL	*	QUAL	*	0.0	0.0	0.0		0	0	966818.000000	0.000000	0.000000	0	.	.	0.000000	0.000000			0	.	.	0.000000	0.000000			0	.	.	0.000000	0.000000			0	.	.	0.000000	0.000000			0	.	.	0.000000	0.000000
INDEL	C16_PLUS	HG002_v4.2.1_inversions_slop25percent	PASS	*	QUAL	*	0.0	0.0	0.0		0	0	966818.000000	0.000000	0.000000	0	.	.	0.000000	0.000000			0	.	.	0.000000	0.000000			0	.	.	0.000000	0.000000			0	.	.	0.000000	0.000000			0	.	.	0.000000	0.000000
INDEL	C16_PLUS	HG002_v4.2.1_notin_complexandSVs_alldifficultregions	ALL	*	QUAL	*	0.0	0.0	0.0		0	0	2259257660.000000	125546695.000000	0.000000	0	.	.	0.000000	0.000000			0	.	.	0.000000	0.000000			0	.	.	0.000000	0.000000			0	.	.	0.000000	0.000000			0	.	.	0.000000	0.000000
INDEL	C16_PLUS	HG002_v4.2.1_notin_complexandSVs_alldifficultregions	PASS	*	QUAL	*	0.0	0.0	0.0		0	0	2259257660.000000	125546695.000000	0.000000	0	.	.	0.000000	0.000000			0	.	.	0.000000	0.000000			0	.	.	0.000000	0.000000			0	.	.	0.000000	0.000000			0	.	.	0.000000	0.000000
INDEL	C16_PLUS	HG002_v4.2.1_othercomplexwithin10bp_slop50	ALL	*	QUAL	*	0.0	0.0	0.0		0	0	1618726.000000	0.000000	0.000000	0	.	.	0.000000	0.000000			0	.	.	0.000000	0.000000			0	.	.	0.000000	0.000000			0	.	.	0.000000	0.000000			0	.	.	0.000000	0.000000
INDEL	C16_PLUS	HG002_v4.2.1_othercomplexwithin10bp_slop50	PASS	*	QUAL	*	0.0	0.0	0.0		0	0	1618726.000000	0.000000	0.000000	0	.	.	0.000000	0.000000			0	.	.	0.000000	0.000000			0	.	.	0.000000	0.000000			0	.	.	0.000000	0.000000			0	.	.	0.000000	0.000000
INDEL	C16_PLUS	HG002_v4.2.1_snpswithin10bp_slop50	ALL	*	QUAL	*	0.0	0.0	0.0		0	0	9579557.000000	0.000000	0.000000	0	.	.	0.000000	0.000000			0	.	.	0.000000	0.000000			0	.	.	0.000000	0.000000			0	.	.	0.000000	0.000000			0	.	.	0.000000	0.000000
INDEL	C16_PLUS	HG002_v4.2.1_snpswithin10bp_slop50	PASS	*	QUAL	*	0.0	0.0	0.0		0	0	9579557.000000	0.000000	0.000000	0	.	.	0.000000	0.000000			0	.	.	0.000000	0.000000			0	.	.	0.000000	0.000000			0	.	.	0.000000	0.000000			0	.	.	0.000000	0.000000
INDEL	C16_PLUS	HG003_v4.2.1_CNV_CCSandONT_elliptical_outlier	ALL	*	QUAL	*	0.0	0.0	0.0		0	0	34890917.000000	0.000000	0.000000	0	.	.	0.000000	0.000000			0	.	.	0.000000	0.000000			0	.	.	0.000000	0.000000			0	.	.	0.000000	0.000000			0	.	.	0.000000	0.000000
INDEL	C16_PLUS	HG003_v4.2.1_CNV_CCSandONT_elliptical_outlier	PASS	*	QUAL	*	0.0	0.0	0.0		0	0	34890917.000000	0.000000	0.000000	0	.	.	0.000000	0.000000			0	.	.	0.000000	0.000000			0	.	.	0.000000	0.000000			0	.	.	0.000000	0.000000			0	.	.	0.000000	0.000000
INDEL	C16_PLUS	HG003_v4.2.1_CNV_mrcanavarIllumina_CCShighcov_ONThighcov_intersection	ALL	*	QUAL	*	0.0	0.0	0.0		0	0	8315700.000000	0.000000	0.000000	0	.	.	0.000000	0.000000			0	.	.	0.000000	0.000000			0	.	.	0.000000	0.000000			0	.	.	0.000000	0.000000			0	.	.	0.000000	0.000000
INDEL	C16_PLUS	HG003_v4.2.1_CNV_mrcanavarIllumina_CCShighcov_ONThighcov_intersection	PASS	*	QUAL	*	0.0	0.0	0.0		0	0	8315700.000000	0.000000	0.000000	0	.	.	0.000000	0.000000			0	.	.	0.000000	0.000000			0	.	.	0.000000	0.000000			0	.	.	0.000000	0.000000			0	.	.	0.000000	0.000000
INDEL	C16_PLUS	HG003_v4.2.1_CNVsandSVs	ALL	*	QUAL	*	0.0	0.0	0.0		0	0	112809506.000000	1447833.000000	0.000000	2	.	.	0.000000	0.000000			0	.	.	0.000000	0.000000			2	.	.	0.000000	0.000000			0	.	.	0.000000	0.000000			0	.	.	0.000000	0.000000
INDEL	C16_PLUS	HG003_v4.2.1_CNVsandSVs	PASS	*	QUAL	*	0.0	0.0	0.0		0	0	112809506.000000	1447833.000000	0.000000	2	.	.	0.000000	0.000000			0	.	.	0.000000	0.000000			2	.	.	0.000000	0.000000			0	.	.	0.000000	0.000000			0	.	.	0.000000	0.000000
INDEL	C16_PLUS	HG003_v4.2.1_SV_pbsv_slop25percent	ALL	*	QUAL	*	0.0	0.0	0.0		0	0	52584786.000000	375541.000000	0.000000	0	.	.	0.000000	0.000000			0	.	.	0.000000	0.000000			0	.	.	0.000000	0.000000			0	.	.	0.000000	0.000000			0	.	.	0.000000	0.000000
INDEL	C16_PLUS	HG003_v4.2.1_SV_pbsv_slop25percent	PASS	*	QUAL	*	0.0	0.0	0.0		0	0	52584786.000000	375541.000000	0.000000	0	.	.	0.000000	0.000000			0	.	.	0.000000	0.000000			0	.	.	0.000000	0.000000			0	.	.	0.000000	0.000000			0	.	.	0.000000	0.000000
INDEL	C16_PLUS	HG003_v4.2.1_comphetindel10bp_slop50	ALL	*	QUAL	*	0.0	0.0	0.0		0	0	4797668.000000	0.000000	0.000000	0	.	.	0.000000	0.000000			0	.	.	0.000000	0.000000			0	.	.	0.000000	0.000000			0	.	.	0.000000	0.000000			0	.	.	0.000000	0.000000
INDEL	C16_PLUS	HG003_v4.2.1_comphetindel10bp_slop50	PASS	*	QUAL	*	0.0	0.0	0.0		0	0	4797668.000000	0.000000	0.000000	0	.	.	0.000000	0.000000			0	.	.	0.000000	0.000000			0	.	.	0.000000	0.000000			0	.	.	0.000000	0.000000			0	.	.	0.000000	0.000000
INDEL	C16_PLUS	HG003_v4.2.1_comphetsnp10bp_slop50	ALL	*	QUAL	*	0.0	0.0	0.0		0	0	1264760.000000	0.000000	0.000000	0	.	.	0.000000	0.000000			0	.	.	0.000000	0.000000			0	.	.	0.000000	0.000000			0	.	.	0.000000	0.000000			0	.	.	0.000000	0.000000
INDEL	C16_PLUS	HG003_v4.2.1_comphetsnp10bp_slop50	PASS	*	QUAL	*	0.0	0.0	0.0		0	0	1264760.000000	0.000000	0.000000	0	.	.	0.000000	0.000000			0	.	.	0.000000	0.000000			0	.	.	0.000000	0.000000			0	.	.	0.000000	0.000000			0	.	.	0.000000	0.000000
INDEL	C16_PLUS	HG003_v4.2.1_complexandSVs	ALL	*	QUAL	*	0.0	0.0	0.0		0	0	133792062.000000	1447833.000000	0.000000	2	.	.	0.000000	0.000000			0	.	.	0.000000	0.000000			2	.	.	0.000000	0.000000			0	.	.	0.000000	0.000000			0	.	.	0.000000	0.000000
INDEL	C16_PLUS	HG003_v4.2.1_complexandSVs	PASS	*	QUAL	*	0.0	0.0	0.0		0	0	133792062.000000	1447833.000000	0.000000	2	.	.	0.000000	0.000000			0	.	.	0.000000	0.000000			2	.	.	0.000000	0.000000			0	.	.	0.000000	0.000000			0	.	.	0.000000	0.000000
INDEL	C16_PLUS	HG003_v4.2.1_complexandSVs_alldifficultregions	ALL	*	QUAL	*	0.0	0.0	0.0		0	0	679282398.000000	36084387.000000	0.000000	2	.	.	0.000000	0.000000			0	.	.	0.000000	0.000000			2	.	.	0.000000	0.000000			0	.	.	0.000000	0.000000			0	.	.	0.000000	0.000000
INDEL	C16_PLUS	HG003_v4.2.1_complexandSVs_alldifficultregions	PASS	*	QUAL	*	0.0	0.0	0.0		0	0	679282398.000000	36084387.000000	0.000000	2	.	.	0.000000	0.000000			0	.	.	0.000000	0.000000			2	.	.	0.000000	0.000000			0	.	.	0.000000	0.000000			0	.	.	0.000000	0.000000
INDEL	C16_PLUS	HG003_v4.2.1_complexindel10bp_slop50	ALL	*	QUAL	*	0.0	0.0	0.0		0	0	1575843.000000	0.000000	0.000000	0	.	.	0.000000	0.000000			0	.	.	0.000000	0.000000			0	.	.	0.000000	0.000000			0	.	.	0.000000	0.000000			0	.	.	0.000000	0.000000
INDEL	C16_PLUS	HG003_v4.2.1_complexindel10bp_slop50	PASS	*	QUAL	*	0.0	0.0	0.0		0	0	1575843.000000	0.000000	0.000000	0	.	.	0.000000	0.000000			0	.	.	0.000000	0.000000			0	.	.	0.000000	0.000000			0	.	.	0.000000	0.000000			0	.	.	0.000000	0.000000
INDEL	C16_PLUS	HG003_v4.2.1_notin_complexandSVs_alldifficultregions	ALL	*	QUAL	*	0.0	0.0	0.0		0	0	2255598013.000000	125465202.000000	0.000000	0	.	.	0.000000	0.000000			0	.	.	0.000000	0.000000			0	.	.	0.000000	0.000000			0	.	.	0.000000	0.000000			0	.	.	0.000000	0.000000
INDEL	C16_PLUS	HG003_v4.2.1_notin_complexandSVs_alldifficultregions	PASS	*	QUAL	*	0.0	0.0	0.0		0	0	2255598013.000000	125465202.000000	0.000000	0	.	.	0.000000	0.000000			0	.	.	0.000000	0.000000			0	.	.	0.000000	0.000000			0	.	.	0.000000	0.000000			0	.	.	0.000000	0.000000
INDEL	C16_PLUS	HG003_v4.2.1_othercomplexwithin10bp_slop50	ALL	*	QUAL	*	0.0	0.0	0.0		0	0	4496448.000000	0.000000	0.000000	0	.	.	0.000000	0.000000			0	.	.	0.000000	0.000000			0	.	.	0.000000	0.000000			0	.	.	0.000000	0.000000			0	.	.	0.000000	0.000000
INDEL	C16_PLUS	HG003_v4.2.1_othercomplexwithin10bp_slop50	PASS	*	QUAL	*	0.0	0.0	0.0		0	0	4496448.000000	0.000000	0.000000	0	.	.	0.000000	0.000000			0	.	.	0.000000	0.000000			0	.	.	0.000000	0.000000			0	.	.	0.000000	0.000000			0	.	.	0.000000	0.000000
INDEL	C16_PLUS	HG003_v4.2.1_snpswithin10bp_slop50	ALL	*	QUAL	*	0.0	0.0	0.0		0	0	9196487.000000	0.000000	0.000000	0	.	.	0.000000	0.000000			0	.	.	0.000000	0.000000			0	.	.	0.000000	0.000000			0	.	.	0.000000	0.000000			0	.	.	0.000000	0.000000
INDEL	C16_PLUS	HG003_v4.2.1_snpswithin10bp_slop50	PASS	*	QUAL	*	0.0	0.0	0.0		0	0	9196487.000000	0.000000	0.000000	0	.	.	0.000000	0.000000			0	.	.	0.000000	0.000000			0	.	.	0.000000	0.000000			0	.	.	0.000000	0.000000			0	.	.	0.000000	0.000000
INDEL	C16_PLUS	HG004_v4.2.1_CNV_CCSandONT_elliptical_outlier	ALL	*	QUAL	*	0.0	0.0	0.0		0	0	33808370.000000	0.000000	0.000000	0	.	.	0.000000	0.000000			0	.	.	0.000000	0.000000			0	.	.	0.000000	0.000000			0	.	.	0.000000	0.000000			0	.	.	0.000000	0.000000
INDEL	C16_PLUS	HG004_v4.2.1_CNV_CCSandONT_elliptical_outlier	PASS	*	QUAL	*	0.0	0.0	0.0		0	0	33808370.000000	0.000000	0.000000	0	.	.	0.000000	0.000000			0	.	.	0.000000	0.000000			0	.	.	0.000000	0.000000			0	.	.	0.000000	0.000000			0	.	.	0.000000	0.000000
INDEL	C16_PLUS	HG004_v4.2.1_CNV_mrcanavarIllumina_CCShighcov_ONThighcov_intersection	ALL	*	QUAL	*	0.0	0.0	0.0		0	0	7984544.000000	0.000000	0.000000	0	.	.	0.000000	0.000000			0	.	.	0.000000	0.000000			0	.	.	0.000000	0.000000			0	.	.	0.000000	0.000000			0	.	.	0.000000	0.000000
INDEL	C16_PLUS	HG004_v4.2.1_CNV_mrcanavarIllumina_CCShighcov_ONThighcov_intersection	PASS	*	QUAL	*	0.0	0.0	0.0		0	0	7984544.000000	0.000000	0.000000	0	.	.	0.000000	0.000000			0	.	.	0.000000	0.000000			0	.	.	0.000000	0.000000			0	.	.	0.000000	0.000000			0	.	.	0.000000	0.000000
INDEL	C16_PLUS	HG004_v4.2.1_CNVsandSVs	ALL	*	QUAL	*	0.0	0.0	0.0		0	0	119292915.000000	1449010.000000	0.000000	2	.	.	0.000000	0.000000			0	.	.	0.000000	0.000000			2	.	.	0.000000	0.000000			0	.	.	0.000000	0.000000			0	.	.	0.000000	0.000000
INDEL	C16_PLUS	HG004_v4.2.1_CNVsandSVs	PASS	*	QUAL	*	0.0	0.0	0.0		0	0	119292915.000000	1449010.000000	0.000000	2	.	.	0.000000	0.000000			0	.	.	0.000000	0.000000			2	.	.	0.000000	0.000000			0	.	.	0.000000	0.000000			0	.	.	0.000000	0.000000
INDEL	C16_PLUS	HG004_v4.2.1_SV_pbsv_slop25percent	ALL	*	QUAL	*	0.0	0.0	0.0		0	0	63060811.000000	427259.000000	0.000000	0	.	.	0.000000	0.000000			0	.	.	0.000000	0.000000			0	.	.	0.000000	0.000000			0	.	.	0.000000	0.000000			0	.	.	0.000000	0.000000
INDEL	C16_PLUS	HG004_v4.2.1_SV_pbsv_slop25percent	PASS	*	QUAL	*	0.0	0.0	0.0		0	0	63060811.000000	427259.000000	0.000000	0	.	.	0.000000	0.000000			0	.	.	0.000000	0.000000			0	.	.	0.000000	0.000000			0	.	.	0.000000	0.000000			0	.	.	0.000000	0.000000
INDEL	C16_PLUS	HG004_v4.2.1_comphetindel10bp_slop50	ALL	*	QUAL	*	0.0	0.0	0.0		0	0	4933578.000000	0.000000	0.000000	0	.	.	0.000000	0.000000			0	.	.	0.000000	0.000000			0	.	.	0.000000	0.000000			0	.	.	0.000000	0.000000			0	.	.	0.000000	0.000000
INDEL	C16_PLUS	HG004_v4.2.1_comphetindel10bp_slop50	PASS	*	QUAL	*	0.0	0.0	0.0		0	0	4933578.000000	0.000000	0.000000	0	.	.	0.000000	0.000000			0	.	.	0.000000	0.000000			0	.	.	0.000000	0.000000			0	.	.	0.000000	0.000000			0	.	.	0.000000	0.000000
INDEL	C16_PLUS	HG004_v4.2.1_comphetsnp10bp_slop50	ALL	*	QUAL	*	0.0	0.0	0.0		0	0	1201796.000000	0.000000	0.000000	0	.	.	0.000000	0.000000			0	.	.	0.000000	0.000000			0	.	.	0.000000	0.000000			0	.	.	0.000000	0.000000			0	.	.	0.000000	0.000000
INDEL	C16_PLUS	HG004_v4.2.1_comphetsnp10bp_slop50	PASS	*	QUAL	*	0.0	0.0	0.0		0	0	1201796.000000	0.000000	0.000000	0	.	.	0.000000	0.000000			0	.	.	0.000000	0.000000			0	.	.	0.000000	0.000000			0	.	.	0.000000	0.000000			0	.	.	0.000000	0.000000
INDEL	C16_PLUS	HG004_v4.2.1_complexandSVs	ALL	*	QUAL	*	0.0	0.0	0.0		0	0	140470365.000000	1449010.000000	0.000000	2	.	.	0.000000	0.000000			0	.	.	0.000000	0.000000			2	.	.	0.000000	0.000000			0	.	.	0.000000	0.000000			0	.	.	0.000000	0.000000
INDEL	C16_PLUS	HG004_v4.2.1_complexandSVs	PASS	*	QUAL	*	0.0	0.0	0.0		0	0	140470365.000000	1449010.000000	0.000000	2	.	.	0.000000	0.000000			0	.	.	0.000000	0.000000			2	.	.	0.000000	0.000000			0	.	.	0.000000	0.000000			0	.	.	0.000000	0.000000
INDEL	C16_PLUS	HG004_v4.2.1_complexandSVs_alldifficultregions	ALL	*	QUAL	*	0.0	0.0	0.0		0	0	680680321.000000	36066753.000000	0.000000	2	.	.	0.000000	0.000000			0	.	.	0.000000	0.000000			2	.	.	0.000000	0.000000			0	.	.	0.000000	0.000000			0	.	.	0.000000	0.000000
INDEL	C16_PLUS	HG004_v4.2.1_complexandSVs_alldifficultregions	PASS	*	QUAL	*	0.0	0.0	0.0		0	0	680680321.000000	36066753.000000	0.000000	2	.	.	0.000000	0.000000			0	.	.	0.000000	0.000000			2	.	.	0.000000	0.000000			0	.	.	0.000000	0.000000			0	.	.	0.000000	0.000000
INDEL	C16_PLUS	HG004_v4.2.1_complexindel10bp_slop50	ALL	*	QUAL	*	0.0	0.0	0.0		0	0	1568117.000000	0.000000	0.000000	0	.	.	0.000000	0.000000			0	.	.	0.000000	0.000000			0	.	.	0.000000	0.000000			0	.	.	0.000000	0.000000			0	.	.	0.000000	0.000000
INDEL	C16_PLUS	HG004_v4.2.1_complexindel10bp_slop50	PASS	*	QUAL	*	0.0	0.0	0.0		0	0	1568117.000000	0.000000	0.000000	0	.	.	0.000000	0.000000			0	.	.	0.000000	0.000000			0	.	.	0.000000	0.000000			0	.	.	0.000000	0.000000			0	.	.	0.000000	0.000000
INDEL	C16_PLUS	HG004_v4.2.1_notin_complexandSVs_alldifficultregions	ALL	*	QUAL	*	0.0	0.0	0.0		0	0	2254200090.000000	125482836.000000	0.000000	0	.	.	0.000000	0.000000			0	.	.	0.000000	0.000000			0	.	.	0.000000	0.000000			0	.	.	0.000000	0.000000			0	.	.	0.000000	0.000000
INDEL	C16_PLUS	HG004_v4.2.1_notin_complexandSVs_alldifficultregions	PASS	*	QUAL	*	0.0	0.0	0.0		0	0	2254200090.000000	125482836.000000	0.000000	0	.	.	0.000000	0.000000			0	.	.	0.000000	0.000000			0	.	.	0.000000	0.000000			0	.	.	0.000000	0.000000			0	.	.	0.000000	0.000000
INDEL	C16_PLUS	HG004_v4.2.1_othercomplexwithin10bp_slop50	ALL	*	QUAL	*	0.0	0.0	0.0		0	0	4697947.000000	0.000000	0.000000	0	.	.	0.000000	0.000000			0	.	.	0.000000	0.000000			0	.	.	0.000000	0.000000			0	.	.	0.000000	0.000000			0	.	.	0.000000	0.000000
INDEL	C16_PLUS	HG004_v4.2.1_othercomplexwithin10bp_slop50	PASS	*	QUAL	*	0.0	0.0	0.0		0	0	4697947.000000	0.000000	0.000000	0	.	.	0.000000	0.000000			0	.	.	0.000000	0.000000			0	.	.	0.000000	0.000000			0	.	.	0.000000	0.000000			0	.	.	0.000000	0.000000
INDEL	C16_PLUS	HG004_v4.2.1_snpswithin10bp_slop50	ALL	*	QUAL	*	0.0	0.0	0.0		0	0	9177943.000000	0.000000	0.000000	0	.	.	0.000000	0.000000			0	.	.	0.000000	0.000000			0	.	.	0.000000	0.000000			0	.	.	0.000000	0.000000			0	.	.	0.000000	0.000000
INDEL	C16_PLUS	HG004_v4.2.1_snpswithin10bp_slop50	PASS	*	QUAL	*	0.0	0.0	0.0		0	0	9177943.000000	0.000000	0.000000	0	.	.	0.000000	0.000000			0	.	.	0.000000	0.000000			0	.	.	0.000000	0.000000			0	.	.	0.000000	0.000000			0	.	.	0.000000	0.000000
INDEL	C16_PLUS	HG005_v4.2.1_CNV_CCSandONT_elliptical_outlier	ALL	*	QUAL	*	0.0	0.0	0.0		0	0	35824675.000000	0.000000	0.000000	0	.	.	0.000000	0.000000			0	.	.	0.000000	0.000000			0	.	.	0.000000	0.000000			0	.	.	0.000000	0.000000			0	.	.	0.000000	0.000000
INDEL	C16_PLUS	HG005_v4.2.1_CNV_CCSandONT_elliptical_outlier	PASS	*	QUAL	*	0.0	0.0	0.0		0	0	35824675.000000	0.000000	0.000000	0	.	.	0.000000	0.000000			0	.	.	0.000000	0.000000			0	.	.	0.000000	0.000000			0	.	.	0.000000	0.000000			0	.	.	0.000000	0.000000
INDEL	C16_PLUS	HG005_v4.2.1_CNV_mrcanavarIllumina_CCShighcov_ONThighcov_intersection	ALL	*	QUAL	*	0.0	0.0	0.0		0	0	9552289.000000	82630.000000	0.000000	0	.	.	0.000000	0.000000			0	.	.	0.000000	0.000000			0	.	.	0.000000	0.000000			0	.	.	0.000000	0.000000			0	.	.	0.000000	0.000000
INDEL	C16_PLUS	HG005_v4.2.1_CNV_mrcanavarIllumina_CCShighcov_ONThighcov_intersection	PASS	*	QUAL	*	0.0	0.0	0.0		0	0	9552289.000000	82630.000000	0.000000	0	.	.	0.000000	0.000000			0	.	.	0.000000	0.000000			0	.	.	0.000000	0.000000			0	.	.	0.000000	0.000000			0	.	.	0.000000	0.000000
INDEL	C16_PLUS	HG005_v4.2.1_CNVsandSVs	ALL	*	QUAL	*	0.0	0.0	0.0		0	0	121774956.000000	82630.000000	0.000000	0	.	.	0.000000	0.000000			0	.	.	0.000000	0.000000			0	.	.	0.000000	0.000000			0	.	.	0.000000	0.000000			0	.	.	0.000000	0.000000
INDEL	C16_PLUS	HG005_v4.2.1_CNVsandSVs	PASS	*	QUAL	*	0.0	0.0	0.0		0	0	121774956.000000	82630.000000	0.000000	0	.	.	0.000000	0.000000			0	.	.	0.000000	0.000000			0	.	.	0.000000	0.000000			0	.	.	0.000000	0.000000			0	.	.	0.000000	0.000000
INDEL	C16_PLUS	HG005_v4.2.1_SV_pbsv_hifiasm_dipcall_svanalyzer_slop25percent	ALL	*	QUAL	*	0.0	0.0	0.0		0	0	103088964.000000	0.000000	0.000000	0	.	.	0.000000	0.000000			0	.	.	0.000000	0.000000			0	.	.	0.000000	0.000000			0	.	.	0.000000	0.000000			0	.	.	0.000000	0.000000
INDEL	C16_PLUS	HG005_v4.2.1_SV_pbsv_hifiasm_dipcall_svanalyzer_slop25percent	PASS	*	QUAL	*	0.0	0.0	0.0		0	0	103088964.000000	0.000000	0.000000	0	.	.	0.000000	0.000000			0	.	.	0.000000	0.000000			0	.	.	0.000000	0.000000			0	.	.	0.000000	0.000000			0	.	.	0.000000	0.000000
INDEL	C16_PLUS	HG005_v4.2.1_comphetindel10bp_slop50	ALL	*	QUAL	*	0.0	0.0	0.0		0	0	3638866.000000	0.000000	0.000000	0	.	.	0.000000	0.000000			0	.	.	0.000000	0.000000			0	.	.	0.000000	0.000000			0	.	.	0.000000	0.000000			0	.	.	0.000000	0.000000
INDEL	C16_PLUS	HG005_v4.2.1_comphetindel10bp_slop50	PASS	*	QUAL	*	0.0	0.0	0.0		0	0	3638866.000000	0.000000	0.000000	0	.	.	0.000000	0.000000			0	.	.	0.000000	0.000000			0	.	.	0.000000	0.000000			0	.	.	0.000000	0.000000			0	.	.	0.000000	0.000000
INDEL	C16_PLUS	HG005_v4.2.1_comphetsnp10bp_slop50	ALL	*	QUAL	*	0.0	0.0	0.0		0	0	2607846.000000	0.000000	0.000000	0	.	.	0.000000	0.000000			0	.	.	0.000000	0.000000			0	.	.	0.000000	0.000000			0	.	.	0.000000	0.000000			0	.	.	0.000000	0.000000
INDEL	C16_PLUS	HG005_v4.2.1_comphetsnp10bp_slop50	PASS	*	QUAL	*	0.0	0.0	0.0		0	0	2607846.000000	0.000000	0.000000	0	.	.	0.000000	0.000000			0	.	.	0.000000	0.000000			0	.	.	0.000000	0.000000			0	.	.	0.000000	0.000000			0	.	.	0.000000	0.000000
INDEL	C16_PLUS	HG005_v4.2.1_complexandSVs	ALL	*	QUAL	*	0.0	0.0	0.0		0	0	140434315.000000	82630.000000	0.000000	0	.	.	0.000000	0.000000			0	.	.	0.000000	0.000000			0	.	.	0.000000	0.000000			0	.	.	0.000000	0.000000			0	.	.	0.000000	0.000000
INDEL	C16_PLUS	HG005_v4.2.1_complexandSVs	PASS	*	QUAL	*	0.0	0.0	0.0		0	0	140434315.000000	82630.000000	0.000000	0	.	.	0.000000	0.000000			0	.	.	0.000000	0.000000			0	.	.	0.000000	0.000000			0	.	.	0.000000	0.000000			0	.	.	0.000000	0.000000
INDEL	C16_PLUS	HG005_v4.2.1_complexandSVs_alldifficultregions	ALL	*	QUAL	*	0.0	0.0	0.0		0	0	677223038.000000	35383195.000000	0.000000	2	.	.	0.000000	0.000000			0	.	.	0.000000	0.000000			2	.	.	0.000000	0.000000			0	.	.	0.000000	0.000000			0	.	.	0.000000	0.000000
INDEL	C16_PLUS	HG005_v4.2.1_complexandSVs_alldifficultregions	PASS	*	QUAL	*	0.0	0.0	0.0		0	0	677223038.000000	35383195.000000	0.000000	2	.	.	0.000000	0.000000			0	.	.	0.000000	0.000000			2	.	.	0.000000	0.000000			0	.	.	0.000000	0.000000			0	.	.	0.000000	0.000000
INDEL	C16_PLUS	HG005_v4.2.1_complexindel10bp_slop50	ALL	*	QUAL	*	0.0	0.0	0.0		0	0	1990833.000000	0.000000	0.000000	0	.	.	0.000000	0.000000			0	.	.	0.000000	0.000000			0	.	.	0.000000	0.000000			0	.	.	0.000000	0.000000			0	.	.	0.000000	0.000000
INDEL	C16_PLUS	HG005_v4.2.1_complexindel10bp_slop50	PASS	*	QUAL	*	0.0	0.0	0.0		0	0	1990833.000000	0.000000	0.000000	0	.	.	0.000000	0.000000			0	.	.	0.000000	0.000000			0	.	.	0.000000	0.000000			0	.	.	0.000000	0.000000			0	.	.	0.000000	0.000000
INDEL	C16_PLUS	HG005_v4.2.1_inversions_slop25percent	ALL	*	QUAL	*	0.0	0.0	0.0		0	0	3333164.000000	0.000000	0.000000	0	.	.	0.000000	0.000000			0	.	.	0.000000	0.000000			0	.	.	0.000000	0.000000			0	.	.	0.000000	0.000000			0	.	.	0.000000	0.000000
INDEL	C16_PLUS	HG005_v4.2.1_inversions_slop25percent	PASS	*	QUAL	*	0.0	0.0	0.0		0	0	3333164.000000	0.000000	0.000000	0	.	.	0.000000	0.000000			0	.	.	0.000000	0.000000			0	.	.	0.000000	0.000000			0	.	.	0.000000	0.000000			0	.	.	0.000000	0.000000
INDEL	C16_PLUS	HG005_v4.2.1_notin_complexandSVs_alldifficultregions	ALL	*	QUAL	*	0.0	0.0	0.0		0	0	2257657373.000000	126166394.000000	0.000000	0	.	.	0.000000	0.000000			0	.	.	0.000000	0.000000			0	.	.	0.000000	0.000000			0	.	.	0.000000	0.000000			0	.	.	0.000000	0.000000
INDEL	C16_PLUS	HG005_v4.2.1_notin_complexandSVs_alldifficultregions	PASS	*	QUAL	*	0.0	0.0	0.0		0	0	2257657373.000000	126166394.000000	0.000000	0	.	.	0.000000	0.000000			0	.	.	0.000000	0.000000			0	.	.	0.000000	0.000000			0	.	.	0.000000	0.000000			0	.	.	0.000000	0.000000
INDEL	C16_PLUS	HG005_v4.2.1_othercomplexwithin10bp_slop50	ALL	*	QUAL	*	0.0	0.0	0.0		0	0	1460990.000000	0.000000	0.000000	0	.	.	0.000000	0.000000			0	.	.	0.000000	0.000000			0	.	.	0.000000	0.000000			0	.	.	0.000000	0.000000			0	.	.	0.000000	0.000000
INDEL	C16_PLUS	HG005_v4.2.1_othercomplexwithin10bp_slop50	PASS	*	QUAL	*	0.0	0.0	0.0		0	0	1460990.000000	0.000000	0.000000	0	.	.	0.000000	0.000000			0	.	.	0.000000	0.000000			0	.	.	0.000000	0.000000			0	.	.	0.000000	0.000000			0	.	.	0.000000	0.000000
INDEL	C16_PLUS	HG005_v4.2.1_snpswithin10bp_slop50	ALL	*	QUAL	*	0.0	0.0	0.0		0	0	9375134.000000	0.000000	0.000000	0	.	.	0.000000	0.000000			0	.	.	0.000000	0.000000			0	.	.	0.000000	0.000000			0	.	.	0.000000	0.000000			0	.	.	0.000000	0.000000
INDEL	C16_PLUS	HG005_v4.2.1_snpswithin10bp_slop50	PASS	*	QUAL	*	0.0	0.0	0.0		0	0	9375134.000000	0.000000	0.000000	0	.	.	0.000000	0.000000			0	.	.	0.000000	0.000000			0	.	.	0.000000	0.000000			0	.	.	0.000000	0.000000			0	.	.	0.000000	0.000000
INDEL	C16_PLUS	HG006_v4.2.1_CNV_CCSandONT_elliptical_outlier	ALL	*	QUAL	*	0.0	0.0	0.0		0	0	23202631.000000	0.000000	0.000000	0	.	.	0.000000	0.000000			0	.	.	0.000000	0.000000			0	.	.	0.000000	0.000000			0	.	.	0.000000	0.000000			0	.	.	0.000000	0.000000
INDEL	C16_PLUS	HG006_v4.2.1_CNV_CCSandONT_elliptical_outlier	PASS	*	QUAL	*	0.0	0.0	0.0		0	0	23202631.000000	0.000000	0.000000	0	.	.	0.000000	0.000000			0	.	.	0.000000	0.000000			0	.	.	0.000000	0.000000			0	.	.	0.000000	0.000000			0	.	.	0.000000	0.000000
INDEL	C16_PLUS	HG006_v4.2.1_CNV_mrcanavarIllumina_CCShighcov_ONThighcov_intersection	ALL	*	QUAL	*	0.0	0.0	0.0		0	0	7463983.000000	63987.000000	0.000000	0	.	.	0.000000	0.000000			0	.	.	0.000000	0.000000			0	.	.	0.000000	0.000000			0	.	.	0.000000	0.000000			0	.	.	0.000000	0.000000
INDEL	C16_PLUS	HG006_v4.2.1_CNV_mrcanavarIllumina_CCShighcov_ONThighcov_intersection	PASS	*	QUAL	*	0.0	0.0	0.0		0	0	7463983.000000	63987.000000	0.000000	0	.	.	0.000000	0.000000			0	.	.	0.000000	0.000000			0	.	.	0.000000	0.000000			0	.	.	0.000000	0.000000			0	.	.	0.000000	0.000000
INDEL	C16_PLUS	HG006_v4.2.1_CNVsandSVs	ALL	*	QUAL	*	0.0	0.0	0.0		0	0	119792009.000000	269343.000000	0.000000	0	.	.	0.000000	0.000000			0	.	.	0.000000	0.000000			0	.	.	0.000000	0.000000			0	.	.	0.000000	0.000000			0	.	.	0.000000	0.000000
INDEL	C16_PLUS	HG006_v4.2.1_CNVsandSVs	PASS	*	QUAL	*	0.0	0.0	0.0		0	0	119792009.000000	269343.000000	0.000000	0	.	.	0.000000	0.000000			0	.	.	0.000000	0.000000			0	.	.	0.000000	0.000000			0	.	.	0.000000	0.000000			0	.	.	0.000000	0.000000
INDEL	C16_PLUS	HG006_v4.2.1_SV_pbsv_slop25percent	ALL	*	QUAL	*	0.0	0.0	0.0		0	0	42782927.000000	206629.000000	0.000000	0	.	.	0.000000	0.000000			0	.	.	0.000000	0.000000			0	.	.	0.000000	0.000000			0	.	.	0.000000	0.000000			0	.	.	0.000000	0.000000
INDEL	C16_PLUS	HG006_v4.2.1_SV_pbsv_slop25percent	PASS	*	QUAL	*	0.0	0.0	0.0		0	0	42782927.000000	206629.000000	0.000000	0	.	.	0.000000	0.000000			0	.	.	0.000000	0.000000			0	.	.	0.000000	0.000000			0	.	.	0.000000	0.000000			0	.	.	0.000000	0.000000
INDEL	C16_PLUS	HG006_v4.2.1_comphetindel10bp_slop50	ALL	*	QUAL	*	0.0	0.0	0.0		0	0	3238146.000000	0.000000	0.000000	0	.	.	0.000000	0.000000			0	.	.	0.000000	0.000000			0	.	.	0.000000	0.000000			0	.	.	0.000000	0.000000			0	.	.	0.000000	0.000000
INDEL	C16_PLUS	HG006_v4.2.1_comphetindel10bp_slop50	PASS	*	QUAL	*	0.0	0.0	0.0		0	0	3238146.000000	0.000000	0.000000	0	.	.	0.000000	0.000000			0	.	.	0.000000	0.000000			0	.	.	0.000000	0.000000			0	.	.	0.000000	0.000000			0	.	.	0.000000	0.000000
INDEL	C16_PLUS	HG006_v4.2.1_comphetsnp10bp_slop50	ALL	*	QUAL	*	0.0	0.0	0.0		0	0	1503654.000000	0.000000	0.000000	0	.	.	0.000000	0.000000			0	.	.	0.000000	0.000000			0	.	.	0.000000	0.000000			0	.	.	0.000000	0.000000			0	.	.	0.000000	0.000000
INDEL	C16_PLUS	HG006_v4.2.1_comphetsnp10bp_slop50	PASS	*	QUAL	*	0.0	0.0	0.0		0	0	1503654.000000	0.000000	0.000000	0	.	.	0.000000	0.000000			0	.	.	0.000000	0.000000			0	.	.	0.000000	0.000000			0	.	.	0.000000	0.000000			0	.	.	0.000000	0.000000
INDEL	C16_PLUS	HG006_v4.2.1_complexandSVs	ALL	*	QUAL	*	0.0	0.0	0.0		0	0	137668662.000000	269343.000000	0.000000	0	.	.	0.000000	0.000000			0	.	.	0.000000	0.000000			0	.	.	0.000000	0.000000			0	.	.	0.000000	0.000000			0	.	.	0.000000	0.000000
INDEL	C16_PLUS	HG006_v4.2.1_complexandSVs	PASS	*	QUAL	*	0.0	0.0	0.0		0	0	137668662.000000	269343.000000	0.000000	0	.	.	0.000000	0.000000			0	.	.	0.000000	0.000000			0	.	.	0.000000	0.000000			0	.	.	0.000000	0.000000			0	.	.	0.000000	0.000000
INDEL	C16_PLUS	HG006_v4.2.1_complexandSVs_alldifficultregions	ALL	*	QUAL	*	0.0	0.0	0.0		0	0	676756760.000000	35494480.000000	0.000000	2	.	.	0.000000	0.000000			0	.	.	0.000000	0.000000			2	.	.	0.000000	0.000000			0	.	.	0.000000	0.000000			0	.	.	0.000000	0.000000
INDEL	C16_PLUS	HG006_v4.2.1_complexandSVs_alldifficultregions	PASS	*	QUAL	*	0.0	0.0	0.0		0	0	676756760.000000	35494480.000000	0.000000	2	.	.	0.000000	0.000000			0	.	.	0.000000	0.000000			2	.	.	0.000000	0.000000			0	.	.	0.000000	0.000000			0	.	.	0.000000	0.000000
INDEL	C16_PLUS	HG006_v4.2.1_complexindel10bp_slop50	ALL	*	QUAL	*	0.0	0.0	0.0		0	0	1273348.000000	0.000000	0.000000	0	.	.	0.000000	0.000000			0	.	.	0.000000	0.000000			0	.	.	0.000000	0.000000			0	.	.	0.000000	0.000000			0	.	.	0.000000	0.000000
INDEL	C16_PLUS	HG006_v4.2.1_complexindel10bp_slop50	PASS	*	QUAL	*	0.0	0.0	0.0		0	0	1273348.000000	0.000000	0.000000	0	.	.	0.000000	0.000000			0	.	.	0.000000	0.000000			0	.	.	0.000000	0.000000			0	.	.	0.000000	0.000000			0	.	.	0.000000	0.000000
INDEL	C16_PLUS	HG006_v4.2.1_notin_complexandSVs_alldifficultregions	ALL	*	QUAL	*	0.0	0.0	0.0		0	0	2258123651.000000	126055109.000000	0.000000	0	.	.	0.000000	0.000000			0	.	.	0.000000	0.000000			0	.	.	0.000000	0.000000			0	.	.	0.000000	0.000000			0	.	.	0.000000	0.000000
INDEL	C16_PLUS	HG006_v4.2.1_notin_complexandSVs_alldifficultregions	PASS	*	QUAL	*	0.0	0.0	0.0		0	0	2258123651.000000	126055109.000000	0.000000	0	.	.	0.000000	0.000000			0	.	.	0.000000	0.000000			0	.	.	0.000000	0.000000			0	.	.	0.000000	0.000000			0	.	.	0.000000	0.000000
INDEL	C16_PLUS	HG006_v4.2.1_othercomplexwithin10bp_slop50	ALL	*	QUAL	*	0.0	0.0	0.0		0	0	3120298.000000	0.000000	0.000000	0	.	.	0.000000	0.000000			0	.	.	0.000000	0.000000			0	.	.	0.000000	0.000000			0	.	.	0.000000	0.000000			0	.	.	0.000000	0.000000
INDEL	C16_PLUS	HG006_v4.2.1_othercomplexwithin10bp_slop50	PASS	*	QUAL	*	0.0	0.0	0.0		0	0	3120298.000000	0.000000	0.000000	0	.	.	0.000000	0.000000			0	.	.	0.000000	0.000000			0	.	.	0.000000	0.000000			0	.	.	0.000000	0.000000			0	.	.	0.000000	0.000000
INDEL	C16_PLUS	HG006_v4.2.1_snpswithin10bp_slop50	ALL	*	QUAL	*	0.0	0.0	0.0		0	0	9065524.000000	0.000000	0.000000	0	.	.	0.000000	0.000000			0	.	.	0.000000	0.000000			0	.	.	0.000000	0.000000			0	.	.	0.000000	0.000000			0	.	.	0.000000	0.000000
INDEL	C16_PLUS	HG006_v4.2.1_snpswithin10bp_slop50	PASS	*	QUAL	*	0.0	0.0	0.0		0	0	9065524.000000	0.000000	0.000000	0	.	.	0.000000	0.000000			0	.	.	0.000000	0.000000			0	.	.	0.000000	0.000000			0	.	.	0.000000	0.000000			0	.	.	0.000000	0.000000
INDEL	C16_PLUS	HG007_v4.2.1_CNV_CCSandONT_elliptical_outlier	ALL	*	QUAL	*	0.0	0.0	0.0		0	0	27533272.000000	0.000000	0.000000	0	.	.	0.000000	0.000000			0	.	.	0.000000	0.000000			0	.	.	0.000000	0.000000			0	.	.	0.000000	0.000000			0	.	.	0.000000	0.000000
INDEL	C16_PLUS	HG007_v4.2.1_CNV_CCSandONT_elliptical_outlier	PASS	*	QUAL	*	0.0	0.0	0.0		0	0	27533272.000000	0.000000	0.000000	0	.	.	0.000000	0.000000			0	.	.	0.000000	0.000000			0	.	.	0.000000	0.000000			0	.	.	0.000000	0.000000			0	.	.	0.000000	0.000000
INDEL	C16_PLUS	HG007_v4.2.1_CNV_mrcanavarIllumina_CCShighcov_ONThighcov_intersection	ALL	*	QUAL	*	0.0	0.0	0.0		0	0	9175295.000000	15971.000000	0.000000	0	.	.	0.000000	0.000000			0	.	.	0.000000	0.000000			0	.	.	0.000000	0.000000			0	.	.	0.000000	0.000000			0	.	.	0.000000	0.000000
INDEL	C16_PLUS	HG007_v4.2.1_CNV_mrcanavarIllumina_CCShighcov_ONThighcov_intersection	PASS	*	QUAL	*	0.0	0.0	0.0		0	0	9175295.000000	15971.000000	0.000000	0	.	.	0.000000	0.000000			0	.	.	0.000000	0.000000			0	.	.	0.000000	0.000000			0	.	.	0.000000	0.000000			0	.	.	0.000000	0.000000
INDEL	C16_PLUS	HG007_v4.2.1_CNVsandSVs	ALL	*	QUAL	*	0.0	0.0	0.0		0	0	119992629.000000	378714.000000	0.000000	0	.	.	0.000000	0.000000			0	.	.	0.000000	0.000000			0	.	.	0.000000	0.000000			0	.	.	0.000000	0.000000			0	.	.	0.000000	0.000000
INDEL	C16_PLUS	HG007_v4.2.1_CNVsandSVs	PASS	*	QUAL	*	0.0	0.0	0.0		0	0	119992629.000000	378714.000000	0.000000	0	.	.	0.000000	0.000000			0	.	.	0.000000	0.000000			0	.	.	0.000000	0.000000			0	.	.	0.000000	0.000000			0	.	.	0.000000	0.000000
INDEL	C16_PLUS	HG007_v4.2.1_SV_pbsv_slop25percent	ALL	*	QUAL	*	0.0	0.0	0.0		0	0	39568475.000000	365184.000000	0.000000	0	.	.	0.000000	0.000000			0	.	.	0.000000	0.000000			0	.	.	0.000000	0.000000			0	.	.	0.000000	0.000000			0	.	.	0.000000	0.000000
INDEL	C16_PLUS	HG007_v4.2.1_SV_pbsv_slop25percent	PASS	*	QUAL	*	0.0	0.0	0.0		0	0	39568475.000000	365184.000000	0.000000	0	.	.	0.000000	0.000000			0	.	.	0.000000	0.000000			0	.	.	0.000000	0.000000			0	.	.	0.000000	0.000000			0	.	.	0.000000	0.000000
INDEL	C16_PLUS	HG007_v4.2.1_comphetindel10bp_slop50	ALL	*	QUAL	*	0.0	0.0	0.0		0	0	3270557.000000	0.000000	0.000000	0	.	.	0.000000	0.000000			0	.	.	0.000000	0.000000			0	.	.	0.000000	0.000000			0	.	.	0.000000	0.000000			0	.	.	0.000000	0.000000
INDEL	C16_PLUS	HG007_v4.2.1_comphetindel10bp_slop50	PASS	*	QUAL	*	0.0	0.0	0.0		0	0	3270557.000000	0.000000	0.000000	0	.	.	0.000000	0.000000			0	.	.	0.000000	0.000000			0	.	.	0.000000	0.000000			0	.	.	0.000000	0.000000			0	.	.	0.000000	0.000000
INDEL	C16_PLUS	HG007_v4.2.1_comphetsnp10bp_slop50	ALL	*	QUAL	*	0.0	0.0	0.0		0	0	1464517.000000	0.000000	0.000000	0	.	.	0.000000	0.000000			0	.	.	0.000000	0.000000			0	.	.	0.000000	0.000000			0	.	.	0.000000	0.000000			0	.	.	0.000000	0.000000
INDEL	C16_PLUS	HG007_v4.2.1_comphetsnp10bp_slop50	PASS	*	QUAL	*	0.0	0.0	0.0		0	0	1464517.000000	0.000000	0.000000	0	.	.	0.000000	0.000000			0	.	.	0.000000	0.000000			0	.	.	0.000000	0.000000			0	.	.	0.000000	0.000000			0	.	.	0.000000	0.000000
INDEL	C16_PLUS	HG007_v4.2.1_complexandSVs	ALL	*	QUAL	*	0.0	0.0	0.0		0	0	138031434.000000	378714.000000	0.000000	0	.	.	0.000000	0.000000			0	.	.	0.000000	0.000000			0	.	.	0.000000	0.000000			0	.	.	0.000000	0.000000			0	.	.	0.000000	0.000000
INDEL	C16_PLUS	HG007_v4.2.1_complexandSVs	PASS	*	QUAL	*	0.0	0.0	0.0		0	0	138031434.000000	378714.000000	0.000000	0	.	.	0.000000	0.000000			0	.	.	0.000000	0.000000			0	.	.	0.000000	0.000000			0	.	.	0.000000	0.000000			0	.	.	0.000000	0.000000
INDEL	C16_PLUS	HG007_v4.2.1_complexandSVs_alldifficultregions	ALL	*	QUAL	*	0.0	0.0	0.0		0	0	675428877.000000	35599070.000000	0.000000	2	.	.	0.000000	0.000000			0	.	.	0.000000	0.000000			2	.	.	0.000000	0.000000			0	.	.	0.000000	0.000000			0	.	.	0.000000	0.000000
INDEL	C16_PLUS	HG007_v4.2.1_complexandSVs_alldifficultregions	PASS	*	QUAL	*	0.0	0.0	0.0		0	0	675428877.000000	35599070.000000	0.000000	2	.	.	0.000000	0.000000			0	.	.	0.000000	0.000000			2	.	.	0.000000	0.000000			0	.	.	0.000000	0.000000			0	.	.	0.000000	0.000000
INDEL	C16_PLUS	HG007_v4.2.1_complexindel10bp_slop50	ALL	*	QUAL	*	0.0	0.0	0.0		0	0	1289786.000000	0.000000	0.000000	0	.	.	0.000000	0.000000			0	.	.	0.000000	0.000000			0	.	.	0.000000	0.000000			0	.	.	0.000000	0.000000			0	.	.	0.000000	0.000000
INDEL	C16_PLUS	HG007_v4.2.1_complexindel10bp_slop50	PASS	*	QUAL	*	0.0	0.0	0.0		0	0	1289786.000000	0.000000	0.000000	0	.	.	0.000000	0.000000			0	.	.	0.000000	0.000000			0	.	.	0.000000	0.000000			0	.	.	0.000000	0.000000			0	.	.	0.000000	0.000000
INDEL	C16_PLUS	HG007_v4.2.1_notin_complexandSVs_alldifficultregions	ALL	*	QUAL	*	0.0	0.0	0.0		0	0	2259451534.000000	125950519.000000	0.000000	0	.	.	0.000000	0.000000			0	.	.	0.000000	0.000000			0	.	.	0.000000	0.000000			0	.	.	0.000000	0.000000			0	.	.	0.000000	0.000000
INDEL	C16_PLUS	HG007_v4.2.1_notin_complexandSVs_alldifficultregions	PASS	*	QUAL	*	0.0	0.0	0.0		0	0	2259451534.000000	125950519.000000	0.000000	0	.	.	0.000000	0.000000			0	.	.	0.000000	0.000000			0	.	.	0.000000	0.000000			0	.	.	0.000000	0.000000			0	.	.	0.000000	0.000000
INDEL	C16_PLUS	HG007_v4.2.1_othercomplexwithin10bp_slop50	ALL	*	QUAL	*	0.0	0.0	0.0		0	0	3185802.000000	0.000000	0.000000	0	.	.	0.000000	0.000000			0	.	.	0.000000	0.000000			0	.	.	0.000000	0.000000			0	.	.	0.000000	0.000000			0	.	.	0.000000	0.000000
INDEL	C16_PLUS	HG007_v4.2.1_othercomplexwithin10bp_slop50	PASS	*	QUAL	*	0.0	0.0	0.0		0	0	3185802.000000	0.000000	0.000000	0	.	.	0.000000	0.000000			0	.	.	0.000000	0.000000			0	.	.	0.000000	0.000000			0	.	.	0.000000	0.000000			0	.	.	0.000000	0.000000
INDEL	C16_PLUS	HG007_v4.2.1_snpswithin10bp_slop50	ALL	*	QUAL	*	0.0	0.0	0.0		0	0	9101811.000000	0.000000	0.000000	0	.	.	0.000000	0.000000			0	.	.	0.000000	0.000000			0	.	.	0.000000	0.000000			0	.	.	0.000000	0.000000			0	.	.	0.000000	0.000000
INDEL	C16_PLUS	HG007_v4.2.1_snpswithin10bp_slop50	PASS	*	QUAL	*	0.0	0.0	0.0		0	0	9101811.000000	0.000000	0.000000	0	.	.	0.000000	0.000000			0	.	.	0.000000	0.000000			0	.	.	0.000000	0.000000			0	.	.	0.000000	0.000000			0	.	.	0.000000	0.000000
INDEL	C16_PLUS	KIR	ALL	*	QUAL	*	0.0	0.0	0.0		0	0	155043.000000	0.000000	0.000000	0	.	.	0.000000	0.000000			0	.	.	0.000000	0.000000			0	.	.	0.000000	0.000000			0	.	.	0.000000	0.000000			0	.	.	0.000000	0.000000
INDEL	C16_PLUS	KIR	PASS	*	QUAL	*	0.0	0.0	0.0		0	0	155043.000000	0.000000	0.000000	0	.	.	0.000000	0.000000			0	.	.	0.000000	0.000000			0	.	.	0.000000	0.000000			0	.	.	0.000000	0.000000			0	.	.	0.000000	0.000000
INDEL	C16_PLUS	L1H_gt500	ALL	*	QUAL	*	0.0	0.0	0.0		0	0	3288114.000000	337364.000000	0.000000	0	.	.	0.000000	0.000000			0	.	.	0.000000	0.000000			0	.	.	0.000000	0.000000			0	.	.	0.000000	0.000000			0	.	.	0.000000	0.000000
INDEL	C16_PLUS	L1H_gt500	PASS	*	QUAL	*	0.0	0.0	0.0		0	0	3288114.000000	337364.000000	0.000000	0	.	.	0.000000	0.000000			0	.	.	0.000000	0.000000			0	.	.	0.000000	0.000000			0	.	.	0.000000	0.000000			0	.	.	0.000000	0.000000
INDEL	C16_PLUS	LD_discordant_haplotypes_slop5bp	ALL	*	QUAL	*	0.0	0.0	0.0		0	0	10867226.000000	0.000000	0.000000	0	.	.	0.000000	0.000000			0	.	.	0.000000	0.000000			0	.	.	0.000000	0.000000			0	.	.	0.000000	0.000000			0	.	.	0.000000	0.000000
INDEL	C16_PLUS	LD_discordant_haplotypes_slop5bp	PASS	*	QUAL	*	0.0	0.0	0.0		0	0	10867226.000000	0.000000	0.000000	0	.	.	0.000000	0.000000			0	.	.	0.000000	0.000000			0	.	.	0.000000	0.000000			0	.	.	0.000000	0.000000			0	.	.	0.000000	0.000000
INDEL	C16_PLUS	MHC	ALL	*	QUAL	*	0.0	0.0	0.0		0	0	4970557.000000	0.000000	0.000000	0	.	.	0.000000	0.000000			0	.	.	0.000000	0.000000			0	.	.	0.000000	0.000000			0	.	.	0.000000	0.000000			0	.	.	0.000000	0.000000
INDEL	C16_PLUS	MHC	PASS	*	QUAL	*	0.0	0.0	0.0		0	0	4970557.000000	0.000000	0.000000	0	.	.	0.000000	0.000000			0	.	.	0.000000	0.000000			0	.	.	0.000000	0.000000			0	.	.	0.000000	0.000000			0	.	.	0.000000	0.000000
INDEL	C16_PLUS	SimpleRepeat_diTR_10to49_slop5	ALL	*	QUAL	*	0.0	0.0	0.0		0	0	14126406.000000	812003.000000	0.000000	1	.	.	0.000000	0.000000			0	.	.	0.000000	0.000000			1	.	.	0.000000	0.000000			0	.	.	0.000000	0.000000			0	.	.	0.000000	0.000000
INDEL	C16_PLUS	SimpleRepeat_diTR_10to49_slop5	PASS	*	QUAL	*	0.0	0.0	0.0		0	0	14126406.000000	812003.000000	0.000000	1	.	.	0.000000	0.000000			0	.	.	0.000000	0.000000			1	.	.	0.000000	0.000000			0	.	.	0.000000	0.000000			0	.	.	0.000000	0.000000
INDEL	C16_PLUS	SimpleRepeat_diTR_50to149_slop5	ALL	*	QUAL	*	0.0	0.0	0.0		0	0	312887.000000	17527.000000	0.000000	0	.	.	0.000000	0.000000			0	.	.	0.000000	0.000000			0	.	.	0.000000	0.000000			0	.	.	0.000000	0.000000			0	.	.	0.000000	0.000000
INDEL	C16_PLUS	SimpleRepeat_diTR_50to149_slop5	PASS	*	QUAL	*	0.0	0.0	0.0		0	0	312887.000000	17527.000000	0.000000	0	.	.	0.000000	0.000000			0	.	.	0.000000	0.000000			0	.	.	0.000000	0.000000			0	.	.	0.000000	0.000000			0	.	.	0.000000	0.000000
INDEL	C16_PLUS	SimpleRepeat_diTR_ge150_slop5	ALL	*	QUAL	*	0.0	0.0	0.0		0	0	1294.000000	0.000000	0.000000	0	.	.	0.000000	0.000000			0	.	.	0.000000	0.000000			0	.	.	0.000000	0.000000			0	.	.	0.000000	0.000000			0	.	.	0.000000	0.000000
INDEL	C16_PLUS	SimpleRepeat_diTR_ge150_slop5	PASS	*	QUAL	*	0.0	0.0	0.0		0	0	1294.000000	0.000000	0.000000	0	.	.	0.000000	0.000000			0	.	.	0.000000	0.000000			0	.	.	0.000000	0.000000			0	.	.	0.000000	0.000000			0	.	.	0.000000	0.000000
INDEL	C16_PLUS	SimpleRepeat_homopolymer_4to6_AT_slop5	ALL	*	QUAL	*	0.0	0.0	0.0		0	0	620274261.000000	36564301.000000	0.000000	0	.	.	0.000000	0.000000			0	.	.	0.000000	0.000000			0	.	.	0.000000	0.000000			0	.	.	0.000000	0.000000			0	.	.	0.000000	0.000000
INDEL	C16_PLUS	SimpleRepeat_homopolymer_4to6_AT_slop5	PASS	*	QUAL	*	0.0	0.0	0.0		0	0	620274261.000000	36564301.000000	0.000000	0	.	.	0.000000	0.000000			0	.	.	0.000000	0.000000			0	.	.	0.000000	0.000000			0	.	.	0.000000	0.000000			0	.	.	0.000000	0.000000
INDEL	C16_PLUS	SimpleRepeat_homopolymer_4to6_GC_slop5	ALL	*	QUAL	*	0.0	0.0	0.0		0	0	186737442.000000	9137238.000000	0.000000	0	.	.	0.000000	0.000000			0	.	.	0.000000	0.000000			0	.	.	0.000000	0.000000			0	.	.	0.000000	0.000000			0	.	.	0.000000	0.000000
INDEL	C16_PLUS	SimpleRepeat_homopolymer_4to6_GC_slop5	PASS	*	QUAL	*	0.0	0.0	0.0		0	0	186737442.000000	9137238.000000	0.000000	0	.	.	0.000000	0.000000			0	.	.	0.000000	0.000000			0	.	.	0.000000	0.000000			0	.	.	0.000000	0.000000			0	.	.	0.000000	0.000000
INDEL	C16_PLUS	SimpleRepeat_homopolymer_4to6_slop5	ALL	*	QUAL	*	0.0	0.0	0.0		0	0	789111519.000000	44658231.000000	0.000000	0	.	.	0.000000	0.000000			0	.	.	0.000000	0.000000			0	.	.	0.000000	0.000000			0	.	.	0.000000	0.000000			0	.	.	0.000000	0.000000
INDEL	C16_PLUS	SimpleRepeat_homopolymer_4to6_slop5	PASS	*	QUAL	*	0.0	0.0	0.0		0	0	789111519.000000	44658231.000000	0.000000	0	.	.	0.000000	0.000000			0	.	.	0.000000	0.000000			0	.	.	0.000000	0.000000			0	.	.	0.000000	0.000000			0	.	.	0.000000	0.000000
INDEL	C16_PLUS	SimpleRepeat_homopolymer_7to11_AT_slop5	ALL	*	QUAL	*	0.0	0.0	0.0		0	0	48048065.000000	2750171.000000	0.000000	0	.	.	0.000000	0.000000			0	.	.	0.000000	0.000000			0	.	.	0.000000	0.000000			0	.	.	0.000000	0.000000			0	.	.	0.000000	0.000000
INDEL	C16_PLUS	SimpleRepeat_homopolymer_7to11_AT_slop5	PASS	*	QUAL	*	0.0	0.0	0.0		0	0	48048065.000000	2750171.000000	0.000000	0	.	.	0.000000	0.000000			0	.	.	0.000000	0.000000			0	.	.	0.000000	0.000000			0	.	.	0.000000	0.000000			0	.	.	0.000000	0.000000
INDEL	C16_PLUS	SimpleRepeat_homopolymer_7to11_GC_slop5	ALL	*	QUAL	*	0.0	0.0	0.0		0	0	1796827.000000	82939.000000	0.000000	0	.	.	0.000000	0.000000			0	.	.	0.000000	0.000000			0	.	.	0.000000	0.000000			0	.	.	0.000000	0.000000			0	.	.	0.000000	0.000000
INDEL	C16_PLUS	SimpleRepeat_homopolymer_7to11_GC_slop5	PASS	*	QUAL	*	0.0	0.0	0.0		0	0	1796827.000000	82939.000000	0.000000	0	.	.	0.000000	0.000000			0	.	.	0.000000	0.000000			0	.	.	0.000000	0.000000			0	.	.	0.000000	0.000000			0	.	.	0.000000	0.000000
INDEL	C16_PLUS	SimpleRepeat_homopolymer_7to11_slop5	ALL	*	QUAL	*	0.0	0.0	0.0		0	0	49788855.000000	2830071.000000	0.000000	0	.	.	0.000000	0.000000			0	.	.	0.000000	0.000000			0	.	.	0.000000	0.000000			0	.	.	0.000000	0.000000			0	.	.	0.000000	0.000000
INDEL	C16_PLUS	SimpleRepeat_homopolymer_7to11_slop5	PASS	*	QUAL	*	0.0	0.0	0.0		0	0	49788855.000000	2830071.000000	0.000000	0	.	.	0.000000	0.000000			0	.	.	0.000000	0.000000			0	.	.	0.000000	0.000000			0	.	.	0.000000	0.000000			0	.	.	0.000000	0.000000
INDEL	C16_PLUS	SimpleRepeat_homopolymer_ge12_AT_slop5	ALL	*	QUAL	*	0.0	0.0	0.0		0	0	18264661.000000	780727.000000	0.000000	0	.	.	0.000000	0.000000			0	.	.	0.000000	0.000000			0	.	.	0.000000	0.000000			0	.	.	0.000000	0.000000			0	.	.	0.000000	0.000000
INDEL	C16_PLUS	SimpleRepeat_homopolymer_ge12_AT_slop5	PASS	*	QUAL	*	0.0	0.0	0.0		0	0	18264661.000000	780727.000000	0.000000	0	.	.	0.000000	0.000000			0	.	.	0.000000	0.000000			0	.	.	0.000000	0.000000			0	.	.	0.000000	0.000000			0	.	.	0.000000	0.000000
INDEL	C16_PLUS	SimpleRepeat_homopolymer_ge12_GC_slop5	ALL	*	QUAL	*	0.0	0.0	0.0		0	0	80541.000000	2154.000000	0.000000	0	.	.	0.000000	0.000000			0	.	.	0.000000	0.000000			0	.	.	0.000000	0.000000			0	.	.	0.000000	0.000000			0	.	.	0.000000	0.000000
INDEL	C16_PLUS	SimpleRepeat_homopolymer_ge12_GC_slop5	PASS	*	QUAL	*	0.0	0.0	0.0		0	0	80541.000000	2154.000000	0.000000	0	.	.	0.000000	0.000000			0	.	.	0.000000	0.000000			0	.	.	0.000000	0.000000			0	.	.	0.000000	0.000000			0	.	.	0.000000	0.000000
INDEL	C16_PLUS	SimpleRepeat_homopolymer_ge12_slop5	ALL	*	QUAL	*	0.0	0.0	0.0		0	0	18344341.000000	782859.000000	0.000000	0	.	.	0.000000	0.000000			0	.	.	0.000000	0.000000			0	.	.	0.000000	0.000000			0	.	.	0.000000	0.000000			0	.	.	0.000000	0.000000
INDEL	C16_PLUS	SimpleRepeat_homopolymer_ge12_slop5	PASS	*	QUAL	*	0.0	0.0	0.0		0	0	18344341.000000	782859.000000	0.000000	0	.	.	0.000000	0.000000			0	.	.	0.000000	0.000000			0	.	.	0.000000	0.000000			0	.	.	0.000000	0.000000			0	.	.	0.000000	0.000000
INDEL	C16_PLUS	SimpleRepeat_homopolymer_ge21_AT_slop5	ALL	*	QUAL	*	0.0	0.0	0.0		0	0	5037067.000000	173503.000000	0.000000	0	.	.	0.000000	0.000000			0	.	.	0.000000	0.000000			0	.	.	0.000000	0.000000			0	.	.	0.000000	0.000000			0	.	.	0.000000	0.000000
INDEL	C16_PLUS	SimpleRepeat_homopolymer_ge21_AT_slop5	PASS	*	QUAL	*	0.0	0.0	0.0		0	0	5037067.000000	173503.000000	0.000000	0	.	.	0.000000	0.000000			0	.	.	0.000000	0.000000			0	.	.	0.000000	0.000000			0	.	.	0.000000	0.000000			0	.	.	0.000000	0.000000
INDEL	C16_PLUS	SimpleRepeat_homopolymer_ge21_GC_slop5	ALL	*	QUAL	*	0.0	0.0	0.0		0	0	2453.000000	0.000000	0.000000	0	.	.	0.000000	0.000000			0	.	.	0.000000	0.000000			0	.	.	0.000000	0.000000			0	.	.	0.000000	0.000000			0	.	.	0.000000	0.000000
INDEL	C16_PLUS	SimpleRepeat_homopolymer_ge21_GC_slop5	PASS	*	QUAL	*	0.0	0.0	0.0		0	0	2453.000000	0.000000	0.000000	0	.	.	0.000000	0.000000			0	.	.	0.000000	0.000000			0	.	.	0.000000	0.000000			0	.	.	0.000000	0.000000			0	.	.	0.000000	0.000000
INDEL	C16_PLUS	SimpleRepeat_homopolymer_ge21_slop5	ALL	*	QUAL	*	0.0	0.0	0.0		0	0	5039520.000000	173503.000000	0.000000	0	.	.	0.000000	0.000000			0	.	.	0.000000	0.000000			0	.	.	0.000000	0.000000			0	.	.	0.000000	0.000000			0	.	.	0.000000	0.000000
INDEL	C16_PLUS	SimpleRepeat_homopolymer_ge21_slop5	PASS	*	QUAL	*	0.0	0.0	0.0		0	0	5039520.000000	173503.000000	0.000000	0	.	.	0.000000	0.000000			0	.	.	0.000000	0.000000			0	.	.	0.000000	0.000000			0	.	.	0.000000	0.000000			0	.	.	0.000000	0.000000
INDEL	C16_PLUS	SimpleRepeat_imperfecthomopolge11_AT_slop5	ALL	*	QUAL	*	0.0	0.0	0.0		0	0	41925485.000000	2001230.000000	0.000000	0	.	.	0.000000	0.000000			0	.	.	0.000000	0.000000			0	.	.	0.000000	0.000000			0	.	.	0.000000	0.000000			0	.	.	0.000000	0.000000
INDEL	C16_PLUS	SimpleRepeat_imperfecthomopolge11_AT_slop5	PASS	*	QUAL	*	0.0	0.0	0.0		0	0	41925485.000000	2001230.000000	0.000000	0	.	.	0.000000	0.000000			0	.	.	0.000000	0.000000			0	.	.	0.000000	0.000000			0	.	.	0.000000	0.000000			0	.	.	0.000000	0.000000
INDEL	C16_PLUS	SimpleRepeat_imperfecthomopolge11_GC_slop5	ALL	*	QUAL	*	0.0	0.0	0.0		0	0	2549394.000000	148047.000000	0.000000	0	.	.	0.000000	0.000000			0	.	.	0.000000	0.000000			0	.	.	0.000000	0.000000			0	.	.	0.000000	0.000000			0	.	.	0.000000	0.000000
INDEL	C16_PLUS	SimpleRepeat_imperfecthomopolge11_GC_slop5	PASS	*	QUAL	*	0.0	0.0	0.0		0	0	2549394.000000	148047.000000	0.000000	0	.	.	0.000000	0.000000			0	.	.	0.000000	0.000000			0	.	.	0.000000	0.000000			0	.	.	0.000000	0.000000			0	.	.	0.000000	0.000000
INDEL	C16_PLUS	SimpleRepeat_imperfecthomopolge11_slop5	ALL	*	QUAL	*	0.0	0.0	0.0		0	0	44462862.000000	2148874.000000	0.000000	0	.	.	0.000000	0.000000			0	.	.	0.000000	0.000000			0	.	.	0.000000	0.000000			0	.	.	0.000000	0.000000			0	.	.	0.000000	0.000000
INDEL	C16_PLUS	SimpleRepeat_imperfecthomopolge11_slop5	PASS	*	QUAL	*	0.0	0.0	0.0		0	0	44462862.000000	2148874.000000	0.000000	0	.	.	0.000000	0.000000			0	.	.	0.000000	0.000000			0	.	.	0.000000	0.000000			0	.	.	0.000000	0.000000			0	.	.	0.000000	0.000000
INDEL	C16_PLUS	SimpleRepeat_imperfecthomopolge21_AT_slop5	ALL	*	QUAL	*	0.0	0.0	0.0		0	0	10858510.000000	380519.000000	0.000000	0	.	.	0.000000	0.000000			0	.	.	0.000000	0.000000			0	.	.	0.000000	0.000000			0	.	.	0.000000	0.000000			0	.	.	0.000000	0.000000
INDEL	C16_PLUS	SimpleRepeat_imperfecthomopolge21_AT_slop5	PASS	*	QUAL	*	0.0	0.0	0.0		0	0	10858510.000000	380519.000000	0.000000	0	.	.	0.000000	0.000000			0	.	.	0.000000	0.000000			0	.	.	0.000000	0.000000			0	.	.	0.000000	0.000000			0	.	.	0.000000	0.000000
INDEL	C16_PLUS	SimpleRepeat_imperfecthomopolge21_GC_slop5	ALL	*	QUAL	*	0.0	0.0	0.0		0	0	126563.000000	3882.000000	0.000000	0	.	.	0.000000	0.000000			0	.	.	0.000000	0.000000			0	.	.	0.000000	0.000000			0	.	.	0.000000	0.000000			0	.	.	0.000000	0.000000
INDEL	C16_PLUS	SimpleRepeat_imperfecthomopolge21_GC_slop5	PASS	*	QUAL	*	0.0	0.0	0.0		0	0	126563.000000	3882.000000	0.000000	0	.	.	0.000000	0.000000			0	.	.	0.000000	0.000000			0	.	.	0.000000	0.000000			0	.	.	0.000000	0.000000			0	.	.	0.000000	0.000000
INDEL	C16_PLUS	SimpleRepeat_imperfecthomopolge21_slop5	ALL	*	QUAL	*	0.0	0.0	0.0		0	0	10985008.000000	384401.000000	0.000000	0	.	.	0.000000	0.000000			0	.	.	0.000000	0.000000			0	.	.	0.000000	0.000000			0	.	.	0.000000	0.000000			0	.	.	0.000000	0.000000
INDEL	C16_PLUS	SimpleRepeat_imperfecthomopolge21_slop5	PASS	*	QUAL	*	0.0	0.0	0.0		0	0	10985008.000000	384401.000000	0.000000	0	.	.	0.000000	0.000000			0	.	.	0.000000	0.000000			0	.	.	0.000000	0.000000			0	.	.	0.000000	0.000000			0	.	.	0.000000	0.000000
INDEL	C16_PLUS	SimpleRepeat_quadTR_19to49_slop5	ALL	*	QUAL	*	0.0	0.0	0.0		0	0	4260126.000000	234666.000000	0.000000	0	.	.	0.000000	0.000000			0	.	.	0.000000	0.000000			0	.	.	0.000000	0.000000			0	.	.	0.000000	0.000000			0	.	.	0.000000	0.000000
INDEL	C16_PLUS	SimpleRepeat_quadTR_19to49_slop5	PASS	*	QUAL	*	0.0	0.0	0.0		0	0	4260126.000000	234666.000000	0.000000	0	.	.	0.000000	0.000000			0	.	.	0.000000	0.000000			0	.	.	0.000000	0.000000			0	.	.	0.000000	0.000000			0	.	.	0.000000	0.000000
INDEL	C16_PLUS	SimpleRepeat_quadTR_50to149_slop5	ALL	*	QUAL	*	0.0	0.0	0.0		0	0	644882.000000	39761.000000	0.000000	0	.	.	0.000000	0.000000			0	.	.	0.000000	0.000000			0	.	.	0.000000	0.000000			0	.	.	0.000000	0.000000			0	.	.	0.000000	0.000000
INDEL	C16_PLUS	SimpleRepeat_quadTR_50to149_slop5	PASS	*	QUAL	*	0.0	0.0	0.0		0	0	644882.000000	39761.000000	0.000000	0	.	.	0.000000	0.000000			0	.	.	0.000000	0.000000			0	.	.	0.000000	0.000000			0	.	.	0.000000	0.000000			0	.	.	0.000000	0.000000
INDEL	C16_PLUS	SimpleRepeat_quadTR_ge150_slop5	ALL	*	QUAL	*	0.0	0.0	0.0		0	0	3698.000000	0.000000	0.000000	0	.	.	0.000000	0.000000			0	.	.	0.000000	0.000000			0	.	.	0.000000	0.000000			0	.	.	0.000000	0.000000			0	.	.	0.000000	0.000000
INDEL	C16_PLUS	SimpleRepeat_quadTR_ge150_slop5	PASS	*	QUAL	*	0.0	0.0	0.0		0	0	3698.000000	0.000000	0.000000	0	.	.	0.000000	0.000000			0	.	.	0.000000	0.000000			0	.	.	0.000000	0.000000			0	.	.	0.000000	0.000000			0	.	.	0.000000	0.000000
INDEL	C16_PLUS	SimpleRepeat_triTR_14to49_slop5	ALL	*	QUAL	*	0.0	0.0	0.0		0	0	3011899.000000	171581.000000	0.000000	0	.	.	0.000000	0.000000			0	.	.	0.000000	0.000000			0	.	.	0.000000	0.000000			0	.	.	0.000000	0.000000			0	.	.	0.000000	0.000000
INDEL	C16_PLUS	SimpleRepeat_triTR_14to49_slop5	PASS	*	QUAL	*	0.0	0.0	0.0		0	0	3011899.000000	171581.000000	0.000000	0	.	.	0.000000	0.000000			0	.	.	0.000000	0.000000			0	.	.	0.000000	0.000000			0	.	.	0.000000	0.000000			0	.	.	0.000000	0.000000
INDEL	C16_PLUS	SimpleRepeat_triTR_50to149_slop5	ALL	*	QUAL	*	0.0	0.0	0.0		0	0	56998.000000	4348.000000	0.000000	0	.	.	0.000000	0.000000			0	.	.	0.000000	0.000000			0	.	.	0.000000	0.000000			0	.	.	0.000000	0.000000			0	.	.	0.000000	0.000000
INDEL	C16_PLUS	SimpleRepeat_triTR_50to149_slop5	PASS	*	QUAL	*	0.0	0.0	0.0		0	0	56998.000000	4348.000000	0.000000	0	.	.	0.000000	0.000000			0	.	.	0.000000	0.000000			0	.	.	0.000000	0.000000			0	.	.	0.000000	0.000000			0	.	.	0.000000	0.000000
INDEL	C16_PLUS	SimpleRepeat_triTR_ge150_slop5	ALL	*	QUAL	*	0.0	0.0	0.0		0	0	2342.000000	0.000000	0.000000	0	.	.	0.000000	0.000000			0	.	.	0.000000	0.000000			0	.	.	0.000000	0.000000			0	.	.	0.000000	0.000000			0	.	.	0.000000	0.000000
INDEL	C16_PLUS	SimpleRepeat_triTR_ge150_slop5	PASS	*	QUAL	*	0.0	0.0	0.0		0	0	2342.000000	0.000000	0.000000	0	.	.	0.000000	0.000000			0	.	.	0.000000	0.000000			0	.	.	0.000000	0.000000			0	.	.	0.000000	0.000000			0	.	.	0.000000	0.000000
INDEL	C16_PLUS	TS_boundary	ALL	*	QUAL	*	0.0	0.0	0.0		0	0	3030848912.000000	161705687.000000	0.000000	0	.	.	0.000000	0.000000			0	.	.	0.000000	0.000000			0	.	.	0.000000	0.000000			0	.	.	0.000000	0.000000			0	.	.	0.000000	0.000000
INDEL	C16_PLUS	TS_boundary	PASS	*	QUAL	*	0.0	0.0	0.0		0	0	3030848912.000000	161705687.000000	0.000000	0	.	.	0.000000	0.000000			0	.	.	0.000000	0.000000			0	.	.	0.000000	0.000000			0	.	.	0.000000	0.000000			0	.	.	0.000000	0.000000
INDEL	C16_PLUS	TS_contained	ALL	*	QUAL	*	0.0	0.0	0.0		0	0	161705687.000000	161705687.000000	0.000000	2	.	.	0.000000	0.000000			0	.	.	0.000000	0.000000			2	.	.	0.000000	0.000000			0	.	.	0.000000	0.000000			0	.	.	0.000000	0.000000
INDEL	C16_PLUS	TS_contained	PASS	*	QUAL	*	0.0	0.0	0.0		0	0	161705687.000000	161705687.000000	0.000000	2	.	.	0.000000	0.000000			0	.	.	0.000000	0.000000			2	.	.	0.000000	0.000000			0	.	.	0.000000	0.000000			0	.	.	0.000000	0.000000
INDEL	C16_PLUS	VDJ	ALL	*	QUAL	*	0.0	0.0	0.0		0	0	4872786.000000	0.000000	0.000000	0	.	.	0.000000	0.000000			0	.	.	0.000000	0.000000			0	.	.	0.000000	0.000000			0	.	.	0.000000	0.000000			0	.	.	0.000000	0.000000
INDEL	C16_PLUS	VDJ	PASS	*	QUAL	*	0.0	0.0	0.0		0	0	4872786.000000	0.000000	0.000000	0	.	.	0.000000	0.000000			0	.	.	0.000000	0.000000			0	.	.	0.000000	0.000000			0	.	.	0.000000	0.000000			0	.	.	0.000000	0.000000
INDEL	C16_PLUS	allOtherDifficultregions	ALL	*	QUAL	*	0.0	0.0	0.0		0	0	83934913.000000	371368.000000	0.000000	0	.	.	0.000000	0.000000			0	.	.	0.000000	0.000000			0	.	.	0.000000	0.000000			0	.	.	0.000000	0.000000			0	.	.	0.000000	0.000000
INDEL	C16_PLUS	allOtherDifficultregions	PASS	*	QUAL	*	0.0	0.0	0.0		0	0	83934913.000000	371368.000000	0.000000	0	.	.	0.000000	0.000000			0	.	.	0.000000	0.000000			0	.	.	0.000000	0.000000			0	.	.	0.000000	0.000000			0	.	.	0.000000	0.000000
INDEL	C16_PLUS	alldifficultregions	ALL	*	QUAL	*	0.0	0.0	0.0		0	0	624829675.000000	37818029.000000	0.000000	2	.	.	0.000000	0.000000			0	.	.	0.000000	0.000000			2	.	.	0.000000	0.000000			0	.	.	0.000000	0.000000			0	.	.	0.000000	0.000000
INDEL	C16_PLUS	alldifficultregions	PASS	*	QUAL	*	0.0	0.0	0.0		0	0	624829675.000000	37818029.000000	0.000000	2	.	.	0.000000	0.000000			0	.	.	0.000000	0.000000			2	.	.	0.000000	0.000000			0	.	.	0.000000	0.000000			0	.	.	0.000000	0.000000
INDEL	C16_PLUS	alllowmapandsegdupregions	ALL	*	QUAL	*	0.0	0.0	0.0		0	0	305705811.000000	21032024.000000	0.000000	0	.	.	0.000000	0.000000			0	.	.	0.000000	0.000000			0	.	.	0.000000	0.000000			0	.	.	0.000000	0.000000			0	.	.	0.000000	0.000000
INDEL	C16_PLUS	alllowmapandsegdupregions	PASS	*	QUAL	*	0.0	0.0	0.0		0	0	305705811.000000	21032024.000000	0.000000	0	.	.	0.000000	0.000000			0	.	.	0.000000	0.000000			0	.	.	0.000000	0.000000			0	.	.	0.000000	0.000000			0	.	.	0.000000	0.000000
INDEL	C16_PLUS	ancestry_AFR	ALL	*	QUAL	*	0.0	0.0	0.0		0	0	931852940.000000	27015346.000000	0.000000	0	.	.	0.000000	0.000000			0	.	.	0.000000	0.000000			0	.	.	0.000000	0.000000			0	.	.	0.000000	0.000000			0	.	.	0.000000	0.000000
INDEL	C16_PLUS	ancestry_AFR	PASS	*	QUAL	*	0.0	0.0	0.0		0	0	931852940.000000	27015346.000000	0.000000	0	.	.	0.000000	0.000000			0	.	.	0.000000	0.000000			0	.	.	0.000000	0.000000			0	.	.	0.000000	0.000000			0	.	.	0.000000	0.000000
INDEL	C16_PLUS	ancestry_AMR	ALL	*	QUAL	*	0.0	0.0	0.0		0	0	248789481.000000	8678518.000000	0.000000	0	.	.	0.000000	0.000000			0	.	.	0.000000	0.000000			0	.	.	0.000000	0.000000			0	.	.	0.000000	0.000000			0	.	.	0.000000	0.000000
INDEL	C16_PLUS	ancestry_AMR	PASS	*	QUAL	*	0.0	0.0	0.0		0	0	248789481.000000	8678518.000000	0.000000	0	.	.	0.000000	0.000000			0	.	.	0.000000	0.000000			0	.	.	0.000000	0.000000			0	.	.	0.000000	0.000000			0	.	.	0.000000	0.000000
INDEL	C16_PLUS	ancestry_EAS	ALL	*	QUAL	*	0.0	0.0	0.0		0	0	159774241.000000	4597393.000000	0.000000	0	.	.	0.000000	0.000000			0	.	.	0.000000	0.000000			0	.	.	0.000000	0.000000			0	.	.	0.000000	0.000000			0	.	.	0.000000	0.000000
INDEL	C16_PLUS	ancestry_EAS	PASS	*	QUAL	*	0.0	0.0	0.0		0	0	159774241.000000	4597393.000000	0.000000	0	.	.	0.000000	0.000000			0	.	.	0.000000	0.000000			0	.	.	0.000000	0.000000			0	.	.	0.000000	0.000000			0	.	.	0.000000	0.000000
INDEL	C16_PLUS	ancestry_EUR	ALL	*	QUAL	*	0.0	0.0	0.0		0	0	815477144.000000	34814124.000000	0.000000	0	.	.	0.000000	0.000000			0	.	.	0.000000	0.000000			0	.	.	0.000000	0.000000			0	.	.	0.000000	0.000000			0	.	.	0.000000	0.000000
INDEL	C16_PLUS	ancestry_EUR	PASS	*	QUAL	*	0.0	0.0	0.0		0	0	815477144.000000	34814124.000000	0.000000	0	.	.	0.000000	0.000000			0	.	.	0.000000	0.000000			0	.	.	0.000000	0.000000			0	.	.	0.000000	0.000000			0	.	.	0.000000	0.000000
INDEL	C16_PLUS	ancestry_Neanderthal	ALL	*	QUAL	*	0.0	0.0	0.0		0	0	25432365.000000	135318.000000	0.000000	0	.	.	0.000000	0.000000			0	.	.	0.000000	0.000000			0	.	.	0.000000	0.000000			0	.	.	0.000000	0.000000			0	.	.	0.000000	0.000000
INDEL	C16_PLUS	ancestry_Neanderthal	PASS	*	QUAL	*	0.0	0.0	0.0		0	0	25432365.000000	135318.000000	0.000000	0	.	.	0.000000	0.000000			0	.	.	0.000000	0.000000			0	.	.	0.000000	0.000000			0	.	.	0.000000	0.000000			0	.	.	0.000000	0.000000
INDEL	C16_PLUS	ancestry_SAS	ALL	*	QUAL	*	0.0	0.0	0.0		0	0	149677990.000000	6170987.000000	0.000000	0	.	.	0.000000	0.000000			0	.	.	0.000000	0.000000			0	.	.	0.000000	0.000000			0	.	.	0.000000	0.000000			0	.	.	0.000000	0.000000
INDEL	C16_PLUS	ancestry_SAS	PASS	*	QUAL	*	0.0	0.0	0.0		0	0	149677990.000000	6170987.000000	0.000000	0	.	.	0.000000	0.000000			0	.	.	0.000000	0.000000			0	.	.	0.000000	0.000000			0	.	.	0.000000	0.000000			0	.	.	0.000000	0.000000
INDEL	C16_PLUS	chrX_PAR	ALL	*	QUAL	*	0.0	0.0	0.0		0	0	2778692.000000	1959193.000000	0.000000	2	.	.	0.000000	0.000000			0	.	.	0.000000	0.000000			2	.	.	0.000000	0.000000			0	.	.	0.000000	0.000000			0	.	.	0.000000	0.000000
INDEL	C16_PLUS	chrX_PAR	PASS	*	QUAL	*	0.0	0.0	0.0		0	0	2778692.000000	1959193.000000	0.000000	2	.	.	0.000000	0.000000			0	.	.	0.000000	0.000000			2	.	.	0.000000	0.000000			0	.	.	0.000000	0.000000			0	.	.	0.000000	0.000000
INDEL	C16_PLUS	chrX_XTR	ALL	*	QUAL	*	0.0	0.0	0.0		0	0	4287238.000000	4258641.000000	0.000000	0	.	.	0.000000	0.000000			0	.	.	0.000000	0.000000			0	.	.	0.000000	0.000000			0	.	.	0.000000	0.000000			0	.	.	0.000000	0.000000
INDEL	C16_PLUS	chrX_XTR	PASS	*	QUAL	*	0.0	0.0	0.0		0	0	4287238.000000	4258641.000000	0.000000	0	.	.	0.000000	0.000000			0	.	.	0.000000	0.000000			0	.	.	0.000000	0.000000			0	.	.	0.000000	0.000000			0	.	.	0.000000	0.000000
INDEL	C16_PLUS	chrX_ampliconic	ALL	*	QUAL	*	0.0	0.0	0.0		0	0	1565209.000000	1198949.000000	0.000000	0	.	.	0.000000	0.000000			0	.	.	0.000000	0.000000			0	.	.	0.000000	0.000000			0	.	.	0.000000	0.000000			0	.	.	0.000000	0.000000
INDEL	C16_PLUS	chrX_ampliconic	PASS	*	QUAL	*	0.0	0.0	0.0		0	0	1565209.000000	1198949.000000	0.000000	0	.	.	0.000000	0.000000			0	.	.	0.000000	0.000000			0	.	.	0.000000	0.000000			0	.	.	0.000000	0.000000			0	.	.	0.000000	0.000000
INDEL	C16_PLUS	chrX_nonPAR	ALL	*	QUAL	*	0.0	0.0	0.0		0	0	152115542.000000	144390894.000000	0.000000	0	.	.	0.000000	0.000000			0	.	.	0.000000	0.000000			0	.	.	0.000000	0.000000			0	.	.	0.000000	0.000000			0	.	.	0.000000	0.000000
INDEL	C16_PLUS	chrX_nonPAR	PASS	*	QUAL	*	0.0	0.0	0.0		0	0	152115542.000000	144390894.000000	0.000000	0	.	.	0.000000	0.000000			0	.	.	0.000000	0.000000			0	.	.	0.000000	0.000000			0	.	.	0.000000	0.000000			0	.	.	0.000000	0.000000
INDEL	C16_PLUS	chrY_PAR	ALL	*	QUAL	*	0.0	0.0	0.0		0	0	2778692.000000	0.000000	0.000000	0	.	.	0.000000	0.000000			0	.	.	0.000000	0.000000			0	.	.	0.000000	0.000000			0	.	.	0.000000	0.000000			0	.	.	0.000000	0.000000
INDEL	C16_PLUS	chrY_PAR	PASS	*	QUAL	*	0.0	0.0	0.0		0	0	2778692.000000	0.000000	0.000000	0	.	.	0.000000	0.000000			0	.	.	0.000000	0.000000			0	.	.	0.000000	0.000000			0	.	.	0.000000	0.000000			0	.	.	0.000000	0.000000
INDEL	C16_PLUS	chrY_XTR	ALL	*	QUAL	*	0.0	0.0	0.0		0	0	3400874.000000	3355808.000000	0.000000	0	.	.	0.000000	0.000000			0	.	.	0.000000	0.000000			0	.	.	0.000000	0.000000			0	.	.	0.000000	0.000000			0	.	.	0.000000	0.000000
INDEL	C16_PLUS	chrY_XTR	PASS	*	QUAL	*	0.0	0.0	0.0		0	0	3400874.000000	3355808.000000	0.000000	0	.	.	0.000000	0.000000			0	.	.	0.000000	0.000000			0	.	.	0.000000	0.000000			0	.	.	0.000000	0.000000			0	.	.	0.000000	0.000000
INDEL	C16_PLUS	chrY_ampliconic	ALL	*	QUAL	*	0.0	0.0	0.0		0	0	9754492.000000	2983576.000000	0.000000	0	.	.	0.000000	0.000000			0	.	.	0.000000	0.000000			0	.	.	0.000000	0.000000			0	.	.	0.000000	0.000000			0	.	.	0.000000	0.000000
INDEL	C16_PLUS	chrY_ampliconic	PASS	*	QUAL	*	0.0	0.0	0.0		0	0	9754492.000000	2983576.000000	0.000000	0	.	.	0.000000	0.000000			0	.	.	0.000000	0.000000			0	.	.	0.000000	0.000000			0	.	.	0.000000	0.000000			0	.	.	0.000000	0.000000
INDEL	C16_PLUS	chrY_nonPAR	ALL	*	QUAL	*	0.0	0.0	0.0		0	0	23636356.000000	15199502.000000	0.000000	0	.	.	0.000000	0.000000			0	.	.	0.000000	0.000000			0	.	.	0.000000	0.000000			0	.	.	0.000000	0.000000			0	.	.	0.000000	0.000000
INDEL	C16_PLUS	chrY_nonPAR	PASS	*	QUAL	*	0.0	0.0	0.0		0	0	23636356.000000	15199502.000000	0.000000	0	.	.	0.000000	0.000000			0	.	.	0.000000	0.000000			0	.	.	0.000000	0.000000			0	.	.	0.000000	0.000000			0	.	.	0.000000	0.000000
INDEL	C16_PLUS	collapsed_duplication_FP_regions	ALL	*	QUAL	*	0.0	0.0	0.0		0	0	8015146.000000	0.000000	0.000000	0	.	.	0.000000	0.000000			0	.	.	0.000000	0.000000			0	.	.	0.000000	0.000000			0	.	.	0.000000	0.000000			0	.	.	0.000000	0.000000
INDEL	C16_PLUS	collapsed_duplication_FP_regions	PASS	*	QUAL	*	0.0	0.0	0.0		0	0	8015146.000000	0.000000	0.000000	0	.	.	0.000000	0.000000			0	.	.	0.000000	0.000000			0	.	.	0.000000	0.000000			0	.	.	0.000000	0.000000			0	.	.	0.000000	0.000000
INDEL	C16_PLUS	contigs_lt500kb	ALL	*	QUAL	*	0.0	0.0	0.0		0	0	26148630.000000	0.000000	0.000000	0	.	.	0.000000	0.000000			0	.	.	0.000000	0.000000			0	.	.	0.000000	0.000000			0	.	.	0.000000	0.000000			0	.	.	0.000000	0.000000
INDEL	C16_PLUS	contigs_lt500kb	PASS	*	QUAL	*	0.0	0.0	0.0		0	0	26148630.000000	0.000000	0.000000	0	.	.	0.000000	0.000000			0	.	.	0.000000	0.000000			0	.	.	0.000000	0.000000			0	.	.	0.000000	0.000000			0	.	.	0.000000	0.000000
INDEL	C16_PLUS	false_duplications_correct_copy	ALL	*	QUAL	*	0.0	0.0	0.0		0	0	1237625.000000	0.000000	0.000000	0	.	.	0.000000	0.000000			0	.	.	0.000000	0.000000			0	.	.	0.000000	0.000000			0	.	.	0.000000	0.000000			0	.	.	0.000000	0.000000
INDEL	C16_PLUS	false_duplications_correct_copy	PASS	*	QUAL	*	0.0	0.0	0.0		0	0	1237625.000000	0.000000	0.000000	0	.	.	0.000000	0.000000			0	.	.	0.000000	0.000000			0	.	.	0.000000	0.000000			0	.	.	0.000000	0.000000			0	.	.	0.000000	0.000000
INDEL	C16_PLUS	false_duplications_incorrect_copy	ALL	*	QUAL	*	0.0	0.0	0.0		0	0	972401.000000	0.000000	0.000000	0	.	.	0.000000	0.000000			0	.	.	0.000000	0.000000			0	.	.	0.000000	0.000000			0	.	.	0.000000	0.000000			0	.	.	0.000000	0.000000
INDEL	C16_PLUS	false_duplications_incorrect_copy	PASS	*	QUAL	*	0.0	0.0	0.0		0	0	972401.000000	0.000000	0.000000	0	.	.	0.000000	0.000000			0	.	.	0.000000	0.000000			0	.	.	0.000000	0.000000			0	.	.	0.000000	0.000000			0	.	.	0.000000	0.000000
INDEL	C16_PLUS	gaps_slop15kb	ALL	*	QUAL	*	0.0	0.0	0.0		0	0	11496278.000000	0.000000	0.000000	0	.	.	0.000000	0.000000			0	.	.	0.000000	0.000000			0	.	.	0.000000	0.000000			0	.	.	0.000000	0.000000			0	.	.	0.000000	0.000000
INDEL	C16_PLUS	gaps_slop15kb	PASS	*	QUAL	*	0.0	0.0	0.0		0	0	11496278.000000	0.000000	0.000000	0	.	.	0.000000	0.000000			0	.	.	0.000000	0.000000			0	.	.	0.000000	0.000000			0	.	.	0.000000	0.000000			0	.	.	0.000000	0.000000
INDEL	C16_PLUS	gc15_slop50	ALL	*	QUAL	*	0.0	0.0	0.0		0	0	5303101.000000	300016.000000	0.000000	0	.	.	0.000000	0.000000			0	.	.	0.000000	0.000000			0	.	.	0.000000	0.000000			0	.	.	0.000000	0.000000			0	.	.	0.000000	0.000000
INDEL	C16_PLUS	gc15_slop50	PASS	*	QUAL	*	0.0	0.0	0.0		0	0	5303101.000000	300016.000000	0.000000	0	.	.	0.000000	0.000000			0	.	.	0.000000	0.000000			0	.	.	0.000000	0.000000			0	.	.	0.000000	0.000000			0	.	.	0.000000	0.000000
INDEL	C16_PLUS	gc15to20_slop50	ALL	*	QUAL	*	0.0	0.0	0.0		0	0	14314006.000000	735478.000000	0.000000	0	.	.	0.000000	0.000000			0	.	.	0.000000	0.000000			0	.	.	0.000000	0.000000			0	.	.	0.000000	0.000000			0	.	.	0.000000	0.000000
INDEL	C16_PLUS	gc15to20_slop50	PASS	*	QUAL	*	0.0	0.0	0.0		0	0	14314006.000000	735478.000000	0.000000	0	.	.	0.000000	0.000000			0	.	.	0.000000	0.000000			0	.	.	0.000000	0.000000			0	.	.	0.000000	0.000000			0	.	.	0.000000	0.000000
INDEL	C16_PLUS	gc20to25_slop50	ALL	*	QUAL	*	0.0	0.0	0.0		0	0	117189860.000000	6162098.000000	0.000000	0	.	.	0.000000	0.000000			0	.	.	0.000000	0.000000			0	.	.	0.000000	0.000000			0	.	.	0.000000	0.000000			0	.	.	0.000000	0.000000
INDEL	C16_PLUS	gc20to25_slop50	PASS	*	QUAL	*	0.0	0.0	0.0		0	0	117189860.000000	6162098.000000	0.000000	0	.	.	0.000000	0.000000			0	.	.	0.000000	0.000000			0	.	.	0.000000	0.000000			0	.	.	0.000000	0.000000			0	.	.	0.000000	0.000000
INDEL	C16_PLUS	gc25to30_slop50	ALL	*	QUAL	*	0.0	0.0	0.0		0	0	394144353.000000	23665730.000000	0.000000	0	.	.	0.000000	0.000000			0	.	.	0.000000	0.000000			0	.	.	0.000000	0.000000			0	.	.	0.000000	0.000000			0	.	.	0.000000	0.000000
INDEL	C16_PLUS	gc25to30_slop50	PASS	*	QUAL	*	0.0	0.0	0.0		0	0	394144353.000000	23665730.000000	0.000000	0	.	.	0.000000	0.000000			0	.	.	0.000000	0.000000			0	.	.	0.000000	0.000000			0	.	.	0.000000	0.000000			0	.	.	0.000000	0.000000
INDEL	C16_PLUS	gc30to55_slop50	ALL	*	QUAL	*	0.0	0.0	0.0		0	0	2011401956.000000	117390568.000000	0.000000	1	.	.	0.000000	0.000000			0	.	.	0.000000	0.000000			1	.	.	0.000000	0.000000			0	.	.	0.000000	0.000000			0	.	.	0.000000	0.000000
INDEL	C16_PLUS	gc30to55_slop50	PASS	*	QUAL	*	0.0	0.0	0.0		0	0	2011401956.000000	117390568.000000	0.000000	1	.	.	0.000000	0.000000			0	.	.	0.000000	0.000000			1	.	.	0.000000	0.000000			0	.	.	0.000000	0.000000			0	.	.	0.000000	0.000000
INDEL	C16_PLUS	gc55to60_slop50	ALL	*	QUAL	*	0.0	0.0	0.0		0	0	244507530.000000	9502615.000000	0.000000	0	.	.	0.000000	0.000000			0	.	.	0.000000	0.000000			0	.	.	0.000000	0.000000			0	.	.	0.000000	0.000000			0	.	.	0.000000	0.000000
INDEL	C16_PLUS	gc55to60_slop50	PASS	*	QUAL	*	0.0	0.0	0.0		0	0	244507530.000000	9502615.000000	0.000000	0	.	.	0.000000	0.000000			0	.	.	0.000000	0.000000			0	.	.	0.000000	0.000000			0	.	.	0.000000	0.000000			0	.	.	0.000000	0.000000
INDEL	C16_PLUS	gc60to65_slop50	ALL	*	QUAL	*	0.0	0.0	0.0		0	0	102791705.000000	2971432.000000	0.000000	1	.	.	0.000000	0.000000			0	.	.	0.000000	0.000000			1	.	.	0.000000	0.000000			0	.	.	0.000000	0.000000			0	.	.	0.000000	0.000000
INDEL	C16_PLUS	gc60to65_slop50	PASS	*	QUAL	*	0.0	0.0	0.0		0	0	102791705.000000	2971432.000000	0.000000	1	.	.	0.000000	0.000000			0	.	.	0.000000	0.000000			1	.	.	0.000000	0.000000			0	.	.	0.000000	0.000000			0	.	.	0.000000	0.000000
INDEL	C16_PLUS	gc65to70_slop50	ALL	*	QUAL	*	0.0	0.0	0.0		0	0	34883665.000000	775306.000000	0.000000	0	.	.	0.000000	0.000000			0	.	.	0.000000	0.000000			0	.	.	0.000000	0.000000			0	.	.	0.000000	0.000000			0	.	.	0.000000	0.000000
INDEL	C16_PLUS	gc65to70_slop50	PASS	*	QUAL	*	0.0	0.0	0.0		0	0	34883665.000000	775306.000000	0.000000	0	.	.	0.000000	0.000000			0	.	.	0.000000	0.000000			0	.	.	0.000000	0.000000			0	.	.	0.000000	0.000000			0	.	.	0.000000	0.000000
INDEL	C16_PLUS	gc70to75_slop50	ALL	*	QUAL	*	0.0	0.0	0.0		0	0	11790706.000000	312838.000000	0.000000	0	.	.	0.000000	0.000000			0	.	.	0.000000	0.000000			0	.	.	0.000000	0.000000			0	.	.	0.000000	0.000000			0	.	.	0.000000	0.000000
INDEL	C16_PLUS	gc70to75_slop50	PASS	*	QUAL	*	0.0	0.0	0.0		0	0	11790706.000000	312838.000000	0.000000	0	.	.	0.000000	0.000000			0	.	.	0.000000	0.000000			0	.	.	0.000000	0.000000			0	.	.	0.000000	0.000000			0	.	.	0.000000	0.000000
INDEL	C16_PLUS	gc75to80_slop50	ALL	*	QUAL	*	0.0	0.0	0.0		0	0	5248298.000000	130710.000000	0.000000	0	.	.	0.000000	0.000000			0	.	.	0.000000	0.000000			0	.	.	0.000000	0.000000			0	.	.	0.000000	0.000000			0	.	.	0.000000	0.000000
INDEL	C16_PLUS	gc75to80_slop50	PASS	*	QUAL	*	0.0	0.0	0.0		0	0	5248298.000000	130710.000000	0.000000	0	.	.	0.000000	0.000000			0	.	.	0.000000	0.000000			0	.	.	0.000000	0.000000			0	.	.	0.000000	0.000000			0	.	.	0.000000	0.000000
INDEL	C16_PLUS	gc80to85_slop50	ALL	*	QUAL	*	0.0	0.0	0.0		0	0	2596229.000000	61135.000000	0.000000	0	.	.	0.000000	0.000000			0	.	.	0.000000	0.000000			0	.	.	0.000000	0.000000			0	.	.	0.000000	0.000000			0	.	.	0.000000	0.000000
INDEL	C16_PLUS	gc80to85_slop50	PASS	*	QUAL	*	0.0	0.0	0.0		0	0	2596229.000000	61135.000000	0.000000	0	.	.	0.000000	0.000000			0	.	.	0.000000	0.000000			0	.	.	0.000000	0.000000			0	.	.	0.000000	0.000000			0	.	.	0.000000	0.000000
INDEL	C16_PLUS	gc85_slop50	ALL	*	QUAL	*	0.0	0.0	0.0		0	0	544746.000000	9625.000000	0.000000	0	.	.	0.000000	0.000000			0	.	.	0.000000	0.000000			0	.	.	0.000000	0.000000			0	.	.	0.000000	0.000000			0	.	.	0.000000	0.000000
INDEL	C16_PLUS	gc85_slop50	PASS	*	QUAL	*	0.0	0.0	0.0		0	0	544746.000000	9625.000000	0.000000	0	.	.	0.000000	0.000000			0	.	.	0.000000	0.000000			0	.	.	0.000000	0.000000			0	.	.	0.000000	0.000000			0	.	.	0.000000	0.000000
INDEL	C16_PLUS	gclt25orgt65_slop50	ALL	*	QUAL	*	0.0	0.0	0.0		0	0	191795155.000000	8484298.000000	0.000000	0	.	.	0.000000	0.000000			0	.	.	0.000000	0.000000			0	.	.	0.000000	0.000000			0	.	.	0.000000	0.000000			0	.	.	0.000000	0.000000
INDEL	C16_PLUS	gclt25orgt65_slop50	PASS	*	QUAL	*	0.0	0.0	0.0		0	0	191795155.000000	8484298.000000	0.000000	0	.	.	0.000000	0.000000			0	.	.	0.000000	0.000000			0	.	.	0.000000	0.000000			0	.	.	0.000000	0.000000			0	.	.	0.000000	0.000000
INDEL	C16_PLUS	gclt30orgt55_slop50	ALL	*	QUAL	*	0.0	0.0	0.0		0	0	923478456.000000	44159021.000000	0.000000	1	.	.	0.000000	0.000000			0	.	.	0.000000	0.000000			1	.	.	0.000000	0.000000			0	.	.	0.000000	0.000000			0	.	.	0.000000	0.000000
INDEL	C16_PLUS	gclt30orgt55_slop50	PASS	*	QUAL	*	0.0	0.0	0.0		0	0	923478456.000000	44159021.000000	0.000000	1	.	.	0.000000	0.000000			0	.	.	0.000000	0.000000			1	.	.	0.000000	0.000000			0	.	.	0.000000	0.000000			0	.	.	0.000000	0.000000
INDEL	C16_PLUS	gnomAD_InbreedingCoeff_slop1bp_merge1000bp	ALL	*	QUAL	*	0.0	0.0	0.0		0	0	13528469.000000	0.000000	0.000000	0	.	.	0.000000	0.000000			0	.	.	0.000000	0.000000			0	.	.	0.000000	0.000000			0	.	.	0.000000	0.000000			0	.	.	0.000000	0.000000
INDEL	C16_PLUS	gnomAD_InbreedingCoeff_slop1bp_merge1000bp	PASS	*	QUAL	*	0.0	0.0	0.0		0	0	13528469.000000	0.000000	0.000000	0	.	.	0.000000	0.000000			0	.	.	0.000000	0.000000			0	.	.	0.000000	0.000000			0	.	.	0.000000	0.000000			0	.	.	0.000000	0.000000
INDEL	C16_PLUS	lowmappabilityall	ALL	*	QUAL	*	0.0	0.0	0.0		0	0	248877152.000000	16255256.000000	0.000000	0	.	.	0.000000	0.000000			0	.	.	0.000000	0.000000			0	.	.	0.000000	0.000000			0	.	.	0.000000	0.000000			0	.	.	0.000000	0.000000
INDEL	C16_PLUS	lowmappabilityall	PASS	*	QUAL	*	0.0	0.0	0.0		0	0	248877152.000000	16255256.000000	0.000000	0	.	.	0.000000	0.000000			0	.	.	0.000000	0.000000			0	.	.	0.000000	0.000000			0	.	.	0.000000	0.000000			0	.	.	0.000000	0.000000
INDEL	C16_PLUS	nonunique_l100_m2_e1	ALL	*	QUAL	*	0.0	0.0	0.0		0	0	248847175.000000	16255256.000000	0.000000	0	.	.	0.000000	0.000000			0	.	.	0.000000	0.000000			0	.	.	0.000000	0.000000			0	.	.	0.000000	0.000000			0	.	.	0.000000	0.000000
INDEL	C16_PLUS	nonunique_l100_m2_e1	PASS	*	QUAL	*	0.0	0.0	0.0		0	0	248847175.000000	16255256.000000	0.000000	0	.	.	0.000000	0.000000			0	.	.	0.000000	0.000000			0	.	.	0.000000	0.000000			0	.	.	0.000000	0.000000			0	.	.	0.000000	0.000000
INDEL	C16_PLUS	nonunique_l250_m0_e0	ALL	*	QUAL	*	0.0	0.0	0.0		0	0	89246199.000000	3069451.000000	0.000000	0	.	.	0.000000	0.000000			0	.	.	0.000000	0.000000			0	.	.	0.000000	0.000000			0	.	.	0.000000	0.000000			0	.	.	0.000000	0.000000
INDEL	C16_PLUS	nonunique_l250_m0_e0	PASS	*	QUAL	*	0.0	0.0	0.0		0	0	89246199.000000	3069451.000000	0.000000	0	.	.	0.000000	0.000000			0	.	.	0.000000	0.000000			0	.	.	0.000000	0.000000			0	.	.	0.000000	0.000000			0	.	.	0.000000	0.000000
INDEL	C16_PLUS	notinAllHomopolymers_ge7bp_imperfectge11bp_slop5	ALL	*	QUAL	*	0.0	0.0	0.0		0	0	2850902975.000000	157081690.000000	0.000000	2	.	.	0.000000	0.000000			0	.	.	0.000000	0.000000			2	.	.	0.000000	0.000000			0	.	.	0.000000	0.000000			0	.	.	0.000000	0.000000
INDEL	C16_PLUS	notinAllHomopolymers_ge7bp_imperfectge11bp_slop5	PASS	*	QUAL	*	0.0	0.0	0.0		0	0	2850902975.000000	157081690.000000	0.000000	2	.	.	0.000000	0.000000			0	.	.	0.000000	0.000000			2	.	.	0.000000	0.000000			0	.	.	0.000000	0.000000			0	.	.	0.000000	0.000000
INDEL	C16_PLUS	notinAllTandemRepeatsandHomopolymers_slop5	ALL	*	QUAL	*	0.0	0.0	0.0		0	0	2682532985.000000	151863789.000000	0.000000	0	.	.	0.000000	0.000000			0	.	.	0.000000	0.000000			0	.	.	0.000000	0.000000			0	.	.	0.000000	0.000000			0	.	.	0.000000	0.000000
INDEL	C16_PLUS	notinAllTandemRepeatsandHomopolymers_slop5	PASS	*	QUAL	*	0.0	0.0	0.0		0	0	2682532985.000000	151863789.000000	0.000000	0	.	.	0.000000	0.000000			0	.	.	0.000000	0.000000			0	.	.	0.000000	0.000000			0	.	.	0.000000	0.000000			0	.	.	0.000000	0.000000
INDEL	C16_PLUS	notinallTandemRepeats	ALL	*	QUAL	*	0.0	0.0	0.0		0	0	2766510422.000000	156331688.000000	0.000000	0	.	.	0.000000	0.000000			0	.	.	0.000000	0.000000			0	.	.	0.000000	0.000000			0	.	.	0.000000	0.000000			0	.	.	0.000000	0.000000
INDEL	C16_PLUS	notinallTandemRepeats	PASS	*	QUAL	*	0.0	0.0	0.0		0	0	2766510422.000000	156331688.000000	0.000000	0	.	.	0.000000	0.000000			0	.	.	0.000000	0.000000			0	.	.	0.000000	0.000000			0	.	.	0.000000	0.000000			0	.	.	0.000000	0.000000
INDEL	C16_PLUS	notinalldifficultregions	ALL	*	QUAL	*	0.0	0.0	0.0		0	0	2310050737.000000	123731560.000000	0.000000	0	.	.	0.000000	0.000000			0	.	.	0.000000	0.000000			0	.	.	0.000000	0.000000			0	.	.	0.000000	0.000000			0	.	.	0.000000	0.000000
INDEL	C16_PLUS	notinalldifficultregions	PASS	*	QUAL	*	0.0	0.0	0.0		0	0	2310050737.000000	123731560.000000	0.000000	0	.	.	0.000000	0.000000			0	.	.	0.000000	0.000000			0	.	.	0.000000	0.000000			0	.	.	0.000000	0.000000			0	.	.	0.000000	0.000000
INDEL	C16_PLUS	notinalllowmapandsegdupregions	ALL	*	QUAL	*	0.0	0.0	0.0		0	0	2629174601.000000	140517565.000000	0.000000	2	.	.	0.000000	0.000000			0	.	.	0.000000	0.000000			2	.	.	0.000000	0.000000			0	.	.	0.000000	0.000000			0	.	.	0.000000	0.000000
INDEL	C16_PLUS	notinalllowmapandsegdupregions	PASS	*	QUAL	*	0.0	0.0	0.0		0	0	2629174601.000000	140517565.000000	0.000000	2	.	.	0.000000	0.000000			0	.	.	0.000000	0.000000			2	.	.	0.000000	0.000000			0	.	.	0.000000	0.000000			0	.	.	0.000000	0.000000
INDEL	C16_PLUS	notinlowmappabilityall	ALL	*	QUAL	*	0.0	0.0	0.0		0	0	2686003260.000000	145294333.000000	0.000000	2	.	.	0.000000	0.000000			0	.	.	0.000000	0.000000			2	.	.	0.000000	0.000000			0	.	.	0.000000	0.000000			0	.	.	0.000000	0.000000
INDEL	C16_PLUS	notinlowmappabilityall	PASS	*	QUAL	*	0.0	0.0	0.0		0	0	2686003260.000000	145294333.000000	0.000000	2	.	.	0.000000	0.000000			0	.	.	0.000000	0.000000			2	.	.	0.000000	0.000000			0	.	.	0.000000	0.000000			0	.	.	0.000000	0.000000
INDEL	C16_PLUS	notinrefseq_cds	ALL	*	QUAL	*	0.0	0.0	0.0		0	0	2900663794.000000	160260054.000000	0.000000	2	.	.	0.000000	0.000000			0	.	.	0.000000	0.000000			2	.	.	0.000000	0.000000			0	.	.	0.000000	0.000000			0	.	.	0.000000	0.000000
INDEL	C16_PLUS	notinrefseq_cds	PASS	*	QUAL	*	0.0	0.0	0.0		0	0	2900663794.000000	160260054.000000	0.000000	2	.	.	0.000000	0.000000			0	.	.	0.000000	0.000000			2	.	.	0.000000	0.000000			0	.	.	0.000000	0.000000			0	.	.	0.000000	0.000000
INDEL	C16_PLUS	notinsatellites_slop5	ALL	*	QUAL	*	0.0	0.0	0.0		0	0	2859227003.000000	160748816.000000	0.000000	2	.	.	0.000000	0.000000			0	.	.	0.000000	0.000000			2	.	.	0.000000	0.000000			0	.	.	0.000000	0.000000			0	.	.	0.000000	0.000000
INDEL	C16_PLUS	notinsatellites_slop5	PASS	*	QUAL	*	0.0	0.0	0.0		0	0	2859227003.000000	160748816.000000	0.000000	2	.	.	0.000000	0.000000			0	.	.	0.000000	0.000000			2	.	.	0.000000	0.000000			0	.	.	0.000000	0.000000			0	.	.	0.000000	0.000000
INDEL	C16_PLUS	notinsegdups	ALL	*	QUAL	*	0.0	0.0	0.0		0	0	2768020068.000000	147018154.000000	0.000000	2	.	.	0.000000	0.000000			0	.	.	0.000000	0.000000			2	.	.	0.000000	0.000000			0	.	.	0.000000	0.000000			0	.	.	0.000000	0.000000
INDEL	C16_PLUS	notinsegdups	PASS	*	QUAL	*	0.0	0.0	0.0		0	0	2768020068.000000	147018154.000000	0.000000	2	.	.	0.000000	0.000000			0	.	.	0.000000	0.000000			2	.	.	0.000000	0.000000			0	.	.	0.000000	0.000000			0	.	.	0.000000	0.000000
INDEL	C16_PLUS	notinsegdups_gt10kb	ALL	*	QUAL	*	0.0	0.0	0.0		0	0	2783039507.000000	148484909.000000	0.000000	2	.	.	0.000000	0.000000			0	.	.	0.000000	0.000000			2	.	.	0.000000	0.000000			0	.	.	0.000000	0.000000			0	.	.	0.000000	0.000000
INDEL	C16_PLUS	notinsegdups_gt10kb	PASS	*	QUAL	*	0.0	0.0	0.0		0	0	2783039507.000000	148484909.000000	0.000000	2	.	.	0.000000	0.000000			0	.	.	0.000000	0.000000			2	.	.	0.000000	0.000000			0	.	.	0.000000	0.000000			0	.	.	0.000000	0.000000
INDEL	C16_PLUS	population_CNV_FP_regions	ALL	*	QUAL	*	0.0	0.0	0.0		0	0	11067115.000000	34004.000000	0.000000	0	.	.	0.000000	0.000000			0	.	.	0.000000	0.000000			0	.	.	0.000000	0.000000			0	.	.	0.000000	0.000000			0	.	.	0.000000	0.000000
INDEL	C16_PLUS	population_CNV_FP_regions	PASS	*	QUAL	*	0.0	0.0	0.0		0	0	11067115.000000	34004.000000	0.000000	0	.	.	0.000000	0.000000			0	.	.	0.000000	0.000000			0	.	.	0.000000	0.000000			0	.	.	0.000000	0.000000			0	.	.	0.000000	0.000000
INDEL	C16_PLUS	refseq_cds	ALL	*	QUAL	*	0.0	0.0	0.0		0	0	34216554.000000	1289533.000000	0.000000	0	.	.	0.000000	0.000000			0	.	.	0.000000	0.000000			0	.	.	0.000000	0.000000			0	.	.	0.000000	0.000000			0	.	.	0.000000	0.000000
INDEL	C16_PLUS	refseq_cds	PASS	*	QUAL	*	0.0	0.0	0.0		0	0	34216554.000000	1289533.000000	0.000000	0	.	.	0.000000	0.000000			0	.	.	0.000000	0.000000			0	.	.	0.000000	0.000000			0	.	.	0.000000	0.000000			0	.	.	0.000000	0.000000
INDEL	C16_PLUS	satellites_slop5	ALL	*	QUAL	*	0.0	0.0	0.0		0	0	75653409.000000	800773.000000	0.000000	0	.	.	0.000000	0.000000			0	.	.	0.000000	0.000000			0	.	.	0.000000	0.000000			0	.	.	0.000000	0.000000			0	.	.	0.000000	0.000000
INDEL	C16_PLUS	satellites_slop5	PASS	*	QUAL	*	0.0	0.0	0.0		0	0	75653409.000000	800773.000000	0.000000	0	.	.	0.000000	0.000000			0	.	.	0.000000	0.000000			0	.	.	0.000000	0.000000			0	.	.	0.000000	0.000000			0	.	.	0.000000	0.000000
INDEL	C16_PLUS	segdups	ALL	*	QUAL	*	0.0	0.0	0.0		0	0	166860344.000000	14531435.000000	0.000000	0	.	.	0.000000	0.000000			0	.	.	0.000000	0.000000			0	.	.	0.000000	0.000000			0	.	.	0.000000	0.000000			0	.	.	0.000000	0.000000
INDEL	C16_PLUS	segdups	PASS	*	QUAL	*	0.0	0.0	0.0		0	0	166860344.000000	14531435.000000	0.000000	0	.	.	0.000000	0.000000			0	.	.	0.000000	0.000000			0	.	.	0.000000	0.000000			0	.	.	0.000000	0.000000			0	.	.	0.000000	0.000000
INDEL	C16_PLUS	segdups_gt10kb	ALL	*	QUAL	*	0.0	0.0	0.0		0	0	151840905.000000	13064680.000000	0.000000	0	.	.	0.000000	0.000000			0	.	.	0.000000	0.000000			0	.	.	0.000000	0.000000			0	.	.	0.000000	0.000000			0	.	.	0.000000	0.000000
INDEL	C16_PLUS	segdups_gt10kb	PASS	*	QUAL	*	0.0	0.0	0.0		0	0	151840905.000000	13064680.000000	0.000000	0	.	.	0.000000	0.000000			0	.	.	0.000000	0.000000			0	.	.	0.000000	0.000000			0	.	.	0.000000	0.000000			0	.	.	0.000000	0.000000
INDEL	C1_5	*	ALL	*	QUAL	*	0.857143	0.0	0.0	0.0	0	0	210127318	161705687.000000	0.000000	7	.	.	0.000000	0.000000			6	.	.	0.000000	0.000000			1	.	.	0.000000	0.000000			0	.	.	0.000000	0.000000			0	.	.	0.000000	0.000000
INDEL	C1_5	*	PASS	*	QUAL	*	0.857143	0.0	0.0	0.0	0	0	210127318	161705687.000000	0.000000	7	.	.	0.000000	0.000000			6	.	.	0.000000	0.000000			1	.	.	0.000000	0.000000			0	.	.	0.000000	0.000000			0	.	.	0.000000	0.000000
INDEL	C1_5	AllAutosomes	ALL	*	QUAL	*	0.0	0.0	0.0		0	0	2756349822.000000	0.000000	0.000000	0	.	.	0.000000	0.000000			0	.	.	0.000000	0.000000			0	.	.	0.000000	0.000000			0	.	.	0.000000	0.000000			0	.	.	0.000000	0.000000
INDEL	C1_5	AllAutosomes	PASS	*	QUAL	*	0.0	0.0	0.0		0	0	2756349822.000000	0.000000	0.000000	0	.	.	0.000000	0.000000			0	.	.	0.000000	0.000000			0	.	.	0.000000	0.000000			0	.	.	0.000000	0.000000			0	.	.	0.000000	0.000000
INDEL	C1_5	AllHomopolymers_ge7bp_imperfectge11bp_slop5	ALL	*	QUAL	*	1.0	0.0	0.0	0.0	0	0	83977437.000000	4467899.000000	0.000000	2	.	.	0.000000	0.000000			2	.	.	0.000000	0.000000			0	.	.	0.000000	0.000000			0	.	.	0.000000	0.000000			0	.	.	0.000000	0.000000
INDEL	C1_5	AllHomopolymers_ge7bp_imperfectge11bp_slop5	PASS	*	QUAL	*	1.0	0.0	0.0	0.0	0	0	83977437.000000	4467899.000000	0.000000	2	.	.	0.000000	0.000000			2	.	.	0.000000	0.000000			0	.	.	0.000000	0.000000			0	.	.	0.000000	0.000000			0	.	.	0.000000	0.000000
INDEL	C1_5	AllTandemRepeats	ALL	*	QUAL	*	0.8	0.0	0.0	0.0	0	0	168369990.000000	5217901.000000	0.000000	5	.	.	0.000000	0.000000			4	.	.	0.000000	0.000000			1	.	.	0.000000	0.000000			0	.	.	0.000000	0.000000			0	.	.	0.000000	0.000000
INDEL	C1_5	AllTandemRepeats	PASS	*	QUAL	*	0.8	0.0	0.0	0.0	0	0	168369990.000000	5217901.000000	0.000000	5	.	.	0.000000	0.000000			4	.	.	0.000000	0.000000			1	.	.	0.000000	0.000000			0	.	.	0.000000	0.000000			0	.	.	0.000000	0.000000
INDEL	C1_5	AllTandemRepeats_201to10000bp_slop5	ALL	*	QUAL	*	0.8	0.0	0.0	0.0	0	0	40176355.000000	2000302.000000	0.000000	5	.	.	0.000000	0.000000			4	.	.	0.000000	0.000000			1	.	.	0.000000	0.000000			0	.	.	0.000000	0.000000			0	.	.	0.000000	0.000000
INDEL	C1_5	AllTandemRepeats_201to10000bp_slop5	PASS	*	QUAL	*	0.8	0.0	0.0	0.0	0	0	40176355.000000	2000302.000000	0.000000	5	.	.	0.000000	0.000000			4	.	.	0.000000	0.000000			1	.	.	0.000000	0.000000			0	.	.	0.000000	0.000000			0	.	.	0.000000	0.000000
INDEL	C1_5	AllTandemRepeats_51to200bp_slop5	ALL	*	QUAL	*	0.0	0.0	0.0		0	0	25887961.000000	1374554.000000	0.000000	0	.	.	0.000000	0.000000			0	.	.	0.000000	0.000000			0	.	.	0.000000	0.000000			0	.	.	0.000000	0.000000			0	.	.	0.000000	0.000000
INDEL	C1_5	AllTandemRepeats_51to200bp_slop5	PASS	*	QUAL	*	0.0	0.0	0.0		0	0	25887961.000000	1374554.000000	0.000000	0	.	.	0.000000	0.000000			0	.	.	0.000000	0.000000			0	.	.	0.000000	0.000000			0	.	.	0.000000	0.000000			0	.	.	0.000000	0.000000
INDEL	C1_5	AllTandemRepeats_ge10001bp_slop5	ALL	*	QUAL	*	0.0	0.0	0.0		0	0	73296207.000000	323355.000000	0.000000	0	.	.	0.000000	0.000000			0	.	.	0.000000	0.000000			0	.	.	0.000000	0.000000			0	.	.	0.000000	0.000000			0	.	.	0.000000	0.000000
INDEL	C1_5	AllTandemRepeats_ge10001bp_slop5	PASS	*	QUAL	*	0.0	0.0	0.0		0	0	73296207.000000	323355.000000	0.000000	0	.	.	0.000000	0.000000			0	.	.	0.000000	0.000000			0	.	.	0.000000	0.000000			0	.	.	0.000000	0.000000			0	.	.	0.000000	0.000000
INDEL	C1_5	AllTandemRepeats_ge101bp_slop5	ALL	*	QUAL	*	0.8	0.0	0.0	0.0	0	0	123639327.000000	2872179.000000	0.000000	5	.	.	0.000000	0.000000			4	.	.	0.000000	0.000000			1	.	.	0.000000	0.000000			0	.	.	0.000000	0.000000			0	.	.	0.000000	0.000000
INDEL	C1_5	AllTandemRepeats_ge101bp_slop5	PASS	*	QUAL	*	0.8	0.0	0.0	0.0	0	0	123639327.000000	2872179.000000	0.000000	5	.	.	0.000000	0.000000			4	.	.	0.000000	0.000000			1	.	.	0.000000	0.000000			0	.	.	0.000000	0.000000			0	.	.	0.000000	0.000000
INDEL	C1_5	AllTandemRepeats_le50bp_slop5	ALL	*	QUAL	*	0.0	0.0	0.0		0	0	29009467.000000	1519690.000000	0.000000	0	.	.	0.000000	0.000000			0	.	.	0.000000	0.000000			0	.	.	0.000000	0.000000			0	.	.	0.000000	0.000000			0	.	.	0.000000	0.000000
INDEL	C1_5	AllTandemRepeats_le50bp_slop5	PASS	*	QUAL	*	0.0	0.0	0.0		0	0	29009467.000000	1519690.000000	0.000000	0	.	.	0.000000	0.000000			0	.	.	0.000000	0.000000			0	.	.	0.000000	0.000000			0	.	.	0.000000	0.000000			0	.	.	0.000000	0.000000
INDEL	C1_5	AllTandemRepeatsandHomopolymers_slop5	ALL	*	QUAL	*	0.857143	0.0	0.0	0.0	0	0	252347427.000000	9685800.000000	0.000000	7	.	.	0.000000	0.000000			6	.	.	0.000000	0.000000			1	.	.	0.000000	0.000000			0	.	.	0.000000	0.000000			0	.	.	0.000000	0.000000
INDEL	C1_5	AllTandemRepeatsandHomopolymers_slop5	PASS	*	QUAL	*	0.857143	0.0	0.0	0.0	0	0	252347427.000000	9685800.000000	0.000000	7	.	.	0.000000	0.000000			6	.	.	0.000000	0.000000			1	.	.	0.000000	0.000000			0	.	.	0.000000	0.000000			0	.	.	0.000000	0.000000
INDEL	C1_5	BadPromoters	ALL	*	QUAL	*	0.0	0.0	0.0		0	0	197273.000000	6383.000000	0.000000	0	.	.	0.000000	0.000000			0	.	.	0.000000	0.000000			0	.	.	0.000000	0.000000			0	.	.	0.000000	0.000000			0	.	.	0.000000	0.000000
INDEL	C1_5	BadPromoters	PASS	*	QUAL	*	0.0	0.0	0.0		0	0	197273.000000	6383.000000	0.000000	0	.	.	0.000000	0.000000			0	.	.	0.000000	0.000000			0	.	.	0.000000	0.000000			0	.	.	0.000000	0.000000			0	.	.	0.000000	0.000000
INDEL	C1_5	CMRGv1.00_duplicationinKMT2C	ALL	*	QUAL	*	0.0	0.0	0.0		0	0	17000.000000	0.000000	0.000000	0	.	.	0.000000	0.000000			0	.	.	0.000000	0.000000			0	.	.	0.000000	0.000000			0	.	.	0.000000	0.000000			0	.	.	0.000000	0.000000
INDEL	C1_5	CMRGv1.00_duplicationinKMT2C	PASS	*	QUAL	*	0.0	0.0	0.0		0	0	17000.000000	0.000000	0.000000	0	.	.	0.000000	0.000000			0	.	.	0.000000	0.000000			0	.	.	0.000000	0.000000			0	.	.	0.000000	0.000000			0	.	.	0.000000	0.000000
INDEL	C1_5	CMRGv1.00_falselyduplicatedgenes	ALL	*	QUAL	*	0.0	0.0	0.0		0	0	93071.000000	0.000000	0.000000	0	.	.	0.000000	0.000000			0	.	.	0.000000	0.000000			0	.	.	0.000000	0.000000			0	.	.	0.000000	0.000000			0	.	.	0.000000	0.000000
INDEL	C1_5	CMRGv1.00_falselyduplicatedgenes	PASS	*	QUAL	*	0.0	0.0	0.0		0	0	93071.000000	0.000000	0.000000	0	.	.	0.000000	0.000000			0	.	.	0.000000	0.000000			0	.	.	0.000000	0.000000			0	.	.	0.000000	0.000000			0	.	.	0.000000	0.000000
INDEL	C1_5	HG001_v4.2.1_CNV_CCSandONT_elliptical_outlier	ALL	*	QUAL	*	0.0	0.0	0.0		0	0	25553295.000000	0.000000	0.000000	0	.	.	0.000000	0.000000			0	.	.	0.000000	0.000000			0	.	.	0.000000	0.000000			0	.	.	0.000000	0.000000			0	.	.	0.000000	0.000000
INDEL	C1_5	HG001_v4.2.1_CNV_CCSandONT_elliptical_outlier	PASS	*	QUAL	*	0.0	0.0	0.0		0	0	25553295.000000	0.000000	0.000000	0	.	.	0.000000	0.000000			0	.	.	0.000000	0.000000			0	.	.	0.000000	0.000000			0	.	.	0.000000	0.000000			0	.	.	0.000000	0.000000
INDEL	C1_5	HG001_v4.2.1_CNV_mrcanavarIllumina_CCShighcov_ONThighcov_intersection	ALL	*	QUAL	*	0.0	0.0	0.0		0	0	8956539.000000	8035.000000	0.000000	0	.	.	0.000000	0.000000			0	.	.	0.000000	0.000000			0	.	.	0.000000	0.000000			0	.	.	0.000000	0.000000			0	.	.	0.000000	0.000000
INDEL	C1_5	HG001_v4.2.1_CNV_mrcanavarIllumina_CCShighcov_ONThighcov_intersection	PASS	*	QUAL	*	0.0	0.0	0.0		0	0	8956539.000000	8035.000000	0.000000	0	.	.	0.000000	0.000000			0	.	.	0.000000	0.000000			0	.	.	0.000000	0.000000			0	.	.	0.000000	0.000000			0	.	.	0.000000	0.000000
INDEL	C1_5	HG001_v4.2.1_CNVsandSVs	ALL	*	QUAL	*	0.0	0.0	0.0		0	0	122746566.000000	8035.000000	0.000000	0	.	.	0.000000	0.000000			0	.	.	0.000000	0.000000			0	.	.	0.000000	0.000000			0	.	.	0.000000	0.000000			0	.	.	0.000000	0.000000
INDEL	C1_5	HG001_v4.2.1_CNVsandSVs	PASS	*	QUAL	*	0.0	0.0	0.0		0	0	122746566.000000	8035.000000	0.000000	0	.	.	0.000000	0.000000			0	.	.	0.000000	0.000000			0	.	.	0.000000	0.000000			0	.	.	0.000000	0.000000			0	.	.	0.000000	0.000000
INDEL	C1_5	HG001_v4.2.1_SV_pbsv_hifiasm_dipcall_svanalyzer_slop25percent	ALL	*	QUAL	*	0.0	0.0	0.0		0	0	103949908.000000	0.000000	0.000000	0	.	.	0.000000	0.000000			0	.	.	0.000000	0.000000			0	.	.	0.000000	0.000000			0	.	.	0.000000	0.000000			0	.	.	0.000000	0.000000
INDEL	C1_5	HG001_v4.2.1_SV_pbsv_hifiasm_dipcall_svanalyzer_slop25percent	PASS	*	QUAL	*	0.0	0.0	0.0		0	0	103949908.000000	0.000000	0.000000	0	.	.	0.000000	0.000000			0	.	.	0.000000	0.000000			0	.	.	0.000000	0.000000			0	.	.	0.000000	0.000000			0	.	.	0.000000	0.000000
INDEL	C1_5	HG001_v4.2.1_comphetindel10bp_slop50	ALL	*	QUAL	*	0.0	0.0	0.0		0	0	4999831.000000	0.000000	0.000000	0	.	.	0.000000	0.000000			0	.	.	0.000000	0.000000			0	.	.	0.000000	0.000000			0	.	.	0.000000	0.000000			0	.	.	0.000000	0.000000
INDEL	C1_5	HG001_v4.2.1_comphetindel10bp_slop50	PASS	*	QUAL	*	0.0	0.0	0.0		0	0	4999831.000000	0.000000	0.000000	0	.	.	0.000000	0.000000			0	.	.	0.000000	0.000000			0	.	.	0.000000	0.000000			0	.	.	0.000000	0.000000			0	.	.	0.000000	0.000000
INDEL	C1_5	HG001_v4.2.1_comphetsnp10bp_slop50	ALL	*	QUAL	*	0.0	0.0	0.0		0	0	2598497.000000	0.000000	0.000000	0	.	.	0.000000	0.000000			0	.	.	0.000000	0.000000			0	.	.	0.000000	0.000000			0	.	.	0.000000	0.000000			0	.	.	0.000000	0.000000
INDEL	C1_5	HG001_v4.2.1_comphetsnp10bp_slop50	PASS	*	QUAL	*	0.0	0.0	0.0		0	0	2598497.000000	0.000000	0.000000	0	.	.	0.000000	0.000000			0	.	.	0.000000	0.000000			0	.	.	0.000000	0.000000			0	.	.	0.000000	0.000000			0	.	.	0.000000	0.000000
INDEL	C1_5	HG001_v4.2.1_complexandSVs	ALL	*	QUAL	*	0.0	0.0	0.0		0	0	142879407.000000	8035.000000	0.000000	0	.	.	0.000000	0.000000			0	.	.	0.000000	0.000000			0	.	.	0.000000	0.000000			0	.	.	0.000000	0.000000			0	.	.	0.000000	0.000000
INDEL	C1_5	HG001_v4.2.1_complexandSVs	PASS	*	QUAL	*	0.0	0.0	0.0		0	0	142879407.000000	8035.000000	0.000000	0	.	.	0.000000	0.000000			0	.	.	0.000000	0.000000			0	.	.	0.000000	0.000000			0	.	.	0.000000	0.000000			0	.	.	0.000000	0.000000
INDEL	C1_5	HG001_v4.2.1_complexandSVs_alldifficultregions	ALL	*	QUAL	*	0.857143	0.0	0.0	0.0	0	0	680758836.000000	35379776.000000	0.000000	7	.	.	0.000000	0.000000			6	.	.	0.000000	0.000000			1	.	.	0.000000	0.000000			0	.	.	0.000000	0.000000			0	.	.	0.000000	0.000000
INDEL	C1_5	HG001_v4.2.1_complexandSVs_alldifficultregions	PASS	*	QUAL	*	0.857143	0.0	0.0	0.0	0	0	680758836.000000	35379776.000000	0.000000	7	.	.	0.000000	0.000000			6	.	.	0.000000	0.000000			1	.	.	0.000000	0.000000			0	.	.	0.000000	0.000000			0	.	.	0.000000	0.000000
INDEL	C1_5	HG001_v4.2.1_complexindel10bp_slop50	ALL	*	QUAL	*	0.0	0.0	0.0		0	0	2165851.000000	0.000000	0.000000	0	.	.	0.000000	0.000000			0	.	.	0.000000	0.000000			0	.	.	0.000000	0.000000			0	.	.	0.000000	0.000000			0	.	.	0.000000	0.000000
INDEL	C1_5	HG001_v4.2.1_complexindel10bp_slop50	PASS	*	QUAL	*	0.0	0.0	0.0		0	0	2165851.000000	0.000000	0.000000	0	.	.	0.000000	0.000000			0	.	.	0.000000	0.000000			0	.	.	0.000000	0.000000			0	.	.	0.000000	0.000000			0	.	.	0.000000	0.000000
INDEL	C1_5	HG001_v4.2.1_inversions_slop25percent	ALL	*	QUAL	*	0.0	0.0	0.0		0	0	4271107.000000	0.000000	0.000000	0	.	.	0.000000	0.000000			0	.	.	0.000000	0.000000			0	.	.	0.000000	0.000000			0	.	.	0.000000	0.000000			0	.	.	0.000000	0.000000
INDEL	C1_5	HG001_v4.2.1_inversions_slop25percent	PASS	*	QUAL	*	0.0	0.0	0.0		0	0	4271107.000000	0.000000	0.000000	0	.	.	0.000000	0.000000			0	.	.	0.000000	0.000000			0	.	.	0.000000	0.000000			0	.	.	0.000000	0.000000			0	.	.	0.000000	0.000000
INDEL	C1_5	HG001_v4.2.1_notin_complexandSVs_alldifficultregions	ALL	*	QUAL	*	0.0	0.0	0.0		0	0	2254121575.000000	126169813.000000	0.000000	0	.	.	0.000000	0.000000			0	.	.	0.000000	0.000000			0	.	.	0.000000	0.000000			0	.	.	0.000000	0.000000			0	.	.	0.000000	0.000000
INDEL	C1_5	HG001_v4.2.1_notin_complexandSVs_alldifficultregions	PASS	*	QUAL	*	0.0	0.0	0.0		0	0	2254121575.000000	126169813.000000	0.000000	0	.	.	0.000000	0.000000			0	.	.	0.000000	0.000000			0	.	.	0.000000	0.000000			0	.	.	0.000000	0.000000			0	.	.	0.000000	0.000000
INDEL	C1_5	HG001_v4.2.1_othercomplexwithin10bp_slop50	ALL	*	QUAL	*	0.0	0.0	0.0		0	0	1498222.000000	0.000000	0.000000	0	.	.	0.000000	0.000000			0	.	.	0.000000	0.000000			0	.	.	0.000000	0.000000			0	.	.	0.000000	0.000000			0	.	.	0.000000	0.000000
INDEL	C1_5	HG001_v4.2.1_othercomplexwithin10bp_slop50	PASS	*	QUAL	*	0.0	0.0	0.0		0	0	1498222.000000	0.000000	0.000000	0	.	.	0.000000	0.000000			0	.	.	0.000000	0.000000			0	.	.	0.000000	0.000000			0	.	.	0.000000	0.000000			0	.	.	0.000000	0.000000
INDEL	C1_5	HG001_v4.2.1_snpswithin10bp_slop50	ALL	*	QUAL	*	0.0	0.0	0.0		0	0	9260320.000000	0.000000	0.000000	0	.	.	0.000000	0.000000			0	.	.	0.000000	0.000000			0	.	.	0.000000	0.000000			0	.	.	0.000000	0.000000			0	.	.	0.000000	0.000000
INDEL	C1_5	HG001_v4.2.1_snpswithin10bp_slop50	PASS	*	QUAL	*	0.0	0.0	0.0		0	0	9260320.000000	0.000000	0.000000	0	.	.	0.000000	0.000000			0	.	.	0.000000	0.000000			0	.	.	0.000000	0.000000			0	.	.	0.000000	0.000000			0	.	.	0.000000	0.000000
INDEL	C1_5	HG002_hifiasmv0.11_ComplexVar_in_TRgt100	ALL	*	QUAL	*	0.8	0.0	0.0	0.0	0	0	33207990.000000	470463.000000	0.000000	5	.	.	0.000000	0.000000			4	.	.	0.000000	0.000000			1	.	.	0.000000	0.000000			0	.	.	0.000000	0.000000			0	.	.	0.000000	0.000000
INDEL	C1_5	HG002_hifiasmv0.11_ComplexVar_in_TRgt100	PASS	*	QUAL	*	0.8	0.0	0.0	0.0	0	0	33207990.000000	470463.000000	0.000000	5	.	.	0.000000	0.000000			4	.	.	0.000000	0.000000			1	.	.	0.000000	0.000000			0	.	.	0.000000	0.000000			0	.	.	0.000000	0.000000
INDEL	C1_5	HG002_v4.2.1_CNV_CCSandONT_elliptical_outlier	ALL	*	QUAL	*	0.0	0.0	0.0		0	0	39152503.000000	0.000000	0.000000	0	.	.	0.000000	0.000000			0	.	.	0.000000	0.000000			0	.	.	0.000000	0.000000			0	.	.	0.000000	0.000000			0	.	.	0.000000	0.000000
INDEL	C1_5	HG002_v4.2.1_CNV_CCSandONT_elliptical_outlier	PASS	*	QUAL	*	0.0	0.0	0.0		0	0	39152503.000000	0.000000	0.000000	0	.	.	0.000000	0.000000			0	.	.	0.000000	0.000000			0	.	.	0.000000	0.000000			0	.	.	0.000000	0.000000			0	.	.	0.000000	0.000000
INDEL	C1_5	HG002_v4.2.1_CNV_gt2assemblycontigs_ONTCanu_ONTFlye_CCSCanu	ALL	*	QUAL	*	0.0	0.0	0.0		0	0	12794035.000000	0.000000	0.000000	0	.	.	0.000000	0.000000			0	.	.	0.000000	0.000000			0	.	.	0.000000	0.000000			0	.	.	0.000000	0.000000			0	.	.	0.000000	0.000000
INDEL	C1_5	HG002_v4.2.1_CNV_gt2assemblycontigs_ONTCanu_ONTFlye_CCSCanu	PASS	*	QUAL	*	0.0	0.0	0.0		0	0	12794035.000000	0.000000	0.000000	0	.	.	0.000000	0.000000			0	.	.	0.000000	0.000000			0	.	.	0.000000	0.000000			0	.	.	0.000000	0.000000			0	.	.	0.000000	0.000000
INDEL	C1_5	HG002_v4.2.1_CNV_mrcanavarIllumina_CCShighcov_ONThighcov_intersection	ALL	*	QUAL	*	0.0	0.0	0.0		0	0	13732774.000000	72038.000000	0.000000	0	.	.	0.000000	0.000000			0	.	.	0.000000	0.000000			0	.	.	0.000000	0.000000			0	.	.	0.000000	0.000000			0	.	.	0.000000	0.000000
INDEL	C1_5	HG002_v4.2.1_CNV_mrcanavarIllumina_CCShighcov_ONThighcov_intersection	PASS	*	QUAL	*	0.0	0.0	0.0		0	0	13732774.000000	72038.000000	0.000000	0	.	.	0.000000	0.000000			0	.	.	0.000000	0.000000			0	.	.	0.000000	0.000000			0	.	.	0.000000	0.000000			0	.	.	0.000000	0.000000
INDEL	C1_5	HG002_v4.2.1_CNVsandSVs	ALL	*	QUAL	*	0.666667	0.0	0.0	0.0	0	0	90176126.000000	1322099.000000	0.000000	3	.	.	0.000000	0.000000			2	.	.	0.000000	0.000000			1	.	.	0.000000	0.000000			0	.	.	0.000000	0.000000			0	.	.	0.000000	0.000000
INDEL	C1_5	HG002_v4.2.1_CNVsandSVs	PASS	*	QUAL	*	0.666667	0.0	0.0	0.0	0	0	90176126.000000	1322099.000000	0.000000	3	.	.	0.000000	0.000000			2	.	.	0.000000	0.000000			1	.	.	0.000000	0.000000			0	.	.	0.000000	0.000000			0	.	.	0.000000	0.000000
INDEL	C1_5	HG002_v4.2.1_Tier1plusTier2_v0.6.1	ALL	*	QUAL	*	0.5	0.0	0.0	0.0	0	0	32635612.000000	507425.000000	0.000000	2	.	.	0.000000	0.000000			1	.	.	0.000000	0.000000			1	.	.	0.000000	0.000000			0	.	.	0.000000	0.000000			0	.	.	0.000000	0.000000
INDEL	C1_5	HG002_v4.2.1_Tier1plusTier2_v0.6.1	PASS	*	QUAL	*	0.5	0.0	0.0	0.0	0	0	32635612.000000	507425.000000	0.000000	2	.	.	0.000000	0.000000			1	.	.	0.000000	0.000000			1	.	.	0.000000	0.000000			0	.	.	0.000000	0.000000			0	.	.	0.000000	0.000000
INDEL	C1_5	HG002_v4.2.1_Tier1plusTier2_v0.6.1_slop25percent	ALL	*	QUAL	*	0.666667	0.0	0.0	0.0	0	0	48088781.000000	1268750.000000	0.000000	3	.	.	0.000000	0.000000			2	.	.	0.000000	0.000000			1	.	.	0.000000	0.000000			0	.	.	0.000000	0.000000			0	.	.	0.000000	0.000000
INDEL	C1_5	HG002_v4.2.1_Tier1plusTier2_v0.6.1_slop25percent	PASS	*	QUAL	*	0.666667	0.0	0.0	0.0	0	0	48088781.000000	1268750.000000	0.000000	3	.	.	0.000000	0.000000			2	.	.	0.000000	0.000000			1	.	.	0.000000	0.000000			0	.	.	0.000000	0.000000			0	.	.	0.000000	0.000000
INDEL	C1_5	HG002_v4.2.1_comphetindel10bp_slop50	ALL	*	QUAL	*	0.0	0.0	0.0		0	0	5583186.000000	0.000000	0.000000	0	.	.	0.000000	0.000000			0	.	.	0.000000	0.000000			0	.	.	0.000000	0.000000			0	.	.	0.000000	0.000000			0	.	.	0.000000	0.000000
INDEL	C1_5	HG002_v4.2.1_comphetindel10bp_slop50	PASS	*	QUAL	*	0.0	0.0	0.0		0	0	5583186.000000	0.000000	0.000000	0	.	.	0.000000	0.000000			0	.	.	0.000000	0.000000			0	.	.	0.000000	0.000000			0	.	.	0.000000	0.000000			0	.	.	0.000000	0.000000
INDEL	C1_5	HG002_v4.2.1_comphetsnp10bp_slop50	ALL	*	QUAL	*	0.0	0.0	0.0		0	0	2839747.000000	0.000000	0.000000	0	.	.	0.000000	0.000000			0	.	.	0.000000	0.000000			0	.	.	0.000000	0.000000			0	.	.	0.000000	0.000000			0	.	.	0.000000	0.000000
INDEL	C1_5	HG002_v4.2.1_comphetsnp10bp_slop50	PASS	*	QUAL	*	0.0	0.0	0.0		0	0	2839747.000000	0.000000	0.000000	0	.	.	0.000000	0.000000			0	.	.	0.000000	0.000000			0	.	.	0.000000	0.000000			0	.	.	0.000000	0.000000			0	.	.	0.000000	0.000000
INDEL	C1_5	HG002_v4.2.1_complexandSVs	ALL	*	QUAL	*	0.666667	0.0	0.0	0.0	0	0	111762949.000000	1322099.000000	0.000000	3	.	.	0.000000	0.000000			2	.	.	0.000000	0.000000			1	.	.	0.000000	0.000000			0	.	.	0.000000	0.000000			0	.	.	0.000000	0.000000
INDEL	C1_5	HG002_v4.2.1_complexandSVs	PASS	*	QUAL	*	0.666667	0.0	0.0	0.0	0	0	111762949.000000	1322099.000000	0.000000	3	.	.	0.000000	0.000000			2	.	.	0.000000	0.000000			1	.	.	0.000000	0.000000			0	.	.	0.000000	0.000000			0	.	.	0.000000	0.000000
INDEL	C1_5	HG002_v4.2.1_complexandSVs_alldifficultregions	ALL	*	QUAL	*	0.857143	0.0	0.0	0.0	0	0	675622751.000000	36002894.000000	0.000000	7	.	.	0.000000	0.000000			6	.	.	0.000000	0.000000			1	.	.	0.000000	0.000000			0	.	.	0.000000	0.000000			0	.	.	0.000000	0.000000
INDEL	C1_5	HG002_v4.2.1_complexandSVs_alldifficultregions	PASS	*	QUAL	*	0.857143	0.0	0.0	0.0	0	0	675622751.000000	36002894.000000	0.000000	7	.	.	0.000000	0.000000			6	.	.	0.000000	0.000000			1	.	.	0.000000	0.000000			0	.	.	0.000000	0.000000			0	.	.	0.000000	0.000000
INDEL	C1_5	HG002_v4.2.1_complexindel10bp_slop50	ALL	*	QUAL	*	0.0	0.0	0.0		0	0	2371853.000000	0.000000	0.000000	0	.	.	0.000000	0.000000			0	.	.	0.000000	0.000000			0	.	.	0.000000	0.000000			0	.	.	0.000000	0.000000			0	.	.	0.000000	0.000000
INDEL	C1_5	HG002_v4.2.1_complexindel10bp_slop50	PASS	*	QUAL	*	0.0	0.0	0.0		0	0	2371853.000000	0.000000	0.000000	0	.	.	0.000000	0.000000			0	.	.	0.000000	0.000000			0	.	.	0.000000	0.000000			0	.	.	0.000000	0.000000			0	.	.	0.000000	0.000000
INDEL	C1_5	HG002_v4.2.1_inversions_slop25percent	ALL	*	QUAL	*	0.0	0.0	0.0		0	0	966818.000000	0.000000	0.000000	0	.	.	0.000000	0.000000			0	.	.	0.000000	0.000000			0	.	.	0.000000	0.000000			0	.	.	0.000000	0.000000			0	.	.	0.000000	0.000000
INDEL	C1_5	HG002_v4.2.1_inversions_slop25percent	PASS	*	QUAL	*	0.0	0.0	0.0		0	0	966818.000000	0.000000	0.000000	0	.	.	0.000000	0.000000			0	.	.	0.000000	0.000000			0	.	.	0.000000	0.000000			0	.	.	0.000000	0.000000			0	.	.	0.000000	0.000000
INDEL	C1_5	HG002_v4.2.1_notin_complexandSVs_alldifficultregions	ALL	*	QUAL	*	0.0	0.0	0.0		0	0	2259257660.000000	125546695.000000	0.000000	0	.	.	0.000000	0.000000			0	.	.	0.000000	0.000000			0	.	.	0.000000	0.000000			0	.	.	0.000000	0.000000			0	.	.	0.000000	0.000000
INDEL	C1_5	HG002_v4.2.1_notin_complexandSVs_alldifficultregions	PASS	*	QUAL	*	0.0	0.0	0.0		0	0	2259257660.000000	125546695.000000	0.000000	0	.	.	0.000000	0.000000			0	.	.	0.000000	0.000000			0	.	.	0.000000	0.000000			0	.	.	0.000000	0.000000			0	.	.	0.000000	0.000000
INDEL	C1_5	HG002_v4.2.1_othercomplexwithin10bp_slop50	ALL	*	QUAL	*	0.0	0.0	0.0		0	0	1618726.000000	0.000000	0.000000	0	.	.	0.000000	0.000000			0	.	.	0.000000	0.000000			0	.	.	0.000000	0.000000			0	.	.	0.000000	0.000000			0	.	.	0.000000	0.000000
INDEL	C1_5	HG002_v4.2.1_othercomplexwithin10bp_slop50	PASS	*	QUAL	*	0.0	0.0	0.0		0	0	1618726.000000	0.000000	0.000000	0	.	.	0.000000	0.000000			0	.	.	0.000000	0.000000			0	.	.	0.000000	0.000000			0	.	.	0.000000	0.000000			0	.	.	0.000000	0.000000
INDEL	C1_5	HG002_v4.2.1_snpswithin10bp_slop50	ALL	*	QUAL	*	0.0	0.0	0.0		0	0	9579557.000000	0.000000	0.000000	0	.	.	0.000000	0.000000			0	.	.	0.000000	0.000000			0	.	.	0.000000	0.000000			0	.	.	0.000000	0.000000			0	.	.	0.000000	0.000000
INDEL	C1_5	HG002_v4.2.1_snpswithin10bp_slop50	PASS	*	QUAL	*	0.0	0.0	0.0		0	0	9579557.000000	0.000000	0.000000	0	.	.	0.000000	0.000000			0	.	.	0.000000	0.000000			0	.	.	0.000000	0.000000			0	.	.	0.000000	0.000000			0	.	.	0.000000	0.000000
INDEL	C1_5	HG003_v4.2.1_CNV_CCSandONT_elliptical_outlier	ALL	*	QUAL	*	0.0	0.0	0.0		0	0	34890917.000000	0.000000	0.000000	0	.	.	0.000000	0.000000			0	.	.	0.000000	0.000000			0	.	.	0.000000	0.000000			0	.	.	0.000000	0.000000			0	.	.	0.000000	0.000000
INDEL	C1_5	HG003_v4.2.1_CNV_CCSandONT_elliptical_outlier	PASS	*	QUAL	*	0.0	0.0	0.0		0	0	34890917.000000	0.000000	0.000000	0	.	.	0.000000	0.000000			0	.	.	0.000000	0.000000			0	.	.	0.000000	0.000000			0	.	.	0.000000	0.000000			0	.	.	0.000000	0.000000
INDEL	C1_5	HG003_v4.2.1_CNV_mrcanavarIllumina_CCShighcov_ONThighcov_intersection	ALL	*	QUAL	*	0.0	0.0	0.0		0	0	8315700.000000	0.000000	0.000000	0	.	.	0.000000	0.000000			0	.	.	0.000000	0.000000			0	.	.	0.000000	0.000000			0	.	.	0.000000	0.000000			0	.	.	0.000000	0.000000
INDEL	C1_5	HG003_v4.2.1_CNV_mrcanavarIllumina_CCShighcov_ONThighcov_intersection	PASS	*	QUAL	*	0.0	0.0	0.0		0	0	8315700.000000	0.000000	0.000000	0	.	.	0.000000	0.000000			0	.	.	0.000000	0.000000			0	.	.	0.000000	0.000000			0	.	.	0.000000	0.000000			0	.	.	0.000000	0.000000
INDEL	C1_5	HG003_v4.2.1_CNVsandSVs	ALL	*	QUAL	*	0.666667	0.0	0.0	0.0	0	0	112809506.000000	1447833.000000	0.000000	3	.	.	0.000000	0.000000			2	.	.	0.000000	0.000000			1	.	.	0.000000	0.000000			0	.	.	0.000000	0.000000			0	.	.	0.000000	0.000000
INDEL	C1_5	HG003_v4.2.1_CNVsandSVs	PASS	*	QUAL	*	0.666667	0.0	0.0	0.0	0	0	112809506.000000	1447833.000000	0.000000	3	.	.	0.000000	0.000000			2	.	.	0.000000	0.000000			1	.	.	0.000000	0.000000			0	.	.	0.000000	0.000000			0	.	.	0.000000	0.000000
INDEL	C1_5	HG003_v4.2.1_SV_pbsv_slop25percent	ALL	*	QUAL	*	0.0	0.0	0.0		0	0	52584786.000000	375541.000000	0.000000	0	.	.	0.000000	0.000000			0	.	.	0.000000	0.000000			0	.	.	0.000000	0.000000			0	.	.	0.000000	0.000000			0	.	.	0.000000	0.000000
INDEL	C1_5	HG003_v4.2.1_SV_pbsv_slop25percent	PASS	*	QUAL	*	0.0	0.0	0.0		0	0	52584786.000000	375541.000000	0.000000	0	.	.	0.000000	0.000000			0	.	.	0.000000	0.000000			0	.	.	0.000000	0.000000			0	.	.	0.000000	0.000000			0	.	.	0.000000	0.000000
INDEL	C1_5	HG003_v4.2.1_comphetindel10bp_slop50	ALL	*	QUAL	*	0.0	0.0	0.0		0	0	4797668.000000	0.000000	0.000000	0	.	.	0.000000	0.000000			0	.	.	0.000000	0.000000			0	.	.	0.000000	0.000000			0	.	.	0.000000	0.000000			0	.	.	0.000000	0.000000
INDEL	C1_5	HG003_v4.2.1_comphetindel10bp_slop50	PASS	*	QUAL	*	0.0	0.0	0.0		0	0	4797668.000000	0.000000	0.000000	0	.	.	0.000000	0.000000			0	.	.	0.000000	0.000000			0	.	.	0.000000	0.000000			0	.	.	0.000000	0.000000			0	.	.	0.000000	0.000000
INDEL	C1_5	HG003_v4.2.1_comphetsnp10bp_slop50	ALL	*	QUAL	*	0.0	0.0	0.0		0	0	1264760.000000	0.000000	0.000000	0	.	.	0.000000	0.000000			0	.	.	0.000000	0.000000			0	.	.	0.000000	0.000000			0	.	.	0.000000	0.000000			0	.	.	0.000000	0.000000
INDEL	C1_5	HG003_v4.2.1_comphetsnp10bp_slop50	PASS	*	QUAL	*	0.0	0.0	0.0		0	0	1264760.000000	0.000000	0.000000	0	.	.	0.000000	0.000000			0	.	.	0.000000	0.000000			0	.	.	0.000000	0.000000			0	.	.	0.000000	0.000000			0	.	.	0.000000	0.000000
INDEL	C1_5	HG003_v4.2.1_complexandSVs	ALL	*	QUAL	*	0.666667	0.0	0.0	0.0	0	0	133792062.000000	1447833.000000	0.000000	3	.	.	0.000000	0.000000			2	.	.	0.000000	0.000000			1	.	.	0.000000	0.000000			0	.	.	0.000000	0.000000			0	.	.	0.000000	0.000000
INDEL	C1_5	HG003_v4.2.1_complexandSVs	PASS	*	QUAL	*	0.666667	0.0	0.0	0.0	0	0	133792062.000000	1447833.000000	0.000000	3	.	.	0.000000	0.000000			2	.	.	0.000000	0.000000			1	.	.	0.000000	0.000000			0	.	.	0.000000	0.000000			0	.	.	0.000000	0.000000
INDEL	C1_5	HG003_v4.2.1_complexandSVs_alldifficultregions	ALL	*	QUAL	*	0.857143	0.0	0.0	0.0	0	0	679282398.000000	36084387.000000	0.000000	7	.	.	0.000000	0.000000			6	.	.	0.000000	0.000000			1	.	.	0.000000	0.000000			0	.	.	0.000000	0.000000			0	.	.	0.000000	0.000000
INDEL	C1_5	HG003_v4.2.1_complexandSVs_alldifficultregions	PASS	*	QUAL	*	0.857143	0.0	0.0	0.0	0	0	679282398.000000	36084387.000000	0.000000	7	.	.	0.000000	0.000000			6	.	.	0.000000	0.000000			1	.	.	0.000000	0.000000			0	.	.	0.000000	0.000000			0	.	.	0.000000	0.000000
INDEL	C1_5	HG003_v4.2.1_complexindel10bp_slop50	ALL	*	QUAL	*	0.0	0.0	0.0		0	0	1575843.000000	0.000000	0.000000	0	.	.	0.000000	0.000000			0	.	.	0.000000	0.000000			0	.	.	0.000000	0.000000			0	.	.	0.000000	0.000000			0	.	.	0.000000	0.000000
INDEL	C1_5	HG003_v4.2.1_complexindel10bp_slop50	PASS	*	QUAL	*	0.0	0.0	0.0		0	0	1575843.000000	0.000000	0.000000	0	.	.	0.000000	0.000000			0	.	.	0.000000	0.000000			0	.	.	0.000000	0.000000			0	.	.	0.000000	0.000000			0	.	.	0.000000	0.000000
INDEL	C1_5	HG003_v4.2.1_notin_complexandSVs_alldifficultregions	ALL	*	QUAL	*	0.0	0.0	0.0		0	0	2255598013.000000	125465202.000000	0.000000	0	.	.	0.000000	0.000000			0	.	.	0.000000	0.000000			0	.	.	0.000000	0.000000			0	.	.	0.000000	0.000000			0	.	.	0.000000	0.000000
INDEL	C1_5	HG003_v4.2.1_notin_complexandSVs_alldifficultregions	PASS	*	QUAL	*	0.0	0.0	0.0		0	0	2255598013.000000	125465202.000000	0.000000	0	.	.	0.000000	0.000000			0	.	.	0.000000	0.000000			0	.	.	0.000000	0.000000			0	.	.	0.000000	0.000000			0	.	.	0.000000	0.000000
INDEL	C1_5	HG003_v4.2.1_othercomplexwithin10bp_slop50	ALL	*	QUAL	*	0.0	0.0	0.0		0	0	4496448.000000	0.000000	0.000000	0	.	.	0.000000	0.000000			0	.	.	0.000000	0.000000			0	.	.	0.000000	0.000000			0	.	.	0.000000	0.000000			0	.	.	0.000000	0.000000
INDEL	C1_5	HG003_v4.2.1_othercomplexwithin10bp_slop50	PASS	*	QUAL	*	0.0	0.0	0.0		0	0	4496448.000000	0.000000	0.000000	0	.	.	0.000000	0.000000			0	.	.	0.000000	0.000000			0	.	.	0.000000	0.000000			0	.	.	0.000000	0.000000			0	.	.	0.000000	0.000000
INDEL	C1_5	HG003_v4.2.1_snpswithin10bp_slop50	ALL	*	QUAL	*	0.0	0.0	0.0		0	0	9196487.000000	0.000000	0.000000	0	.	.	0.000000	0.000000			0	.	.	0.000000	0.000000			0	.	.	0.000000	0.000000			0	.	.	0.000000	0.000000			0	.	.	0.000000	0.000000
INDEL	C1_5	HG003_v4.2.1_snpswithin10bp_slop50	PASS	*	QUAL	*	0.0	0.0	0.0		0	0	9196487.000000	0.000000	0.000000	0	.	.	0.000000	0.000000			0	.	.	0.000000	0.000000			0	.	.	0.000000	0.000000			0	.	.	0.000000	0.000000			0	.	.	0.000000	0.000000
INDEL	C1_5	HG004_v4.2.1_CNV_CCSandONT_elliptical_outlier	ALL	*	QUAL	*	0.0	0.0	0.0		0	0	33808370.000000	0.000000	0.000000	0	.	.	0.000000	0.000000			0	.	.	0.000000	0.000000			0	.	.	0.000000	0.000000			0	.	.	0.000000	0.000000			0	.	.	0.000000	0.000000
INDEL	C1_5	HG004_v4.2.1_CNV_CCSandONT_elliptical_outlier	PASS	*	QUAL	*	0.0	0.0	0.0		0	0	33808370.000000	0.000000	0.000000	0	.	.	0.000000	0.000000			0	.	.	0.000000	0.000000			0	.	.	0.000000	0.000000			0	.	.	0.000000	0.000000			0	.	.	0.000000	0.000000
INDEL	C1_5	HG004_v4.2.1_CNV_mrcanavarIllumina_CCShighcov_ONThighcov_intersection	ALL	*	QUAL	*	0.0	0.0	0.0		0	0	7984544.000000	0.000000	0.000000	0	.	.	0.000000	0.000000			0	.	.	0.000000	0.000000			0	.	.	0.000000	0.000000			0	.	.	0.000000	0.000000			0	.	.	0.000000	0.000000
INDEL	C1_5	HG004_v4.2.1_CNV_mrcanavarIllumina_CCShighcov_ONThighcov_intersection	PASS	*	QUAL	*	0.0	0.0	0.0		0	0	7984544.000000	0.000000	0.000000	0	.	.	0.000000	0.000000			0	.	.	0.000000	0.000000			0	.	.	0.000000	0.000000			0	.	.	0.000000	0.000000			0	.	.	0.000000	0.000000
INDEL	C1_5	HG004_v4.2.1_CNVsandSVs	ALL	*	QUAL	*	0.666667	0.0	0.0	0.0	0	0	119292915.000000	1449010.000000	0.000000	3	.	.	0.000000	0.000000			2	.	.	0.000000	0.000000			1	.	.	0.000000	0.000000			0	.	.	0.000000	0.000000			0	.	.	0.000000	0.000000
INDEL	C1_5	HG004_v4.2.1_CNVsandSVs	PASS	*	QUAL	*	0.666667	0.0	0.0	0.0	0	0	119292915.000000	1449010.000000	0.000000	3	.	.	0.000000	0.000000			2	.	.	0.000000	0.000000			1	.	.	0.000000	0.000000			0	.	.	0.000000	0.000000			0	.	.	0.000000	0.000000
INDEL	C1_5	HG004_v4.2.1_SV_pbsv_slop25percent	ALL	*	QUAL	*	0.0	0.0	0.0		0	0	63060811.000000	427259.000000	0.000000	0	.	.	0.000000	0.000000			0	.	.	0.000000	0.000000			0	.	.	0.000000	0.000000			0	.	.	0.000000	0.000000			0	.	.	0.000000	0.000000
INDEL	C1_5	HG004_v4.2.1_SV_pbsv_slop25percent	PASS	*	QUAL	*	0.0	0.0	0.0		0	0	63060811.000000	427259.000000	0.000000	0	.	.	0.000000	0.000000			0	.	.	0.000000	0.000000			0	.	.	0.000000	0.000000			0	.	.	0.000000	0.000000			0	.	.	0.000000	0.000000
INDEL	C1_5	HG004_v4.2.1_comphetindel10bp_slop50	ALL	*	QUAL	*	0.0	0.0	0.0		0	0	4933578.000000	0.000000	0.000000	0	.	.	0.000000	0.000000			0	.	.	0.000000	0.000000			0	.	.	0.000000	0.000000			0	.	.	0.000000	0.000000			0	.	.	0.000000	0.000000
INDEL	C1_5	HG004_v4.2.1_comphetindel10bp_slop50	PASS	*	QUAL	*	0.0	0.0	0.0		0	0	4933578.000000	0.000000	0.000000	0	.	.	0.000000	0.000000			0	.	.	0.000000	0.000000			0	.	.	0.000000	0.000000			0	.	.	0.000000	0.000000			0	.	.	0.000000	0.000000
INDEL	C1_5	HG004_v4.2.1_comphetsnp10bp_slop50	ALL	*	QUAL	*	0.0	0.0	0.0		0	0	1201796.000000	0.000000	0.000000	0	.	.	0.000000	0.000000			0	.	.	0.000000	0.000000			0	.	.	0.000000	0.000000			0	.	.	0.000000	0.000000			0	.	.	0.000000	0.000000
INDEL	C1_5	HG004_v4.2.1_comphetsnp10bp_slop50	PASS	*	QUAL	*	0.0	0.0	0.0		0	0	1201796.000000	0.000000	0.000000	0	.	.	0.000000	0.000000			0	.	.	0.000000	0.000000			0	.	.	0.000000	0.000000			0	.	.	0.000000	0.000000			0	.	.	0.000000	0.000000
INDEL	C1_5	HG004_v4.2.1_complexandSVs	ALL	*	QUAL	*	0.666667	0.0	0.0	0.0	0	0	140470365.000000	1449010.000000	0.000000	3	.	.	0.000000	0.000000			2	.	.	0.000000	0.000000			1	.	.	0.000000	0.000000			0	.	.	0.000000	0.000000			0	.	.	0.000000	0.000000
INDEL	C1_5	HG004_v4.2.1_complexandSVs	PASS	*	QUAL	*	0.666667	0.0	0.0	0.0	0	0	140470365.000000	1449010.000000	0.000000	3	.	.	0.000000	0.000000			2	.	.	0.000000	0.000000			1	.	.	0.000000	0.000000			0	.	.	0.000000	0.000000			0	.	.	0.000000	0.000000
INDEL	C1_5	HG004_v4.2.1_complexandSVs_alldifficultregions	ALL	*	QUAL	*	0.857143	0.0	0.0	0.0	0	0	680680321.000000	36066753.000000	0.000000	7	.	.	0.000000	0.000000			6	.	.	0.000000	0.000000			1	.	.	0.000000	0.000000			0	.	.	0.000000	0.000000			0	.	.	0.000000	0.000000
INDEL	C1_5	HG004_v4.2.1_complexandSVs_alldifficultregions	PASS	*	QUAL	*	0.857143	0.0	0.0	0.0	0	0	680680321.000000	36066753.000000	0.000000	7	.	.	0.000000	0.000000			6	.	.	0.000000	0.000000			1	.	.	0.000000	0.000000			0	.	.	0.000000	0.000000			0	.	.	0.000000	0.000000
INDEL	C1_5	HG004_v4.2.1_complexindel10bp_slop50	ALL	*	QUAL	*	0.0	0.0	0.0		0	0	1568117.000000	0.000000	0.000000	0	.	.	0.000000	0.000000			0	.	.	0.000000	0.000000			0	.	.	0.000000	0.000000			0	.	.	0.000000	0.000000			0	.	.	0.000000	0.000000
INDEL	C1_5	HG004_v4.2.1_complexindel10bp_slop50	PASS	*	QUAL	*	0.0	0.0	0.0		0	0	1568117.000000	0.000000	0.000000	0	.	.	0.000000	0.000000			0	.	.	0.000000	0.000000			0	.	.	0.000000	0.000000			0	.	.	0.000000	0.000000			0	.	.	0.000000	0.000000
INDEL	C1_5	HG004_v4.2.1_notin_complexandSVs_alldifficultregions	ALL	*	QUAL	*	0.0	0.0	0.0		0	0	2254200090.000000	125482836.000000	0.000000	0	.	.	0.000000	0.000000			0	.	.	0.000000	0.000000			0	.	.	0.000000	0.000000			0	.	.	0.000000	0.000000			0	.	.	0.000000	0.000000
INDEL	C1_5	HG004_v4.2.1_notin_complexandSVs_alldifficultregions	PASS	*	QUAL	*	0.0	0.0	0.0		0	0	2254200090.000000	125482836.000000	0.000000	0	.	.	0.000000	0.000000			0	.	.	0.000000	0.000000			0	.	.	0.000000	0.000000			0	.	.	0.000000	0.000000			0	.	.	0.000000	0.000000
INDEL	C1_5	HG004_v4.2.1_othercomplexwithin10bp_slop50	ALL	*	QUAL	*	0.0	0.0	0.0		0	0	4697947.000000	0.000000	0.000000	0	.	.	0.000000	0.000000			0	.	.	0.000000	0.000000			0	.	.	0.000000	0.000000			0	.	.	0.000000	0.000000			0	.	.	0.000000	0.000000
INDEL	C1_5	HG004_v4.2.1_othercomplexwithin10bp_slop50	PASS	*	QUAL	*	0.0	0.0	0.0		0	0	4697947.000000	0.000000	0.000000	0	.	.	0.000000	0.000000			0	.	.	0.000000	0.000000			0	.	.	0.000000	0.000000			0	.	.	0.000000	0.000000			0	.	.	0.000000	0.000000
INDEL	C1_5	HG004_v4.2.1_snpswithin10bp_slop50	ALL	*	QUAL	*	0.0	0.0	0.0		0	0	9177943.000000	0.000000	0.000000	0	.	.	0.000000	0.000000			0	.	.	0.000000	0.000000			0	.	.	0.000000	0.000000			0	.	.	0.000000	0.000000			0	.	.	0.000000	0.000000
INDEL	C1_5	HG004_v4.2.1_snpswithin10bp_slop50	PASS	*	QUAL	*	0.0	0.0	0.0		0	0	9177943.000000	0.000000	0.000000	0	.	.	0.000000	0.000000			0	.	.	0.000000	0.000000			0	.	.	0.000000	0.000000			0	.	.	0.000000	0.000000			0	.	.	0.000000	0.000000
INDEL	C1_5	HG005_v4.2.1_CNV_CCSandONT_elliptical_outlier	ALL	*	QUAL	*	0.0	0.0	0.0		0	0	35824675.000000	0.000000	0.000000	0	.	.	0.000000	0.000000			0	.	.	0.000000	0.000000			0	.	.	0.000000	0.000000			0	.	.	0.000000	0.000000			0	.	.	0.000000	0.000000
INDEL	C1_5	HG005_v4.2.1_CNV_CCSandONT_elliptical_outlier	PASS	*	QUAL	*	0.0	0.0	0.0		0	0	35824675.000000	0.000000	0.000000	0	.	.	0.000000	0.000000			0	.	.	0.000000	0.000000			0	.	.	0.000000	0.000000			0	.	.	0.000000	0.000000			0	.	.	0.000000	0.000000
INDEL	C1_5	HG005_v4.2.1_CNV_mrcanavarIllumina_CCShighcov_ONThighcov_intersection	ALL	*	QUAL	*	0.0	0.0	0.0		0	0	9552289.000000	82630.000000	0.000000	0	.	.	0.000000	0.000000			0	.	.	0.000000	0.000000			0	.	.	0.000000	0.000000			0	.	.	0.000000	0.000000			0	.	.	0.000000	0.000000
INDEL	C1_5	HG005_v4.2.1_CNV_mrcanavarIllumina_CCShighcov_ONThighcov_intersection	PASS	*	QUAL	*	0.0	0.0	0.0		0	0	9552289.000000	82630.000000	0.000000	0	.	.	0.000000	0.000000			0	.	.	0.000000	0.000000			0	.	.	0.000000	0.000000			0	.	.	0.000000	0.000000			0	.	.	0.000000	0.000000
INDEL	C1_5	HG005_v4.2.1_CNVsandSVs	ALL	*	QUAL	*	0.0	0.0	0.0		0	0	121774956.000000	82630.000000	0.000000	0	.	.	0.000000	0.000000			0	.	.	0.000000	0.000000			0	.	.	0.000000	0.000000			0	.	.	0.000000	0.000000			0	.	.	0.000000	0.000000
INDEL	C1_5	HG005_v4.2.1_CNVsandSVs	PASS	*	QUAL	*	0.0	0.0	0.0		0	0	121774956.000000	82630.000000	0.000000	0	.	.	0.000000	0.000000			0	.	.	0.000000	0.000000			0	.	.	0.000000	0.000000			0	.	.	0.000000	0.000000			0	.	.	0.000000	0.000000
INDEL	C1_5	HG005_v4.2.1_SV_pbsv_hifiasm_dipcall_svanalyzer_slop25percent	ALL	*	QUAL	*	0.0	0.0	0.0		0	0	103088964.000000	0.000000	0.000000	0	.	.	0.000000	0.000000			0	.	.	0.000000	0.000000			0	.	.	0.000000	0.000000			0	.	.	0.000000	0.000000			0	.	.	0.000000	0.000000
INDEL	C1_5	HG005_v4.2.1_SV_pbsv_hifiasm_dipcall_svanalyzer_slop25percent	PASS	*	QUAL	*	0.0	0.0	0.0		0	0	103088964.000000	0.000000	0.000000	0	.	.	0.000000	0.000000			0	.	.	0.000000	0.000000			0	.	.	0.000000	0.000000			0	.	.	0.000000	0.000000			0	.	.	0.000000	0.000000
INDEL	C1_5	HG005_v4.2.1_comphetindel10bp_slop50	ALL	*	QUAL	*	0.0	0.0	0.0		0	0	3638866.000000	0.000000	0.000000	0	.	.	0.000000	0.000000			0	.	.	0.000000	0.000000			0	.	.	0.000000	0.000000			0	.	.	0.000000	0.000000			0	.	.	0.000000	0.000000
INDEL	C1_5	HG005_v4.2.1_comphetindel10bp_slop50	PASS	*	QUAL	*	0.0	0.0	0.0		0	0	3638866.000000	0.000000	0.000000	0	.	.	0.000000	0.000000			0	.	.	0.000000	0.000000			0	.	.	0.000000	0.000000			0	.	.	0.000000	0.000000			0	.	.	0.000000	0.000000
INDEL	C1_5	HG005_v4.2.1_comphetsnp10bp_slop50	ALL	*	QUAL	*	0.0	0.0	0.0		0	0	2607846.000000	0.000000	0.000000	0	.	.	0.000000	0.000000			0	.	.	0.000000	0.000000			0	.	.	0.000000	0.000000			0	.	.	0.000000	0.000000			0	.	.	0.000000	0.000000
INDEL	C1_5	HG005_v4.2.1_comphetsnp10bp_slop50	PASS	*	QUAL	*	0.0	0.0	0.0		0	0	2607846.000000	0.000000	0.000000	0	.	.	0.000000	0.000000			0	.	.	0.000000	0.000000			0	.	.	0.000000	0.000000			0	.	.	0.000000	0.000000			0	.	.	0.000000	0.000000
INDEL	C1_5	HG005_v4.2.1_complexandSVs	ALL	*	QUAL	*	0.0	0.0	0.0		0	0	140434315.000000	82630.000000	0.000000	0	.	.	0.000000	0.000000			0	.	.	0.000000	0.000000			0	.	.	0.000000	0.000000			0	.	.	0.000000	0.000000			0	.	.	0.000000	0.000000
INDEL	C1_5	HG005_v4.2.1_complexandSVs	PASS	*	QUAL	*	0.0	0.0	0.0		0	0	140434315.000000	82630.000000	0.000000	0	.	.	0.000000	0.000000			0	.	.	0.000000	0.000000			0	.	.	0.000000	0.000000			0	.	.	0.000000	0.000000			0	.	.	0.000000	0.000000
INDEL	C1_5	HG005_v4.2.1_complexandSVs_alldifficultregions	ALL	*	QUAL	*	0.857143	0.0	0.0	0.0	0	0	677223038.000000	35383195.000000	0.000000	7	.	.	0.000000	0.000000			6	.	.	0.000000	0.000000			1	.	.	0.000000	0.000000			0	.	.	0.000000	0.000000			0	.	.	0.000000	0.000000
INDEL	C1_5	HG005_v4.2.1_complexandSVs_alldifficultregions	PASS	*	QUAL	*	0.857143	0.0	0.0	0.0	0	0	677223038.000000	35383195.000000	0.000000	7	.	.	0.000000	0.000000			6	.	.	0.000000	0.000000			1	.	.	0.000000	0.000000			0	.	.	0.000000	0.000000			0	.	.	0.000000	0.000000
INDEL	C1_5	HG005_v4.2.1_complexindel10bp_slop50	ALL	*	QUAL	*	0.0	0.0	0.0		0	0	1990833.000000	0.000000	0.000000	0	.	.	0.000000	0.000000			0	.	.	0.000000	0.000000			0	.	.	0.000000	0.000000			0	.	.	0.000000	0.000000			0	.	.	0.000000	0.000000
INDEL	C1_5	HG005_v4.2.1_complexindel10bp_slop50	PASS	*	QUAL	*	0.0	0.0	0.0		0	0	1990833.000000	0.000000	0.000000	0	.	.	0.000000	0.000000			0	.	.	0.000000	0.000000			0	.	.	0.000000	0.000000			0	.	.	0.000000	0.000000			0	.	.	0.000000	0.000000
INDEL	C1_5	HG005_v4.2.1_inversions_slop25percent	ALL	*	QUAL	*	0.0	0.0	0.0		0	0	3333164.000000	0.000000	0.000000	0	.	.	0.000000	0.000000			0	.	.	0.000000	0.000000			0	.	.	0.000000	0.000000			0	.	.	0.000000	0.000000			0	.	.	0.000000	0.000000
INDEL	C1_5	HG005_v4.2.1_inversions_slop25percent	PASS	*	QUAL	*	0.0	0.0	0.0		0	0	3333164.000000	0.000000	0.000000	0	.	.	0.000000	0.000000			0	.	.	0.000000	0.000000			0	.	.	0.000000	0.000000			0	.	.	0.000000	0.000000			0	.	.	0.000000	0.000000
INDEL	C1_5	HG005_v4.2.1_notin_complexandSVs_alldifficultregions	ALL	*	QUAL	*	0.0	0.0	0.0		0	0	2257657373.000000	126166394.000000	0.000000	0	.	.	0.000000	0.000000			0	.	.	0.000000	0.000000			0	.	.	0.000000	0.000000			0	.	.	0.000000	0.000000			0	.	.	0.000000	0.000000
INDEL	C1_5	HG005_v4.2.1_notin_complexandSVs_alldifficultregions	PASS	*	QUAL	*	0.0	0.0	0.0		0	0	2257657373.000000	126166394.000000	0.000000	0	.	.	0.000000	0.000000			0	.	.	0.000000	0.000000			0	.	.	0.000000	0.000000			0	.	.	0.000000	0.000000			0	.	.	0.000000	0.000000
INDEL	C1_5	HG005_v4.2.1_othercomplexwithin10bp_slop50	ALL	*	QUAL	*	0.0	0.0	0.0		0	0	1460990.000000	0.000000	0.000000	0	.	.	0.000000	0.000000			0	.	.	0.000000	0.000000			0	.	.	0.000000	0.000000			0	.	.	0.000000	0.000000			0	.	.	0.000000	0.000000
INDEL	C1_5	HG005_v4.2.1_othercomplexwithin10bp_slop50	PASS	*	QUAL	*	0.0	0.0	0.0		0	0	1460990.000000	0.000000	0.000000	0	.	.	0.000000	0.000000			0	.	.	0.000000	0.000000			0	.	.	0.000000	0.000000			0	.	.	0.000000	0.000000			0	.	.	0.000000	0.000000
INDEL	C1_5	HG005_v4.2.1_snpswithin10bp_slop50	ALL	*	QUAL	*	0.0	0.0	0.0		0	0	9375134.000000	0.000000	0.000000	0	.	.	0.000000	0.000000			0	.	.	0.000000	0.000000			0	.	.	0.000000	0.000000			0	.	.	0.000000	0.000000			0	.	.	0.000000	0.000000
INDEL	C1_5	HG005_v4.2.1_snpswithin10bp_slop50	PASS	*	QUAL	*	0.0	0.0	0.0		0	0	9375134.000000	0.000000	0.000000	0	.	.	0.000000	0.000000			0	.	.	0.000000	0.000000			0	.	.	0.000000	0.000000			0	.	.	0.000000	0.000000			0	.	.	0.000000	0.000000
INDEL	C1_5	HG006_v4.2.1_CNV_CCSandONT_elliptical_outlier	ALL	*	QUAL	*	0.0	0.0	0.0		0	0	23202631.000000	0.000000	0.000000	0	.	.	0.000000	0.000000			0	.	.	0.000000	0.000000			0	.	.	0.000000	0.000000			0	.	.	0.000000	0.000000			0	.	.	0.000000	0.000000
INDEL	C1_5	HG006_v4.2.1_CNV_CCSandONT_elliptical_outlier	PASS	*	QUAL	*	0.0	0.0	0.0		0	0	23202631.000000	0.000000	0.000000	0	.	.	0.000000	0.000000			0	.	.	0.000000	0.000000			0	.	.	0.000000	0.000000			0	.	.	0.000000	0.000000			0	.	.	0.000000	0.000000
INDEL	C1_5	HG006_v4.2.1_CNV_mrcanavarIllumina_CCShighcov_ONThighcov_intersection	ALL	*	QUAL	*	0.0	0.0	0.0		0	0	7463983.000000	63987.000000	0.000000	0	.	.	0.000000	0.000000			0	.	.	0.000000	0.000000			0	.	.	0.000000	0.000000			0	.	.	0.000000	0.000000			0	.	.	0.000000	0.000000
INDEL	C1_5	HG006_v4.2.1_CNV_mrcanavarIllumina_CCShighcov_ONThighcov_intersection	PASS	*	QUAL	*	0.0	0.0	0.0		0	0	7463983.000000	63987.000000	0.000000	0	.	.	0.000000	0.000000			0	.	.	0.000000	0.000000			0	.	.	0.000000	0.000000			0	.	.	0.000000	0.000000			0	.	.	0.000000	0.000000
INDEL	C1_5	HG006_v4.2.1_CNVsandSVs	ALL	*	QUAL	*	0.0	0.0	0.0		0	0	119792009.000000	269343.000000	0.000000	0	.	.	0.000000	0.000000			0	.	.	0.000000	0.000000			0	.	.	0.000000	0.000000			0	.	.	0.000000	0.000000			0	.	.	0.000000	0.000000
INDEL	C1_5	HG006_v4.2.1_CNVsandSVs	PASS	*	QUAL	*	0.0	0.0	0.0		0	0	119792009.000000	269343.000000	0.000000	0	.	.	0.000000	0.000000			0	.	.	0.000000	0.000000			0	.	.	0.000000	0.000000			0	.	.	0.000000	0.000000			0	.	.	0.000000	0.000000
INDEL	C1_5	HG006_v4.2.1_SV_pbsv_slop25percent	ALL	*	QUAL	*	0.0	0.0	0.0		0	0	42782927.000000	206629.000000	0.000000	0	.	.	0.000000	0.000000			0	.	.	0.000000	0.000000			0	.	.	0.000000	0.000000			0	.	.	0.000000	0.000000			0	.	.	0.000000	0.000000
INDEL	C1_5	HG006_v4.2.1_SV_pbsv_slop25percent	PASS	*	QUAL	*	0.0	0.0	0.0		0	0	42782927.000000	206629.000000	0.000000	0	.	.	0.000000	0.000000			0	.	.	0.000000	0.000000			0	.	.	0.000000	0.000000			0	.	.	0.000000	0.000000			0	.	.	0.000000	0.000000
INDEL	C1_5	HG006_v4.2.1_comphetindel10bp_slop50	ALL	*	QUAL	*	0.0	0.0	0.0		0	0	3238146.000000	0.000000	0.000000	0	.	.	0.000000	0.000000			0	.	.	0.000000	0.000000			0	.	.	0.000000	0.000000			0	.	.	0.000000	0.000000			0	.	.	0.000000	0.000000
INDEL	C1_5	HG006_v4.2.1_comphetindel10bp_slop50	PASS	*	QUAL	*	0.0	0.0	0.0		0	0	3238146.000000	0.000000	0.000000	0	.	.	0.000000	0.000000			0	.	.	0.000000	0.000000			0	.	.	0.000000	0.000000			0	.	.	0.000000	0.000000			0	.	.	0.000000	0.000000
INDEL	C1_5	HG006_v4.2.1_comphetsnp10bp_slop50	ALL	*	QUAL	*	0.0	0.0	0.0		0	0	1503654.000000	0.000000	0.000000	0	.	.	0.000000	0.000000			0	.	.	0.000000	0.000000			0	.	.	0.000000	0.000000			0	.	.	0.000000	0.000000			0	.	.	0.000000	0.000000
INDEL	C1_5	HG006_v4.2.1_comphetsnp10bp_slop50	PASS	*	QUAL	*	0.0	0.0	0.0		0	0	1503654.000000	0.000000	0.000000	0	.	.	0.000000	0.000000			0	.	.	0.000000	0.000000			0	.	.	0.000000	0.000000			0	.	.	0.000000	0.000000			0	.	.	0.000000	0.000000
INDEL	C1_5	HG006_v4.2.1_complexandSVs	ALL	*	QUAL	*	0.0	0.0	0.0		0	0	137668662.000000	269343.000000	0.000000	0	.	.	0.000000	0.000000			0	.	.	0.000000	0.000000			0	.	.	0.000000	0.000000			0	.	.	0.000000	0.000000			0	.	.	0.000000	0.000000
INDEL	C1_5	HG006_v4.2.1_complexandSVs	PASS	*	QUAL	*	0.0	0.0	0.0		0	0	137668662.000000	269343.000000	0.000000	0	.	.	0.000000	0.000000			0	.	.	0.000000	0.000000			0	.	.	0.000000	0.000000			0	.	.	0.000000	0.000000			0	.	.	0.000000	0.000000
INDEL	C1_5	HG006_v4.2.1_complexandSVs_alldifficultregions	ALL	*	QUAL	*	0.857143	0.0	0.0	0.0	0	0	676756760.000000	35494480.000000	0.000000	7	.	.	0.000000	0.000000			6	.	.	0.000000	0.000000			1	.	.	0.000000	0.000000			0	.	.	0.000000	0.000000			0	.	.	0.000000	0.000000
INDEL	C1_5	HG006_v4.2.1_complexandSVs_alldifficultregions	PASS	*	QUAL	*	0.857143	0.0	0.0	0.0	0	0	676756760.000000	35494480.000000	0.000000	7	.	.	0.000000	0.000000			6	.	.	0.000000	0.000000			1	.	.	0.000000	0.000000			0	.	.	0.000000	0.000000			0	.	.	0.000000	0.000000
INDEL	C1_5	HG006_v4.2.1_complexindel10bp_slop50	ALL	*	QUAL	*	0.0	0.0	0.0		0	0	1273348.000000	0.000000	0.000000	0	.	.	0.000000	0.000000			0	.	.	0.000000	0.000000			0	.	.	0.000000	0.000000			0	.	.	0.000000	0.000000			0	.	.	0.000000	0.000000
INDEL	C1_5	HG006_v4.2.1_complexindel10bp_slop50	PASS	*	QUAL	*	0.0	0.0	0.0		0	0	1273348.000000	0.000000	0.000000	0	.	.	0.000000	0.000000			0	.	.	0.000000	0.000000			0	.	.	0.000000	0.000000			0	.	.	0.000000	0.000000			0	.	.	0.000000	0.000000
INDEL	C1_5	HG006_v4.2.1_notin_complexandSVs_alldifficultregions	ALL	*	QUAL	*	0.0	0.0	0.0		0	0	2258123651.000000	126055109.000000	0.000000	0	.	.	0.000000	0.000000			0	.	.	0.000000	0.000000			0	.	.	0.000000	0.000000			0	.	.	0.000000	0.000000			0	.	.	0.000000	0.000000
INDEL	C1_5	HG006_v4.2.1_notin_complexandSVs_alldifficultregions	PASS	*	QUAL	*	0.0	0.0	0.0		0	0	2258123651.000000	126055109.000000	0.000000	0	.	.	0.000000	0.000000			0	.	.	0.000000	0.000000			0	.	.	0.000000	0.000000			0	.	.	0.000000	0.000000			0	.	.	0.000000	0.000000
INDEL	C1_5	HG006_v4.2.1_othercomplexwithin10bp_slop50	ALL	*	QUAL	*	0.0	0.0	0.0		0	0	3120298.000000	0.000000	0.000000	0	.	.	0.000000	0.000000			0	.	.	0.000000	0.000000			0	.	.	0.000000	0.000000			0	.	.	0.000000	0.000000			0	.	.	0.000000	0.000000
INDEL	C1_5	HG006_v4.2.1_othercomplexwithin10bp_slop50	PASS	*	QUAL	*	0.0	0.0	0.0		0	0	3120298.000000	0.000000	0.000000	0	.	.	0.000000	0.000000			0	.	.	0.000000	0.000000			0	.	.	0.000000	0.000000			0	.	.	0.000000	0.000000			0	.	.	0.000000	0.000000
INDEL	C1_5	HG006_v4.2.1_snpswithin10bp_slop50	ALL	*	QUAL	*	0.0	0.0	0.0		0	0	9065524.000000	0.000000	0.000000	0	.	.	0.000000	0.000000			0	.	.	0.000000	0.000000			0	.	.	0.000000	0.000000			0	.	.	0.000000	0.000000			0	.	.	0.000000	0.000000
INDEL	C1_5	HG006_v4.2.1_snpswithin10bp_slop50	PASS	*	QUAL	*	0.0	0.0	0.0		0	0	9065524.000000	0.000000	0.000000	0	.	.	0.000000	0.000000			0	.	.	0.000000	0.000000			0	.	.	0.000000	0.000000			0	.	.	0.000000	0.000000			0	.	.	0.000000	0.000000
INDEL	C1_5	HG007_v4.2.1_CNV_CCSandONT_elliptical_outlier	ALL	*	QUAL	*	0.0	0.0	0.0		0	0	27533272.000000	0.000000	0.000000	0	.	.	0.000000	0.000000			0	.	.	0.000000	0.000000			0	.	.	0.000000	0.000000			0	.	.	0.000000	0.000000			0	.	.	0.000000	0.000000
INDEL	C1_5	HG007_v4.2.1_CNV_CCSandONT_elliptical_outlier	PASS	*	QUAL	*	0.0	0.0	0.0		0	0	27533272.000000	0.000000	0.000000	0	.	.	0.000000	0.000000			0	.	.	0.000000	0.000000			0	.	.	0.000000	0.000000			0	.	.	0.000000	0.000000			0	.	.	0.000000	0.000000
INDEL	C1_5	HG007_v4.2.1_CNV_mrcanavarIllumina_CCShighcov_ONThighcov_intersection	ALL	*	QUAL	*	0.0	0.0	0.0		0	0	9175295.000000	15971.000000	0.000000	0	.	.	0.000000	0.000000			0	.	.	0.000000	0.000000			0	.	.	0.000000	0.000000			0	.	.	0.000000	0.000000			0	.	.	0.000000	0.000000
INDEL	C1_5	HG007_v4.2.1_CNV_mrcanavarIllumina_CCShighcov_ONThighcov_intersection	PASS	*	QUAL	*	0.0	0.0	0.0		0	0	9175295.000000	15971.000000	0.000000	0	.	.	0.000000	0.000000			0	.	.	0.000000	0.000000			0	.	.	0.000000	0.000000			0	.	.	0.000000	0.000000			0	.	.	0.000000	0.000000
INDEL	C1_5	HG007_v4.2.1_CNVsandSVs	ALL	*	QUAL	*	0.0	0.0	0.0		0	0	119992629.000000	378714.000000	0.000000	0	.	.	0.000000	0.000000			0	.	.	0.000000	0.000000			0	.	.	0.000000	0.000000			0	.	.	0.000000	0.000000			0	.	.	0.000000	0.000000
INDEL	C1_5	HG007_v4.2.1_CNVsandSVs	PASS	*	QUAL	*	0.0	0.0	0.0		0	0	119992629.000000	378714.000000	0.000000	0	.	.	0.000000	0.000000			0	.	.	0.000000	0.000000			0	.	.	0.000000	0.000000			0	.	.	0.000000	0.000000			0	.	.	0.000000	0.000000
INDEL	C1_5	HG007_v4.2.1_SV_pbsv_slop25percent	ALL	*	QUAL	*	0.0	0.0	0.0		0	0	39568475.000000	365184.000000	0.000000	0	.	.	0.000000	0.000000			0	.	.	0.000000	0.000000			0	.	.	0.000000	0.000000			0	.	.	0.000000	0.000000			0	.	.	0.000000	0.000000
INDEL	C1_5	HG007_v4.2.1_SV_pbsv_slop25percent	PASS	*	QUAL	*	0.0	0.0	0.0		0	0	39568475.000000	365184.000000	0.000000	0	.	.	0.000000	0.000000			0	.	.	0.000000	0.000000			0	.	.	0.000000	0.000000			0	.	.	0.000000	0.000000			0	.	.	0.000000	0.000000
INDEL	C1_5	HG007_v4.2.1_comphetindel10bp_slop50	ALL	*	QUAL	*	0.0	0.0	0.0		0	0	3270557.000000	0.000000	0.000000	0	.	.	0.000000	0.000000			0	.	.	0.000000	0.000000			0	.	.	0.000000	0.000000			0	.	.	0.000000	0.000000			0	.	.	0.000000	0.000000
INDEL	C1_5	HG007_v4.2.1_comphetindel10bp_slop50	PASS	*	QUAL	*	0.0	0.0	0.0		0	0	3270557.000000	0.000000	0.000000	0	.	.	0.000000	0.000000			0	.	.	0.000000	0.000000			0	.	.	0.000000	0.000000			0	.	.	0.000000	0.000000			0	.	.	0.000000	0.000000
INDEL	C1_5	HG007_v4.2.1_comphetsnp10bp_slop50	ALL	*	QUAL	*	0.0	0.0	0.0		0	0	1464517.000000	0.000000	0.000000	0	.	.	0.000000	0.000000			0	.	.	0.000000	0.000000			0	.	.	0.000000	0.000000			0	.	.	0.000000	0.000000			0	.	.	0.000000	0.000000
INDEL	C1_5	HG007_v4.2.1_comphetsnp10bp_slop50	PASS	*	QUAL	*	0.0	0.0	0.0		0	0	1464517.000000	0.000000	0.000000	0	.	.	0.000000	0.000000			0	.	.	0.000000	0.000000			0	.	.	0.000000	0.000000			0	.	.	0.000000	0.000000			0	.	.	0.000000	0.000000
INDEL	C1_5	HG007_v4.2.1_complexandSVs	ALL	*	QUAL	*	0.0	0.0	0.0		0	0	138031434.000000	378714.000000	0.000000	0	.	.	0.000000	0.000000			0	.	.	0.000000	0.000000			0	.	.	0.000000	0.000000			0	.	.	0.000000	0.000000			0	.	.	0.000000	0.000000
INDEL	C1_5	HG007_v4.2.1_complexandSVs	PASS	*	QUAL	*	0.0	0.0	0.0		0	0	138031434.000000	378714.000000	0.000000	0	.	.	0.000000	0.000000			0	.	.	0.000000	0.000000			0	.	.	0.000000	0.000000			0	.	.	0.000000	0.000000			0	.	.	0.000000	0.000000
INDEL	C1_5	HG007_v4.2.1_complexandSVs_alldifficultregions	ALL	*	QUAL	*	0.857143	0.0	0.0	0.0	0	0	675428877.000000	35599070.000000	0.000000	7	.	.	0.000000	0.000000			6	.	.	0.000000	0.000000			1	.	.	0.000000	0.000000			0	.	.	0.000000	0.000000			0	.	.	0.000000	0.000000
INDEL	C1_5	HG007_v4.2.1_complexandSVs_alldifficultregions	PASS	*	QUAL	*	0.857143	0.0	0.0	0.0	0	0	675428877.000000	35599070.000000	0.000000	7	.	.	0.000000	0.000000			6	.	.	0.000000	0.000000			1	.	.	0.000000	0.000000			0	.	.	0.000000	0.000000			0	.	.	0.000000	0.000000
INDEL	C1_5	HG007_v4.2.1_complexindel10bp_slop50	ALL	*	QUAL	*	0.0	0.0	0.0		0	0	1289786.000000	0.000000	0.000000	0	.	.	0.000000	0.000000			0	.	.	0.000000	0.000000			0	.	.	0.000000	0.000000			0	.	.	0.000000	0.000000			0	.	.	0.000000	0.000000
INDEL	C1_5	HG007_v4.2.1_complexindel10bp_slop50	PASS	*	QUAL	*	0.0	0.0	0.0		0	0	1289786.000000	0.000000	0.000000	0	.	.	0.000000	0.000000			0	.	.	0.000000	0.000000			0	.	.	0.000000	0.000000			0	.	.	0.000000	0.000000			0	.	.	0.000000	0.000000
INDEL	C1_5	HG007_v4.2.1_notin_complexandSVs_alldifficultregions	ALL	*	QUAL	*	0.0	0.0	0.0		0	0	2259451534.000000	125950519.000000	0.000000	0	.	.	0.000000	0.000000			0	.	.	0.000000	0.000000			0	.	.	0.000000	0.000000			0	.	.	0.000000	0.000000			0	.	.	0.000000	0.000000
INDEL	C1_5	HG007_v4.2.1_notin_complexandSVs_alldifficultregions	PASS	*	QUAL	*	0.0	0.0	0.0		0	0	2259451534.000000	125950519.000000	0.000000	0	.	.	0.000000	0.000000			0	.	.	0.000000	0.000000			0	.	.	0.000000	0.000000			0	.	.	0.000000	0.000000			0	.	.	0.000000	0.000000
INDEL	C1_5	HG007_v4.2.1_othercomplexwithin10bp_slop50	ALL	*	QUAL	*	0.0	0.0	0.0		0	0	3185802.000000	0.000000	0.000000	0	.	.	0.000000	0.000000			0	.	.	0.000000	0.000000			0	.	.	0.000000	0.000000			0	.	.	0.000000	0.000000			0	.	.	0.000000	0.000000
INDEL	C1_5	HG007_v4.2.1_othercomplexwithin10bp_slop50	PASS	*	QUAL	*	0.0	0.0	0.0		0	0	3185802.000000	0.000000	0.000000	0	.	.	0.000000	0.000000			0	.	.	0.000000	0.000000			0	.	.	0.000000	0.000000			0	.	.	0.000000	0.000000			0	.	.	0.000000	0.000000
INDEL	C1_5	HG007_v4.2.1_snpswithin10bp_slop50	ALL	*	QUAL	*	0.0	0.0	0.0		0	0	9101811.000000	0.000000	0.000000	0	.	.	0.000000	0.000000			0	.	.	0.000000	0.000000			0	.	.	0.000000	0.000000			0	.	.	0.000000	0.000000			0	.	.	0.000000	0.000000
INDEL	C1_5	HG007_v4.2.1_snpswithin10bp_slop50	PASS	*	QUAL	*	0.0	0.0	0.0		0	0	9101811.000000	0.000000	0.000000	0	.	.	0.000000	0.000000			0	.	.	0.000000	0.000000			0	.	.	0.000000	0.000000			0	.	.	0.000000	0.000000			0	.	.	0.000000	0.000000
INDEL	C1_5	KIR	ALL	*	QUAL	*	0.0	0.0	0.0		0	0	155043.000000	0.000000	0.000000	0	.	.	0.000000	0.000000			0	.	.	0.000000	0.000000			0	.	.	0.000000	0.000000			0	.	.	0.000000	0.000000			0	.	.	0.000000	0.000000
INDEL	C1_5	KIR	PASS	*	QUAL	*	0.0	0.0	0.0		0	0	155043.000000	0.000000	0.000000	0	.	.	0.000000	0.000000			0	.	.	0.000000	0.000000			0	.	.	0.000000	0.000000			0	.	.	0.000000	0.000000			0	.	.	0.000000	0.000000
INDEL	C1_5	L1H_gt500	ALL	*	QUAL	*	0.0	0.0	0.0		0	0	3288114.000000	337364.000000	0.000000	0	.	.	0.000000	0.000000			0	.	.	0.000000	0.000000			0	.	.	0.000000	0.000000			0	.	.	0.000000	0.000000			0	.	.	0.000000	0.000000
INDEL	C1_5	L1H_gt500	PASS	*	QUAL	*	0.0	0.0	0.0		0	0	3288114.000000	337364.000000	0.000000	0	.	.	0.000000	0.000000			0	.	.	0.000000	0.000000			0	.	.	0.000000	0.000000			0	.	.	0.000000	0.000000			0	.	.	0.000000	0.000000
INDEL	C1_5	LD_discordant_haplotypes_slop5bp	ALL	*	QUAL	*	0.0	0.0	0.0		0	0	10867226.000000	0.000000	0.000000	0	.	.	0.000000	0.000000			0	.	.	0.000000	0.000000			0	.	.	0.000000	0.000000			0	.	.	0.000000	0.000000			0	.	.	0.000000	0.000000
INDEL	C1_5	LD_discordant_haplotypes_slop5bp	PASS	*	QUAL	*	0.0	0.0	0.0		0	0	10867226.000000	0.000000	0.000000	0	.	.	0.000000	0.000000			0	.	.	0.000000	0.000000			0	.	.	0.000000	0.000000			0	.	.	0.000000	0.000000			0	.	.	0.000000	0.000000
INDEL	C1_5	MHC	ALL	*	QUAL	*	0.0	0.0	0.0		0	0	4970557.000000	0.000000	0.000000	0	.	.	0.000000	0.000000			0	.	.	0.000000	0.000000			0	.	.	0.000000	0.000000			0	.	.	0.000000	0.000000			0	.	.	0.000000	0.000000
INDEL	C1_5	MHC	PASS	*	QUAL	*	0.0	0.0	0.0		0	0	4970557.000000	0.000000	0.000000	0	.	.	0.000000	0.000000			0	.	.	0.000000	0.000000			0	.	.	0.000000	0.000000			0	.	.	0.000000	0.000000			0	.	.	0.000000	0.000000
INDEL	C1_5	SimpleRepeat_diTR_10to49_slop5	ALL	*	QUAL	*	1.0	0.0	0.0	0.0	0	0	14126406.000000	812003.000000	0.000000	1	.	.	0.000000	0.000000			1	.	.	0.000000	0.000000			0	.	.	0.000000	0.000000			0	.	.	0.000000	0.000000			0	.	.	0.000000	0.000000
INDEL	C1_5	SimpleRepeat_diTR_10to49_slop5	PASS	*	QUAL	*	1.0	0.0	0.0	0.0	0	0	14126406.000000	812003.000000	0.000000	1	.	.	0.000000	0.000000			1	.	.	0.000000	0.000000			0	.	.	0.000000	0.000000			0	.	.	0.000000	0.000000			0	.	.	0.000000	0.000000
INDEL	C1_5	SimpleRepeat_diTR_50to149_slop5	ALL	*	QUAL	*	0.0	0.0	0.0		0	0	312887.000000	17527.000000	0.000000	0	.	.	0.000000	0.000000			0	.	.	0.000000	0.000000			0	.	.	0.000000	0.000000			0	.	.	0.000000	0.000000			0	.	.	0.000000	0.000000
INDEL	C1_5	SimpleRepeat_diTR_50to149_slop5	PASS	*	QUAL	*	0.0	0.0	0.0		0	0	312887.000000	17527.000000	0.000000	0	.	.	0.000000	0.000000			0	.	.	0.000000	0.000000			0	.	.	0.000000	0.000000			0	.	.	0.000000	0.000000			0	.	.	0.000000	0.000000
INDEL	C1_5	SimpleRepeat_diTR_ge150_slop5	ALL	*	QUAL	*	0.0	0.0	0.0		0	0	1294.000000	0.000000	0.000000	0	.	.	0.000000	0.000000			0	.	.	0.000000	0.000000			0	.	.	0.000000	0.000000			0	.	.	0.000000	0.000000			0	.	.	0.000000	0.000000
INDEL	C1_5	SimpleRepeat_diTR_ge150_slop5	PASS	*	QUAL	*	0.0	0.0	0.0		0	0	1294.000000	0.000000	0.000000	0	.	.	0.000000	0.000000			0	.	.	0.000000	0.000000			0	.	.	0.000000	0.000000			0	.	.	0.000000	0.000000			0	.	.	0.000000	0.000000
INDEL	C1_5	SimpleRepeat_homopolymer_4to6_AT_slop5	ALL	*	QUAL	*	1.0	0.0	0.0	0.0	0	0	620274261.000000	36564301.000000	0.000000	2	.	.	0.000000	0.000000			2	.	.	0.000000	0.000000			0	.	.	0.000000	0.000000			0	.	.	0.000000	0.000000			0	.	.	0.000000	0.000000
INDEL	C1_5	SimpleRepeat_homopolymer_4to6_AT_slop5	PASS	*	QUAL	*	1.0	0.0	0.0	0.0	0	0	620274261.000000	36564301.000000	0.000000	2	.	.	0.000000	0.000000			2	.	.	0.000000	0.000000			0	.	.	0.000000	0.000000			0	.	.	0.000000	0.000000			0	.	.	0.000000	0.000000
INDEL	C1_5	SimpleRepeat_homopolymer_4to6_GC_slop5	ALL	*	QUAL	*	0.0	0.0	0.0		0	0	186737442.000000	9137238.000000	0.000000	0	.	.	0.000000	0.000000			0	.	.	0.000000	0.000000			0	.	.	0.000000	0.000000			0	.	.	0.000000	0.000000			0	.	.	0.000000	0.000000
INDEL	C1_5	SimpleRepeat_homopolymer_4to6_GC_slop5	PASS	*	QUAL	*	0.0	0.0	0.0		0	0	186737442.000000	9137238.000000	0.000000	0	.	.	0.000000	0.000000			0	.	.	0.000000	0.000000			0	.	.	0.000000	0.000000			0	.	.	0.000000	0.000000			0	.	.	0.000000	0.000000
INDEL	C1_5	SimpleRepeat_homopolymer_4to6_slop5	ALL	*	QUAL	*	1.0	0.0	0.0	0.0	0	0	789111519.000000	44658231.000000	0.000000	2	.	.	0.000000	0.000000			2	.	.	0.000000	0.000000			0	.	.	0.000000	0.000000			0	.	.	0.000000	0.000000			0	.	.	0.000000	0.000000
INDEL	C1_5	SimpleRepeat_homopolymer_4to6_slop5	PASS	*	QUAL	*	1.0	0.0	0.0	0.0	0	0	789111519.000000	44658231.000000	0.000000	2	.	.	0.000000	0.000000			2	.	.	0.000000	0.000000			0	.	.	0.000000	0.000000			0	.	.	0.000000	0.000000			0	.	.	0.000000	0.000000
INDEL	C1_5	SimpleRepeat_homopolymer_7to11_AT_slop5	ALL	*	QUAL	*	1.0	0.0	0.0	0.0	0	0	48048065.000000	2750171.000000	0.000000	1	.	.	0.000000	0.000000			1	.	.	0.000000	0.000000			0	.	.	0.000000	0.000000			0	.	.	0.000000	0.000000			0	.	.	0.000000	0.000000
INDEL	C1_5	SimpleRepeat_homopolymer_7to11_AT_slop5	PASS	*	QUAL	*	1.0	0.0	0.0	0.0	0	0	48048065.000000	2750171.000000	0.000000	1	.	.	0.000000	0.000000			1	.	.	0.000000	0.000000			0	.	.	0.000000	0.000000			0	.	.	0.000000	0.000000			0	.	.	0.000000	0.000000
INDEL	C1_5	SimpleRepeat_homopolymer_7to11_GC_slop5	ALL	*	QUAL	*	0.0	0.0	0.0		0	0	1796827.000000	82939.000000	0.000000	0	.	.	0.000000	0.000000			0	.	.	0.000000	0.000000			0	.	.	0.000000	0.000000			0	.	.	0.000000	0.000000			0	.	.	0.000000	0.000000
INDEL	C1_5	SimpleRepeat_homopolymer_7to11_GC_slop5	PASS	*	QUAL	*	0.0	0.0	0.0		0	0	1796827.000000	82939.000000	0.000000	0	.	.	0.000000	0.000000			0	.	.	0.000000	0.000000			0	.	.	0.000000	0.000000			0	.	.	0.000000	0.000000			0	.	.	0.000000	0.000000
INDEL	C1_5	SimpleRepeat_homopolymer_7to11_slop5	ALL	*	QUAL	*	1.0	0.0	0.0	0.0	0	0	49788855.000000	2830071.000000	0.000000	1	.	.	0.000000	0.000000			1	.	.	0.000000	0.000000			0	.	.	0.000000	0.000000			0	.	.	0.000000	0.000000			0	.	.	0.000000	0.000000
INDEL	C1_5	SimpleRepeat_homopolymer_7to11_slop5	PASS	*	QUAL	*	1.0	0.0	0.0	0.0	0	0	49788855.000000	2830071.000000	0.000000	1	.	.	0.000000	0.000000			1	.	.	0.000000	0.000000			0	.	.	0.000000	0.000000			0	.	.	0.000000	0.000000			0	.	.	0.000000	0.000000
INDEL	C1_5	SimpleRepeat_homopolymer_ge12_AT_slop5	ALL	*	QUAL	*	1.0	0.0	0.0	0.0	0	0	18264661.000000	780727.000000	0.000000	1	.	.	0.000000	0.000000			1	.	.	0.000000	0.000000			0	.	.	0.000000	0.000000			0	.	.	0.000000	0.000000			0	.	.	0.000000	0.000000
INDEL	C1_5	SimpleRepeat_homopolymer_ge12_AT_slop5	PASS	*	QUAL	*	1.0	0.0	0.0	0.0	0	0	18264661.000000	780727.000000	0.000000	1	.	.	0.000000	0.000000			1	.	.	0.000000	0.000000			0	.	.	0.000000	0.000000			0	.	.	0.000000	0.000000			0	.	.	0.000000	0.000000
INDEL	C1_5	SimpleRepeat_homopolymer_ge12_GC_slop5	ALL	*	QUAL	*	0.0	0.0	0.0		0	0	80541.000000	2154.000000	0.000000	0	.	.	0.000000	0.000000			0	.	.	0.000000	0.000000			0	.	.	0.000000	0.000000			0	.	.	0.000000	0.000000			0	.	.	0.000000	0.000000
INDEL	C1_5	SimpleRepeat_homopolymer_ge12_GC_slop5	PASS	*	QUAL	*	0.0	0.0	0.0		0	0	80541.000000	2154.000000	0.000000	0	.	.	0.000000	0.000000			0	.	.	0.000000	0.000000			0	.	.	0.000000	0.000000			0	.	.	0.000000	0.000000			0	.	.	0.000000	0.000000
INDEL	C1_5	SimpleRepeat_homopolymer_ge12_slop5	ALL	*	QUAL	*	1.0	0.0	0.0	0.0	0	0	18344341.000000	782859.000000	0.000000	1	.	.	0.000000	0.000000			1	.	.	0.000000	0.000000			0	.	.	0.000000	0.000000			0	.	.	0.000000	0.000000			0	.	.	0.000000	0.000000
INDEL	C1_5	SimpleRepeat_homopolymer_ge12_slop5	PASS	*	QUAL	*	1.0	0.0	0.0	0.0	0	0	18344341.000000	782859.000000	0.000000	1	.	.	0.000000	0.000000			1	.	.	0.000000	0.000000			0	.	.	0.000000	0.000000			0	.	.	0.000000	0.000000			0	.	.	0.000000	0.000000
INDEL	C1_5	SimpleRepeat_homopolymer_ge21_AT_slop5	ALL	*	QUAL	*	0.0	0.0	0.0		0	0	5037067.000000	173503.000000	0.000000	0	.	.	0.000000	0.000000			0	.	.	0.000000	0.000000			0	.	.	0.000000	0.000000			0	.	.	0.000000	0.000000			0	.	.	0.000000	0.000000
INDEL	C1_5	SimpleRepeat_homopolymer_ge21_AT_slop5	PASS	*	QUAL	*	0.0	0.0	0.0		0	0	5037067.000000	173503.000000	0.000000	0	.	.	0.000000	0.000000			0	.	.	0.000000	0.000000			0	.	.	0.000000	0.000000			0	.	.	0.000000	0.000000			0	.	.	0.000000	0.000000
INDEL	C1_5	SimpleRepeat_homopolymer_ge21_GC_slop5	ALL	*	QUAL	*	0.0	0.0	0.0		0	0	2453.000000	0.000000	0.000000	0	.	.	0.000000	0.000000			0	.	.	0.000000	0.000000			0	.	.	0.000000	0.000000			0	.	.	0.000000	0.000000			0	.	.	0.000000	0.000000
INDEL	C1_5	SimpleRepeat_homopolymer_ge21_GC_slop5	PASS	*	QUAL	*	0.0	0.0	0.0		0	0	2453.000000	0.000000	0.000000	0	.	.	0.000000	0.000000			0	.	.	0.000000	0.000000			0	.	.	0.000000	0.000000			0	.	.	0.000000	0.000000			0	.	.	0.000000	0.000000
INDEL	C1_5	SimpleRepeat_homopolymer_ge21_slop5	ALL	*	QUAL	*	0.0	0.0	0.0		0	0	5039520.000000	173503.000000	0.000000	0	.	.	0.000000	0.000000			0	.	.	0.000000	0.000000			0	.	.	0.000000	0.000000			0	.	.	0.000000	0.000000			0	.	.	0.000000	0.000000
INDEL	C1_5	SimpleRepeat_homopolymer_ge21_slop5	PASS	*	QUAL	*	0.0	0.0	0.0		0	0	5039520.000000	173503.000000	0.000000	0	.	.	0.000000	0.000000			0	.	.	0.000000	0.000000			0	.	.	0.000000	0.000000			0	.	.	0.000000	0.000000			0	.	.	0.000000	0.000000
INDEL	C1_5	SimpleRepeat_imperfecthomopolge11_AT_slop5	ALL	*	QUAL	*	1.0	0.0	0.0	0.0	0	0	41925485.000000	2001230.000000	0.000000	1	.	.	0.000000	0.000000			1	.	.	0.000000	0.000000			0	.	.	0.000000	0.000000			0	.	.	0.000000	0.000000			0	.	.	0.000000	0.000000
INDEL	C1_5	SimpleRepeat_imperfecthomopolge11_AT_slop5	PASS	*	QUAL	*	1.0	0.0	0.0	0.0	0	0	41925485.000000	2001230.000000	0.000000	1	.	.	0.000000	0.000000			1	.	.	0.000000	0.000000			0	.	.	0.000000	0.000000			0	.	.	0.000000	0.000000			0	.	.	0.000000	0.000000
INDEL	C1_5	SimpleRepeat_imperfecthomopolge11_GC_slop5	ALL	*	QUAL	*	0.0	0.0	0.0		0	0	2549394.000000	148047.000000	0.000000	0	.	.	0.000000	0.000000			0	.	.	0.000000	0.000000			0	.	.	0.000000	0.000000			0	.	.	0.000000	0.000000			0	.	.	0.000000	0.000000
INDEL	C1_5	SimpleRepeat_imperfecthomopolge11_GC_slop5	PASS	*	QUAL	*	0.0	0.0	0.0		0	0	2549394.000000	148047.000000	0.000000	0	.	.	0.000000	0.000000			0	.	.	0.000000	0.000000			0	.	.	0.000000	0.000000			0	.	.	0.000000	0.000000			0	.	.	0.000000	0.000000
INDEL	C1_5	SimpleRepeat_imperfecthomopolge11_slop5	ALL	*	QUAL	*	1.0	0.0	0.0	0.0	0	0	44462862.000000	2148874.000000	0.000000	1	.	.	0.000000	0.000000			1	.	.	0.000000	0.000000			0	.	.	0.000000	0.000000			0	.	.	0.000000	0.000000			0	.	.	0.000000	0.000000
INDEL	C1_5	SimpleRepeat_imperfecthomopolge11_slop5	PASS	*	QUAL	*	1.0	0.0	0.0	0.0	0	0	44462862.000000	2148874.000000	0.000000	1	.	.	0.000000	0.000000			1	.	.	0.000000	0.000000			0	.	.	0.000000	0.000000			0	.	.	0.000000	0.000000			0	.	.	0.000000	0.000000
INDEL	C1_5	SimpleRepeat_imperfecthomopolge21_AT_slop5	ALL	*	QUAL	*	0.0	0.0	0.0		0	0	10858510.000000	380519.000000	0.000000	0	.	.	0.000000	0.000000			0	.	.	0.000000	0.000000			0	.	.	0.000000	0.000000			0	.	.	0.000000	0.000000			0	.	.	0.000000	0.000000
INDEL	C1_5	SimpleRepeat_imperfecthomopolge21_AT_slop5	PASS	*	QUAL	*	0.0	0.0	0.0		0	0	10858510.000000	380519.000000	0.000000	0	.	.	0.000000	0.000000			0	.	.	0.000000	0.000000			0	.	.	0.000000	0.000000			0	.	.	0.000000	0.000000			0	.	.	0.000000	0.000000
INDEL	C1_5	SimpleRepeat_imperfecthomopolge21_GC_slop5	ALL	*	QUAL	*	0.0	0.0	0.0		0	0	126563.000000	3882.000000	0.000000	0	.	.	0.000000	0.000000			0	.	.	0.000000	0.000000			0	.	.	0.000000	0.000000			0	.	.	0.000000	0.000000			0	.	.	0.000000	0.000000
INDEL	C1_5	SimpleRepeat_imperfecthomopolge21_GC_slop5	PASS	*	QUAL	*	0.0	0.0	0.0		0	0	126563.000000	3882.000000	0.000000	0	.	.	0.000000	0.000000			0	.	.	0.000000	0.000000			0	.	.	0.000000	0.000000			0	.	.	0.000000	0.000000			0	.	.	0.000000	0.000000
INDEL	C1_5	SimpleRepeat_imperfecthomopolge21_slop5	ALL	*	QUAL	*	0.0	0.0	0.0		0	0	10985008.000000	384401.000000	0.000000	0	.	.	0.000000	0.000000			0	.	.	0.000000	0.000000			0	.	.	0.000000	0.000000			0	.	.	0.000000	0.000000			0	.	.	0.000000	0.000000
INDEL	C1_5	SimpleRepeat_imperfecthomopolge21_slop5	PASS	*	QUAL	*	0.0	0.0	0.0		0	0	10985008.000000	384401.000000	0.000000	0	.	.	0.000000	0.000000			0	.	.	0.000000	0.000000			0	.	.	0.000000	0.000000			0	.	.	0.000000	0.000000			0	.	.	0.000000	0.000000
INDEL	C1_5	SimpleRepeat_quadTR_19to49_slop5	ALL	*	QUAL	*	0.8	0.0	0.0	0.0	0	0	4260126.000000	234666.000000	0.000000	5	.	.	0.000000	0.000000			4	.	.	0.000000	0.000000			1	.	.	0.000000	0.000000			0	.	.	0.000000	0.000000			0	.	.	0.000000	0.000000
INDEL	C1_5	SimpleRepeat_quadTR_19to49_slop5	PASS	*	QUAL	*	0.8	0.0	0.0	0.0	0	0	4260126.000000	234666.000000	0.000000	5	.	.	0.000000	0.000000			4	.	.	0.000000	0.000000			1	.	.	0.000000	0.000000			0	.	.	0.000000	0.000000			0	.	.	0.000000	0.000000
INDEL	C1_5	SimpleRepeat_quadTR_50to149_slop5	ALL	*	QUAL	*	0.0	0.0	0.0		0	0	644882.000000	39761.000000	0.000000	0	.	.	0.000000	0.000000			0	.	.	0.000000	0.000000			0	.	.	0.000000	0.000000			0	.	.	0.000000	0.000000			0	.	.	0.000000	0.000000
INDEL	C1_5	SimpleRepeat_quadTR_50to149_slop5	PASS	*	QUAL	*	0.0	0.0	0.0		0	0	644882.000000	39761.000000	0.000000	0	.	.	0.000000	0.000000			0	.	.	0.000000	0.000000			0	.	.	0.000000	0.000000			0	.	.	0.000000	0.000000			0	.	.	0.000000	0.000000
INDEL	C1_5	SimpleRepeat_quadTR_ge150_slop5	ALL	*	QUAL	*	0.0	0.0	0.0		0	0	3698.000000	0.000000	0.000000	0	.	.	0.000000	0.000000			0	.	.	0.000000	0.000000			0	.	.	0.000000	0.000000			0	.	.	0.000000	0.000000			0	.	.	0.000000	0.000000
INDEL	C1_5	SimpleRepeat_quadTR_ge150_slop5	PASS	*	QUAL	*	0.0	0.0	0.0		0	0	3698.000000	0.000000	0.000000	0	.	.	0.000000	0.000000			0	.	.	0.000000	0.000000			0	.	.	0.000000	0.000000			0	.	.	0.000000	0.000000			0	.	.	0.000000	0.000000
INDEL	C1_5	SimpleRepeat_triTR_14to49_slop5	ALL	*	QUAL	*	1.0	0.0	0.0	0.0	0	0	3011899.000000	171581.000000	0.000000	1	.	.	0.000000	0.000000			1	.	.	0.000000	0.000000			0	.	.	0.000000	0.000000			0	.	.	0.000000	0.000000			0	.	.	0.000000	0.000000
INDEL	C1_5	SimpleRepeat_triTR_14to49_slop5	PASS	*	QUAL	*	1.0	0.0	0.0	0.0	0	0	3011899.000000	171581.000000	0.000000	1	.	.	0.000000	0.000000			1	.	.	0.000000	0.000000			0	.	.	0.000000	0.000000			0	.	.	0.000000	0.000000			0	.	.	0.000000	0.000000
INDEL	C1_5	SimpleRepeat_triTR_50to149_slop5	ALL	*	QUAL	*	0.0	0.0	0.0		0	0	56998.000000	4348.000000	0.000000	0	.	.	0.000000	0.000000			0	.	.	0.000000	0.000000			0	.	.	0.000000	0.000000			0	.	.	0.000000	0.000000			0	.	.	0.000000	0.000000
INDEL	C1_5	SimpleRepeat_triTR_50to149_slop5	PASS	*	QUAL	*	0.0	0.0	0.0		0	0	56998.000000	4348.000000	0.000000	0	.	.	0.000000	0.000000			0	.	.	0.000000	0.000000			0	.	.	0.000000	0.000000			0	.	.	0.000000	0.000000			0	.	.	0.000000	0.000000
INDEL	C1_5	SimpleRepeat_triTR_ge150_slop5	ALL	*	QUAL	*	0.0	0.0	0.0		0	0	2342.000000	0.000000	0.000000	0	.	.	0.000000	0.000000			0	.	.	0.000000	0.000000			0	.	.	0.000000	0.000000			0	.	.	0.000000	0.000000			0	.	.	0.000000	0.000000
INDEL	C1_5	SimpleRepeat_triTR_ge150_slop5	PASS	*	QUAL	*	0.0	0.0	0.0		0	0	2342.000000	0.000000	0.000000	0	.	.	0.000000	0.000000			0	.	.	0.000000	0.000000			0	.	.	0.000000	0.000000			0	.	.	0.000000	0.000000			0	.	.	0.000000	0.000000
INDEL	C1_5	TS_boundary	ALL	*	QUAL	*	1.0	0.0	0.0	0.0	0	0	3030848912.000000	161705687.000000	0.000000	1	.	.	0.000000	0.000000			1	.	.	0.000000	0.000000			0	.	.	0.000000	0.000000			0	.	.	0.000000	0.000000			0	.	.	0.000000	0.000000
INDEL	C1_5	TS_boundary	PASS	*	QUAL	*	1.0	0.0	0.0	0.0	0	0	3030848912.000000	161705687.000000	0.000000	1	.	.	0.000000	0.000000			1	.	.	0.000000	0.000000			0	.	.	0.000000	0.000000			0	.	.	0.000000	0.000000			0	.	.	0.000000	0.000000
INDEL	C1_5	TS_contained	ALL	*	QUAL	*	0.833333	0.0	0.0	0.0	0	0	161705687.000000	161705687.000000	0.000000	6	.	.	0.000000	0.000000			5	.	.	0.000000	0.000000			1	.	.	0.000000	0.000000			0	.	.	0.000000	0.000000			0	.	.	0.000000	0.000000
INDEL	C1_5	TS_contained	PASS	*	QUAL	*	0.833333	0.0	0.0	0.0	0	0	161705687.000000	161705687.000000	0.000000	6	.	.	0.000000	0.000000			5	.	.	0.000000	0.000000			1	.	.	0.000000	0.000000			0	.	.	0.000000	0.000000			0	.	.	0.000000	0.000000
INDEL	C1_5	VDJ	ALL	*	QUAL	*	0.0	0.0	0.0		0	0	4872786.000000	0.000000	0.000000	0	.	.	0.000000	0.000000			0	.	.	0.000000	0.000000			0	.	.	0.000000	0.000000			0	.	.	0.000000	0.000000			0	.	.	0.000000	0.000000
INDEL	C1_5	VDJ	PASS	*	QUAL	*	0.0	0.0	0.0		0	0	4872786.000000	0.000000	0.000000	0	.	.	0.000000	0.000000			0	.	.	0.000000	0.000000			0	.	.	0.000000	0.000000			0	.	.	0.000000	0.000000			0	.	.	0.000000	0.000000
INDEL	C1_5	allOtherDifficultregions	ALL	*	QUAL	*	0.0	0.0	0.0		0	0	83934913.000000	371368.000000	0.000000	0	.	.	0.000000	0.000000			0	.	.	0.000000	0.000000			0	.	.	0.000000	0.000000			0	.	.	0.000000	0.000000			0	.	.	0.000000	0.000000
INDEL	C1_5	allOtherDifficultregions	PASS	*	QUAL	*	0.0	0.0	0.0		0	0	83934913.000000	371368.000000	0.000000	0	.	.	0.000000	0.000000			0	.	.	0.000000	0.000000			0	.	.	0.000000	0.000000			0	.	.	0.000000	0.000000			0	.	.	0.000000	0.000000
INDEL	C1_5	alldifficultregions	ALL	*	QUAL	*	0.857143	0.0	0.0	0.0	0	0	624829675.000000	37818029.000000	0.000000	7	.	.	0.000000	0.000000			6	.	.	0.000000	0.000000			1	.	.	0.000000	0.000000			0	.	.	0.000000	0.000000			0	.	.	0.000000	0.000000
INDEL	C1_5	alldifficultregions	PASS	*	QUAL	*	0.857143	0.0	0.0	0.0	0	0	624829675.000000	37818029.000000	0.000000	7	.	.	0.000000	0.000000			6	.	.	0.000000	0.000000			1	.	.	0.000000	0.000000			0	.	.	0.000000	0.000000			0	.	.	0.000000	0.000000
INDEL	C1_5	alllowmapandsegdupregions	ALL	*	QUAL	*	0.0	0.0	0.0		0	0	305705811.000000	21032024.000000	0.000000	0	.	.	0.000000	0.000000			0	.	.	0.000000	0.000000			0	.	.	0.000000	0.000000			0	.	.	0.000000	0.000000			0	.	.	0.000000	0.000000
INDEL	C1_5	alllowmapandsegdupregions	PASS	*	QUAL	*	0.0	0.0	0.0		0	0	305705811.000000	21032024.000000	0.000000	0	.	.	0.000000	0.000000			0	.	.	0.000000	0.000000			0	.	.	0.000000	0.000000			0	.	.	0.000000	0.000000			0	.	.	0.000000	0.000000
INDEL	C1_5	ancestry_AFR	ALL	*	QUAL	*	0.0	0.0	0.0		0	0	931852940.000000	27015346.000000	0.000000	0	.	.	0.000000	0.000000			0	.	.	0.000000	0.000000			0	.	.	0.000000	0.000000			0	.	.	0.000000	0.000000			0	.	.	0.000000	0.000000
INDEL	C1_5	ancestry_AFR	PASS	*	QUAL	*	0.0	0.0	0.0		0	0	931852940.000000	27015346.000000	0.000000	0	.	.	0.000000	0.000000			0	.	.	0.000000	0.000000			0	.	.	0.000000	0.000000			0	.	.	0.000000	0.000000			0	.	.	0.000000	0.000000
INDEL	C1_5	ancestry_AMR	ALL	*	QUAL	*	0.0	0.0	0.0		0	0	248789481.000000	8678518.000000	0.000000	0	.	.	0.000000	0.000000			0	.	.	0.000000	0.000000			0	.	.	0.000000	0.000000			0	.	.	0.000000	0.000000			0	.	.	0.000000	0.000000
INDEL	C1_5	ancestry_AMR	PASS	*	QUAL	*	0.0	0.0	0.0		0	0	248789481.000000	8678518.000000	0.000000	0	.	.	0.000000	0.000000			0	.	.	0.000000	0.000000			0	.	.	0.000000	0.000000			0	.	.	0.000000	0.000000			0	.	.	0.000000	0.000000
INDEL	C1_5	ancestry_EAS	ALL	*	QUAL	*	0.0	0.0	0.0		0	0	159774241.000000	4597393.000000	0.000000	0	.	.	0.000000	0.000000			0	.	.	0.000000	0.000000			0	.	.	0.000000	0.000000			0	.	.	0.000000	0.000000			0	.	.	0.000000	0.000000
INDEL	C1_5	ancestry_EAS	PASS	*	QUAL	*	0.0	0.0	0.0		0	0	159774241.000000	4597393.000000	0.000000	0	.	.	0.000000	0.000000			0	.	.	0.000000	0.000000			0	.	.	0.000000	0.000000			0	.	.	0.000000	0.000000			0	.	.	0.000000	0.000000
INDEL	C1_5	ancestry_EUR	ALL	*	QUAL	*	0.0	0.0	0.0		0	0	815477144.000000	34814124.000000	0.000000	0	.	.	0.000000	0.000000			0	.	.	0.000000	0.000000			0	.	.	0.000000	0.000000			0	.	.	0.000000	0.000000			0	.	.	0.000000	0.000000
INDEL	C1_5	ancestry_EUR	PASS	*	QUAL	*	0.0	0.0	0.0		0	0	815477144.000000	34814124.000000	0.000000	0	.	.	0.000000	0.000000			0	.	.	0.000000	0.000000			0	.	.	0.000000	0.000000			0	.	.	0.000000	0.000000			0	.	.	0.000000	0.000000
INDEL	C1_5	ancestry_Neanderthal	ALL	*	QUAL	*	0.0	0.0	0.0		0	0	25432365.000000	135318.000000	0.000000	0	.	.	0.000000	0.000000			0	.	.	0.000000	0.000000			0	.	.	0.000000	0.000000			0	.	.	0.000000	0.000000			0	.	.	0.000000	0.000000
INDEL	C1_5	ancestry_Neanderthal	PASS	*	QUAL	*	0.0	0.0	0.0		0	0	25432365.000000	135318.000000	0.000000	0	.	.	0.000000	0.000000			0	.	.	0.000000	0.000000			0	.	.	0.000000	0.000000			0	.	.	0.000000	0.000000			0	.	.	0.000000	0.000000
INDEL	C1_5	ancestry_SAS	ALL	*	QUAL	*	0.0	0.0	0.0		0	0	149677990.000000	6170987.000000	0.000000	0	.	.	0.000000	0.000000			0	.	.	0.000000	0.000000			0	.	.	0.000000	0.000000			0	.	.	0.000000	0.000000			0	.	.	0.000000	0.000000
INDEL	C1_5	ancestry_SAS	PASS	*	QUAL	*	0.0	0.0	0.0		0	0	149677990.000000	6170987.000000	0.000000	0	.	.	0.000000	0.000000			0	.	.	0.000000	0.000000			0	.	.	0.000000	0.000000			0	.	.	0.000000	0.000000			0	.	.	0.000000	0.000000
INDEL	C1_5	chrX_PAR	ALL	*	QUAL	*	0.857143	0.0	0.0	0.0	0	0	2778692.000000	1959193.000000	0.000000	7	.	.	0.000000	0.000000			6	.	.	0.000000	0.000000			1	.	.	0.000000	0.000000			0	.	.	0.000000	0.000000			0	.	.	0.000000	0.000000
INDEL	C1_5	chrX_PAR	PASS	*	QUAL	*	0.857143	0.0	0.0	0.0	0	0	2778692.000000	1959193.000000	0.000000	7	.	.	0.000000	0.000000			6	.	.	0.000000	0.000000			1	.	.	0.000000	0.000000			0	.	.	0.000000	0.000000			0	.	.	0.000000	0.000000
INDEL	C1_5	chrX_XTR	ALL	*	QUAL	*	0.0	0.0	0.0		0	0	4287238.000000	4258641.000000	0.000000	0	.	.	0.000000	0.000000			0	.	.	0.000000	0.000000			0	.	.	0.000000	0.000000			0	.	.	0.000000	0.000000			0	.	.	0.000000	0.000000
INDEL	C1_5	chrX_XTR	PASS	*	QUAL	*	0.0	0.0	0.0		0	0	4287238.000000	4258641.000000	0.000000	0	.	.	0.000000	0.000000			0	.	.	0.000000	0.000000			0	.	.	0.000000	0.000000			0	.	.	0.000000	0.000000			0	.	.	0.000000	0.000000
INDEL	C1_5	chrX_ampliconic	ALL	*	QUAL	*	0.0	0.0	0.0		0	0	1565209.000000	1198949.000000	0.000000	0	.	.	0.000000	0.000000			0	.	.	0.000000	0.000000			0	.	.	0.000000	0.000000			0	.	.	0.000000	0.000000			0	.	.	0.000000	0.000000
INDEL	C1_5	chrX_ampliconic	PASS	*	QUAL	*	0.0	0.0	0.0		0	0	1565209.000000	1198949.000000	0.000000	0	.	.	0.000000	0.000000			0	.	.	0.000000	0.000000			0	.	.	0.000000	0.000000			0	.	.	0.000000	0.000000			0	.	.	0.000000	0.000000
INDEL	C1_5	chrX_nonPAR	ALL	*	QUAL	*	0.0	0.0	0.0		0	0	152115542.000000	144390894.000000	0.000000	0	.	.	0.000000	0.000000			0	.	.	0.000000	0.000000			0	.	.	0.000000	0.000000			0	.	.	0.000000	0.000000			0	.	.	0.000000	0.000000
INDEL	C1_5	chrX_nonPAR	PASS	*	QUAL	*	0.0	0.0	0.0		0	0	152115542.000000	144390894.000000	0.000000	0	.	.	0.000000	0.000000			0	.	.	0.000000	0.000000			0	.	.	0.000000	0.000000			0	.	.	0.000000	0.000000			0	.	.	0.000000	0.000000
INDEL	C1_5	chrY_PAR	ALL	*	QUAL	*	0.0	0.0	0.0		0	0	2778692.000000	0.000000	0.000000	0	.	.	0.000000	0.000000			0	.	.	0.000000	0.000000			0	.	.	0.000000	0.000000			0	.	.	0.000000	0.000000			0	.	.	0.000000	0.000000
INDEL	C1_5	chrY_PAR	PASS	*	QUAL	*	0.0	0.0	0.0		0	0	2778692.000000	0.000000	0.000000	0	.	.	0.000000	0.000000			0	.	.	0.000000	0.000000			0	.	.	0.000000	0.000000			0	.	.	0.000000	0.000000			0	.	.	0.000000	0.000000
INDEL	C1_5	chrY_XTR	ALL	*	QUAL	*	0.0	0.0	0.0		0	0	3400874.000000	3355808.000000	0.000000	0	.	.	0.000000	0.000000			0	.	.	0.000000	0.000000			0	.	.	0.000000	0.000000			0	.	.	0.000000	0.000000			0	.	.	0.000000	0.000000
INDEL	C1_5	chrY_XTR	PASS	*	QUAL	*	0.0	0.0	0.0		0	0	3400874.000000	3355808.000000	0.000000	0	.	.	0.000000	0.000000			0	.	.	0.000000	0.000000			0	.	.	0.000000	0.000000			0	.	.	0.000000	0.000000			0	.	.	0.000000	0.000000
INDEL	C1_5	chrY_ampliconic	ALL	*	QUAL	*	0.0	0.0	0.0		0	0	9754492.000000	2983576.000000	0.000000	0	.	.	0.000000	0.000000			0	.	.	0.000000	0.000000			0	.	.	0.000000	0.000000			0	.	.	0.000000	0.000000			0	.	.	0.000000	0.000000
INDEL	C1_5	chrY_ampliconic	PASS	*	QUAL	*	0.0	0.0	0.0		0	0	9754492.000000	2983576.000000	0.000000	0	.	.	0.000000	0.000000			0	.	.	0.000000	0.000000			0	.	.	0.000000	0.000000			0	.	.	0.000000	0.000000			0	.	.	0.000000	0.000000
INDEL	C1_5	chrY_nonPAR	ALL	*	QUAL	*	0.0	0.0	0.0		0	0	23636356.000000	15199502.000000	0.000000	0	.	.	0.000000	0.000000			0	.	.	0.000000	0.000000			0	.	.	0.000000	0.000000			0	.	.	0.000000	0.000000			0	.	.	0.000000	0.000000
INDEL	C1_5	chrY_nonPAR	PASS	*	QUAL	*	0.0	0.0	0.0		0	0	23636356.000000	15199502.000000	0.000000	0	.	.	0.000000	0.000000			0	.	.	0.000000	0.000000			0	.	.	0.000000	0.000000			0	.	.	0.000000	0.000000			0	.	.	0.000000	0.000000
INDEL	C1_5	collapsed_duplication_FP_regions	ALL	*	QUAL	*	0.0	0.0	0.0		0	0	8015146.000000	0.000000	0.000000	0	.	.	0.000000	0.000000			0	.	.	0.000000	0.000000			0	.	.	0.000000	0.000000			0	.	.	0.000000	0.000000			0	.	.	0.000000	0.000000
INDEL	C1_5	collapsed_duplication_FP_regions	PASS	*	QUAL	*	0.0	0.0	0.0		0	0	8015146.000000	0.000000	0.000000	0	.	.	0.000000	0.000000			0	.	.	0.000000	0.000000			0	.	.	0.000000	0.000000			0	.	.	0.000000	0.000000			0	.	.	0.000000	0.000000
INDEL	C1_5	contigs_lt500kb	ALL	*	QUAL	*	0.0	0.0	0.0		0	0	26148630.000000	0.000000	0.000000	0	.	.	0.000000	0.000000			0	.	.	0.000000	0.000000			0	.	.	0.000000	0.000000			0	.	.	0.000000	0.000000			0	.	.	0.000000	0.000000
INDEL	C1_5	contigs_lt500kb	PASS	*	QUAL	*	0.0	0.0	0.0		0	0	26148630.000000	0.000000	0.000000	0	.	.	0.000000	0.000000			0	.	.	0.000000	0.000000			0	.	.	0.000000	0.000000			0	.	.	0.000000	0.000000			0	.	.	0.000000	0.000000
INDEL	C1_5	false_duplications_correct_copy	ALL	*	QUAL	*	0.0	0.0	0.0		0	0	1237625.000000	0.000000	0.000000	0	.	.	0.000000	0.000000			0	.	.	0.000000	0.000000			0	.	.	0.000000	0.000000			0	.	.	0.000000	0.000000			0	.	.	0.000000	0.000000
INDEL	C1_5	false_duplications_correct_copy	PASS	*	QUAL	*	0.0	0.0	0.0		0	0	1237625.000000	0.000000	0.000000	0	.	.	0.000000	0.000000			0	.	.	0.000000	0.000000			0	.	.	0.000000	0.000000			0	.	.	0.000000	0.000000			0	.	.	0.000000	0.000000
INDEL	C1_5	false_duplications_incorrect_copy	ALL	*	QUAL	*	0.0	0.0	0.0		0	0	972401.000000	0.000000	0.000000	0	.	.	0.000000	0.000000			0	.	.	0.000000	0.000000			0	.	.	0.000000	0.000000			0	.	.	0.000000	0.000000			0	.	.	0.000000	0.000000
INDEL	C1_5	false_duplications_incorrect_copy	PASS	*	QUAL	*	0.0	0.0	0.0		0	0	972401.000000	0.000000	0.000000	0	.	.	0.000000	0.000000			0	.	.	0.000000	0.000000			0	.	.	0.000000	0.000000			0	.	.	0.000000	0.000000			0	.	.	0.000000	0.000000
INDEL	C1_5	gaps_slop15kb	ALL	*	QUAL	*	0.0	0.0	0.0		0	0	11496278.000000	0.000000	0.000000	0	.	.	0.000000	0.000000			0	.	.	0.000000	0.000000			0	.	.	0.000000	0.000000			0	.	.	0.000000	0.000000			0	.	.	0.000000	0.000000
INDEL	C1_5	gaps_slop15kb	PASS	*	QUAL	*	0.0	0.0	0.0		0	0	11496278.000000	0.000000	0.000000	0	.	.	0.000000	0.000000			0	.	.	0.000000	0.000000			0	.	.	0.000000	0.000000			0	.	.	0.000000	0.000000			0	.	.	0.000000	0.000000
INDEL	C1_5	gc15_slop50	ALL	*	QUAL	*	1.0	0.0	0.0	0.0	0	0	5303101.000000	300016.000000	0.000000	1	.	.	0.000000	0.000000			1	.	.	0.000000	0.000000			0	.	.	0.000000	0.000000			0	.	.	0.000000	0.000000			0	.	.	0.000000	0.000000
INDEL	C1_5	gc15_slop50	PASS	*	QUAL	*	1.0	0.0	0.0	0.0	0	0	5303101.000000	300016.000000	0.000000	1	.	.	0.000000	0.000000			1	.	.	0.000000	0.000000			0	.	.	0.000000	0.000000			0	.	.	0.000000	0.000000			0	.	.	0.000000	0.000000
INDEL	C1_5	gc15to20_slop50	ALL	*	QUAL	*	0.0	0.0	0.0		0	0	14314006.000000	735478.000000	0.000000	0	.	.	0.000000	0.000000			0	.	.	0.000000	0.000000			0	.	.	0.000000	0.000000			0	.	.	0.000000	0.000000			0	.	.	0.000000	0.000000
INDEL	C1_5	gc15to20_slop50	PASS	*	QUAL	*	0.0	0.0	0.0		0	0	14314006.000000	735478.000000	0.000000	0	.	.	0.000000	0.000000			0	.	.	0.000000	0.000000			0	.	.	0.000000	0.000000			0	.	.	0.000000	0.000000			0	.	.	0.000000	0.000000
INDEL	C1_5	gc20to25_slop50	ALL	*	QUAL	*	0.0	0.0	0.0		0	0	117189860.000000	6162098.000000	0.000000	0	.	.	0.000000	0.000000			0	.	.	0.000000	0.000000			0	.	.	0.000000	0.000000			0	.	.	0.000000	0.000000			0	.	.	0.000000	0.000000
INDEL	C1_5	gc20to25_slop50	PASS	*	QUAL	*	0.0	0.0	0.0		0	0	117189860.000000	6162098.000000	0.000000	0	.	.	0.000000	0.000000			0	.	.	0.000000	0.000000			0	.	.	0.000000	0.000000			0	.	.	0.000000	0.000000			0	.	.	0.000000	0.000000
INDEL	C1_5	gc25to30_slop50	ALL	*	QUAL	*	0.666667	0.0	0.0	0.0	0	0	394144353.000000	23665730.000000	0.000000	3	.	.	0.000000	0.000000			2	.	.	0.000000	0.000000			1	.	.	0.000000	0.000000			0	.	.	0.000000	0.000000			0	.	.	0.000000	0.000000
INDEL	C1_5	gc25to30_slop50	PASS	*	QUAL	*	0.666667	0.0	0.0	0.0	0	0	394144353.000000	23665730.000000	0.000000	3	.	.	0.000000	0.000000			2	.	.	0.000000	0.000000			1	.	.	0.000000	0.000000			0	.	.	0.000000	0.000000			0	.	.	0.000000	0.000000
INDEL	C1_5	gc30to55_slop50	ALL	*	QUAL	*	1.0	0.0	0.0	0.0	0	0	2011401956.000000	117390568.000000	0.000000	2	.	.	0.000000	0.000000			2	.	.	0.000000	0.000000			0	.	.	0.000000	0.000000			0	.	.	0.000000	0.000000			0	.	.	0.000000	0.000000
INDEL	C1_5	gc30to55_slop50	PASS	*	QUAL	*	1.0	0.0	0.0	0.0	0	0	2011401956.000000	117390568.000000	0.000000	2	.	.	0.000000	0.000000			2	.	.	0.000000	0.000000			0	.	.	0.000000	0.000000			0	.	.	0.000000	0.000000			0	.	.	0.000000	0.000000
INDEL	C1_5	gc55to60_slop50	ALL	*	QUAL	*	1.0	0.0	0.0	0.0	0	0	244507530.000000	9502615.000000	0.000000	1	.	.	0.000000	0.000000			1	.	.	0.000000	0.000000			0	.	.	0.000000	0.000000			0	.	.	0.000000	0.000000			0	.	.	0.000000	0.000000
INDEL	C1_5	gc55to60_slop50	PASS	*	QUAL	*	1.0	0.0	0.0	0.0	0	0	244507530.000000	9502615.000000	0.000000	1	.	.	0.000000	0.000000			1	.	.	0.000000	0.000000			0	.	.	0.000000	0.000000			0	.	.	0.000000	0.000000			0	.	.	0.000000	0.000000
INDEL	C1_5	gc60to65_slop50	ALL	*	QUAL	*	0.0	0.0	0.0		0	0	102791705.000000	2971432.000000	0.000000	0	.	.	0.000000	0.000000			0	.	.	0.000000	0.000000			0	.	.	0.000000	0.000000			0	.	.	0.000000	0.000000			0	.	.	0.000000	0.000000
INDEL	C1_5	gc60to65_slop50	PASS	*	QUAL	*	0.0	0.0	0.0		0	0	102791705.000000	2971432.000000	0.000000	0	.	.	0.000000	0.000000			0	.	.	0.000000	0.000000			0	.	.	0.000000	0.000000			0	.	.	0.000000	0.000000			0	.	.	0.000000	0.000000
INDEL	C1_5	gc65to70_slop50	ALL	*	QUAL	*	0.0	0.0	0.0		0	0	34883665.000000	775306.000000	0.000000	0	.	.	0.000000	0.000000			0	.	.	0.000000	0.000000			0	.	.	0.000000	0.000000			0	.	.	0.000000	0.000000			0	.	.	0.000000	0.000000
INDEL	C1_5	gc65to70_slop50	PASS	*	QUAL	*	0.0	0.0	0.0		0	0	34883665.000000	775306.000000	0.000000	0	.	.	0.000000	0.000000			0	.	.	0.000000	0.000000			0	.	.	0.000000	0.000000			0	.	.	0.000000	0.000000			0	.	.	0.000000	0.000000
INDEL	C1_5	gc70to75_slop50	ALL	*	QUAL	*	0.0	0.0	0.0		0	0	11790706.000000	312838.000000	0.000000	0	.	.	0.000000	0.000000			0	.	.	0.000000	0.000000			0	.	.	0.000000	0.000000			0	.	.	0.000000	0.000000			0	.	.	0.000000	0.000000
INDEL	C1_5	gc70to75_slop50	PASS	*	QUAL	*	0.0	0.0	0.0		0	0	11790706.000000	312838.000000	0.000000	0	.	.	0.000000	0.000000			0	.	.	0.000000	0.000000			0	.	.	0.000000	0.000000			0	.	.	0.000000	0.000000			0	.	.	0.000000	0.000000
INDEL	C1_5	gc75to80_slop50	ALL	*	QUAL	*	0.0	0.0	0.0		0	0	5248298.000000	130710.000000	0.000000	0	.	.	0.000000	0.000000			0	.	.	0.000000	0.000000			0	.	.	0.000000	0.000000			0	.	.	0.000000	0.000000			0	.	.	0.000000	0.000000
INDEL	C1_5	gc75to80_slop50	PASS	*	QUAL	*	0.0	0.0	0.0		0	0	5248298.000000	130710.000000	0.000000	0	.	.	0.000000	0.000000			0	.	.	0.000000	0.000000			0	.	.	0.000000	0.000000			0	.	.	0.000000	0.000000			0	.	.	0.000000	0.000000
INDEL	C1_5	gc80to85_slop50	ALL	*	QUAL	*	0.0	0.0	0.0		0	0	2596229.000000	61135.000000	0.000000	0	.	.	0.000000	0.000000			0	.	.	0.000000	0.000000			0	.	.	0.000000	0.000000			0	.	.	0.000000	0.000000			0	.	.	0.000000	0.000000
INDEL	C1_5	gc80to85_slop50	PASS	*	QUAL	*	0.0	0.0	0.0		0	0	2596229.000000	61135.000000	0.000000	0	.	.	0.000000	0.000000			0	.	.	0.000000	0.000000			0	.	.	0.000000	0.000000			0	.	.	0.000000	0.000000			0	.	.	0.000000	0.000000
INDEL	C1_5	gc85_slop50	ALL	*	QUAL	*	0.0	0.0	0.0		0	0	544746.000000	9625.000000	0.000000	0	.	.	0.000000	0.000000			0	.	.	0.000000	0.000000			0	.	.	0.000000	0.000000			0	.	.	0.000000	0.000000			0	.	.	0.000000	0.000000
INDEL	C1_5	gc85_slop50	PASS	*	QUAL	*	0.0	0.0	0.0		0	0	544746.000000	9625.000000	0.000000	0	.	.	0.000000	0.000000			0	.	.	0.000000	0.000000			0	.	.	0.000000	0.000000			0	.	.	0.000000	0.000000			0	.	.	0.000000	0.000000
INDEL	C1_5	gclt25orgt65_slop50	ALL	*	QUAL	*	1.0	0.0	0.0	0.0	0	0	191795155.000000	8484298.000000	0.000000	1	.	.	0.000000	0.000000			1	.	.	0.000000	0.000000			0	.	.	0.000000	0.000000			0	.	.	0.000000	0.000000			0	.	.	0.000000	0.000000
INDEL	C1_5	gclt25orgt65_slop50	PASS	*	QUAL	*	1.0	0.0	0.0	0.0	0	0	191795155.000000	8484298.000000	0.000000	1	.	.	0.000000	0.000000			1	.	.	0.000000	0.000000			0	.	.	0.000000	0.000000			0	.	.	0.000000	0.000000			0	.	.	0.000000	0.000000
INDEL	C1_5	gclt30orgt55_slop50	ALL	*	QUAL	*	0.8	0.0	0.0	0.0	0	0	923478456.000000	44159021.000000	0.000000	5	.	.	0.000000	0.000000			4	.	.	0.000000	0.000000			1	.	.	0.000000	0.000000			0	.	.	0.000000	0.000000			0	.	.	0.000000	0.000000
INDEL	C1_5	gclt30orgt55_slop50	PASS	*	QUAL	*	0.8	0.0	0.0	0.0	0	0	923478456.000000	44159021.000000	0.000000	5	.	.	0.000000	0.000000			4	.	.	0.000000	0.000000			1	.	.	0.000000	0.000000			0	.	.	0.000000	0.000000			0	.	.	0.000000	0.000000
INDEL	C1_5	gnomAD_InbreedingCoeff_slop1bp_merge1000bp	ALL	*	QUAL	*	0.0	0.0	0.0		0	0	13528469.000000	0.000000	0.000000	0	.	.	0.000000	0.000000			0	.	.	0.000000	0.000000			0	.	.	0.000000	0.000000			0	.	.	0.000000	0.000000			0	.	.	0.000000	0.000000
INDEL	C1_5	gnomAD_InbreedingCoeff_slop1bp_merge1000bp	PASS	*	QUAL	*	0.0	0.0	0.0		0	0	13528469.000000	0.000000	0.000000	0	.	.	0.000000	0.000000			0	.	.	0.000000	0.000000			0	.	.	0.000000	0.000000			0	.	.	0.000000	0.000000			0	.	.	0.000000	0.000000
INDEL	C1_5	lowmappabilityall	ALL	*	QUAL	*	0.0	0.0	0.0		0	0	248877152.000000	16255256.000000	0.000000	0	.	.	0.000000	0.000000			0	.	.	0.000000	0.000000			0	.	.	0.000000	0.000000			0	.	.	0.000000	0.000000			0	.	.	0.000000	0.000000
INDEL	C1_5	lowmappabilityall	PASS	*	QUAL	*	0.0	0.0	0.0		0	0	248877152.000000	16255256.000000	0.000000	0	.	.	0.000000	0.000000			0	.	.	0.000000	0.000000			0	.	.	0.000000	0.000000			0	.	.	0.000000	0.000000			0	.	.	0.000000	0.000000
INDEL	C1_5	nonunique_l100_m2_e1	ALL	*	QUAL	*	0.0	0.0	0.0		0	0	248847175.000000	16255256.000000	0.000000	0	.	.	0.000000	0.000000			0	.	.	0.000000	0.000000			0	.	.	0.000000	0.000000			0	.	.	0.000000	0.000000			0	.	.	0.000000	0.000000
INDEL	C1_5	nonunique_l100_m2_e1	PASS	*	QUAL	*	0.0	0.0	0.0		0	0	248847175.000000	16255256.000000	0.000000	0	.	.	0.000000	0.000000			0	.	.	0.000000	0.000000			0	.	.	0.000000	0.000000			0	.	.	0.000000	0.000000			0	.	.	0.000000	0.000000
INDEL	C1_5	nonunique_l250_m0_e0	ALL	*	QUAL	*	0.0	0.0	0.0		0	0	89246199.000000	3069451.000000	0.000000	0	.	.	0.000000	0.000000			0	.	.	0.000000	0.000000			0	.	.	0.000000	0.000000			0	.	.	0.000000	0.000000			0	.	.	0.000000	0.000000
INDEL	C1_5	nonunique_l250_m0_e0	PASS	*	QUAL	*	0.0	0.0	0.0		0	0	89246199.000000	3069451.000000	0.000000	0	.	.	0.000000	0.000000			0	.	.	0.000000	0.000000			0	.	.	0.000000	0.000000			0	.	.	0.000000	0.000000			0	.	.	0.000000	0.000000
INDEL	C1_5	notinAllHomopolymers_ge7bp_imperfectge11bp_slop5	ALL	*	QUAL	*	0.8	0.0	0.0	0.0	0	0	2850902975.000000	157081690.000000	0.000000	5	.	.	0.000000	0.000000			4	.	.	0.000000	0.000000			1	.	.	0.000000	0.000000			0	.	.	0.000000	0.000000			0	.	.	0.000000	0.000000
INDEL	C1_5	notinAllHomopolymers_ge7bp_imperfectge11bp_slop5	PASS	*	QUAL	*	0.8	0.0	0.0	0.0	0	0	2850902975.000000	157081690.000000	0.000000	5	.	.	0.000000	0.000000			4	.	.	0.000000	0.000000			1	.	.	0.000000	0.000000			0	.	.	0.000000	0.000000			0	.	.	0.000000	0.000000
INDEL	C1_5	notinAllTandemRepeatsandHomopolymers_slop5	ALL	*	QUAL	*	0.0	0.0	0.0		0	0	2682532985.000000	151863789.000000	0.000000	0	.	.	0.000000	0.000000			0	.	.	0.000000	0.000000			0	.	.	0.000000	0.000000			0	.	.	0.000000	0.000000			0	.	.	0.000000	0.000000
INDEL	C1_5	notinAllTandemRepeatsandHomopolymers_slop5	PASS	*	QUAL	*	0.0	0.0	0.0		0	0	2682532985.000000	151863789.000000	0.000000	0	.	.	0.000000	0.000000			0	.	.	0.000000	0.000000			0	.	.	0.000000	0.000000			0	.	.	0.000000	0.000000			0	.	.	0.000000	0.000000
INDEL	C1_5	notinallTandemRepeats	ALL	*	QUAL	*	1.0	0.0	0.0	0.0	0	0	2766510422.000000	156331688.000000	0.000000	2	.	.	0.000000	0.000000			2	.	.	0.000000	0.000000			0	.	.	0.000000	0.000000			0	.	.	0.000000	0.000000			0	.	.	0.000000	0.000000
INDEL	C1_5	notinallTandemRepeats	PASS	*	QUAL	*	1.0	0.0	0.0	0.0	0	0	2766510422.000000	156331688.000000	0.000000	2	.	.	0.000000	0.000000			2	.	.	0.000000	0.000000			0	.	.	0.000000	0.000000			0	.	.	0.000000	0.000000			0	.	.	0.000000	0.000000
INDEL	C1_5	notinalldifficultregions	ALL	*	QUAL	*	0.0	0.0	0.0		0	0	2310050737.000000	123731560.000000	0.000000	0	.	.	0.000000	0.000000			0	.	.	0.000000	0.000000			0	.	.	0.000000	0.000000			0	.	.	0.000000	0.000000			0	.	.	0.000000	0.000000
INDEL	C1_5	notinalldifficultregions	PASS	*	QUAL	*	0.0	0.0	0.0		0	0	2310050737.000000	123731560.000000	0.000000	0	.	.	0.000000	0.000000			0	.	.	0.000000	0.000000			0	.	.	0.000000	0.000000			0	.	.	0.000000	0.000000			0	.	.	0.000000	0.000000
INDEL	C1_5	notinalllowmapandsegdupregions	ALL	*	QUAL	*	0.857143	0.0	0.0	0.0	0	0	2629174601.000000	140517565.000000	0.000000	7	.	.	0.000000	0.000000			6	.	.	0.000000	0.000000			1	.	.	0.000000	0.000000			0	.	.	0.000000	0.000000			0	.	.	0.000000	0.000000
INDEL	C1_5	notinalllowmapandsegdupregions	PASS	*	QUAL	*	0.857143	0.0	0.0	0.0	0	0	2629174601.000000	140517565.000000	0.000000	7	.	.	0.000000	0.000000			6	.	.	0.000000	0.000000			1	.	.	0.000000	0.000000			0	.	.	0.000000	0.000000			0	.	.	0.000000	0.000000
INDEL	C1_5	notinlowmappabilityall	ALL	*	QUAL	*	0.857143	0.0	0.0	0.0	0	0	2686003260.000000	145294333.000000	0.000000	7	.	.	0.000000	0.000000			6	.	.	0.000000	0.000000			1	.	.	0.000000	0.000000			0	.	.	0.000000	0.000000			0	.	.	0.000000	0.000000
INDEL	C1_5	notinlowmappabilityall	PASS	*	QUAL	*	0.857143	0.0	0.0	0.0	0	0	2686003260.000000	145294333.000000	0.000000	7	.	.	0.000000	0.000000			6	.	.	0.000000	0.000000			1	.	.	0.000000	0.000000			0	.	.	0.000000	0.000000			0	.	.	0.000000	0.000000
INDEL	C1_5	notinrefseq_cds	ALL	*	QUAL	*	0.857143	0.0	0.0	0.0	0	0	2900663794.000000	160260054.000000	0.000000	7	.	.	0.000000	0.000000			6	.	.	0.000000	0.000000			1	.	.	0.000000	0.000000			0	.	.	0.000000	0.000000			0	.	.	0.000000	0.000000
INDEL	C1_5	notinrefseq_cds	PASS	*	QUAL	*	0.857143	0.0	0.0	0.0	0	0	2900663794.000000	160260054.000000	0.000000	7	.	.	0.000000	0.000000			6	.	.	0.000000	0.000000			1	.	.	0.000000	0.000000			0	.	.	0.000000	0.000000			0	.	.	0.000000	0.000000
INDEL	C1_5	notinsatellites_slop5	ALL	*	QUAL	*	0.857143	0.0	0.0	0.0	0	0	2859227003.000000	160748816.000000	0.000000	7	.	.	0.000000	0.000000			6	.	.	0.000000	0.000000			1	.	.	0.000000	0.000000			0	.	.	0.000000	0.000000			0	.	.	0.000000	0.000000
INDEL	C1_5	notinsatellites_slop5	PASS	*	QUAL	*	0.857143	0.0	0.0	0.0	0	0	2859227003.000000	160748816.000000	0.000000	7	.	.	0.000000	0.000000			6	.	.	0.000000	0.000000			1	.	.	0.000000	0.000000			0	.	.	0.000000	0.000000			0	.	.	0.000000	0.000000
INDEL	C1_5	notinsegdups	ALL	*	QUAL	*	0.857143	0.0	0.0	0.0	0	0	2768020068.000000	147018154.000000	0.000000	7	.	.	0.000000	0.000000			6	.	.	0.000000	0.000000			1	.	.	0.000000	0.000000			0	.	.	0.000000	0.000000			0	.	.	0.000000	0.000000
INDEL	C1_5	notinsegdups	PASS	*	QUAL	*	0.857143	0.0	0.0	0.0	0	0	2768020068.000000	147018154.000000	0.000000	7	.	.	0.000000	0.000000			6	.	.	0.000000	0.000000			1	.	.	0.000000	0.000000			0	.	.	0.000000	0.000000			0	.	.	0.000000	0.000000
INDEL	C1_5	notinsegdups_gt10kb	ALL	*	QUAL	*	0.857143	0.0	0.0	0.0	0	0	2783039507.000000	148484909.000000	0.000000	7	.	.	0.000000	0.000000			6	.	.	0.000000	0.000000			1	.	.	0.000000	0.000000			0	.	.	0.000000	0.000000			0	.	.	0.000000	0.000000
INDEL	C1_5	notinsegdups_gt10kb	PASS	*	QUAL	*	0.857143	0.0	0.0	0.0	0	0	2783039507.000000	148484909.000000	0.000000	7	.	.	0.000000	0.000000			6	.	.	0.000000	0.000000			1	.	.	0.000000	0.000000			0	.	.	0.000000	0.000000			0	.	.	0.000000	0.000000
INDEL	C1_5	population_CNV_FP_regions	ALL	*	QUAL	*	0.0	0.0	0.0		0	0	11067115.000000	34004.000000	0.000000	0	.	.	0.000000	0.000000			0	.	.	0.000000	0.000000			0	.	.	0.000000	0.000000			0	.	.	0.000000	0.000000			0	.	.	0.000000	0.000000
INDEL	C1_5	population_CNV_FP_regions	PASS	*	QUAL	*	0.0	0.0	0.0		0	0	11067115.000000	34004.000000	0.000000	0	.	.	0.000000	0.000000			0	.	.	0.000000	0.000000			0	.	.	0.000000	0.000000			0	.	.	0.000000	0.000000			0	.	.	0.000000	0.000000
INDEL	C1_5	refseq_cds	ALL	*	QUAL	*	0.0	0.0	0.0		0	0	34216554.000000	1289533.000000	0.000000	0	.	.	0.000000	0.000000			0	.	.	0.000000	0.000000			0	.	.	0.000000	0.000000			0	.	.	0.000000	0.000000			0	.	.	0.000000	0.000000
INDEL	C1_5	refseq_cds	PASS	*	QUAL	*	0.0	0.0	0.0		0	0	34216554.000000	1289533.000000	0.000000	0	.	.	0.000000	0.000000			0	.	.	0.000000	0.000000			0	.	.	0.000000	0.000000			0	.	.	0.000000	0.000000			0	.	.	0.000000	0.000000
INDEL	C1_5	satellites_slop5	ALL	*	QUAL	*	0.0	0.0	0.0		0	0	75653409.000000	800773.000000	0.000000	0	.	.	0.000000	0.000000			0	.	.	0.000000	0.000000			0	.	.	0.000000	0.000000			0	.	.	0.000000	0.000000			0	.	.	0.000000	0.000000
INDEL	C1_5	satellites_slop5	PASS	*	QUAL	*	0.0	0.0	0.0		0	0	75653409.000000	800773.000000	0.000000	0	.	.	0.000000	0.000000			0	.	.	0.000000	0.000000			0	.	.	0.000000	0.000000			0	.	.	0.000000	0.000000			0	.	.	0.000000	0.000000
INDEL	C1_5	segdups	ALL	*	QUAL	*	0.0	0.0	0.0		0	0	166860344.000000	14531435.000000	0.000000	0	.	.	0.000000	0.000000			0	.	.	0.000000	0.000000			0	.	.	0.000000	0.000000			0	.	.	0.000000	0.000000			0	.	.	0.000000	0.000000
INDEL	C1_5	segdups	PASS	*	QUAL	*	0.0	0.0	0.0		0	0	166860344.000000	14531435.000000	0.000000	0	.	.	0.000000	0.000000			0	.	.	0.000000	0.000000			0	.	.	0.000000	0.000000			0	.	.	0.000000	0.000000			0	.	.	0.000000	0.000000
INDEL	C1_5	segdups_gt10kb	ALL	*	QUAL	*	0.0	0.0	0.0		0	0	151840905.000000	13064680.000000	0.000000	0	.	.	0.000000	0.000000			0	.	.	0.000000	0.000000			0	.	.	0.000000	0.000000			0	.	.	0.000000	0.000000			0	.	.	0.000000	0.000000
INDEL	C1_5	segdups_gt10kb	PASS	*	QUAL	*	0.0	0.0	0.0		0	0	151840905.000000	13064680.000000	0.000000	0	.	.	0.000000	0.000000			0	.	.	0.000000	0.000000			0	.	.	0.000000	0.000000			0	.	.	0.000000	0.000000			0	.	.	0.000000	0.000000
INDEL	C6_15	*	ALL	*	QUAL	*	0.75	0.0	0.0	0.0	0	0	210127318	161705687.000000	0.000000	4	.	.	0.000000	0.000000			3	.	.	0.000000	0.000000			1	.	.	0.000000	0.000000			0	.	.	0.000000	0.000000			0	.	.	0.000000	0.000000
INDEL	C6_15	*	PASS	*	QUAL	*	0.75	0.0	0.0	0.0	0	0	210127318	161705687.000000	0.000000	4	.	.	0.000000	0.000000			3	.	.	0.000000	0.000000			1	.	.	0.000000	0.000000			0	.	.	0.000000	0.000000			0	.	.	0.000000	0.000000
INDEL	C6_15	AllAutosomes	ALL	*	QUAL	*	0.0	0.0	0.0		0	0	2756349822.000000	0.000000	0.000000	0	.	.	0.000000	0.000000			0	.	.	0.000000	0.000000			0	.	.	0.000000	0.000000			0	.	.	0.000000	0.000000			0	.	.	0.000000	0.000000
INDEL	C6_15	AllAutosomes	PASS	*	QUAL	*	0.0	0.0	0.0		0	0	2756349822.000000	0.000000	0.000000	0	.	.	0.000000	0.000000			0	.	.	0.000000	0.000000			0	.	.	0.000000	0.000000			0	.	.	0.000000	0.000000			0	.	.	0.000000	0.000000
INDEL	C6_15	AllHomopolymers_ge7bp_imperfectge11bp_slop5	ALL	*	QUAL	*	1.0	0.0	0.0	0.0	0	0	83977437.000000	4467899.000000	0.000000	1	.	.	0.000000	0.000000			1	.	.	0.000000	0.000000			0	.	.	0.000000	0.000000			0	.	.	0.000000	0.000000			0	.	.	0.000000	0.000000
INDEL	C6_15	AllHomopolymers_ge7bp_imperfectge11bp_slop5	PASS	*	QUAL	*	1.0	0.0	0.0	0.0	0	0	83977437.000000	4467899.000000	0.000000	1	.	.	0.000000	0.000000			1	.	.	0.000000	0.000000			0	.	.	0.000000	0.000000			0	.	.	0.000000	0.000000			0	.	.	0.000000	0.000000
INDEL	C6_15	AllTandemRepeats	ALL	*	QUAL	*	0.5	0.0	0.0	0.0	0	0	168369990.000000	5217901.000000	0.000000	2	.	.	0.000000	0.000000			1	.	.	0.000000	0.000000			1	.	.	0.000000	0.000000			0	.	.	0.000000	0.000000			0	.	.	0.000000	0.000000
INDEL	C6_15	AllTandemRepeats	PASS	*	QUAL	*	0.5	0.0	0.0	0.0	0	0	168369990.000000	5217901.000000	0.000000	2	.	.	0.000000	0.000000			1	.	.	0.000000	0.000000			1	.	.	0.000000	0.000000			0	.	.	0.000000	0.000000			0	.	.	0.000000	0.000000
INDEL	C6_15	AllTandemRepeats_201to10000bp_slop5	ALL	*	QUAL	*	0.5	0.0	0.0	0.0	0	0	40176355.000000	2000302.000000	0.000000	2	.	.	0.000000	0.000000			1	.	.	0.000000	0.000000			1	.	.	0.000000	0.000000			0	.	.	0.000000	0.000000			0	.	.	0.000000	0.000000
INDEL	C6_15	AllTandemRepeats_201to10000bp_slop5	PASS	*	QUAL	*	0.5	0.0	0.0	0.0	0	0	40176355.000000	2000302.000000	0.000000	2	.	.	0.000000	0.000000			1	.	.	0.000000	0.000000			1	.	.	0.000000	0.000000			0	.	.	0.000000	0.000000			0	.	.	0.000000	0.000000
INDEL	C6_15	AllTandemRepeats_51to200bp_slop5	ALL	*	QUAL	*	0.0	0.0	0.0		0	0	25887961.000000	1374554.000000	0.000000	0	.	.	0.000000	0.000000			0	.	.	0.000000	0.000000			0	.	.	0.000000	0.000000			0	.	.	0.000000	0.000000			0	.	.	0.000000	0.000000
INDEL	C6_15	AllTandemRepeats_51to200bp_slop5	PASS	*	QUAL	*	0.0	0.0	0.0		0	0	25887961.000000	1374554.000000	0.000000	0	.	.	0.000000	0.000000			0	.	.	0.000000	0.000000			0	.	.	0.000000	0.000000			0	.	.	0.000000	0.000000			0	.	.	0.000000	0.000000
INDEL	C6_15	AllTandemRepeats_ge10001bp_slop5	ALL	*	QUAL	*	0.0	0.0	0.0		0	0	73296207.000000	323355.000000	0.000000	0	.	.	0.000000	0.000000			0	.	.	0.000000	0.000000			0	.	.	0.000000	0.000000			0	.	.	0.000000	0.000000			0	.	.	0.000000	0.000000
INDEL	C6_15	AllTandemRepeats_ge10001bp_slop5	PASS	*	QUAL	*	0.0	0.0	0.0		0	0	73296207.000000	323355.000000	0.000000	0	.	.	0.000000	0.000000			0	.	.	0.000000	0.000000			0	.	.	0.000000	0.000000			0	.	.	0.000000	0.000000			0	.	.	0.000000	0.000000
INDEL	C6_15	AllTandemRepeats_ge101bp_slop5	ALL	*	QUAL	*	0.5	0.0	0.0	0.0	0	0	123639327.000000	2872179.000000	0.000000	2	.	.	0.000000	0.000000			1	.	.	0.000000	0.000000			1	.	.	0.000000	0.000000			0	.	.	0.000000	0.000000			0	.	.	0.000000	0.000000
INDEL	C6_15	AllTandemRepeats_ge101bp_slop5	PASS	*	QUAL	*	0.5	0.0	0.0	0.0	0	0	123639327.000000	2872179.000000	0.000000	2	.	.	0.000000	0.000000			1	.	.	0.000000	0.000000			1	.	.	0.000000	0.000000			0	.	.	0.000000	0.000000			0	.	.	0.000000	0.000000
INDEL	C6_15	AllTandemRepeats_le50bp_slop5	ALL	*	QUAL	*	0.0	0.0	0.0		0	0	29009467.000000	1519690.000000	0.000000	0	.	.	0.000000	0.000000			0	.	.	0.000000	0.000000			0	.	.	0.000000	0.000000			0	.	.	0.000000	0.000000			0	.	.	0.000000	0.000000
INDEL	C6_15	AllTandemRepeats_le50bp_slop5	PASS	*	QUAL	*	0.0	0.0	0.0		0	0	29009467.000000	1519690.000000	0.000000	0	.	.	0.000000	0.000000			0	.	.	0.000000	0.000000			0	.	.	0.000000	0.000000			0	.	.	0.000000	0.000000			0	.	.	0.000000	0.000000
INDEL	C6_15	AllTandemRepeatsandHomopolymers_slop5	ALL	*	QUAL	*	0.666667	0.0	0.0	0.0	0	0	252347427.000000	9685800.000000	0.000000	3	.	.	0.000000	0.000000			2	.	.	0.000000	0.000000			1	.	.	0.000000	0.000000			0	.	.	0.000000	0.000000			0	.	.	0.000000	0.000000
INDEL	C6_15	AllTandemRepeatsandHomopolymers_slop5	PASS	*	QUAL	*	0.666667	0.0	0.0	0.0	0	0	252347427.000000	9685800.000000	0.000000	3	.	.	0.000000	0.000000			2	.	.	0.000000	0.000000			1	.	.	0.000000	0.000000			0	.	.	0.000000	0.000000			0	.	.	0.000000	0.000000
INDEL	C6_15	BadPromoters	ALL	*	QUAL	*	0.0	0.0	0.0		0	0	197273.000000	6383.000000	0.000000	0	.	.	0.000000	0.000000			0	.	.	0.000000	0.000000			0	.	.	0.000000	0.000000			0	.	.	0.000000	0.000000			0	.	.	0.000000	0.000000
INDEL	C6_15	BadPromoters	PASS	*	QUAL	*	0.0	0.0	0.0		0	0	197273.000000	6383.000000	0.000000	0	.	.	0.000000	0.000000			0	.	.	0.000000	0.000000			0	.	.	0.000000	0.000000			0	.	.	0.000000	0.000000			0	.	.	0.000000	0.000000
INDEL	C6_15	CMRGv1.00_duplicationinKMT2C	ALL	*	QUAL	*	0.0	0.0	0.0		0	0	17000.000000	0.000000	0.000000	0	.	.	0.000000	0.000000			0	.	.	0.000000	0.000000			0	.	.	0.000000	0.000000			0	.	.	0.000000	0.000000			0	.	.	0.000000	0.000000
INDEL	C6_15	CMRGv1.00_duplicationinKMT2C	PASS	*	QUAL	*	0.0	0.0	0.0		0	0	17000.000000	0.000000	0.000000	0	.	.	0.000000	0.000000			0	.	.	0.000000	0.000000			0	.	.	0.000000	0.000000			0	.	.	0.000000	0.000000			0	.	.	0.000000	0.000000
INDEL	C6_15	CMRGv1.00_falselyduplicatedgenes	ALL	*	QUAL	*	0.0	0.0	0.0		0	0	93071.000000	0.000000	0.000000	0	.	.	0.000000	0.000000			0	.	.	0.000000	0.000000			0	.	.	0.000000	0.000000			0	.	.	0.000000	0.000000			0	.	.	0.000000	0.000000
INDEL	C6_15	CMRGv1.00_falselyduplicatedgenes	PASS	*	QUAL	*	0.0	0.0	0.0		0	0	93071.000000	0.000000	0.000000	0	.	.	0.000000	0.000000			0	.	.	0.000000	0.000000			0	.	.	0.000000	0.000000			0	.	.	0.000000	0.000000			0	.	.	0.000000	0.000000
INDEL	C6_15	HG001_v4.2.1_CNV_CCSandONT_elliptical_outlier	ALL	*	QUAL	*	0.0	0.0	0.0		0	0	25553295.000000	0.000000	0.000000	0	.	.	0.000000	0.000000			0	.	.	0.000000	0.000000			0	.	.	0.000000	0.000000			0	.	.	0.000000	0.000000			0	.	.	0.000000	0.000000
INDEL	C6_15	HG001_v4.2.1_CNV_CCSandONT_elliptical_outlier	PASS	*	QUAL	*	0.0	0.0	0.0		0	0	25553295.000000	0.000000	0.000000	0	.	.	0.000000	0.000000			0	.	.	0.000000	0.000000			0	.	.	0.000000	0.000000			0	.	.	0.000000	0.000000			0	.	.	0.000000	0.000000
INDEL	C6_15	HG001_v4.2.1_CNV_mrcanavarIllumina_CCShighcov_ONThighcov_intersection	ALL	*	QUAL	*	0.0	0.0	0.0		0	0	8956539.000000	8035.000000	0.000000	0	.	.	0.000000	0.000000			0	.	.	0.000000	0.000000			0	.	.	0.000000	0.000000			0	.	.	0.000000	0.000000			0	.	.	0.000000	0.000000
INDEL	C6_15	HG001_v4.2.1_CNV_mrcanavarIllumina_CCShighcov_ONThighcov_intersection	PASS	*	QUAL	*	0.0	0.0	0.0		0	0	8956539.000000	8035.000000	0.000000	0	.	.	0.000000	0.000000			0	.	.	0.000000	0.000000			0	.	.	0.000000	0.000000			0	.	.	0.000000	0.000000			0	.	.	0.000000	0.000000
INDEL	C6_15	HG001_v4.2.1_CNVsandSVs	ALL	*	QUAL	*	0.0	0.0	0.0		0	0	122746566.000000	8035.000000	0.000000	0	.	.	0.000000	0.000000			0	.	.	0.000000	0.000000			0	.	.	0.000000	0.000000			0	.	.	0.000000	0.000000			0	.	.	0.000000	0.000000
INDEL	C6_15	HG001_v4.2.1_CNVsandSVs	PASS	*	QUAL	*	0.0	0.0	0.0		0	0	122746566.000000	8035.000000	0.000000	0	.	.	0.000000	0.000000			0	.	.	0.000000	0.000000			0	.	.	0.000000	0.000000			0	.	.	0.000000	0.000000			0	.	.	0.000000	0.000000
INDEL	C6_15	HG001_v4.2.1_SV_pbsv_hifiasm_dipcall_svanalyzer_slop25percent	ALL	*	QUAL	*	0.0	0.0	0.0		0	0	103949908.000000	0.000000	0.000000	0	.	.	0.000000	0.000000			0	.	.	0.000000	0.000000			0	.	.	0.000000	0.000000			0	.	.	0.000000	0.000000			0	.	.	0.000000	0.000000
INDEL	C6_15	HG001_v4.2.1_SV_pbsv_hifiasm_dipcall_svanalyzer_slop25percent	PASS	*	QUAL	*	0.0	0.0	0.0		0	0	103949908.000000	0.000000	0.000000	0	.	.	0.000000	0.000000			0	.	.	0.000000	0.000000			0	.	.	0.000000	0.000000			0	.	.	0.000000	0.000000			0	.	.	0.000000	0.000000
INDEL	C6_15	HG001_v4.2.1_comphetindel10bp_slop50	ALL	*	QUAL	*	0.0	0.0	0.0		0	0	4999831.000000	0.000000	0.000000	0	.	.	0.000000	0.000000			0	.	.	0.000000	0.000000			0	.	.	0.000000	0.000000			0	.	.	0.000000	0.000000			0	.	.	0.000000	0.000000
INDEL	C6_15	HG001_v4.2.1_comphetindel10bp_slop50	PASS	*	QUAL	*	0.0	0.0	0.0		0	0	4999831.000000	0.000000	0.000000	0	.	.	0.000000	0.000000			0	.	.	0.000000	0.000000			0	.	.	0.000000	0.000000			0	.	.	0.000000	0.000000			0	.	.	0.000000	0.000000
INDEL	C6_15	HG001_v4.2.1_comphetsnp10bp_slop50	ALL	*	QUAL	*	0.0	0.0	0.0		0	0	2598497.000000	0.000000	0.000000	0	.	.	0.000000	0.000000			0	.	.	0.000000	0.000000			0	.	.	0.000000	0.000000			0	.	.	0.000000	0.000000			0	.	.	0.000000	0.000000
INDEL	C6_15	HG001_v4.2.1_comphetsnp10bp_slop50	PASS	*	QUAL	*	0.0	0.0	0.0		0	0	2598497.000000	0.000000	0.000000	0	.	.	0.000000	0.000000			0	.	.	0.000000	0.000000			0	.	.	0.000000	0.000000			0	.	.	0.000000	0.000000			0	.	.	0.000000	0.000000
INDEL	C6_15	HG001_v4.2.1_complexandSVs	ALL	*	QUAL	*	0.0	0.0	0.0		0	0	142879407.000000	8035.000000	0.000000	0	.	.	0.000000	0.000000			0	.	.	0.000000	0.000000			0	.	.	0.000000	0.000000			0	.	.	0.000000	0.000000			0	.	.	0.000000	0.000000
INDEL	C6_15	HG001_v4.2.1_complexandSVs	PASS	*	QUAL	*	0.0	0.0	0.0		0	0	142879407.000000	8035.000000	0.000000	0	.	.	0.000000	0.000000			0	.	.	0.000000	0.000000			0	.	.	0.000000	0.000000			0	.	.	0.000000	0.000000			0	.	.	0.000000	0.000000
INDEL	C6_15	HG001_v4.2.1_complexandSVs_alldifficultregions	ALL	*	QUAL	*	0.666667	0.0	0.0	0.0	0	0	680758836.000000	35379776.000000	0.000000	3	.	.	0.000000	0.000000			2	.	.	0.000000	0.000000			1	.	.	0.000000	0.000000			0	.	.	0.000000	0.000000			0	.	.	0.000000	0.000000
INDEL	C6_15	HG001_v4.2.1_complexandSVs_alldifficultregions	PASS	*	QUAL	*	0.666667	0.0	0.0	0.0	0	0	680758836.000000	35379776.000000	0.000000	3	.	.	0.000000	0.000000			2	.	.	0.000000	0.000000			1	.	.	0.000000	0.000000			0	.	.	0.000000	0.000000			0	.	.	0.000000	0.000000
INDEL	C6_15	HG001_v4.2.1_complexindel10bp_slop50	ALL	*	QUAL	*	0.0	0.0	0.0		0	0	2165851.000000	0.000000	0.000000	0	.	.	0.000000	0.000000			0	.	.	0.000000	0.000000			0	.	.	0.000000	0.000000			0	.	.	0.000000	0.000000			0	.	.	0.000000	0.000000
INDEL	C6_15	HG001_v4.2.1_complexindel10bp_slop50	PASS	*	QUAL	*	0.0	0.0	0.0		0	0	2165851.000000	0.000000	0.000000	0	.	.	0.000000	0.000000			0	.	.	0.000000	0.000000			0	.	.	0.000000	0.000000			0	.	.	0.000000	0.000000			0	.	.	0.000000	0.000000
INDEL	C6_15	HG001_v4.2.1_inversions_slop25percent	ALL	*	QUAL	*	0.0	0.0	0.0		0	0	4271107.000000	0.000000	0.000000	0	.	.	0.000000	0.000000			0	.	.	0.000000	0.000000			0	.	.	0.000000	0.000000			0	.	.	0.000000	0.000000			0	.	.	0.000000	0.000000
INDEL	C6_15	HG001_v4.2.1_inversions_slop25percent	PASS	*	QUAL	*	0.0	0.0	0.0		0	0	4271107.000000	0.000000	0.000000	0	.	.	0.000000	0.000000			0	.	.	0.000000	0.000000			0	.	.	0.000000	0.000000			0	.	.	0.000000	0.000000			0	.	.	0.000000	0.000000
INDEL	C6_15	HG001_v4.2.1_notin_complexandSVs_alldifficultregions	ALL	*	QUAL	*	1.0	0.0	0.0	0.0	0	0	2254121575.000000	126169813.000000	0.000000	1	.	.	0.000000	0.000000			1	.	.	0.000000	0.000000			0	.	.	0.000000	0.000000			0	.	.	0.000000	0.000000			0	.	.	0.000000	0.000000
INDEL	C6_15	HG001_v4.2.1_notin_complexandSVs_alldifficultregions	PASS	*	QUAL	*	1.0	0.0	0.0	0.0	0	0	2254121575.000000	126169813.000000	0.000000	1	.	.	0.000000	0.000000			1	.	.	0.000000	0.000000			0	.	.	0.000000	0.000000			0	.	.	0.000000	0.000000			0	.	.	0.000000	0.000000
INDEL	C6_15	HG001_v4.2.1_othercomplexwithin10bp_slop50	ALL	*	QUAL	*	0.0	0.0	0.0		0	0	1498222.000000	0.000000	0.000000	0	.	.	0.000000	0.000000			0	.	.	0.000000	0.000000			0	.	.	0.000000	0.000000			0	.	.	0.000000	0.000000			0	.	.	0.000000	0.000000
INDEL	C6_15	HG001_v4.2.1_othercomplexwithin10bp_slop50	PASS	*	QUAL	*	0.0	0.0	0.0		0	0	1498222.000000	0.000000	0.000000	0	.	.	0.000000	0.000000			0	.	.	0.000000	0.000000			0	.	.	0.000000	0.000000			0	.	.	0.000000	0.000000			0	.	.	0.000000	0.000000
INDEL	C6_15	HG001_v4.2.1_snpswithin10bp_slop50	ALL	*	QUAL	*	0.0	0.0	0.0		0	0	9260320.000000	0.000000	0.000000	0	.	.	0.000000	0.000000			0	.	.	0.000000	0.000000			0	.	.	0.000000	0.000000			0	.	.	0.000000	0.000000			0	.	.	0.000000	0.000000
INDEL	C6_15	HG001_v4.2.1_snpswithin10bp_slop50	PASS	*	QUAL	*	0.0	0.0	0.0		0	0	9260320.000000	0.000000	0.000000	0	.	.	0.000000	0.000000			0	.	.	0.000000	0.000000			0	.	.	0.000000	0.000000			0	.	.	0.000000	0.000000			0	.	.	0.000000	0.000000
INDEL	C6_15	HG002_hifiasmv0.11_ComplexVar_in_TRgt100	ALL	*	QUAL	*	0.5	0.0	0.0	0.0	0	0	33207990.000000	470463.000000	0.000000	2	.	.	0.000000	0.000000			1	.	.	0.000000	0.000000			1	.	.	0.000000	0.000000			0	.	.	0.000000	0.000000			0	.	.	0.000000	0.000000
INDEL	C6_15	HG002_hifiasmv0.11_ComplexVar_in_TRgt100	PASS	*	QUAL	*	0.5	0.0	0.0	0.0	0	0	33207990.000000	470463.000000	0.000000	2	.	.	0.000000	0.000000			1	.	.	0.000000	0.000000			1	.	.	0.000000	0.000000			0	.	.	0.000000	0.000000			0	.	.	0.000000	0.000000
INDEL	C6_15	HG002_v4.2.1_CNV_CCSandONT_elliptical_outlier	ALL	*	QUAL	*	0.0	0.0	0.0		0	0	39152503.000000	0.000000	0.000000	0	.	.	0.000000	0.000000			0	.	.	0.000000	0.000000			0	.	.	0.000000	0.000000			0	.	.	0.000000	0.000000			0	.	.	0.000000	0.000000
INDEL	C6_15	HG002_v4.2.1_CNV_CCSandONT_elliptical_outlier	PASS	*	QUAL	*	0.0	0.0	0.0		0	0	39152503.000000	0.000000	0.000000	0	.	.	0.000000	0.000000			0	.	.	0.000000	0.000000			0	.	.	0.000000	0.000000			0	.	.	0.000000	0.000000			0	.	.	0.000000	0.000000
INDEL	C6_15	HG002_v4.2.1_CNV_gt2assemblycontigs_ONTCanu_ONTFlye_CCSCanu	ALL	*	QUAL	*	0.0	0.0	0.0		0	0	12794035.000000	0.000000	0.000000	0	.	.	0.000000	0.000000			0	.	.	0.000000	0.000000			0	.	.	0.000000	0.000000			0	.	.	0.000000	0.000000			0	.	.	0.000000	0.000000
INDEL	C6_15	HG002_v4.2.1_CNV_gt2assemblycontigs_ONTCanu_ONTFlye_CCSCanu	PASS	*	QUAL	*	0.0	0.0	0.0		0	0	12794035.000000	0.000000	0.000000	0	.	.	0.000000	0.000000			0	.	.	0.000000	0.000000			0	.	.	0.000000	0.000000			0	.	.	0.000000	0.000000			0	.	.	0.000000	0.000000
INDEL	C6_15	HG002_v4.2.1_CNV_mrcanavarIllumina_CCShighcov_ONThighcov_intersection	ALL	*	QUAL	*	0.0	0.0	0.0		0	0	13732774.000000	72038.000000	0.000000	0	.	.	0.000000	0.000000			0	.	.	0.000000	0.000000			0	.	.	0.000000	0.000000			0	.	.	0.000000	0.000000			0	.	.	0.000000	0.000000
INDEL	C6_15	HG002_v4.2.1_CNV_mrcanavarIllumina_CCShighcov_ONThighcov_intersection	PASS	*	QUAL	*	0.0	0.0	0.0		0	0	13732774.000000	72038.000000	0.000000	0	.	.	0.000000	0.000000			0	.	.	0.000000	0.000000			0	.	.	0.000000	0.000000			0	.	.	0.000000	0.000000			0	.	.	0.000000	0.000000
INDEL	C6_15	HG002_v4.2.1_CNVsandSVs	ALL	*	QUAL	*	0.5	0.0	0.0	0.0	0	0	90176126.000000	1322099.000000	0.000000	2	.	.	0.000000	0.000000			1	.	.	0.000000	0.000000			1	.	.	0.000000	0.000000			0	.	.	0.000000	0.000000			0	.	.	0.000000	0.000000
INDEL	C6_15	HG002_v4.2.1_CNVsandSVs	PASS	*	QUAL	*	0.5	0.0	0.0	0.0	0	0	90176126.000000	1322099.000000	0.000000	2	.	.	0.000000	0.000000			1	.	.	0.000000	0.000000			1	.	.	0.000000	0.000000			0	.	.	0.000000	0.000000			0	.	.	0.000000	0.000000
INDEL	C6_15	HG002_v4.2.1_Tier1plusTier2_v0.6.1	ALL	*	QUAL	*	0.5	0.0	0.0	0.0	0	0	32635612.000000	507425.000000	0.000000	2	.	.	0.000000	0.000000			1	.	.	0.000000	0.000000			1	.	.	0.000000	0.000000			0	.	.	0.000000	0.000000			0	.	.	0.000000	0.000000
INDEL	C6_15	HG002_v4.2.1_Tier1plusTier2_v0.6.1	PASS	*	QUAL	*	0.5	0.0	0.0	0.0	0	0	32635612.000000	507425.000000	0.000000	2	.	.	0.000000	0.000000			1	.	.	0.000000	0.000000			1	.	.	0.000000	0.000000			0	.	.	0.000000	0.000000			0	.	.	0.000000	0.000000
INDEL	C6_15	HG002_v4.2.1_Tier1plusTier2_v0.6.1_slop25percent	ALL	*	QUAL	*	0.5	0.0	0.0	0.0	0	0	48088781.000000	1268750.000000	0.000000	2	.	.	0.000000	0.000000			1	.	.	0.000000	0.000000			1	.	.	0.000000	0.000000			0	.	.	0.000000	0.000000			0	.	.	0.000000	0.000000
INDEL	C6_15	HG002_v4.2.1_Tier1plusTier2_v0.6.1_slop25percent	PASS	*	QUAL	*	0.5	0.0	0.0	0.0	0	0	48088781.000000	1268750.000000	0.000000	2	.	.	0.000000	0.000000			1	.	.	0.000000	0.000000			1	.	.	0.000000	0.000000			0	.	.	0.000000	0.000000			0	.	.	0.000000	0.000000
INDEL	C6_15	HG002_v4.2.1_comphetindel10bp_slop50	ALL	*	QUAL	*	0.0	0.0	0.0		0	0	5583186.000000	0.000000	0.000000	0	.	.	0.000000	0.000000			0	.	.	0.000000	0.000000			0	.	.	0.000000	0.000000			0	.	.	0.000000	0.000000			0	.	.	0.000000	0.000000
INDEL	C6_15	HG002_v4.2.1_comphetindel10bp_slop50	PASS	*	QUAL	*	0.0	0.0	0.0		0	0	5583186.000000	0.000000	0.000000	0	.	.	0.000000	0.000000			0	.	.	0.000000	0.000000			0	.	.	0.000000	0.000000			0	.	.	0.000000	0.000000			0	.	.	0.000000	0.000000
INDEL	C6_15	HG002_v4.2.1_comphetsnp10bp_slop50	ALL	*	QUAL	*	0.0	0.0	0.0		0	0	2839747.000000	0.000000	0.000000	0	.	.	0.000000	0.000000			0	.	.	0.000000	0.000000			0	.	.	0.000000	0.000000			0	.	.	0.000000	0.000000			0	.	.	0.000000	0.000000
INDEL	C6_15	HG002_v4.2.1_comphetsnp10bp_slop50	PASS	*	QUAL	*	0.0	0.0	0.0		0	0	2839747.000000	0.000000	0.000000	0	.	.	0.000000	0.000000			0	.	.	0.000000	0.000000			0	.	.	0.000000	0.000000			0	.	.	0.000000	0.000000			0	.	.	0.000000	0.000000
INDEL	C6_15	HG002_v4.2.1_complexandSVs	ALL	*	QUAL	*	0.5	0.0	0.0	0.0	0	0	111762949.000000	1322099.000000	0.000000	2	.	.	0.000000	0.000000			1	.	.	0.000000	0.000000			1	.	.	0.000000	0.000000			0	.	.	0.000000	0.000000			0	.	.	0.000000	0.000000
INDEL	C6_15	HG002_v4.2.1_complexandSVs	PASS	*	QUAL	*	0.5	0.0	0.0	0.0	0	0	111762949.000000	1322099.000000	0.000000	2	.	.	0.000000	0.000000			1	.	.	0.000000	0.000000			1	.	.	0.000000	0.000000			0	.	.	0.000000	0.000000			0	.	.	0.000000	0.000000
INDEL	C6_15	HG002_v4.2.1_complexandSVs_alldifficultregions	ALL	*	QUAL	*	0.666667	0.0	0.0	0.0	0	0	675622751.000000	36002894.000000	0.000000	3	.	.	0.000000	0.000000			2	.	.	0.000000	0.000000			1	.	.	0.000000	0.000000			0	.	.	0.000000	0.000000			0	.	.	0.000000	0.000000
INDEL	C6_15	HG002_v4.2.1_complexandSVs_alldifficultregions	PASS	*	QUAL	*	0.666667	0.0	0.0	0.0	0	0	675622751.000000	36002894.000000	0.000000	3	.	.	0.000000	0.000000			2	.	.	0.000000	0.000000			1	.	.	0.000000	0.000000			0	.	.	0.000000	0.000000			0	.	.	0.000000	0.000000
INDEL	C6_15	HG002_v4.2.1_complexindel10bp_slop50	ALL	*	QUAL	*	0.0	0.0	0.0		0	0	2371853.000000	0.000000	0.000000	0	.	.	0.000000	0.000000			0	.	.	0.000000	0.000000			0	.	.	0.000000	0.000000			0	.	.	0.000000	0.000000			0	.	.	0.000000	0.000000
INDEL	C6_15	HG002_v4.2.1_complexindel10bp_slop50	PASS	*	QUAL	*	0.0	0.0	0.0		0	0	2371853.000000	0.000000	0.000000	0	.	.	0.000000	0.000000			0	.	.	0.000000	0.000000			0	.	.	0.000000	0.000000			0	.	.	0.000000	0.000000			0	.	.	0.000000	0.000000
INDEL	C6_15	HG002_v4.2.1_inversions_slop25percent	ALL	*	QUAL	*	0.0	0.0	0.0		0	0	966818.000000	0.000000	0.000000	0	.	.	0.000000	0.000000			0	.	.	0.000000	0.000000			0	.	.	0.000000	0.000000			0	.	.	0.000000	0.000000			0	.	.	0.000000	0.000000
INDEL	C6_15	HG002_v4.2.1_inversions_slop25percent	PASS	*	QUAL	*	0.0	0.0	0.0		0	0	966818.000000	0.000000	0.000000	0	.	.	0.000000	0.000000			0	.	.	0.000000	0.000000			0	.	.	0.000000	0.000000			0	.	.	0.000000	0.000000			0	.	.	0.000000	0.000000
INDEL	C6_15	HG002_v4.2.1_notin_complexandSVs_alldifficultregions	ALL	*	QUAL	*	1.0	0.0	0.0	0.0	0	0	2259257660.000000	125546695.000000	0.000000	1	.	.	0.000000	0.000000			1	.	.	0.000000	0.000000			0	.	.	0.000000	0.000000			0	.	.	0.000000	0.000000			0	.	.	0.000000	0.000000
INDEL	C6_15	HG002_v4.2.1_notin_complexandSVs_alldifficultregions	PASS	*	QUAL	*	1.0	0.0	0.0	0.0	0	0	2259257660.000000	125546695.000000	0.000000	1	.	.	0.000000	0.000000			1	.	.	0.000000	0.000000			0	.	.	0.000000	0.000000			0	.	.	0.000000	0.000000			0	.	.	0.000000	0.000000
INDEL	C6_15	HG002_v4.2.1_othercomplexwithin10bp_slop50	ALL	*	QUAL	*	0.0	0.0	0.0		0	0	1618726.000000	0.000000	0.000000	0	.	.	0.000000	0.000000			0	.	.	0.000000	0.000000			0	.	.	0.000000	0.000000			0	.	.	0.000000	0.000000			0	.	.	0.000000	0.000000
INDEL	C6_15	HG002_v4.2.1_othercomplexwithin10bp_slop50	PASS	*	QUAL	*	0.0	0.0	0.0		0	0	1618726.000000	0.000000	0.000000	0	.	.	0.000000	0.000000			0	.	.	0.000000	0.000000			0	.	.	0.000000	0.000000			0	.	.	0.000000	0.000000			0	.	.	0.000000	0.000000
INDEL	C6_15	HG002_v4.2.1_snpswithin10bp_slop50	ALL	*	QUAL	*	0.0	0.0	0.0		0	0	9579557.000000	0.000000	0.000000	0	.	.	0.000000	0.000000			0	.	.	0.000000	0.000000			0	.	.	0.000000	0.000000			0	.	.	0.000000	0.000000			0	.	.	0.000000	0.000000
INDEL	C6_15	HG002_v4.2.1_snpswithin10bp_slop50	PASS	*	QUAL	*	0.0	0.0	0.0		0	0	9579557.000000	0.000000	0.000000	0	.	.	0.000000	0.000000			0	.	.	0.000000	0.000000			0	.	.	0.000000	0.000000			0	.	.	0.000000	0.000000			0	.	.	0.000000	0.000000
INDEL	C6_15	HG003_v4.2.1_CNV_CCSandONT_elliptical_outlier	ALL	*	QUAL	*	0.0	0.0	0.0		0	0	34890917.000000	0.000000	0.000000	0	.	.	0.000000	0.000000			0	.	.	0.000000	0.000000			0	.	.	0.000000	0.000000			0	.	.	0.000000	0.000000			0	.	.	0.000000	0.000000
INDEL	C6_15	HG003_v4.2.1_CNV_CCSandONT_elliptical_outlier	PASS	*	QUAL	*	0.0	0.0	0.0		0	0	34890917.000000	0.000000	0.000000	0	.	.	0.000000	0.000000			0	.	.	0.000000	0.000000			0	.	.	0.000000	0.000000			0	.	.	0.000000	0.000000			0	.	.	0.000000	0.000000
INDEL	C6_15	HG003_v4.2.1_CNV_mrcanavarIllumina_CCShighcov_ONThighcov_intersection	ALL	*	QUAL	*	0.0	0.0	0.0		0	0	8315700.000000	0.000000	0.000000	0	.	.	0.000000	0.000000			0	.	.	0.000000	0.000000			0	.	.	0.000000	0.000000			0	.	.	0.000000	0.000000			0	.	.	0.000000	0.000000
INDEL	C6_15	HG003_v4.2.1_CNV_mrcanavarIllumina_CCShighcov_ONThighcov_intersection	PASS	*	QUAL	*	0.0	0.0	0.0		0	0	8315700.000000	0.000000	0.000000	0	.	.	0.000000	0.000000			0	.	.	0.000000	0.000000			0	.	.	0.000000	0.000000			0	.	.	0.000000	0.000000			0	.	.	0.000000	0.000000
INDEL	C6_15	HG003_v4.2.1_CNVsandSVs	ALL	*	QUAL	*	0.5	0.0	0.0	0.0	0	0	112809506.000000	1447833.000000	0.000000	2	.	.	0.000000	0.000000			1	.	.	0.000000	0.000000			1	.	.	0.000000	0.000000			0	.	.	0.000000	0.000000			0	.	.	0.000000	0.000000
INDEL	C6_15	HG003_v4.2.1_CNVsandSVs	PASS	*	QUAL	*	0.5	0.0	0.0	0.0	0	0	112809506.000000	1447833.000000	0.000000	2	.	.	0.000000	0.000000			1	.	.	0.000000	0.000000			1	.	.	0.000000	0.000000			0	.	.	0.000000	0.000000			0	.	.	0.000000	0.000000
INDEL	C6_15	HG003_v4.2.1_SV_pbsv_slop25percent	ALL	*	QUAL	*	0.0	0.0	0.0		0	0	52584786.000000	375541.000000	0.000000	0	.	.	0.000000	0.000000			0	.	.	0.000000	0.000000			0	.	.	0.000000	0.000000			0	.	.	0.000000	0.000000			0	.	.	0.000000	0.000000
INDEL	C6_15	HG003_v4.2.1_SV_pbsv_slop25percent	PASS	*	QUAL	*	0.0	0.0	0.0		0	0	52584786.000000	375541.000000	0.000000	0	.	.	0.000000	0.000000			0	.	.	0.000000	0.000000			0	.	.	0.000000	0.000000			0	.	.	0.000000	0.000000			0	.	.	0.000000	0.000000
INDEL	C6_15	HG003_v4.2.1_comphetindel10bp_slop50	ALL	*	QUAL	*	0.0	0.0	0.0		0	0	4797668.000000	0.000000	0.000000	0	.	.	0.000000	0.000000			0	.	.	0.000000	0.000000			0	.	.	0.000000	0.000000			0	.	.	0.000000	0.000000			0	.	.	0.000000	0.000000
INDEL	C6_15	HG003_v4.2.1_comphetindel10bp_slop50	PASS	*	QUAL	*	0.0	0.0	0.0		0	0	4797668.000000	0.000000	0.000000	0	.	.	0.000000	0.000000			0	.	.	0.000000	0.000000			0	.	.	0.000000	0.000000			0	.	.	0.000000	0.000000			0	.	.	0.000000	0.000000
INDEL	C6_15	HG003_v4.2.1_comphetsnp10bp_slop50	ALL	*	QUAL	*	0.0	0.0	0.0		0	0	1264760.000000	0.000000	0.000000	0	.	.	0.000000	0.000000			0	.	.	0.000000	0.000000			0	.	.	0.000000	0.000000			0	.	.	0.000000	0.000000			0	.	.	0.000000	0.000000
INDEL	C6_15	HG003_v4.2.1_comphetsnp10bp_slop50	PASS	*	QUAL	*	0.0	0.0	0.0		0	0	1264760.000000	0.000000	0.000000	0	.	.	0.000000	0.000000			0	.	.	0.000000	0.000000			0	.	.	0.000000	0.000000			0	.	.	0.000000	0.000000			0	.	.	0.000000	0.000000
INDEL	C6_15	HG003_v4.2.1_complexandSVs	ALL	*	QUAL	*	0.5	0.0	0.0	0.0	0	0	133792062.000000	1447833.000000	0.000000	2	.	.	0.000000	0.000000			1	.	.	0.000000	0.000000			1	.	.	0.000000	0.000000			0	.	.	0.000000	0.000000			0	.	.	0.000000	0.000000
INDEL	C6_15	HG003_v4.2.1_complexandSVs	PASS	*	QUAL	*	0.5	0.0	0.0	0.0	0	0	133792062.000000	1447833.000000	0.000000	2	.	.	0.000000	0.000000			1	.	.	0.000000	0.000000			1	.	.	0.000000	0.000000			0	.	.	0.000000	0.000000			0	.	.	0.000000	0.000000
INDEL	C6_15	HG003_v4.2.1_complexandSVs_alldifficultregions	ALL	*	QUAL	*	0.666667	0.0	0.0	0.0	0	0	679282398.000000	36084387.000000	0.000000	3	.	.	0.000000	0.000000			2	.	.	0.000000	0.000000			1	.	.	0.000000	0.000000			0	.	.	0.000000	0.000000			0	.	.	0.000000	0.000000
INDEL	C6_15	HG003_v4.2.1_complexandSVs_alldifficultregions	PASS	*	QUAL	*	0.666667	0.0	0.0	0.0	0	0	679282398.000000	36084387.000000	0.000000	3	.	.	0.000000	0.000000			2	.	.	0.000000	0.000000			1	.	.	0.000000	0.000000			0	.	.	0.000000	0.000000			0	.	.	0.000000	0.000000
INDEL	C6_15	HG003_v4.2.1_complexindel10bp_slop50	ALL	*	QUAL	*	0.0	0.0	0.0		0	0	1575843.000000	0.000000	0.000000	0	.	.	0.000000	0.000000			0	.	.	0.000000	0.000000			0	.	.	0.000000	0.000000			0	.	.	0.000000	0.000000			0	.	.	0.000000	0.000000
INDEL	C6_15	HG003_v4.2.1_complexindel10bp_slop50	PASS	*	QUAL	*	0.0	0.0	0.0		0	0	1575843.000000	0.000000	0.000000	0	.	.	0.000000	0.000000			0	.	.	0.000000	0.000000			0	.	.	0.000000	0.000000			0	.	.	0.000000	0.000000			0	.	.	0.000000	0.000000
INDEL	C6_15	HG003_v4.2.1_notin_complexandSVs_alldifficultregions	ALL	*	QUAL	*	1.0	0.0	0.0	0.0	0	0	2255598013.000000	125465202.000000	0.000000	1	.	.	0.000000	0.000000			1	.	.	0.000000	0.000000			0	.	.	0.000000	0.000000			0	.	.	0.000000	0.000000			0	.	.	0.000000	0.000000
INDEL	C6_15	HG003_v4.2.1_notin_complexandSVs_alldifficultregions	PASS	*	QUAL	*	1.0	0.0	0.0	0.0	0	0	2255598013.000000	125465202.000000	0.000000	1	.	.	0.000000	0.000000			1	.	.	0.000000	0.000000			0	.	.	0.000000	0.000000			0	.	.	0.000000	0.000000			0	.	.	0.000000	0.000000
INDEL	C6_15	HG003_v4.2.1_othercomplexwithin10bp_slop50	ALL	*	QUAL	*	0.0	0.0	0.0		0	0	4496448.000000	0.000000	0.000000	0	.	.	0.000000	0.000000			0	.	.	0.000000	0.000000			0	.	.	0.000000	0.000000			0	.	.	0.000000	0.000000			0	.	.	0.000000	0.000000
INDEL	C6_15	HG003_v4.2.1_othercomplexwithin10bp_slop50	PASS	*	QUAL	*	0.0	0.0	0.0		0	0	4496448.000000	0.000000	0.000000	0	.	.	0.000000	0.000000			0	.	.	0.000000	0.000000			0	.	.	0.000000	0.000000			0	.	.	0.000000	0.000000			0	.	.	0.000000	0.000000
INDEL	C6_15	HG003_v4.2.1_snpswithin10bp_slop50	ALL	*	QUAL	*	0.0	0.0	0.0		0	0	9196487.000000	0.000000	0.000000	0	.	.	0.000000	0.000000			0	.	.	0.000000	0.000000			0	.	.	0.000000	0.000000			0	.	.	0.000000	0.000000			0	.	.	0.000000	0.000000
INDEL	C6_15	HG003_v4.2.1_snpswithin10bp_slop50	PASS	*	QUAL	*	0.0	0.0	0.0		0	0	9196487.000000	0.000000	0.000000	0	.	.	0.000000	0.000000			0	.	.	0.000000	0.000000			0	.	.	0.000000	0.000000			0	.	.	0.000000	0.000000			0	.	.	0.000000	0.000000
INDEL	C6_15	HG004_v4.2.1_CNV_CCSandONT_elliptical_outlier	ALL	*	QUAL	*	0.0	0.0	0.0		0	0	33808370.000000	0.000000	0.000000	0	.	.	0.000000	0.000000			0	.	.	0.000000	0.000000			0	.	.	0.000000	0.000000			0	.	.	0.000000	0.000000			0	.	.	0.000000	0.000000
INDEL	C6_15	HG004_v4.2.1_CNV_CCSandONT_elliptical_outlier	PASS	*	QUAL	*	0.0	0.0	0.0		0	0	33808370.000000	0.000000	0.000000	0	.	.	0.000000	0.000000			0	.	.	0.000000	0.000000			0	.	.	0.000000	0.000000			0	.	.	0.000000	0.000000			0	.	.	0.000000	0.000000
INDEL	C6_15	HG004_v4.2.1_CNV_mrcanavarIllumina_CCShighcov_ONThighcov_intersection	ALL	*	QUAL	*	0.0	0.0	0.0		0	0	7984544.000000	0.000000	0.000000	0	.	.	0.000000	0.000000			0	.	.	0.000000	0.000000			0	.	.	0.000000	0.000000			0	.	.	0.000000	0.000000			0	.	.	0.000000	0.000000
INDEL	C6_15	HG004_v4.2.1_CNV_mrcanavarIllumina_CCShighcov_ONThighcov_intersection	PASS	*	QUAL	*	0.0	0.0	0.0		0	0	7984544.000000	0.000000	0.000000	0	.	.	0.000000	0.000000			0	.	.	0.000000	0.000000			0	.	.	0.000000	0.000000			0	.	.	0.000000	0.000000			0	.	.	0.000000	0.000000
INDEL	C6_15	HG004_v4.2.1_CNVsandSVs	ALL	*	QUAL	*	0.5	0.0	0.0	0.0	0	0	119292915.000000	1449010.000000	0.000000	2	.	.	0.000000	0.000000			1	.	.	0.000000	0.000000			1	.	.	0.000000	0.000000			0	.	.	0.000000	0.000000			0	.	.	0.000000	0.000000
INDEL	C6_15	HG004_v4.2.1_CNVsandSVs	PASS	*	QUAL	*	0.5	0.0	0.0	0.0	0	0	119292915.000000	1449010.000000	0.000000	2	.	.	0.000000	0.000000			1	.	.	0.000000	0.000000			1	.	.	0.000000	0.000000			0	.	.	0.000000	0.000000			0	.	.	0.000000	0.000000
INDEL	C6_15	HG004_v4.2.1_SV_pbsv_slop25percent	ALL	*	QUAL	*	0.0	0.0	0.0		0	0	63060811.000000	427259.000000	0.000000	0	.	.	0.000000	0.000000			0	.	.	0.000000	0.000000			0	.	.	0.000000	0.000000			0	.	.	0.000000	0.000000			0	.	.	0.000000	0.000000
INDEL	C6_15	HG004_v4.2.1_SV_pbsv_slop25percent	PASS	*	QUAL	*	0.0	0.0	0.0		0	0	63060811.000000	427259.000000	0.000000	0	.	.	0.000000	0.000000			0	.	.	0.000000	0.000000			0	.	.	0.000000	0.000000			0	.	.	0.000000	0.000000			0	.	.	0.000000	0.000000
INDEL	C6_15	HG004_v4.2.1_comphetindel10bp_slop50	ALL	*	QUAL	*	0.0	0.0	0.0		0	0	4933578.000000	0.000000	0.000000	0	.	.	0.000000	0.000000			0	.	.	0.000000	0.000000			0	.	.	0.000000	0.000000			0	.	.	0.000000	0.000000			0	.	.	0.000000	0.000000
INDEL	C6_15	HG004_v4.2.1_comphetindel10bp_slop50	PASS	*	QUAL	*	0.0	0.0	0.0		0	0	4933578.000000	0.000000	0.000000	0	.	.	0.000000	0.000000			0	.	.	0.000000	0.000000			0	.	.	0.000000	0.000000			0	.	.	0.000000	0.000000			0	.	.	0.000000	0.000000
INDEL	C6_15	HG004_v4.2.1_comphetsnp10bp_slop50	ALL	*	QUAL	*	0.0	0.0	0.0		0	0	1201796.000000	0.000000	0.000000	0	.	.	0.000000	0.000000			0	.	.	0.000000	0.000000			0	.	.	0.000000	0.000000			0	.	.	0.000000	0.000000			0	.	.	0.000000	0.000000
INDEL	C6_15	HG004_v4.2.1_comphetsnp10bp_slop50	PASS	*	QUAL	*	0.0	0.0	0.0		0	0	1201796.000000	0.000000	0.000000	0	.	.	0.000000	0.000000			0	.	.	0.000000	0.000000			0	.	.	0.000000	0.000000			0	.	.	0.000000	0.000000			0	.	.	0.000000	0.000000
INDEL	C6_15	HG004_v4.2.1_complexandSVs	ALL	*	QUAL	*	0.5	0.0	0.0	0.0	0	0	140470365.000000	1449010.000000	0.000000	2	.	.	0.000000	0.000000			1	.	.	0.000000	0.000000			1	.	.	0.000000	0.000000			0	.	.	0.000000	0.000000			0	.	.	0.000000	0.000000
INDEL	C6_15	HG004_v4.2.1_complexandSVs	PASS	*	QUAL	*	0.5	0.0	0.0	0.0	0	0	140470365.000000	1449010.000000	0.000000	2	.	.	0.000000	0.000000			1	.	.	0.000000	0.000000			1	.	.	0.000000	0.000000			0	.	.	0.000000	0.000000			0	.	.	0.000000	0.000000
INDEL	C6_15	HG004_v4.2.1_complexandSVs_alldifficultregions	ALL	*	QUAL	*	0.666667	0.0	0.0	0.0	0	0	680680321.000000	36066753.000000	0.000000	3	.	.	0.000000	0.000000			2	.	.	0.000000	0.000000			1	.	.	0.000000	0.000000			0	.	.	0.000000	0.000000			0	.	.	0.000000	0.000000
INDEL	C6_15	HG004_v4.2.1_complexandSVs_alldifficultregions	PASS	*	QUAL	*	0.666667	0.0	0.0	0.0	0	0	680680321.000000	36066753.000000	0.000000	3	.	.	0.000000	0.000000			2	.	.	0.000000	0.000000			1	.	.	0.000000	0.000000			0	.	.	0.000000	0.000000			0	.	.	0.000000	0.000000
INDEL	C6_15	HG004_v4.2.1_complexindel10bp_slop50	ALL	*	QUAL	*	0.0	0.0	0.0		0	0	1568117.000000	0.000000	0.000000	0	.	.	0.000000	0.000000			0	.	.	0.000000	0.000000			0	.	.	0.000000	0.000000			0	.	.	0.000000	0.000000			0	.	.	0.000000	0.000000
INDEL	C6_15	HG004_v4.2.1_complexindel10bp_slop50	PASS	*	QUAL	*	0.0	0.0	0.0		0	0	1568117.000000	0.000000	0.000000	0	.	.	0.000000	0.000000			0	.	.	0.000000	0.000000			0	.	.	0.000000	0.000000			0	.	.	0.000000	0.000000			0	.	.	0.000000	0.000000
INDEL	C6_15	HG004_v4.2.1_notin_complexandSVs_alldifficultregions	ALL	*	QUAL	*	1.0	0.0	0.0	0.0	0	0	2254200090.000000	125482836.000000	0.000000	1	.	.	0.000000	0.000000			1	.	.	0.000000	0.000000			0	.	.	0.000000	0.000000			0	.	.	0.000000	0.000000			0	.	.	0.000000	0.000000
INDEL	C6_15	HG004_v4.2.1_notin_complexandSVs_alldifficultregions	PASS	*	QUAL	*	1.0	0.0	0.0	0.0	0	0	2254200090.000000	125482836.000000	0.000000	1	.	.	0.000000	0.000000			1	.	.	0.000000	0.000000			0	.	.	0.000000	0.000000			0	.	.	0.000000	0.000000			0	.	.	0.000000	0.000000
INDEL	C6_15	HG004_v4.2.1_othercomplexwithin10bp_slop50	ALL	*	QUAL	*	0.0	0.0	0.0		0	0	4697947.000000	0.000000	0.000000	0	.	.	0.000000	0.000000			0	.	.	0.000000	0.000000			0	.	.	0.000000	0.000000			0	.	.	0.000000	0.000000			0	.	.	0.000000	0.000000
INDEL	C6_15	HG004_v4.2.1_othercomplexwithin10bp_slop50	PASS	*	QUAL	*	0.0	0.0	0.0		0	0	4697947.000000	0.000000	0.000000	0	.	.	0.000000	0.000000			0	.	.	0.000000	0.000000			0	.	.	0.000000	0.000000			0	.	.	0.000000	0.000000			0	.	.	0.000000	0.000000
INDEL	C6_15	HG004_v4.2.1_snpswithin10bp_slop50	ALL	*	QUAL	*	0.0	0.0	0.0		0	0	9177943.000000	0.000000	0.000000	0	.	.	0.000000	0.000000			0	.	.	0.000000	0.000000			0	.	.	0.000000	0.000000			0	.	.	0.000000	0.000000			0	.	.	0.000000	0.000000
INDEL	C6_15	HG004_v4.2.1_snpswithin10bp_slop50	PASS	*	QUAL	*	0.0	0.0	0.0		0	0	9177943.000000	0.000000	0.000000	0	.	.	0.000000	0.000000			0	.	.	0.000000	0.000000			0	.	.	0.000000	0.000000			0	.	.	0.000000	0.000000			0	.	.	0.000000	0.000000
INDEL	C6_15	HG005_v4.2.1_CNV_CCSandONT_elliptical_outlier	ALL	*	QUAL	*	0.0	0.0	0.0		0	0	35824675.000000	0.000000	0.000000	0	.	.	0.000000	0.000000			0	.	.	0.000000	0.000000			0	.	.	0.000000	0.000000			0	.	.	0.000000	0.000000			0	.	.	0.000000	0.000000
INDEL	C6_15	HG005_v4.2.1_CNV_CCSandONT_elliptical_outlier	PASS	*	QUAL	*	0.0	0.0	0.0		0	0	35824675.000000	0.000000	0.000000	0	.	.	0.000000	0.000000			0	.	.	0.000000	0.000000			0	.	.	0.000000	0.000000			0	.	.	0.000000	0.000000			0	.	.	0.000000	0.000000
INDEL	C6_15	HG005_v4.2.1_CNV_mrcanavarIllumina_CCShighcov_ONThighcov_intersection	ALL	*	QUAL	*	0.0	0.0	0.0		0	0	9552289.000000	82630.000000	0.000000	0	.	.	0.000000	0.000000			0	.	.	0.000000	0.000000			0	.	.	0.000000	0.000000			0	.	.	0.000000	0.000000			0	.	.	0.000000	0.000000
INDEL	C6_15	HG005_v4.2.1_CNV_mrcanavarIllumina_CCShighcov_ONThighcov_intersection	PASS	*	QUAL	*	0.0	0.0	0.0		0	0	9552289.000000	82630.000000	0.000000	0	.	.	0.000000	0.000000			0	.	.	0.000000	0.000000			0	.	.	0.000000	0.000000			0	.	.	0.000000	0.000000			0	.	.	0.000000	0.000000
INDEL	C6_15	HG005_v4.2.1_CNVsandSVs	ALL	*	QUAL	*	0.0	0.0	0.0		0	0	121774956.000000	82630.000000	0.000000	0	.	.	0.000000	0.000000			0	.	.	0.000000	0.000000			0	.	.	0.000000	0.000000			0	.	.	0.000000	0.000000			0	.	.	0.000000	0.000000
INDEL	C6_15	HG005_v4.2.1_CNVsandSVs	PASS	*	QUAL	*	0.0	0.0	0.0		0	0	121774956.000000	82630.000000	0.000000	0	.	.	0.000000	0.000000			0	.	.	0.000000	0.000000			0	.	.	0.000000	0.000000			0	.	.	0.000000	0.000000			0	.	.	0.000000	0.000000
INDEL	C6_15	HG005_v4.2.1_SV_pbsv_hifiasm_dipcall_svanalyzer_slop25percent	ALL	*	QUAL	*	0.0	0.0	0.0		0	0	103088964.000000	0.000000	0.000000	0	.	.	0.000000	0.000000			0	.	.	0.000000	0.000000			0	.	.	0.000000	0.000000			0	.	.	0.000000	0.000000			0	.	.	0.000000	0.000000
INDEL	C6_15	HG005_v4.2.1_SV_pbsv_hifiasm_dipcall_svanalyzer_slop25percent	PASS	*	QUAL	*	0.0	0.0	0.0		0	0	103088964.000000	0.000000	0.000000	0	.	.	0.000000	0.000000			0	.	.	0.000000	0.000000			0	.	.	0.000000	0.000000			0	.	.	0.000000	0.000000			0	.	.	0.000000	0.000000
INDEL	C6_15	HG005_v4.2.1_comphetindel10bp_slop50	ALL	*	QUAL	*	0.0	0.0	0.0		0	0	3638866.000000	0.000000	0.000000	0	.	.	0.000000	0.000000			0	.	.	0.000000	0.000000			0	.	.	0.000000	0.000000			0	.	.	0.000000	0.000000			0	.	.	0.000000	0.000000
INDEL	C6_15	HG005_v4.2.1_comphetindel10bp_slop50	PASS	*	QUAL	*	0.0	0.0	0.0		0	0	3638866.000000	0.000000	0.000000	0	.	.	0.000000	0.000000			0	.	.	0.000000	0.000000			0	.	.	0.000000	0.000000			0	.	.	0.000000	0.000000			0	.	.	0.000000	0.000000
INDEL	C6_15	HG005_v4.2.1_comphetsnp10bp_slop50	ALL	*	QUAL	*	0.0	0.0	0.0		0	0	2607846.000000	0.000000	0.000000	0	.	.	0.000000	0.000000			0	.	.	0.000000	0.000000			0	.	.	0.000000	0.000000			0	.	.	0.000000	0.000000			0	.	.	0.000000	0.000000
INDEL	C6_15	HG005_v4.2.1_comphetsnp10bp_slop50	PASS	*	QUAL	*	0.0	0.0	0.0		0	0	2607846.000000	0.000000	0.000000	0	.	.	0.000000	0.000000			0	.	.	0.000000	0.000000			0	.	.	0.000000	0.000000			0	.	.	0.000000	0.000000			0	.	.	0.000000	0.000000
INDEL	C6_15	HG005_v4.2.1_complexandSVs	ALL	*	QUAL	*	0.0	0.0	0.0		0	0	140434315.000000	82630.000000	0.000000	0	.	.	0.000000	0.000000			0	.	.	0.000000	0.000000			0	.	.	0.000000	0.000000			0	.	.	0.000000	0.000000			0	.	.	0.000000	0.000000
INDEL	C6_15	HG005_v4.2.1_complexandSVs	PASS	*	QUAL	*	0.0	0.0	0.0		0	0	140434315.000000	82630.000000	0.000000	0	.	.	0.000000	0.000000			0	.	.	0.000000	0.000000			0	.	.	0.000000	0.000000			0	.	.	0.000000	0.000000			0	.	.	0.000000	0.000000
INDEL	C6_15	HG005_v4.2.1_complexandSVs_alldifficultregions	ALL	*	QUAL	*	0.666667	0.0	0.0	0.0	0	0	677223038.000000	35383195.000000	0.000000	3	.	.	0.000000	0.000000			2	.	.	0.000000	0.000000			1	.	.	0.000000	0.000000			0	.	.	0.000000	0.000000			0	.	.	0.000000	0.000000
INDEL	C6_15	HG005_v4.2.1_complexandSVs_alldifficultregions	PASS	*	QUAL	*	0.666667	0.0	0.0	0.0	0	0	677223038.000000	35383195.000000	0.000000	3	.	.	0.000000	0.000000			2	.	.	0.000000	0.000000			1	.	.	0.000000	0.000000			0	.	.	0.000000	0.000000			0	.	.	0.000000	0.000000
INDEL	C6_15	HG005_v4.2.1_complexindel10bp_slop50	ALL	*	QUAL	*	0.0	0.0	0.0		0	0	1990833.000000	0.000000	0.000000	0	.	.	0.000000	0.000000			0	.	.	0.000000	0.000000			0	.	.	0.000000	0.000000			0	.	.	0.000000	0.000000			0	.	.	0.000000	0.000000
INDEL	C6_15	HG005_v4.2.1_complexindel10bp_slop50	PASS	*	QUAL	*	0.0	0.0	0.0		0	0	1990833.000000	0.000000	0.000000	0	.	.	0.000000	0.000000			0	.	.	0.000000	0.000000			0	.	.	0.000000	0.000000			0	.	.	0.000000	0.000000			0	.	.	0.000000	0.000000
INDEL	C6_15	HG005_v4.2.1_inversions_slop25percent	ALL	*	QUAL	*	0.0	0.0	0.0		0	0	3333164.000000	0.000000	0.000000	0	.	.	0.000000	0.000000			0	.	.	0.000000	0.000000			0	.	.	0.000000	0.000000			0	.	.	0.000000	0.000000			0	.	.	0.000000	0.000000
INDEL	C6_15	HG005_v4.2.1_inversions_slop25percent	PASS	*	QUAL	*	0.0	0.0	0.0		0	0	3333164.000000	0.000000	0.000000	0	.	.	0.000000	0.000000			0	.	.	0.000000	0.000000			0	.	.	0.000000	0.000000			0	.	.	0.000000	0.000000			0	.	.	0.000000	0.000000
INDEL	C6_15	HG005_v4.2.1_notin_complexandSVs_alldifficultregions	ALL	*	QUAL	*	1.0	0.0	0.0	0.0	0	0	2257657373.000000	126166394.000000	0.000000	1	.	.	0.000000	0.000000			1	.	.	0.000000	0.000000			0	.	.	0.000000	0.000000			0	.	.	0.000000	0.000000			0	.	.	0.000000	0.000000
INDEL	C6_15	HG005_v4.2.1_notin_complexandSVs_alldifficultregions	PASS	*	QUAL	*	1.0	0.0	0.0	0.0	0	0	2257657373.000000	126166394.000000	0.000000	1	.	.	0.000000	0.000000			1	.	.	0.000000	0.000000			0	.	.	0.000000	0.000000			0	.	.	0.000000	0.000000			0	.	.	0.000000	0.000000
INDEL	C6_15	HG005_v4.2.1_othercomplexwithin10bp_slop50	ALL	*	QUAL	*	0.0	0.0	0.0		0	0	1460990.000000	0.000000	0.000000	0	.	.	0.000000	0.000000			0	.	.	0.000000	0.000000			0	.	.	0.000000	0.000000			0	.	.	0.000000	0.000000			0	.	.	0.000000	0.000000
INDEL	C6_15	HG005_v4.2.1_othercomplexwithin10bp_slop50	PASS	*	QUAL	*	0.0	0.0	0.0		0	0	1460990.000000	0.000000	0.000000	0	.	.	0.000000	0.000000			0	.	.	0.000000	0.000000			0	.	.	0.000000	0.000000			0	.	.	0.000000	0.000000			0	.	.	0.000000	0.000000
INDEL	C6_15	HG005_v4.2.1_snpswithin10bp_slop50	ALL	*	QUAL	*	0.0	0.0	0.0		0	0	9375134.000000	0.000000	0.000000	0	.	.	0.000000	0.000000			0	.	.	0.000000	0.000000			0	.	.	0.000000	0.000000			0	.	.	0.000000	0.000000			0	.	.	0.000000	0.000000
INDEL	C6_15	HG005_v4.2.1_snpswithin10bp_slop50	PASS	*	QUAL	*	0.0	0.0	0.0		0	0	9375134.000000	0.000000	0.000000	0	.	.	0.000000	0.000000			0	.	.	0.000000	0.000000			0	.	.	0.000000	0.000000			0	.	.	0.000000	0.000000			0	.	.	0.000000	0.000000
INDEL	C6_15	HG006_v4.2.1_CNV_CCSandONT_elliptical_outlier	ALL	*	QUAL	*	0.0	0.0	0.0		0	0	23202631.000000	0.000000	0.000000	0	.	.	0.000000	0.000000			0	.	.	0.000000	0.000000			0	.	.	0.000000	0.000000			0	.	.	0.000000	0.000000			0	.	.	0.000000	0.000000
INDEL	C6_15	HG006_v4.2.1_CNV_CCSandONT_elliptical_outlier	PASS	*	QUAL	*	0.0	0.0	0.0		0	0	23202631.000000	0.000000	0.000000	0	.	.	0.000000	0.000000			0	.	.	0.000000	0.000000			0	.	.	0.000000	0.000000			0	.	.	0.000000	0.000000			0	.	.	0.000000	0.000000
INDEL	C6_15	HG006_v4.2.1_CNV_mrcanavarIllumina_CCShighcov_ONThighcov_intersection	ALL	*	QUAL	*	0.0	0.0	0.0		0	0	7463983.000000	63987.000000	0.000000	0	.	.	0.000000	0.000000			0	.	.	0.000000	0.000000			0	.	.	0.000000	0.000000			0	.	.	0.000000	0.000000			0	.	.	0.000000	0.000000
INDEL	C6_15	HG006_v4.2.1_CNV_mrcanavarIllumina_CCShighcov_ONThighcov_intersection	PASS	*	QUAL	*	0.0	0.0	0.0		0	0	7463983.000000	63987.000000	0.000000	0	.	.	0.000000	0.000000			0	.	.	0.000000	0.000000			0	.	.	0.000000	0.000000			0	.	.	0.000000	0.000000			0	.	.	0.000000	0.000000
INDEL	C6_15	HG006_v4.2.1_CNVsandSVs	ALL	*	QUAL	*	0.0	0.0	0.0		0	0	119792009.000000	269343.000000	0.000000	0	.	.	0.000000	0.000000			0	.	.	0.000000	0.000000			0	.	.	0.000000	0.000000			0	.	.	0.000000	0.000000			0	.	.	0.000000	0.000000
INDEL	C6_15	HG006_v4.2.1_CNVsandSVs	PASS	*	QUAL	*	0.0	0.0	0.0		0	0	119792009.000000	269343.000000	0.000000	0	.	.	0.000000	0.000000			0	.	.	0.000000	0.000000			0	.	.	0.000000	0.000000			0	.	.	0.000000	0.000000			0	.	.	0.000000	0.000000
INDEL	C6_15	HG006_v4.2.1_SV_pbsv_slop25percent	ALL	*	QUAL	*	0.0	0.0	0.0		0	0	42782927.000000	206629.000000	0.000000	0	.	.	0.000000	0.000000			0	.	.	0.000000	0.000000			0	.	.	0.000000	0.000000			0	.	.	0.000000	0.000000			0	.	.	0.000000	0.000000
INDEL	C6_15	HG006_v4.2.1_SV_pbsv_slop25percent	PASS	*	QUAL	*	0.0	0.0	0.0		0	0	42782927.000000	206629.000000	0.000000	0	.	.	0.000000	0.000000			0	.	.	0.000000	0.000000			0	.	.	0.000000	0.000000			0	.	.	0.000000	0.000000			0	.	.	0.000000	0.000000
INDEL	C6_15	HG006_v4.2.1_comphetindel10bp_slop50	ALL	*	QUAL	*	0.0	0.0	0.0		0	0	3238146.000000	0.000000	0.000000	0	.	.	0.000000	0.000000			0	.	.	0.000000	0.000000			0	.	.	0.000000	0.000000			0	.	.	0.000000	0.000000			0	.	.	0.000000	0.000000
INDEL	C6_15	HG006_v4.2.1_comphetindel10bp_slop50	PASS	*	QUAL	*	0.0	0.0	0.0		0	0	3238146.000000	0.000000	0.000000	0	.	.	0.000000	0.000000			0	.	.	0.000000	0.000000			0	.	.	0.000000	0.000000			0	.	.	0.000000	0.000000			0	.	.	0.000000	0.000000
INDEL	C6_15	HG006_v4.2.1_comphetsnp10bp_slop50	ALL	*	QUAL	*	0.0	0.0	0.0		0	0	1503654.000000	0.000000	0.000000	0	.	.	0.000000	0.000000			0	.	.	0.000000	0.000000			0	.	.	0.000000	0.000000			0	.	.	0.000000	0.000000			0	.	.	0.000000	0.000000
INDEL	C6_15	HG006_v4.2.1_comphetsnp10bp_slop50	PASS	*	QUAL	*	0.0	0.0	0.0		0	0	1503654.000000	0.000000	0.000000	0	.	.	0.000000	0.000000			0	.	.	0.000000	0.000000			0	.	.	0.000000	0.000000			0	.	.	0.000000	0.000000			0	.	.	0.000000	0.000000
INDEL	C6_15	HG006_v4.2.1_complexandSVs	ALL	*	QUAL	*	0.0	0.0	0.0		0	0	137668662.000000	269343.000000	0.000000	0	.	.	0.000000	0.000000			0	.	.	0.000000	0.000000			0	.	.	0.000000	0.000000			0	.	.	0.000000	0.000000			0	.	.	0.000000	0.000000
INDEL	C6_15	HG006_v4.2.1_complexandSVs	PASS	*	QUAL	*	0.0	0.0	0.0		0	0	137668662.000000	269343.000000	0.000000	0	.	.	0.000000	0.000000			0	.	.	0.000000	0.000000			0	.	.	0.000000	0.000000			0	.	.	0.000000	0.000000			0	.	.	0.000000	0.000000
INDEL	C6_15	HG006_v4.2.1_complexandSVs_alldifficultregions	ALL	*	QUAL	*	0.666667	0.0	0.0	0.0	0	0	676756760.000000	35494480.000000	0.000000	3	.	.	0.000000	0.000000			2	.	.	0.000000	0.000000			1	.	.	0.000000	0.000000			0	.	.	0.000000	0.000000			0	.	.	0.000000	0.000000
INDEL	C6_15	HG006_v4.2.1_complexandSVs_alldifficultregions	PASS	*	QUAL	*	0.666667	0.0	0.0	0.0	0	0	676756760.000000	35494480.000000	0.000000	3	.	.	0.000000	0.000000			2	.	.	0.000000	0.000000			1	.	.	0.000000	0.000000			0	.	.	0.000000	0.000000			0	.	.	0.000000	0.000000
INDEL	C6_15	HG006_v4.2.1_complexindel10bp_slop50	ALL	*	QUAL	*	0.0	0.0	0.0		0	0	1273348.000000	0.000000	0.000000	0	.	.	0.000000	0.000000			0	.	.	0.000000	0.000000			0	.	.	0.000000	0.000000			0	.	.	0.000000	0.000000			0	.	.	0.000000	0.000000
INDEL	C6_15	HG006_v4.2.1_complexindel10bp_slop50	PASS	*	QUAL	*	0.0	0.0	0.0		0	0	1273348.000000	0.000000	0.000000	0	.	.	0.000000	0.000000			0	.	.	0.000000	0.000000			0	.	.	0.000000	0.000000			0	.	.	0.000000	0.000000			0	.	.	0.000000	0.000000
INDEL	C6_15	HG006_v4.2.1_notin_complexandSVs_alldifficultregions	ALL	*	QUAL	*	1.0	0.0	0.0	0.0	0	0	2258123651.000000	126055109.000000	0.000000	1	.	.	0.000000	0.000000			1	.	.	0.000000	0.000000			0	.	.	0.000000	0.000000			0	.	.	0.000000	0.000000			0	.	.	0.000000	0.000000
INDEL	C6_15	HG006_v4.2.1_notin_complexandSVs_alldifficultregions	PASS	*	QUAL	*	1.0	0.0	0.0	0.0	0	0	2258123651.000000	126055109.000000	0.000000	1	.	.	0.000000	0.000000			1	.	.	0.000000	0.000000			0	.	.	0.000000	0.000000			0	.	.	0.000000	0.000000			0	.	.	0.000000	0.000000
INDEL	C6_15	HG006_v4.2.1_othercomplexwithin10bp_slop50	ALL	*	QUAL	*	0.0	0.0	0.0		0	0	3120298.000000	0.000000	0.000000	0	.	.	0.000000	0.000000			0	.	.	0.000000	0.000000			0	.	.	0.000000	0.000000			0	.	.	0.000000	0.000000			0	.	.	0.000000	0.000000
INDEL	C6_15	HG006_v4.2.1_othercomplexwithin10bp_slop50	PASS	*	QUAL	*	0.0	0.0	0.0		0	0	3120298.000000	0.000000	0.000000	0	.	.	0.000000	0.000000			0	.	.	0.000000	0.000000			0	.	.	0.000000	0.000000			0	.	.	0.000000	0.000000			0	.	.	0.000000	0.000000
INDEL	C6_15	HG006_v4.2.1_snpswithin10bp_slop50	ALL	*	QUAL	*	0.0	0.0	0.0		0	0	9065524.000000	0.000000	0.000000	0	.	.	0.000000	0.000000			0	.	.	0.000000	0.000000			0	.	.	0.000000	0.000000			0	.	.	0.000000	0.000000			0	.	.	0.000000	0.000000
INDEL	C6_15	HG006_v4.2.1_snpswithin10bp_slop50	PASS	*	QUAL	*	0.0	0.0	0.0		0	0	9065524.000000	0.000000	0.000000	0	.	.	0.000000	0.000000			0	.	.	0.000000	0.000000			0	.	.	0.000000	0.000000			0	.	.	0.000000	0.000000			0	.	.	0.000000	0.000000
INDEL	C6_15	HG007_v4.2.1_CNV_CCSandONT_elliptical_outlier	ALL	*	QUAL	*	0.0	0.0	0.0		0	0	27533272.000000	0.000000	0.000000	0	.	.	0.000000	0.000000			0	.	.	0.000000	0.000000			0	.	.	0.000000	0.000000			0	.	.	0.000000	0.000000			0	.	.	0.000000	0.000000
INDEL	C6_15	HG007_v4.2.1_CNV_CCSandONT_elliptical_outlier	PASS	*	QUAL	*	0.0	0.0	0.0		0	0	27533272.000000	0.000000	0.000000	0	.	.	0.000000	0.000000			0	.	.	0.000000	0.000000			0	.	.	0.000000	0.000000			0	.	.	0.000000	0.000000			0	.	.	0.000000	0.000000
INDEL	C6_15	HG007_v4.2.1_CNV_mrcanavarIllumina_CCShighcov_ONThighcov_intersection	ALL	*	QUAL	*	0.0	0.0	0.0		0	0	9175295.000000	15971.000000	0.000000	0	.	.	0.000000	0.000000			0	.	.	0.000000	0.000000			0	.	.	0.000000	0.000000			0	.	.	0.000000	0.000000			0	.	.	0.000000	0.000000
INDEL	C6_15	HG007_v4.2.1_CNV_mrcanavarIllumina_CCShighcov_ONThighcov_intersection	PASS	*	QUAL	*	0.0	0.0	0.0		0	0	9175295.000000	15971.000000	0.000000	0	.	.	0.000000	0.000000			0	.	.	0.000000	0.000000			0	.	.	0.000000	0.000000			0	.	.	0.000000	0.000000			0	.	.	0.000000	0.000000
INDEL	C6_15	HG007_v4.2.1_CNVsandSVs	ALL	*	QUAL	*	0.0	0.0	0.0		0	0	119992629.000000	378714.000000	0.000000	0	.	.	0.000000	0.000000			0	.	.	0.000000	0.000000			0	.	.	0.000000	0.000000			0	.	.	0.000000	0.000000			0	.	.	0.000000	0.000000
INDEL	C6_15	HG007_v4.2.1_CNVsandSVs	PASS	*	QUAL	*	0.0	0.0	0.0		0	0	119992629.000000	378714.000000	0.000000	0	.	.	0.000000	0.000000			0	.	.	0.000000	0.000000			0	.	.	0.000000	0.000000			0	.	.	0.000000	0.000000			0	.	.	0.000000	0.000000
INDEL	C6_15	HG007_v4.2.1_SV_pbsv_slop25percent	ALL	*	QUAL	*	0.0	0.0	0.0		0	0	39568475.000000	365184.000000	0.000000	0	.	.	0.000000	0.000000			0	.	.	0.000000	0.000000			0	.	.	0.000000	0.000000			0	.	.	0.000000	0.000000			0	.	.	0.000000	0.000000
INDEL	C6_15	HG007_v4.2.1_SV_pbsv_slop25percent	PASS	*	QUAL	*	0.0	0.0	0.0		0	0	39568475.000000	365184.000000	0.000000	0	.	.	0.000000	0.000000			0	.	.	0.000000	0.000000			0	.	.	0.000000	0.000000			0	.	.	0.000000	0.000000			0	.	.	0.000000	0.000000
INDEL	C6_15	HG007_v4.2.1_comphetindel10bp_slop50	ALL	*	QUAL	*	0.0	0.0	0.0		0	0	3270557.000000	0.000000	0.000000	0	.	.	0.000000	0.000000			0	.	.	0.000000	0.000000			0	.	.	0.000000	0.000000			0	.	.	0.000000	0.000000			0	.	.	0.000000	0.000000
INDEL	C6_15	HG007_v4.2.1_comphetindel10bp_slop50	PASS	*	QUAL	*	0.0	0.0	0.0		0	0	3270557.000000	0.000000	0.000000	0	.	.	0.000000	0.000000			0	.	.	0.000000	0.000000			0	.	.	0.000000	0.000000			0	.	.	0.000000	0.000000			0	.	.	0.000000	0.000000
INDEL	C6_15	HG007_v4.2.1_comphetsnp10bp_slop50	ALL	*	QUAL	*	0.0	0.0	0.0		0	0	1464517.000000	0.000000	0.000000	0	.	.	0.000000	0.000000			0	.	.	0.000000	0.000000			0	.	.	0.000000	0.000000			0	.	.	0.000000	0.000000			0	.	.	0.000000	0.000000
INDEL	C6_15	HG007_v4.2.1_comphetsnp10bp_slop50	PASS	*	QUAL	*	0.0	0.0	0.0		0	0	1464517.000000	0.000000	0.000000	0	.	.	0.000000	0.000000			0	.	.	0.000000	0.000000			0	.	.	0.000000	0.000000			0	.	.	0.000000	0.000000			0	.	.	0.000000	0.000000
INDEL	C6_15	HG007_v4.2.1_complexandSVs	ALL	*	QUAL	*	0.0	0.0	0.0		0	0	138031434.000000	378714.000000	0.000000	0	.	.	0.000000	0.000000			0	.	.	0.000000	0.000000			0	.	.	0.000000	0.000000			0	.	.	0.000000	0.000000			0	.	.	0.000000	0.000000
INDEL	C6_15	HG007_v4.2.1_complexandSVs	PASS	*	QUAL	*	0.0	0.0	0.0		0	0	138031434.000000	378714.000000	0.000000	0	.	.	0.000000	0.000000			0	.	.	0.000000	0.000000			0	.	.	0.000000	0.000000			0	.	.	0.000000	0.000000			0	.	.	0.000000	0.000000
INDEL	C6_15	HG007_v4.2.1_complexandSVs_alldifficultregions	ALL	*	QUAL	*	0.666667	0.0	0.0	0.0	0	0	675428877.000000	35599070.000000	0.000000	3	.	.	0.000000	0.000000			2	.	.	0.000000	0.000000			1	.	.	0.000000	0.000000			0	.	.	0.000000	0.000000			0	.	.	0.000000	0.000000
INDEL	C6_15	HG007_v4.2.1_complexandSVs_alldifficultregions	PASS	*	QUAL	*	0.666667	0.0	0.0	0.0	0	0	675428877.000000	35599070.000000	0.000000	3	.	.	0.000000	0.000000			2	.	.	0.000000	0.000000			1	.	.	0.000000	0.000000			0	.	.	0.000000	0.000000			0	.	.	0.000000	0.000000
INDEL	C6_15	HG007_v4.2.1_complexindel10bp_slop50	ALL	*	QUAL	*	0.0	0.0	0.0		0	0	1289786.000000	0.000000	0.000000	0	.	.	0.000000	0.000000			0	.	.	0.000000	0.000000			0	.	.	0.000000	0.000000			0	.	.	0.000000	0.000000			0	.	.	0.000000	0.000000
INDEL	C6_15	HG007_v4.2.1_complexindel10bp_slop50	PASS	*	QUAL	*	0.0	0.0	0.0		0	0	1289786.000000	0.000000	0.000000	0	.	.	0.000000	0.000000			0	.	.	0.000000	0.000000			0	.	.	0.000000	0.000000			0	.	.	0.000000	0.000000			0	.	.	0.000000	0.000000
INDEL	C6_15	HG007_v4.2.1_notin_complexandSVs_alldifficultregions	ALL	*	QUAL	*	1.0	0.0	0.0	0.0	0	0	2259451534.000000	125950519.000000	0.000000	1	.	.	0.000000	0.000000			1	.	.	0.000000	0.000000			0	.	.	0.000000	0.000000			0	.	.	0.000000	0.000000			0	.	.	0.000000	0.000000
INDEL	C6_15	HG007_v4.2.1_notin_complexandSVs_alldifficultregions	PASS	*	QUAL	*	1.0	0.0	0.0	0.0	0	0	2259451534.000000	125950519.000000	0.000000	1	.	.	0.000000	0.000000			1	.	.	0.000000	0.000000			0	.	.	0.000000	0.000000			0	.	.	0.000000	0.000000			0	.	.	0.000000	0.000000
INDEL	C6_15	HG007_v4.2.1_othercomplexwithin10bp_slop50	ALL	*	QUAL	*	0.0	0.0	0.0		0	0	3185802.000000	0.000000	0.000000	0	.	.	0.000000	0.000000			0	.	.	0.000000	0.000000			0	.	.	0.000000	0.000000			0	.	.	0.000000	0.000000			0	.	.	0.000000	0.000000
INDEL	C6_15	HG007_v4.2.1_othercomplexwithin10bp_slop50	PASS	*	QUAL	*	0.0	0.0	0.0		0	0	3185802.000000	0.000000	0.000000	0	.	.	0.000000	0.000000			0	.	.	0.000000	0.000000			0	.	.	0.000000	0.000000			0	.	.	0.000000	0.000000			0	.	.	0.000000	0.000000
INDEL	C6_15	HG007_v4.2.1_snpswithin10bp_slop50	ALL	*	QUAL	*	0.0	0.0	0.0		0	0	9101811.000000	0.000000	0.000000	0	.	.	0.000000	0.000000			0	.	.	0.000000	0.000000			0	.	.	0.000000	0.000000			0	.	.	0.000000	0.000000			0	.	.	0.000000	0.000000
INDEL	C6_15	HG007_v4.2.1_snpswithin10bp_slop50	PASS	*	QUAL	*	0.0	0.0	0.0		0	0	9101811.000000	0.000000	0.000000	0	.	.	0.000000	0.000000			0	.	.	0.000000	0.000000			0	.	.	0.000000	0.000000			0	.	.	0.000000	0.000000			0	.	.	0.000000	0.000000
INDEL	C6_15	KIR	ALL	*	QUAL	*	0.0	0.0	0.0		0	0	155043.000000	0.000000	0.000000	0	.	.	0.000000	0.000000			0	.	.	0.000000	0.000000			0	.	.	0.000000	0.000000			0	.	.	0.000000	0.000000			0	.	.	0.000000	0.000000
INDEL	C6_15	KIR	PASS	*	QUAL	*	0.0	0.0	0.0		0	0	155043.000000	0.000000	0.000000	0	.	.	0.000000	0.000000			0	.	.	0.000000	0.000000			0	.	.	0.000000	0.000000			0	.	.	0.000000	0.000000			0	.	.	0.000000	0.000000
INDEL	C6_15	L1H_gt500	ALL	*	QUAL	*	0.0	0.0	0.0		0	0	3288114.000000	337364.000000	0.000000	0	.	.	0.000000	0.000000			0	.	.	0.000000	0.000000			0	.	.	0.000000	0.000000			0	.	.	0.000000	0.000000			0	.	.	0.000000	0.000000
INDEL	C6_15	L1H_gt500	PASS	*	QUAL	*	0.0	0.0	0.0		0	0	3288114.000000	337364.000000	0.000000	0	.	.	0.000000	0.000000			0	.	.	0.000000	0.000000			0	.	.	0.000000	0.000000			0	.	.	0.000000	0.000000			0	.	.	0.000000	0.000000
INDEL	C6_15	LD_discordant_haplotypes_slop5bp	ALL	*	QUAL	*	0.0	0.0	0.0		0	0	10867226.000000	0.000000	0.000000	0	.	.	0.000000	0.000000			0	.	.	0.000000	0.000000			0	.	.	0.000000	0.000000			0	.	.	0.000000	0.000000			0	.	.	0.000000	0.000000
INDEL	C6_15	LD_discordant_haplotypes_slop5bp	PASS	*	QUAL	*	0.0	0.0	0.0		0	0	10867226.000000	0.000000	0.000000	0	.	.	0.000000	0.000000			0	.	.	0.000000	0.000000			0	.	.	0.000000	0.000000			0	.	.	0.000000	0.000000			0	.	.	0.000000	0.000000
INDEL	C6_15	MHC	ALL	*	QUAL	*	0.0	0.0	0.0		0	0	4970557.000000	0.000000	0.000000	0	.	.	0.000000	0.000000			0	.	.	0.000000	0.000000			0	.	.	0.000000	0.000000			0	.	.	0.000000	0.000000			0	.	.	0.000000	0.000000
INDEL	C6_15	MHC	PASS	*	QUAL	*	0.0	0.0	0.0		0	0	4970557.000000	0.000000	0.000000	0	.	.	0.000000	0.000000			0	.	.	0.000000	0.000000			0	.	.	0.000000	0.000000			0	.	.	0.000000	0.000000			0	.	.	0.000000	0.000000
INDEL	C6_15	SimpleRepeat_diTR_10to49_slop5	ALL	*	QUAL	*	0.0	0.0	0.0		0	0	14126406.000000	812003.000000	0.000000	0	.	.	0.000000	0.000000			0	.	.	0.000000	0.000000			0	.	.	0.000000	0.000000			0	.	.	0.000000	0.000000			0	.	.	0.000000	0.000000
INDEL	C6_15	SimpleRepeat_diTR_10to49_slop5	PASS	*	QUAL	*	0.0	0.0	0.0		0	0	14126406.000000	812003.000000	0.000000	0	.	.	0.000000	0.000000			0	.	.	0.000000	0.000000			0	.	.	0.000000	0.000000			0	.	.	0.000000	0.000000			0	.	.	0.000000	0.000000
INDEL	C6_15	SimpleRepeat_diTR_50to149_slop5	ALL	*	QUAL	*	0.0	0.0	0.0		0	0	312887.000000	17527.000000	0.000000	0	.	.	0.000000	0.000000			0	.	.	0.000000	0.000000			0	.	.	0.000000	0.000000			0	.	.	0.000000	0.000000			0	.	.	0.000000	0.000000
INDEL	C6_15	SimpleRepeat_diTR_50to149_slop5	PASS	*	QUAL	*	0.0	0.0	0.0		0	0	312887.000000	17527.000000	0.000000	0	.	.	0.000000	0.000000			0	.	.	0.000000	0.000000			0	.	.	0.000000	0.000000			0	.	.	0.000000	0.000000			0	.	.	0.000000	0.000000
INDEL	C6_15	SimpleRepeat_diTR_ge150_slop5	ALL	*	QUAL	*	0.0	0.0	0.0		0	0	1294.000000	0.000000	0.000000	0	.	.	0.000000	0.000000			0	.	.	0.000000	0.000000			0	.	.	0.000000	0.000000			0	.	.	0.000000	0.000000			0	.	.	0.000000	0.000000
INDEL	C6_15	SimpleRepeat_diTR_ge150_slop5	PASS	*	QUAL	*	0.0	0.0	0.0		0	0	1294.000000	0.000000	0.000000	0	.	.	0.000000	0.000000			0	.	.	0.000000	0.000000			0	.	.	0.000000	0.000000			0	.	.	0.000000	0.000000			0	.	.	0.000000	0.000000
INDEL	C6_15	SimpleRepeat_homopolymer_4to6_AT_slop5	ALL	*	QUAL	*	1.0	0.0	0.0	0.0	0	0	620274261.000000	36564301.000000	0.000000	1	.	.	0.000000	0.000000			1	.	.	0.000000	0.000000			0	.	.	0.000000	0.000000			0	.	.	0.000000	0.000000			0	.	.	0.000000	0.000000
INDEL	C6_15	SimpleRepeat_homopolymer_4to6_AT_slop5	PASS	*	QUAL	*	1.0	0.0	0.0	0.0	0	0	620274261.000000	36564301.000000	0.000000	1	.	.	0.000000	0.000000			1	.	.	0.000000	0.000000			0	.	.	0.000000	0.000000			0	.	.	0.000000	0.000000			0	.	.	0.000000	0.000000
INDEL	C6_15	SimpleRepeat_homopolymer_4to6_GC_slop5	ALL	*	QUAL	*	0.0	0.0	0.0		0	0	186737442.000000	9137238.000000	0.000000	0	.	.	0.000000	0.000000			0	.	.	0.000000	0.000000			0	.	.	0.000000	0.000000			0	.	.	0.000000	0.000000			0	.	.	0.000000	0.000000
INDEL	C6_15	SimpleRepeat_homopolymer_4to6_GC_slop5	PASS	*	QUAL	*	0.0	0.0	0.0		0	0	186737442.000000	9137238.000000	0.000000	0	.	.	0.000000	0.000000			0	.	.	0.000000	0.000000			0	.	.	0.000000	0.000000			0	.	.	0.000000	0.000000			0	.	.	0.000000	0.000000
INDEL	C6_15	SimpleRepeat_homopolymer_4to6_slop5	ALL	*	QUAL	*	1.0	0.0	0.0	0.0	0	0	789111519.000000	44658231.000000	0.000000	1	.	.	0.000000	0.000000			1	.	.	0.000000	0.000000			0	.	.	0.000000	0.000000			0	.	.	0.000000	0.000000			0	.	.	0.000000	0.000000
INDEL	C6_15	SimpleRepeat_homopolymer_4to6_slop5	PASS	*	QUAL	*	1.0	0.0	0.0	0.0	0	0	789111519.000000	44658231.000000	0.000000	1	.	.	0.000000	0.000000			1	.	.	0.000000	0.000000			0	.	.	0.000000	0.000000			0	.	.	0.000000	0.000000			0	.	.	0.000000	0.000000
INDEL	C6_15	SimpleRepeat_homopolymer_7to11_AT_slop5	ALL	*	QUAL	*	0.0	0.0	0.0		0	0	48048065.000000	2750171.000000	0.000000	0	.	.	0.000000	0.000000			0	.	.	0.000000	0.000000			0	.	.	0.000000	0.000000			0	.	.	0.000000	0.000000			0	.	.	0.000000	0.000000
INDEL	C6_15	SimpleRepeat_homopolymer_7to11_AT_slop5	PASS	*	QUAL	*	0.0	0.0	0.0		0	0	48048065.000000	2750171.000000	0.000000	0	.	.	0.000000	0.000000			0	.	.	0.000000	0.000000			0	.	.	0.000000	0.000000			0	.	.	0.000000	0.000000			0	.	.	0.000000	0.000000
INDEL	C6_15	SimpleRepeat_homopolymer_7to11_GC_slop5	ALL	*	QUAL	*	0.0	0.0	0.0		0	0	1796827.000000	82939.000000	0.000000	0	.	.	0.000000	0.000000			0	.	.	0.000000	0.000000			0	.	.	0.000000	0.000000			0	.	.	0.000000	0.000000			0	.	.	0.000000	0.000000
INDEL	C6_15	SimpleRepeat_homopolymer_7to11_GC_slop5	PASS	*	QUAL	*	0.0	0.0	0.0		0	0	1796827.000000	82939.000000	0.000000	0	.	.	0.000000	0.000000			0	.	.	0.000000	0.000000			0	.	.	0.000000	0.000000			0	.	.	0.000000	0.000000			0	.	.	0.000000	0.000000
INDEL	C6_15	SimpleRepeat_homopolymer_7to11_slop5	ALL	*	QUAL	*	0.0	0.0	0.0		0	0	49788855.000000	2830071.000000	0.000000	0	.	.	0.000000	0.000000			0	.	.	0.000000	0.000000			0	.	.	0.000000	0.000000			0	.	.	0.000000	0.000000			0	.	.	0.000000	0.000000
INDEL	C6_15	SimpleRepeat_homopolymer_7to11_slop5	PASS	*	QUAL	*	0.0	0.0	0.0		0	0	49788855.000000	2830071.000000	0.000000	0	.	.	0.000000	0.000000			0	.	.	0.000000	0.000000			0	.	.	0.000000	0.000000			0	.	.	0.000000	0.000000			0	.	.	0.000000	0.000000
INDEL	C6_15	SimpleRepeat_homopolymer_ge12_AT_slop5	ALL	*	QUAL	*	1.0	0.0	0.0	0.0	0	0	18264661.000000	780727.000000	0.000000	1	.	.	0.000000	0.000000			1	.	.	0.000000	0.000000			0	.	.	0.000000	0.000000			0	.	.	0.000000	0.000000			0	.	.	0.000000	0.000000
INDEL	C6_15	SimpleRepeat_homopolymer_ge12_AT_slop5	PASS	*	QUAL	*	1.0	0.0	0.0	0.0	0	0	18264661.000000	780727.000000	0.000000	1	.	.	0.000000	0.000000			1	.	.	0.000000	0.000000			0	.	.	0.000000	0.000000			0	.	.	0.000000	0.000000			0	.	.	0.000000	0.000000
INDEL	C6_15	SimpleRepeat_homopolymer_ge12_GC_slop5	ALL	*	QUAL	*	0.0	0.0	0.0		0	0	80541.000000	2154.000000	0.000000	0	.	.	0.000000	0.000000			0	.	.	0.000000	0.000000			0	.	.	0.000000	0.000000			0	.	.	0.000000	0.000000			0	.	.	0.000000	0.000000
INDEL	C6_15	SimpleRepeat_homopolymer_ge12_GC_slop5	PASS	*	QUAL	*	0.0	0.0	0.0		0	0	80541.000000	2154.000000	0.000000	0	.	.	0.000000	0.000000			0	.	.	0.000000	0.000000			0	.	.	0.000000	0.000000			0	.	.	0.000000	0.000000			0	.	.	0.000000	0.000000
INDEL	C6_15	SimpleRepeat_homopolymer_ge12_slop5	ALL	*	QUAL	*	1.0	0.0	0.0	0.0	0	0	18344341.000000	782859.000000	0.000000	1	.	.	0.000000	0.000000			1	.	.	0.000000	0.000000			0	.	.	0.000000	0.000000			0	.	.	0.000000	0.000000			0	.	.	0.000000	0.000000
INDEL	C6_15	SimpleRepeat_homopolymer_ge12_slop5	PASS	*	QUAL	*	1.0	0.0	0.0	0.0	0	0	18344341.000000	782859.000000	0.000000	1	.	.	0.000000	0.000000			1	.	.	0.000000	0.000000			0	.	.	0.000000	0.000000			0	.	.	0.000000	0.000000			0	.	.	0.000000	0.000000
INDEL	C6_15	SimpleRepeat_homopolymer_ge21_AT_slop5	ALL	*	QUAL	*	1.0	0.0	0.0	0.0	0	0	5037067.000000	173503.000000	0.000000	1	.	.	0.000000	0.000000			1	.	.	0.000000	0.000000			0	.	.	0.000000	0.000000			0	.	.	0.000000	0.000000			0	.	.	0.000000	0.000000
INDEL	C6_15	SimpleRepeat_homopolymer_ge21_AT_slop5	PASS	*	QUAL	*	1.0	0.0	0.0	0.0	0	0	5037067.000000	173503.000000	0.000000	1	.	.	0.000000	0.000000			1	.	.	0.000000	0.000000			0	.	.	0.000000	0.000000			0	.	.	0.000000	0.000000			0	.	.	0.000000	0.000000
INDEL	C6_15	SimpleRepeat_homopolymer_ge21_GC_slop5	ALL	*	QUAL	*	0.0	0.0	0.0		0	0	2453.000000	0.000000	0.000000	0	.	.	0.000000	0.000000			0	.	.	0.000000	0.000000			0	.	.	0.000000	0.000000			0	.	.	0.000000	0.000000			0	.	.	0.000000	0.000000
INDEL	C6_15	SimpleRepeat_homopolymer_ge21_GC_slop5	PASS	*	QUAL	*	0.0	0.0	0.0		0	0	2453.000000	0.000000	0.000000	0	.	.	0.000000	0.000000			0	.	.	0.000000	0.000000			0	.	.	0.000000	0.000000			0	.	.	0.000000	0.000000			0	.	.	0.000000	0.000000
INDEL	C6_15	SimpleRepeat_homopolymer_ge21_slop5	ALL	*	QUAL	*	1.0	0.0	0.0	0.0	0	0	5039520.000000	173503.000000	0.000000	1	.	.	0.000000	0.000000			1	.	.	0.000000	0.000000			0	.	.	0.000000	0.000000			0	.	.	0.000000	0.000000			0	.	.	0.000000	0.000000
INDEL	C6_15	SimpleRepeat_homopolymer_ge21_slop5	PASS	*	QUAL	*	1.0	0.0	0.0	0.0	0	0	5039520.000000	173503.000000	0.000000	1	.	.	0.000000	0.000000			1	.	.	0.000000	0.000000			0	.	.	0.000000	0.000000			0	.	.	0.000000	0.000000			0	.	.	0.000000	0.000000
INDEL	C6_15	SimpleRepeat_imperfecthomopolge11_AT_slop5	ALL	*	QUAL	*	1.0	0.0	0.0	0.0	0	0	41925485.000000	2001230.000000	0.000000	1	.	.	0.000000	0.000000			1	.	.	0.000000	0.000000			0	.	.	0.000000	0.000000			0	.	.	0.000000	0.000000			0	.	.	0.000000	0.000000
INDEL	C6_15	SimpleRepeat_imperfecthomopolge11_AT_slop5	PASS	*	QUAL	*	1.0	0.0	0.0	0.0	0	0	41925485.000000	2001230.000000	0.000000	1	.	.	0.000000	0.000000			1	.	.	0.000000	0.000000			0	.	.	0.000000	0.000000			0	.	.	0.000000	0.000000			0	.	.	0.000000	0.000000
INDEL	C6_15	SimpleRepeat_imperfecthomopolge11_GC_slop5	ALL	*	QUAL	*	0.0	0.0	0.0		0	0	2549394.000000	148047.000000	0.000000	0	.	.	0.000000	0.000000			0	.	.	0.000000	0.000000			0	.	.	0.000000	0.000000			0	.	.	0.000000	0.000000			0	.	.	0.000000	0.000000
INDEL	C6_15	SimpleRepeat_imperfecthomopolge11_GC_slop5	PASS	*	QUAL	*	0.0	0.0	0.0		0	0	2549394.000000	148047.000000	0.000000	0	.	.	0.000000	0.000000			0	.	.	0.000000	0.000000			0	.	.	0.000000	0.000000			0	.	.	0.000000	0.000000			0	.	.	0.000000	0.000000
INDEL	C6_15	SimpleRepeat_imperfecthomopolge11_slop5	ALL	*	QUAL	*	1.0	0.0	0.0	0.0	0	0	44462862.000000	2148874.000000	0.000000	1	.	.	0.000000	0.000000			1	.	.	0.000000	0.000000			0	.	.	0.000000	0.000000			0	.	.	0.000000	0.000000			0	.	.	0.000000	0.000000
INDEL	C6_15	SimpleRepeat_imperfecthomopolge11_slop5	PASS	*	QUAL	*	1.0	0.0	0.0	0.0	0	0	44462862.000000	2148874.000000	0.000000	1	.	.	0.000000	0.000000			1	.	.	0.000000	0.000000			0	.	.	0.000000	0.000000			0	.	.	0.000000	0.000000			0	.	.	0.000000	0.000000
INDEL	C6_15	SimpleRepeat_imperfecthomopolge21_AT_slop5	ALL	*	QUAL	*	1.0	0.0	0.0	0.0	0	0	10858510.000000	380519.000000	0.000000	1	.	.	0.000000	0.000000			1	.	.	0.000000	0.000000			0	.	.	0.000000	0.000000			0	.	.	0.000000	0.000000			0	.	.	0.000000	0.000000
INDEL	C6_15	SimpleRepeat_imperfecthomopolge21_AT_slop5	PASS	*	QUAL	*	1.0	0.0	0.0	0.0	0	0	10858510.000000	380519.000000	0.000000	1	.	.	0.000000	0.000000			1	.	.	0.000000	0.000000			0	.	.	0.000000	0.000000			0	.	.	0.000000	0.000000			0	.	.	0.000000	0.000000
INDEL	C6_15	SimpleRepeat_imperfecthomopolge21_GC_slop5	ALL	*	QUAL	*	0.0	0.0	0.0		0	0	126563.000000	3882.000000	0.000000	0	.	.	0.000000	0.000000			0	.	.	0.000000	0.000000			0	.	.	0.000000	0.000000			0	.	.	0.000000	0.000000			0	.	.	0.000000	0.000000
INDEL	C6_15	SimpleRepeat_imperfecthomopolge21_GC_slop5	PASS	*	QUAL	*	0.0	0.0	0.0		0	0	126563.000000	3882.000000	0.000000	0	.	.	0.000000	0.000000			0	.	.	0.000000	0.000000			0	.	.	0.000000	0.000000			0	.	.	0.000000	0.000000			0	.	.	0.000000	0.000000
INDEL	C6_15	SimpleRepeat_imperfecthomopolge21_slop5	ALL	*	QUAL	*	1.0	0.0	0.0	0.0	0	0	10985008.000000	384401.000000	0.000000	1	.	.	0.000000	0.000000			1	.	.	0.000000	0.000000			0	.	.	0.000000	0.000000			0	.	.	0.000000	0.000000			0	.	.	0.000000	0.000000
INDEL	C6_15	SimpleRepeat_imperfecthomopolge21_slop5	PASS	*	QUAL	*	1.0	0.0	0.0	0.0	0	0	10985008.000000	384401.000000	0.000000	1	.	.	0.000000	0.000000			1	.	.	0.000000	0.000000			0	.	.	0.000000	0.000000			0	.	.	0.000000	0.000000			0	.	.	0.000000	0.000000
INDEL	C6_15	SimpleRepeat_quadTR_19to49_slop5	ALL	*	QUAL	*	0.0	0.0	0.0		0	0	4260126.000000	234666.000000	0.000000	1	.	.	0.000000	0.000000			0	.	.	0.000000	0.000000			1	.	.	0.000000	0.000000			0	.	.	0.000000	0.000000			0	.	.	0.000000	0.000000
INDEL	C6_15	SimpleRepeat_quadTR_19to49_slop5	PASS	*	QUAL	*	0.0	0.0	0.0		0	0	4260126.000000	234666.000000	0.000000	1	.	.	0.000000	0.000000			0	.	.	0.000000	0.000000			1	.	.	0.000000	0.000000			0	.	.	0.000000	0.000000			0	.	.	0.000000	0.000000
INDEL	C6_15	SimpleRepeat_quadTR_50to149_slop5	ALL	*	QUAL	*	1.0	0.0	0.0	0.0	0	0	644882.000000	39761.000000	0.000000	1	.	.	0.000000	0.000000			1	.	.	0.000000	0.000000			0	.	.	0.000000	0.000000			0	.	.	0.000000	0.000000			0	.	.	0.000000	0.000000
INDEL	C6_15	SimpleRepeat_quadTR_50to149_slop5	PASS	*	QUAL	*	1.0	0.0	0.0	0.0	0	0	644882.000000	39761.000000	0.000000	1	.	.	0.000000	0.000000			1	.	.	0.000000	0.000000			0	.	.	0.000000	0.000000			0	.	.	0.000000	0.000000			0	.	.	0.000000	0.000000
INDEL	C6_15	SimpleRepeat_quadTR_ge150_slop5	ALL	*	QUAL	*	0.0	0.0	0.0		0	0	3698.000000	0.000000	0.000000	0	.	.	0.000000	0.000000			0	.	.	0.000000	0.000000			0	.	.	0.000000	0.000000			0	.	.	0.000000	0.000000			0	.	.	0.000000	0.000000
INDEL	C6_15	SimpleRepeat_quadTR_ge150_slop5	PASS	*	QUAL	*	0.0	0.0	0.0		0	0	3698.000000	0.000000	0.000000	0	.	.	0.000000	0.000000			0	.	.	0.000000	0.000000			0	.	.	0.000000	0.000000			0	.	.	0.000000	0.000000			0	.	.	0.000000	0.000000
INDEL	C6_15	SimpleRepeat_triTR_14to49_slop5	ALL	*	QUAL	*	0.0	0.0	0.0		0	0	3011899.000000	171581.000000	0.000000	0	.	.	0.000000	0.000000			0	.	.	0.000000	0.000000			0	.	.	0.000000	0.000000			0	.	.	0.000000	0.000000			0	.	.	0.000000	0.000000
INDEL	C6_15	SimpleRepeat_triTR_14to49_slop5	PASS	*	QUAL	*	0.0	0.0	0.0		0	0	3011899.000000	171581.000000	0.000000	0	.	.	0.000000	0.000000			0	.	.	0.000000	0.000000			0	.	.	0.000000	0.000000			0	.	.	0.000000	0.000000			0	.	.	0.000000	0.000000
INDEL	C6_15	SimpleRepeat_triTR_50to149_slop5	ALL	*	QUAL	*	0.0	0.0	0.0		0	0	56998.000000	4348.000000	0.000000	0	.	.	0.000000	0.000000			0	.	.	0.000000	0.000000			0	.	.	0.000000	0.000000			0	.	.	0.000000	0.000000			0	.	.	0.000000	0.000000
INDEL	C6_15	SimpleRepeat_triTR_50to149_slop5	PASS	*	QUAL	*	0.0	0.0	0.0		0	0	56998.000000	4348.000000	0.000000	0	.	.	0.000000	0.000000			0	.	.	0.000000	0.000000			0	.	.	0.000000	0.000000			0	.	.	0.000000	0.000000			0	.	.	0.000000	0.000000
INDEL	C6_15	SimpleRepeat_triTR_ge150_slop5	ALL	*	QUAL	*	0.0	0.0	0.0		0	0	2342.000000	0.000000	0.000000	0	.	.	0.000000	0.000000			0	.	.	0.000000	0.000000			0	.	.	0.000000	0.000000			0	.	.	0.000000	0.000000			0	.	.	0.000000	0.000000
INDEL	C6_15	SimpleRepeat_triTR_ge150_slop5	PASS	*	QUAL	*	0.0	0.0	0.0		0	0	2342.000000	0.000000	0.000000	0	.	.	0.000000	0.000000			0	.	.	0.000000	0.000000			0	.	.	0.000000	0.000000			0	.	.	0.000000	0.000000			0	.	.	0.000000	0.000000
INDEL	C6_15	TS_boundary	ALL	*	QUAL	*	1.0	0.0	0.0	0.0	0	0	3030848912.000000	161705687.000000	0.000000	1	.	.	0.000000	0.000000			1	.	.	0.000000	0.000000			0	.	.	0.000000	0.000000			0	.	.	0.000000	0.000000			0	.	.	0.000000	0.000000
INDEL	C6_15	TS_boundary	PASS	*	QUAL	*	1.0	0.0	0.0	0.0	0	0	3030848912.000000	161705687.000000	0.000000	1	.	.	0.000000	0.000000			1	.	.	0.000000	0.000000			0	.	.	0.000000	0.000000			0	.	.	0.000000	0.000000			0	.	.	0.000000	0.000000
INDEL	C6_15	TS_contained	ALL	*	QUAL	*	0.666667	0.0	0.0	0.0	0	0	161705687.000000	161705687.000000	0.000000	3	.	.	0.000000	0.000000			2	.	.	0.000000	0.000000			1	.	.	0.000000	0.000000			0	.	.	0.000000	0.000000			0	.	.	0.000000	0.000000
INDEL	C6_15	TS_contained	PASS	*	QUAL	*	0.666667	0.0	0.0	0.0	0	0	161705687.000000	161705687.000000	0.000000	3	.	.	0.000000	0.000000			2	.	.	0.000000	0.000000			1	.	.	0.000000	0.000000			0	.	.	0.000000	0.000000			0	.	.	0.000000	0.000000
INDEL	C6_15	VDJ	ALL	*	QUAL	*	0.0	0.0	0.0		0	0	4872786.000000	0.000000	0.000000	0	.	.	0.000000	0.000000			0	.	.	0.000000	0.000000			0	.	.	0.000000	0.000000			0	.	.	0.000000	0.000000			0	.	.	0.000000	0.000000
INDEL	C6_15	VDJ	PASS	*	QUAL	*	0.0	0.0	0.0		0	0	4872786.000000	0.000000	0.000000	0	.	.	0.000000	0.000000			0	.	.	0.000000	0.000000			0	.	.	0.000000	0.000000			0	.	.	0.000000	0.000000			0	.	.	0.000000	0.000000
INDEL	C6_15	allOtherDifficultregions	ALL	*	QUAL	*	0.0	0.0	0.0		0	0	83934913.000000	371368.000000	0.000000	0	.	.	0.000000	0.000000			0	.	.	0.000000	0.000000			0	.	.	0.000000	0.000000			0	.	.	0.000000	0.000000			0	.	.	0.000000	0.000000
INDEL	C6_15	allOtherDifficultregions	PASS	*	QUAL	*	0.0	0.0	0.0		0	0	83934913.000000	371368.000000	0.000000	0	.	.	0.000000	0.000000			0	.	.	0.000000	0.000000			0	.	.	0.000000	0.000000			0	.	.	0.000000	0.000000			0	.	.	0.000000	0.000000
INDEL	C6_15	alldifficultregions	ALL	*	QUAL	*	0.666667	0.0	0.0	0.0	0	0	624829675.000000	37818029.000000	0.000000	3	.	.	0.000000	0.000000			2	.	.	0.000000	0.000000			1	.	.	0.000000	0.000000			0	.	.	0.000000	0.000000			0	.	.	0.000000	0.000000
INDEL	C6_15	alldifficultregions	PASS	*	QUAL	*	0.666667	0.0	0.0	0.0	0	0	624829675.000000	37818029.000000	0.000000	3	.	.	0.000000	0.000000			2	.	.	0.000000	0.000000			1	.	.	0.000000	0.000000			0	.	.	0.000000	0.000000			0	.	.	0.000000	0.000000
INDEL	C6_15	alllowmapandsegdupregions	ALL	*	QUAL	*	0.0	0.0	0.0		0	0	305705811.000000	21032024.000000	0.000000	0	.	.	0.000000	0.000000			0	.	.	0.000000	0.000000			0	.	.	0.000000	0.000000			0	.	.	0.000000	0.000000			0	.	.	0.000000	0.000000
INDEL	C6_15	alllowmapandsegdupregions	PASS	*	QUAL	*	0.0	0.0	0.0		0	0	305705811.000000	21032024.000000	0.000000	0	.	.	0.000000	0.000000			0	.	.	0.000000	0.000000			0	.	.	0.000000	0.000000			0	.	.	0.000000	0.000000			0	.	.	0.000000	0.000000
INDEL	C6_15	ancestry_AFR	ALL	*	QUAL	*	0.0	0.0	0.0		0	0	931852940.000000	27015346.000000	0.000000	0	.	.	0.000000	0.000000			0	.	.	0.000000	0.000000			0	.	.	0.000000	0.000000			0	.	.	0.000000	0.000000			0	.	.	0.000000	0.000000
INDEL	C6_15	ancestry_AFR	PASS	*	QUAL	*	0.0	0.0	0.0		0	0	931852940.000000	27015346.000000	0.000000	0	.	.	0.000000	0.000000			0	.	.	0.000000	0.000000			0	.	.	0.000000	0.000000			0	.	.	0.000000	0.000000			0	.	.	0.000000	0.000000
INDEL	C6_15	ancestry_AMR	ALL	*	QUAL	*	0.0	0.0	0.0		0	0	248789481.000000	8678518.000000	0.000000	0	.	.	0.000000	0.000000			0	.	.	0.000000	0.000000			0	.	.	0.000000	0.000000			0	.	.	0.000000	0.000000			0	.	.	0.000000	0.000000
INDEL	C6_15	ancestry_AMR	PASS	*	QUAL	*	0.0	0.0	0.0		0	0	248789481.000000	8678518.000000	0.000000	0	.	.	0.000000	0.000000			0	.	.	0.000000	0.000000			0	.	.	0.000000	0.000000			0	.	.	0.000000	0.000000			0	.	.	0.000000	0.000000
INDEL	C6_15	ancestry_EAS	ALL	*	QUAL	*	0.0	0.0	0.0		0	0	159774241.000000	4597393.000000	0.000000	0	.	.	0.000000	0.000000			0	.	.	0.000000	0.000000			0	.	.	0.000000	0.000000			0	.	.	0.000000	0.000000			0	.	.	0.000000	0.000000
INDEL	C6_15	ancestry_EAS	PASS	*	QUAL	*	0.0	0.0	0.0		0	0	159774241.000000	4597393.000000	0.000000	0	.	.	0.000000	0.000000			0	.	.	0.000000	0.000000			0	.	.	0.000000	0.000000			0	.	.	0.000000	0.000000			0	.	.	0.000000	0.000000
INDEL	C6_15	ancestry_EUR	ALL	*	QUAL	*	0.0	0.0	0.0		0	0	815477144.000000	34814124.000000	0.000000	0	.	.	0.000000	0.000000			0	.	.	0.000000	0.000000			0	.	.	0.000000	0.000000			0	.	.	0.000000	0.000000			0	.	.	0.000000	0.000000
INDEL	C6_15	ancestry_EUR	PASS	*	QUAL	*	0.0	0.0	0.0		0	0	815477144.000000	34814124.000000	0.000000	0	.	.	0.000000	0.000000			0	.	.	0.000000	0.000000			0	.	.	0.000000	0.000000			0	.	.	0.000000	0.000000			0	.	.	0.000000	0.000000
INDEL	C6_15	ancestry_Neanderthal	ALL	*	QUAL	*	0.0	0.0	0.0		0	0	25432365.000000	135318.000000	0.000000	0	.	.	0.000000	0.000000			0	.	.	0.000000	0.000000			0	.	.	0.000000	0.000000			0	.	.	0.000000	0.000000			0	.	.	0.000000	0.000000
INDEL	C6_15	ancestry_Neanderthal	PASS	*	QUAL	*	0.0	0.0	0.0		0	0	25432365.000000	135318.000000	0.000000	0	.	.	0.000000	0.000000			0	.	.	0.000000	0.000000			0	.	.	0.000000	0.000000			0	.	.	0.000000	0.000000			0	.	.	0.000000	0.000000
INDEL	C6_15	ancestry_SAS	ALL	*	QUAL	*	0.0	0.0	0.0		0	0	149677990.000000	6170987.000000	0.000000	0	.	.	0.000000	0.000000			0	.	.	0.000000	0.000000			0	.	.	0.000000	0.000000			0	.	.	0.000000	0.000000			0	.	.	0.000000	0.000000
INDEL	C6_15	ancestry_SAS	PASS	*	QUAL	*	0.0	0.0	0.0		0	0	149677990.000000	6170987.000000	0.000000	0	.	.	0.000000	0.000000			0	.	.	0.000000	0.000000			0	.	.	0.000000	0.000000			0	.	.	0.000000	0.000000			0	.	.	0.000000	0.000000
INDEL	C6_15	chrX_PAR	ALL	*	QUAL	*	0.75	0.0	0.0	0.0	0	0	2778692.000000	1959193.000000	0.000000	4	.	.	0.000000	0.000000			3	.	.	0.000000	0.000000			1	.	.	0.000000	0.000000			0	.	.	0.000000	0.000000			0	.	.	0.000000	0.000000
INDEL	C6_15	chrX_PAR	PASS	*	QUAL	*	0.75	0.0	0.0	0.0	0	0	2778692.000000	1959193.000000	0.000000	4	.	.	0.000000	0.000000			3	.	.	0.000000	0.000000			1	.	.	0.000000	0.000000			0	.	.	0.000000	0.000000			0	.	.	0.000000	0.000000
INDEL	C6_15	chrX_XTR	ALL	*	QUAL	*	0.0	0.0	0.0		0	0	4287238.000000	4258641.000000	0.000000	0	.	.	0.000000	0.000000			0	.	.	0.000000	0.000000			0	.	.	0.000000	0.000000			0	.	.	0.000000	0.000000			0	.	.	0.000000	0.000000
INDEL	C6_15	chrX_XTR	PASS	*	QUAL	*	0.0	0.0	0.0		0	0	4287238.000000	4258641.000000	0.000000	0	.	.	0.000000	0.000000			0	.	.	0.000000	0.000000			0	.	.	0.000000	0.000000			0	.	.	0.000000	0.000000			0	.	.	0.000000	0.000000
INDEL	C6_15	chrX_ampliconic	ALL	*	QUAL	*	0.0	0.0	0.0		0	0	1565209.000000	1198949.000000	0.000000	0	.	.	0.000000	0.000000			0	.	.	0.000000	0.000000			0	.	.	0.000000	0.000000			0	.	.	0.000000	0.000000			0	.	.	0.000000	0.000000
INDEL	C6_15	chrX_ampliconic	PASS	*	QUAL	*	0.0	0.0	0.0		0	0	1565209.000000	1198949.000000	0.000000	0	.	.	0.000000	0.000000			0	.	.	0.000000	0.000000			0	.	.	0.000000	0.000000			0	.	.	0.000000	0.000000			0	.	.	0.000000	0.000000
INDEL	C6_15	chrX_nonPAR	ALL	*	QUAL	*	0.0	0.0	0.0		0	0	152115542.000000	144390894.000000	0.000000	0	.	.	0.000000	0.000000			0	.	.	0.000000	0.000000			0	.	.	0.000000	0.000000			0	.	.	0.000000	0.000000			0	.	.	0.000000	0.000000
INDEL	C6_15	chrX_nonPAR	PASS	*	QUAL	*	0.0	0.0	0.0		0	0	152115542.000000	144390894.000000	0.000000	0	.	.	0.000000	0.000000			0	.	.	0.000000	0.000000			0	.	.	0.000000	0.000000			0	.	.	0.000000	0.000000			0	.	.	0.000000	0.000000
INDEL	C6_15	chrY_PAR	ALL	*	QUAL	*	0.0	0.0	0.0		0	0	2778692.000000	0.000000	0.000000	0	.	.	0.000000	0.000000			0	.	.	0.000000	0.000000			0	.	.	0.000000	0.000000			0	.	.	0.000000	0.000000			0	.	.	0.000000	0.000000
INDEL	C6_15	chrY_PAR	PASS	*	QUAL	*	0.0	0.0	0.0		0	0	2778692.000000	0.000000	0.000000	0	.	.	0.000000	0.000000			0	.	.	0.000000	0.000000			0	.	.	0.000000	0.000000			0	.	.	0.000000	0.000000			0	.	.	0.000000	0.000000
INDEL	C6_15	chrY_XTR	ALL	*	QUAL	*	0.0	0.0	0.0		0	0	3400874.000000	3355808.000000	0.000000	0	.	.	0.000000	0.000000			0	.	.	0.000000	0.000000			0	.	.	0.000000	0.000000			0	.	.	0.000000	0.000000			0	.	.	0.000000	0.000000
INDEL	C6_15	chrY_XTR	PASS	*	QUAL	*	0.0	0.0	0.0		0	0	3400874.000000	3355808.000000	0.000000	0	.	.	0.000000	0.000000			0	.	.	0.000000	0.000000			0	.	.	0.000000	0.000000			0	.	.	0.000000	0.000000			0	.	.	0.000000	0.000000
INDEL	C6_15	chrY_ampliconic	ALL	*	QUAL	*	0.0	0.0	0.0		0	0	9754492.000000	2983576.000000	0.000000	0	.	.	0.000000	0.000000			0	.	.	0.000000	0.000000			0	.	.	0.000000	0.000000			0	.	.	0.000000	0.000000			0	.	.	0.000000	0.000000
INDEL	C6_15	chrY_ampliconic	PASS	*	QUAL	*	0.0	0.0	0.0		0	0	9754492.000000	2983576.000000	0.000000	0	.	.	0.000000	0.000000			0	.	.	0.000000	0.000000			0	.	.	0.000000	0.000000			0	.	.	0.000000	0.000000			0	.	.	0.000000	0.000000
INDEL	C6_15	chrY_nonPAR	ALL	*	QUAL	*	0.0	0.0	0.0		0	0	23636356.000000	15199502.000000	0.000000	0	.	.	0.000000	0.000000			0	.	.	0.000000	0.000000			0	.	.	0.000000	0.000000			0	.	.	0.000000	0.000000			0	.	.	0.000000	0.000000
INDEL	C6_15	chrY_nonPAR	PASS	*	QUAL	*	0.0	0.0	0.0		0	0	23636356.000000	15199502.000000	0.000000	0	.	.	0.000000	0.000000			0	.	.	0.000000	0.000000			0	.	.	0.000000	0.000000			0	.	.	0.000000	0.000000			0	.	.	0.000000	0.000000
INDEL	C6_15	collapsed_duplication_FP_regions	ALL	*	QUAL	*	0.0	0.0	0.0		0	0	8015146.000000	0.000000	0.000000	0	.	.	0.000000	0.000000			0	.	.	0.000000	0.000000			0	.	.	0.000000	0.000000			0	.	.	0.000000	0.000000			0	.	.	0.000000	0.000000
INDEL	C6_15	collapsed_duplication_FP_regions	PASS	*	QUAL	*	0.0	0.0	0.0		0	0	8015146.000000	0.000000	0.000000	0	.	.	0.000000	0.000000			0	.	.	0.000000	0.000000			0	.	.	0.000000	0.000000			0	.	.	0.000000	0.000000			0	.	.	0.000000	0.000000
INDEL	C6_15	contigs_lt500kb	ALL	*	QUAL	*	0.0	0.0	0.0		0	0	26148630.000000	0.000000	0.000000	0	.	.	0.000000	0.000000			0	.	.	0.000000	0.000000			0	.	.	0.000000	0.000000			0	.	.	0.000000	0.000000			0	.	.	0.000000	0.000000
INDEL	C6_15	contigs_lt500kb	PASS	*	QUAL	*	0.0	0.0	0.0		0	0	26148630.000000	0.000000	0.000000	0	.	.	0.000000	0.000000			0	.	.	0.000000	0.000000			0	.	.	0.000000	0.000000			0	.	.	0.000000	0.000000			0	.	.	0.000000	0.000000
INDEL	C6_15	false_duplications_correct_copy	ALL	*	QUAL	*	0.0	0.0	0.0		0	0	1237625.000000	0.000000	0.000000	0	.	.	0.000000	0.000000			0	.	.	0.000000	0.000000			0	.	.	0.000000	0.000000			0	.	.	0.000000	0.000000			0	.	.	0.000000	0.000000
INDEL	C6_15	false_duplications_correct_copy	PASS	*	QUAL	*	0.0	0.0	0.0		0	0	1237625.000000	0.000000	0.000000	0	.	.	0.000000	0.000000			0	.	.	0.000000	0.000000			0	.	.	0.000000	0.000000			0	.	.	0.000000	0.000000			0	.	.	0.000000	0.000000
INDEL	C6_15	false_duplications_incorrect_copy	ALL	*	QUAL	*	0.0	0.0	0.0		0	0	972401.000000	0.000000	0.000000	0	.	.	0.000000	0.000000			0	.	.	0.000000	0.000000			0	.	.	0.000000	0.000000			0	.	.	0.000000	0.000000			0	.	.	0.000000	0.000000
INDEL	C6_15	false_duplications_incorrect_copy	PASS	*	QUAL	*	0.0	0.0	0.0		0	0	972401.000000	0.000000	0.000000	0	.	.	0.000000	0.000000			0	.	.	0.000000	0.000000			0	.	.	0.000000	0.000000			0	.	.	0.000000	0.000000			0	.	.	0.000000	0.000000
INDEL	C6_15	gaps_slop15kb	ALL	*	QUAL	*	0.0	0.0	0.0		0	0	11496278.000000	0.000000	0.000000	0	.	.	0.000000	0.000000			0	.	.	0.000000	0.000000			0	.	.	0.000000	0.000000			0	.	.	0.000000	0.000000			0	.	.	0.000000	0.000000
INDEL	C6_15	gaps_slop15kb	PASS	*	QUAL	*	0.0	0.0	0.0		0	0	11496278.000000	0.000000	0.000000	0	.	.	0.000000	0.000000			0	.	.	0.000000	0.000000			0	.	.	0.000000	0.000000			0	.	.	0.000000	0.000000			0	.	.	0.000000	0.000000
INDEL	C6_15	gc15_slop50	ALL	*	QUAL	*	0.0	0.0	0.0		0	0	5303101.000000	300016.000000	0.000000	0	.	.	0.000000	0.000000			0	.	.	0.000000	0.000000			0	.	.	0.000000	0.000000			0	.	.	0.000000	0.000000			0	.	.	0.000000	0.000000
INDEL	C6_15	gc15_slop50	PASS	*	QUAL	*	0.0	0.0	0.0		0	0	5303101.000000	300016.000000	0.000000	0	.	.	0.000000	0.000000			0	.	.	0.000000	0.000000			0	.	.	0.000000	0.000000			0	.	.	0.000000	0.000000			0	.	.	0.000000	0.000000
INDEL	C6_15	gc15to20_slop50	ALL	*	QUAL	*	0.0	0.0	0.0		0	0	14314006.000000	735478.000000	0.000000	0	.	.	0.000000	0.000000			0	.	.	0.000000	0.000000			0	.	.	0.000000	0.000000			0	.	.	0.000000	0.000000			0	.	.	0.000000	0.000000
INDEL	C6_15	gc15to20_slop50	PASS	*	QUAL	*	0.0	0.0	0.0		0	0	14314006.000000	735478.000000	0.000000	0	.	.	0.000000	0.000000			0	.	.	0.000000	0.000000			0	.	.	0.000000	0.000000			0	.	.	0.000000	0.000000			0	.	.	0.000000	0.000000
INDEL	C6_15	gc20to25_slop50	ALL	*	QUAL	*	0.0	0.0	0.0		0	0	117189860.000000	6162098.000000	0.000000	0	.	.	0.000000	0.000000			0	.	.	0.000000	0.000000			0	.	.	0.000000	0.000000			0	.	.	0.000000	0.000000			0	.	.	0.000000	0.000000
INDEL	C6_15	gc20to25_slop50	PASS	*	QUAL	*	0.0	0.0	0.0		0	0	117189860.000000	6162098.000000	0.000000	0	.	.	0.000000	0.000000			0	.	.	0.000000	0.000000			0	.	.	0.000000	0.000000			0	.	.	0.000000	0.000000			0	.	.	0.000000	0.000000
INDEL	C6_15	gc25to30_slop50	ALL	*	QUAL	*	0.0	0.0	0.0		0	0	394144353.000000	23665730.000000	0.000000	1	.	.	0.000000	0.000000			0	.	.	0.000000	0.000000			1	.	.	0.000000	0.000000			0	.	.	0.000000	0.000000			0	.	.	0.000000	0.000000
INDEL	C6_15	gc25to30_slop50	PASS	*	QUAL	*	0.0	0.0	0.0		0	0	394144353.000000	23665730.000000	0.000000	1	.	.	0.000000	0.000000			0	.	.	0.000000	0.000000			1	.	.	0.000000	0.000000			0	.	.	0.000000	0.000000			0	.	.	0.000000	0.000000
INDEL	C6_15	gc30to55_slop50	ALL	*	QUAL	*	1.0	0.0	0.0	0.0	0	0	2011401956.000000	117390568.000000	0.000000	2	.	.	0.000000	0.000000			2	.	.	0.000000	0.000000			0	.	.	0.000000	0.000000			0	.	.	0.000000	0.000000			0	.	.	0.000000	0.000000
INDEL	C6_15	gc30to55_slop50	PASS	*	QUAL	*	1.0	0.0	0.0	0.0	0	0	2011401956.000000	117390568.000000	0.000000	2	.	.	0.000000	0.000000			2	.	.	0.000000	0.000000			0	.	.	0.000000	0.000000			0	.	.	0.000000	0.000000			0	.	.	0.000000	0.000000
INDEL	C6_15	gc55to60_slop50	ALL	*	QUAL	*	1.0	0.0	0.0	0.0	0	0	244507530.000000	9502615.000000	0.000000	1	.	.	0.000000	0.000000			1	.	.	0.000000	0.000000			0	.	.	0.000000	0.000000			0	.	.	0.000000	0.000000			0	.	.	0.000000	0.000000
INDEL	C6_15	gc55to60_slop50	PASS	*	QUAL	*	1.0	0.0	0.0	0.0	0	0	244507530.000000	9502615.000000	0.000000	1	.	.	0.000000	0.000000			1	.	.	0.000000	0.000000			0	.	.	0.000000	0.000000			0	.	.	0.000000	0.000000			0	.	.	0.000000	0.000000
INDEL	C6_15	gc60to65_slop50	ALL	*	QUAL	*	0.0	0.0	0.0		0	0	102791705.000000	2971432.000000	0.000000	0	.	.	0.000000	0.000000			0	.	.	0.000000	0.000000			0	.	.	0.000000	0.000000			0	.	.	0.000000	0.000000			0	.	.	0.000000	0.000000
INDEL	C6_15	gc60to65_slop50	PASS	*	QUAL	*	0.0	0.0	0.0		0	0	102791705.000000	2971432.000000	0.000000	0	.	.	0.000000	0.000000			0	.	.	0.000000	0.000000			0	.	.	0.000000	0.000000			0	.	.	0.000000	0.000000			0	.	.	0.000000	0.000000
INDEL	C6_15	gc65to70_slop50	ALL	*	QUAL	*	0.0	0.0	0.0		0	0	34883665.000000	775306.000000	0.000000	0	.	.	0.000000	0.000000			0	.	.	0.000000	0.000000			0	.	.	0.000000	0.000000			0	.	.	0.000000	0.000000			0	.	.	0.000000	0.000000
INDEL	C6_15	gc65to70_slop50	PASS	*	QUAL	*	0.0	0.0	0.0		0	0	34883665.000000	775306.000000	0.000000	0	.	.	0.000000	0.000000			0	.	.	0.000000	0.000000			0	.	.	0.000000	0.000000			0	.	.	0.000000	0.000000			0	.	.	0.000000	0.000000
INDEL	C6_15	gc70to75_slop50	ALL	*	QUAL	*	0.0	0.0	0.0		0	0	11790706.000000	312838.000000	0.000000	0	.	.	0.000000	0.000000			0	.	.	0.000000	0.000000			0	.	.	0.000000	0.000000			0	.	.	0.000000	0.000000			0	.	.	0.000000	0.000000
INDEL	C6_15	gc70to75_slop50	PASS	*	QUAL	*	0.0	0.0	0.0		0	0	11790706.000000	312838.000000	0.000000	0	.	.	0.000000	0.000000			0	.	.	0.000000	0.000000			0	.	.	0.000000	0.000000			0	.	.	0.000000	0.000000			0	.	.	0.000000	0.000000
INDEL	C6_15	gc75to80_slop50	ALL	*	QUAL	*	0.0	0.0	0.0		0	0	5248298.000000	130710.000000	0.000000	0	.	.	0.000000	0.000000			0	.	.	0.000000	0.000000			0	.	.	0.000000	0.000000			0	.	.	0.000000	0.000000			0	.	.	0.000000	0.000000
INDEL	C6_15	gc75to80_slop50	PASS	*	QUAL	*	0.0	0.0	0.0		0	0	5248298.000000	130710.000000	0.000000	0	.	.	0.000000	0.000000			0	.	.	0.000000	0.000000			0	.	.	0.000000	0.000000			0	.	.	0.000000	0.000000			0	.	.	0.000000	0.000000
INDEL	C6_15	gc80to85_slop50	ALL	*	QUAL	*	0.0	0.0	0.0		0	0	2596229.000000	61135.000000	0.000000	0	.	.	0.000000	0.000000			0	.	.	0.000000	0.000000			0	.	.	0.000000	0.000000			0	.	.	0.000000	0.000000			0	.	.	0.000000	0.000000
INDEL	C6_15	gc80to85_slop50	PASS	*	QUAL	*	0.0	0.0	0.0		0	0	2596229.000000	61135.000000	0.000000	0	.	.	0.000000	0.000000			0	.	.	0.000000	0.000000			0	.	.	0.000000	0.000000			0	.	.	0.000000	0.000000			0	.	.	0.000000	0.000000
INDEL	C6_15	gc85_slop50	ALL	*	QUAL	*	0.0	0.0	0.0		0	0	544746.000000	9625.000000	0.000000	0	.	.	0.000000	0.000000			0	.	.	0.000000	0.000000			0	.	.	0.000000	0.000000			0	.	.	0.000000	0.000000			0	.	.	0.000000	0.000000
INDEL	C6_15	gc85_slop50	PASS	*	QUAL	*	0.0	0.0	0.0		0	0	544746.000000	9625.000000	0.000000	0	.	.	0.000000	0.000000			0	.	.	0.000000	0.000000			0	.	.	0.000000	0.000000			0	.	.	0.000000	0.000000			0	.	.	0.000000	0.000000
INDEL	C6_15	gclt25orgt65_slop50	ALL	*	QUAL	*	0.0	0.0	0.0		0	0	191795155.000000	8484298.000000	0.000000	0	.	.	0.000000	0.000000			0	.	.	0.000000	0.000000			0	.	.	0.000000	0.000000			0	.	.	0.000000	0.000000			0	.	.	0.000000	0.000000
INDEL	C6_15	gclt25orgt65_slop50	PASS	*	QUAL	*	0.0	0.0	0.0		0	0	191795155.000000	8484298.000000	0.000000	0	.	.	0.000000	0.000000			0	.	.	0.000000	0.000000			0	.	.	0.000000	0.000000			0	.	.	0.000000	0.000000			0	.	.	0.000000	0.000000
INDEL	C6_15	gclt30orgt55_slop50	ALL	*	QUAL	*	0.5	0.0	0.0	0.0	0	0	923478456.000000	44159021.000000	0.000000	2	.	.	0.000000	0.000000			1	.	.	0.000000	0.000000			1	.	.	0.000000	0.000000			0	.	.	0.000000	0.000000			0	.	.	0.000000	0.000000
INDEL	C6_15	gclt30orgt55_slop50	PASS	*	QUAL	*	0.5	0.0	0.0	0.0	0	0	923478456.000000	44159021.000000	0.000000	2	.	.	0.000000	0.000000			1	.	.	0.000000	0.000000			1	.	.	0.000000	0.000000			0	.	.	0.000000	0.000000			0	.	.	0.000000	0.000000
INDEL	C6_15	gnomAD_InbreedingCoeff_slop1bp_merge1000bp	ALL	*	QUAL	*	0.0	0.0	0.0		0	0	13528469.000000	0.000000	0.000000	0	.	.	0.000000	0.000000			0	.	.	0.000000	0.000000			0	.	.	0.000000	0.000000			0	.	.	0.000000	0.000000			0	.	.	0.000000	0.000000
INDEL	C6_15	gnomAD_InbreedingCoeff_slop1bp_merge1000bp	PASS	*	QUAL	*	0.0	0.0	0.0		0	0	13528469.000000	0.000000	0.000000	0	.	.	0.000000	0.000000			0	.	.	0.000000	0.000000			0	.	.	0.000000	0.000000			0	.	.	0.000000	0.000000			0	.	.	0.000000	0.000000
INDEL	C6_15	lowmappabilityall	ALL	*	QUAL	*	0.0	0.0	0.0		0	0	248877152.000000	16255256.000000	0.000000	0	.	.	0.000000	0.000000			0	.	.	0.000000	0.000000			0	.	.	0.000000	0.000000			0	.	.	0.000000	0.000000			0	.	.	0.000000	0.000000
INDEL	C6_15	lowmappabilityall	PASS	*	QUAL	*	0.0	0.0	0.0		0	0	248877152.000000	16255256.000000	0.000000	0	.	.	0.000000	0.000000			0	.	.	0.000000	0.000000			0	.	.	0.000000	0.000000			0	.	.	0.000000	0.000000			0	.	.	0.000000	0.000000
INDEL	C6_15	nonunique_l100_m2_e1	ALL	*	QUAL	*	0.0	0.0	0.0		0	0	248847175.000000	16255256.000000	0.000000	0	.	.	0.000000	0.000000			0	.	.	0.000000	0.000000			0	.	.	0.000000	0.000000			0	.	.	0.000000	0.000000			0	.	.	0.000000	0.000000
INDEL	C6_15	nonunique_l100_m2_e1	PASS	*	QUAL	*	0.0	0.0	0.0		0	0	248847175.000000	16255256.000000	0.000000	0	.	.	0.000000	0.000000			0	.	.	0.000000	0.000000			0	.	.	0.000000	0.000000			0	.	.	0.000000	0.000000			0	.	.	0.000000	0.000000
INDEL	C6_15	nonunique_l250_m0_e0	ALL	*	QUAL	*	0.0	0.0	0.0		0	0	89246199.000000	3069451.000000	0.000000	0	.	.	0.000000	0.000000			0	.	.	0.000000	0.000000			0	.	.	0.000000	0.000000			0	.	.	0.000000	0.000000			0	.	.	0.000000	0.000000
INDEL	C6_15	nonunique_l250_m0_e0	PASS	*	QUAL	*	0.0	0.0	0.0		0	0	89246199.000000	3069451.000000	0.000000	0	.	.	0.000000	0.000000			0	.	.	0.000000	0.000000			0	.	.	0.000000	0.000000			0	.	.	0.000000	0.000000			0	.	.	0.000000	0.000000
INDEL	C6_15	notinAllHomopolymers_ge7bp_imperfectge11bp_slop5	ALL	*	QUAL	*	0.666667	0.0	0.0	0.0	0	0	2850902975.000000	157081690.000000	0.000000	3	.	.	0.000000	0.000000			2	.	.	0.000000	0.000000			1	.	.	0.000000	0.000000			0	.	.	0.000000	0.000000			0	.	.	0.000000	0.000000
INDEL	C6_15	notinAllHomopolymers_ge7bp_imperfectge11bp_slop5	PASS	*	QUAL	*	0.666667	0.0	0.0	0.0	0	0	2850902975.000000	157081690.000000	0.000000	3	.	.	0.000000	0.000000			2	.	.	0.000000	0.000000			1	.	.	0.000000	0.000000			0	.	.	0.000000	0.000000			0	.	.	0.000000	0.000000
INDEL	C6_15	notinAllTandemRepeatsandHomopolymers_slop5	ALL	*	QUAL	*	1.0	0.0	0.0	0.0	0	0	2682532985.000000	151863789.000000	0.000000	1	.	.	0.000000	0.000000			1	.	.	0.000000	0.000000			0	.	.	0.000000	0.000000			0	.	.	0.000000	0.000000			0	.	.	0.000000	0.000000
INDEL	C6_15	notinAllTandemRepeatsandHomopolymers_slop5	PASS	*	QUAL	*	1.0	0.0	0.0	0.0	0	0	2682532985.000000	151863789.000000	0.000000	1	.	.	0.000000	0.000000			1	.	.	0.000000	0.000000			0	.	.	0.000000	0.000000			0	.	.	0.000000	0.000000			0	.	.	0.000000	0.000000
INDEL	C6_15	notinallTandemRepeats	ALL	*	QUAL	*	1.0	0.0	0.0	0.0	0	0	2766510422.000000	156331688.000000	0.000000	2	.	.	0.000000	0.000000			2	.	.	0.000000	0.000000			0	.	.	0.000000	0.000000			0	.	.	0.000000	0.000000			0	.	.	0.000000	0.000000
INDEL	C6_15	notinallTandemRepeats	PASS	*	QUAL	*	1.0	0.0	0.0	0.0	0	0	2766510422.000000	156331688.000000	0.000000	2	.	.	0.000000	0.000000			2	.	.	0.000000	0.000000			0	.	.	0.000000	0.000000			0	.	.	0.000000	0.000000			0	.	.	0.000000	0.000000
INDEL	C6_15	notinalldifficultregions	ALL	*	QUAL	*	1.0	0.0	0.0	0.0	0	0	2310050737.000000	123731560.000000	0.000000	1	.	.	0.000000	0.000000			1	.	.	0.000000	0.000000			0	.	.	0.000000	0.000000			0	.	.	0.000000	0.000000			0	.	.	0.000000	0.000000
INDEL	C6_15	notinalldifficultregions	PASS	*	QUAL	*	1.0	0.0	0.0	0.0	0	0	2310050737.000000	123731560.000000	0.000000	1	.	.	0.000000	0.000000			1	.	.	0.000000	0.000000			0	.	.	0.000000	0.000000			0	.	.	0.000000	0.000000			0	.	.	0.000000	0.000000
INDEL	C6_15	notinalllowmapandsegdupregions	ALL	*	QUAL	*	0.75	0.0	0.0	0.0	0	0	2629174601.000000	140517565.000000	0.000000	4	.	.	0.000000	0.000000			3	.	.	0.000000	0.000000			1	.	.	0.000000	0.000000			0	.	.	0.000000	0.000000			0	.	.	0.000000	0.000000
INDEL	C6_15	notinalllowmapandsegdupregions	PASS	*	QUAL	*	0.75	0.0	0.0	0.0	0	0	2629174601.000000	140517565.000000	0.000000	4	.	.	0.000000	0.000000			3	.	.	0.000000	0.000000			1	.	.	0.000000	0.000000			0	.	.	0.000000	0.000000			0	.	.	0.000000	0.000000
INDEL	C6_15	notinlowmappabilityall	ALL	*	QUAL	*	0.75	0.0	0.0	0.0	0	0	2686003260.000000	145294333.000000	0.000000	4	.	.	0.000000	0.000000			3	.	.	0.000000	0.000000			1	.	.	0.000000	0.000000			0	.	.	0.000000	0.000000			0	.	.	0.000000	0.000000
INDEL	C6_15	notinlowmappabilityall	PASS	*	QUAL	*	0.75	0.0	0.0	0.0	0	0	2686003260.000000	145294333.000000	0.000000	4	.	.	0.000000	0.000000			3	.	.	0.000000	0.000000			1	.	.	0.000000	0.000000			0	.	.	0.000000	0.000000			0	.	.	0.000000	0.000000
INDEL	C6_15	notinrefseq_cds	ALL	*	QUAL	*	0.75	0.0	0.0	0.0	0	0	2900663794.000000	160260054.000000	0.000000	4	.	.	0.000000	0.000000			3	.	.	0.000000	0.000000			1	.	.	0.000000	0.000000			0	.	.	0.000000	0.000000			0	.	.	0.000000	0.000000
INDEL	C6_15	notinrefseq_cds	PASS	*	QUAL	*	0.75	0.0	0.0	0.0	0	0	2900663794.000000	160260054.000000	0.000000	4	.	.	0.000000	0.000000			3	.	.	0.000000	0.000000			1	.	.	0.000000	0.000000			0	.	.	0.000000	0.000000			0	.	.	0.000000	0.000000
INDEL	C6_15	notinsatellites_slop5	ALL	*	QUAL	*	0.75	0.0	0.0	0.0	0	0	2859227003.000000	160748816.000000	0.000000	4	.	.	0.000000	0.000000			3	.	.	0.000000	0.000000			1	.	.	0.000000	0.000000			0	.	.	0.000000	0.000000			0	.	.	0.000000	0.000000
INDEL	C6_15	notinsatellites_slop5	PASS	*	QUAL	*	0.75	0.0	0.0	0.0	0	0	2859227003.000000	160748816.000000	0.000000	4	.	.	0.000000	0.000000			3	.	.	0.000000	0.000000			1	.	.	0.000000	0.000000			0	.	.	0.000000	0.000000			0	.	.	0.000000	0.000000
INDEL	C6_15	notinsegdups	ALL	*	QUAL	*	0.75	0.0	0.0	0.0	0	0	2768020068.000000	147018154.000000	0.000000	4	.	.	0.000000	0.000000			3	.	.	0.000000	0.000000			1	.	.	0.000000	0.000000			0	.	.	0.000000	0.000000			0	.	.	0.000000	0.000000
INDEL	C6_15	notinsegdups	PASS	*	QUAL	*	0.75	0.0	0.0	0.0	0	0	2768020068.000000	147018154.000000	0.000000	4	.	.	0.000000	0.000000			3	.	.	0.000000	0.000000			1	.	.	0.000000	0.000000			0	.	.	0.000000	0.000000			0	.	.	0.000000	0.000000
INDEL	C6_15	notinsegdups_gt10kb	ALL	*	QUAL	*	0.75	0.0	0.0	0.0	0	0	2783039507.000000	148484909.000000	0.000000	4	.	.	0.000000	0.000000			3	.	.	0.000000	0.000000			1	.	.	0.000000	0.000000			0	.	.	0.000000	0.000000			0	.	.	0.000000	0.000000
INDEL	C6_15	notinsegdups_gt10kb	PASS	*	QUAL	*	0.75	0.0	0.0	0.0	0	0	2783039507.000000	148484909.000000	0.000000	4	.	.	0.000000	0.000000			3	.	.	0.000000	0.000000			1	.	.	0.000000	0.000000			0	.	.	0.000000	0.000000			0	.	.	0.000000	0.000000
INDEL	C6_15	population_CNV_FP_regions	ALL	*	QUAL	*	0.0	0.0	0.0		0	0	11067115.000000	34004.000000	0.000000	0	.	.	0.000000	0.000000			0	.	.	0.000000	0.000000			0	.	.	0.000000	0.000000			0	.	.	0.000000	0.000000			0	.	.	0.000000	0.000000
INDEL	C6_15	population_CNV_FP_regions	PASS	*	QUAL	*	0.0	0.0	0.0		0	0	11067115.000000	34004.000000	0.000000	0	.	.	0.000000	0.000000			0	.	.	0.000000	0.000000			0	.	.	0.000000	0.000000			0	.	.	0.000000	0.000000			0	.	.	0.000000	0.000000
INDEL	C6_15	refseq_cds	ALL	*	QUAL	*	0.0	0.0	0.0		0	0	34216554.000000	1289533.000000	0.000000	0	.	.	0.000000	0.000000			0	.	.	0.000000	0.000000			0	.	.	0.000000	0.000000			0	.	.	0.000000	0.000000			0	.	.	0.000000	0.000000
INDEL	C6_15	refseq_cds	PASS	*	QUAL	*	0.0	0.0	0.0		0	0	34216554.000000	1289533.000000	0.000000	0	.	.	0.000000	0.000000			0	.	.	0.000000	0.000000			0	.	.	0.000000	0.000000			0	.	.	0.000000	0.000000			0	.	.	0.000000	0.000000
INDEL	C6_15	satellites_slop5	ALL	*	QUAL	*	0.0	0.0	0.0		0	0	75653409.000000	800773.000000	0.000000	0	.	.	0.000000	0.000000			0	.	.	0.000000	0.000000			0	.	.	0.000000	0.000000			0	.	.	0.000000	0.000000			0	.	.	0.000000	0.000000
INDEL	C6_15	satellites_slop5	PASS	*	QUAL	*	0.0	0.0	0.0		0	0	75653409.000000	800773.000000	0.000000	0	.	.	0.000000	0.000000			0	.	.	0.000000	0.000000			0	.	.	0.000000	0.000000			0	.	.	0.000000	0.000000			0	.	.	0.000000	0.000000
INDEL	C6_15	segdups	ALL	*	QUAL	*	0.0	0.0	0.0		0	0	166860344.000000	14531435.000000	0.000000	0	.	.	0.000000	0.000000			0	.	.	0.000000	0.000000			0	.	.	0.000000	0.000000			0	.	.	0.000000	0.000000			0	.	.	0.000000	0.000000
INDEL	C6_15	segdups	PASS	*	QUAL	*	0.0	0.0	0.0		0	0	166860344.000000	14531435.000000	0.000000	0	.	.	0.000000	0.000000			0	.	.	0.000000	0.000000			0	.	.	0.000000	0.000000			0	.	.	0.000000	0.000000			0	.	.	0.000000	0.000000
INDEL	C6_15	segdups_gt10kb	ALL	*	QUAL	*	0.0	0.0	0.0		0	0	151840905.000000	13064680.000000	0.000000	0	.	.	0.000000	0.000000			0	.	.	0.000000	0.000000			0	.	.	0.000000	0.000000			0	.	.	0.000000	0.000000			0	.	.	0.000000	0.000000
INDEL	C6_15	segdups_gt10kb	PASS	*	QUAL	*	0.0	0.0	0.0		0	0	151840905.000000	13064680.000000	0.000000	0	.	.	0.000000	0.000000			0	.	.	0.000000	0.000000			0	.	.	0.000000	0.000000			0	.	.	0.000000	0.000000			0	.	.	0.000000	0.000000
INDEL	D16_PLUS	*	ALL	*	QUAL	*	0.910092	0.928155	0.415437	0.919035	19	16	210127318	161705687.000000	0.000000	545	.	.	27.000000	16.000000		1.6875	496	.	.	26.000000	16.000000		1.625	49	.	.	1.000000	0.000000			881	.	.	195.000000	686.000000		0.284256559767	478	.	.	26.000000	452.000000
INDEL	D16_PLUS	*	PASS	*	QUAL	*	0.910092	0.928155	0.415437	0.919035	19	16	210127318	161705687.000000	0.000000	545	.	.	27.000000	16.000000		1.6875	496	.	.	26.000000	16.000000		1.625	49	.	.	1.000000	0.000000			881	.	.	195.000000	686.000000		0.284256559767	478	.	.	26.000000	452.000000
INDEL	D16_PLUS	AllAutosomes	ALL	*	QUAL	*	0.0	0.0	0.0		0	0	2756349822.000000	0.000000	0.000000	0	.	.	0.000000	0.000000			0	.	.	0.000000	0.000000			0	.	.	0.000000	0.000000			0	.	.	0.000000	0.000000			0	.	.	0.000000	0.000000
INDEL	D16_PLUS	AllAutosomes	PASS	*	QUAL	*	0.0	0.0	0.0		0	0	2756349822.000000	0.000000	0.000000	0	.	.	0.000000	0.000000			0	.	.	0.000000	0.000000			0	.	.	0.000000	0.000000			0	.	.	0.000000	0.000000			0	.	.	0.000000	0.000000
INDEL	D16_PLUS	AllHomopolymers_ge7bp_imperfectge11bp_slop5	ALL	*	QUAL	*	0.795455	0.842105	0.761006	0.818115	4	2	83977437.000000	4467899.000000	0.000000	44	.	.	0.000000	1.000000		0.0	35	.	.	0.000000	1.000000		0.0	9	.	.	0.000000	0.000000			159	.	.	40.000000	119.000000		0.336134453782	32	.	.	0.000000	32.000000
INDEL	D16_PLUS	AllHomopolymers_ge7bp_imperfectge11bp_slop5	PASS	*	QUAL	*	0.795455	0.842105	0.761006	0.818115	4	2	83977437.000000	4467899.000000	0.000000	44	.	.	0.000000	1.000000		0.0	35	.	.	0.000000	1.000000		0.0	9	.	.	0.000000	0.000000			159	.	.	40.000000	119.000000		0.336134453782	32	.	.	0.000000	32.000000
INDEL	D16_PLUS	AllTandemRepeats	ALL	*	QUAL	*	0.901053	0.919822	0.346434	0.91034	18	16	168369990.000000	5217901.000000	0.000000	475	.	.	23.000000	15.000000		1.53333333333	428	.	.	22.000000	15.000000		1.46666666667	47	.	.	1.000000	0.000000			687	.	.	156.000000	531.000000		0.293785310734	413	.	.	22.000000	391.000000
INDEL	D16_PLUS	AllTandemRepeats	PASS	*	QUAL	*	0.901053	0.919822	0.346434	0.91034	18	16	168369990.000000	5217901.000000	0.000000	475	.	.	23.000000	15.000000		1.53333333333	428	.	.	22.000000	15.000000		1.46666666667	47	.	.	1.000000	0.000000			687	.	.	156.000000	531.000000		0.293785310734	413	.	.	22.000000	391.000000
INDEL	D16_PLUS	AllTandemRepeats_201to10000bp_slop5	ALL	*	QUAL	*	0.847328	0.885246	0.573427	0.865872	8	6	40176355.000000	2000302.000000	0.000000	131	.	.	13.000000	9.000000		1.44444444444	111	.	.	12.000000	9.000000		1.33333333333	20	.	.	1.000000	0.000000			286	.	.	98.000000	188.000000		0.521276595745	108	.	.	12.000000	96.000000
INDEL	D16_PLUS	AllTandemRepeats_201to10000bp_slop5	PASS	*	QUAL	*	0.847328	0.885246	0.573427	0.865872	8	6	40176355.000000	2000302.000000	0.000000	131	.	.	13.000000	9.000000		1.44444444444	111	.	.	12.000000	9.000000		1.33333333333	20	.	.	1.000000	0.000000			286	.	.	98.000000	188.000000		0.521276595745	108	.	.	12.000000	96.000000
INDEL	D16_PLUS	AllTandemRepeats_51to200bp_slop5	ALL	*	QUAL	*	0.914179	0.920949	0.153846	0.917551	9	10	25887961.000000	1374554.000000	0.000000	268	.	.	7.000000	6.000000		1.16666666667	245	.	.	7.000000	6.000000		1.16666666667	23	.	.	0.000000	0.000000			299	.	.	39.000000	260.000000		0.15	233	.	.	6.000000	227.000000
INDEL	D16_PLUS	AllTandemRepeats_51to200bp_slop5	PASS	*	QUAL	*	0.914179	0.920949	0.153846	0.917551	9	10	25887961.000000	1374554.000000	0.000000	268	.	.	7.000000	6.000000		1.16666666667	245	.	.	7.000000	6.000000		1.16666666667	23	.	.	0.000000	0.000000			299	.	.	39.000000	260.000000		0.15	233	.	.	6.000000	227.000000
INDEL	D16_PLUS	AllTandemRepeats_ge10001bp_slop5	ALL	*	QUAL	*	0.0		1.0		0	0	73296207.000000	323355.000000	0.000000	0	.	.	0.000000	0.000000			0	.	.	0.000000	0.000000			0	.	.	0.000000	0.000000			10	.	.	4.000000	6.000000		0.666666666667	0	.	.	0.000000	0.000000
INDEL	D16_PLUS	AllTandemRepeats_ge10001bp_slop5	PASS	*	QUAL	*	0.0		1.0		0	0	73296207.000000	323355.000000	0.000000	0	.	.	0.000000	0.000000			0	.	.	0.000000	0.000000			0	.	.	0.000000	0.000000			10	.	.	4.000000	6.000000		0.666666666667	0	.	.	0.000000	0.000000
INDEL	D16_PLUS	AllTandemRepeats_ge101bp_slop5	ALL	*	QUAL	*	0.880769	0.907563	0.460317	0.893965	13	9	123639327.000000	2872179.000000	0.000000	260	.	.	18.000000	12.000000		1.5	229	.	.	17.000000	12.000000		1.41666666667	31	.	.	1.000000	0.000000			441	.	.	119.000000	322.000000		0.369565217391	216	.	.	16.000000	200.000000
INDEL	D16_PLUS	AllTandemRepeats_ge101bp_slop5	PASS	*	QUAL	*	0.880769	0.907563	0.460317	0.893965	13	9	123639327.000000	2872179.000000	0.000000	260	.	.	18.000000	12.000000		1.5	229	.	.	17.000000	12.000000		1.41666666667	31	.	.	1.000000	0.000000			441	.	.	119.000000	322.000000		0.369565217391	216	.	.	16.000000	200.000000
INDEL	D16_PLUS	AllTandemRepeats_le50bp_slop5	ALL	*	QUAL	*	0.948052	0.973333	0.193548	0.960526	1	0	29009467.000000	1519690.000000	0.000000	77	.	.	3.000000	0.000000			73	.	.	3.000000	0.000000			4	.	.	0.000000	0.000000			93	.	.	15.000000	78.000000		0.192307692308	73	.	.	4.000000	69.000000
INDEL	D16_PLUS	AllTandemRepeats_le50bp_slop5	PASS	*	QUAL	*	0.948052	0.973333	0.193548	0.960526	1	0	29009467.000000	1519690.000000	0.000000	77	.	.	3.000000	0.000000			73	.	.	3.000000	0.000000			4	.	.	0.000000	0.000000			93	.	.	15.000000	78.000000		0.192307692308	73	.	.	4.000000	69.000000
[truncated: 2,670 more rows]
[truncated: 15 more columns]
